# Supplementary material for: Comparative transcriptome analysis reveals potential regulatory genes involved in the development and strength formation of maize stalks
Source: BMC Plant Biol. 2025 Mar 1;25:272. doi: 10.1186/s12870-025-06276-5 (PMC11871777; doi:10.1186/s12870-025-06276-5)
Supplement: Supplementary file 7 — Supplementary Material 7 [file 12870_2025_6276_MOESM7_ESM.xls]

## Sheet: Sheet1
Table S1. Summary of RNA-seq data.
sample ID	before filter	raw bases	after filter	clean bases	Q20	percent	Q30	percent	GC content
S-1_FRAS21H002876	61.47984 M	9.221976 G	61.067000 M	9.141770 G	8.956192 G	0.9797	8.608507 G	0.941667	0.535191
S-2_FRAS21H002877	50.112106 M	7.516816 G	49.616662 M	7.427650 G	7.257270 G	0.977061	6.949836 G	0.935671	0.53306
S-3_FRAS21H002878	66.391068 M	9.958660 G	65.987036 M	9.869818 G	9.675701 G	0.980332	9.308060 G	0.943083	0.531445
S-1_FRAS21H002873	56.262178 M	8.439327 G	55.896168 M	8.369751 G	8.201477 G	0.979895	7.887150 G	0.94234	0.520348
S-2_FRAS21H002874	64.27543 M	9.641315 G	63.884366 M	9.561323 G	9.366824 G	0.979658	8.995308 G	0.940802	0.505214
S-3_FRAS21H002875	42.47604 M	6.371406 G	42.310000 M	6.335622 G	6.216502 G	0.981198	5.968473 G	0.94205	0.51955
S-1_FRAS21H002882	57.263576 M	8.589536 G	56.988112 M	8.533602 G	8.342772 G	0.977638	7.989873 G	0.936284	0.518145
S-2_FRAS21H002883	65.464326 M	9.819649 G	65.048150 M	9.738768 G	9.547168 G	0.980326	9.183624 G	0.942996	0.519129
S-3_FRAS21H002884	42.597822 M	6.389673 G	42.448488 M	6.358055 G	6.236125 G	0.980823	5.983215 G	0.941045	0.521948
S-1_FRAS21H002879	47.809628 M	7.171444 G	47.481098 M	7.106630 G	6.961516 G	0.97958	6.685642 G	0.940761	0.517068
S-2_FRAS21H002880	40.884412 M	6.132662 G	40.596340 M	6.075449 G	5.953353 G	0.979903	5.721135 G	0.941681	0.52024
S-3_FRAS21H002881	53.360354 M	8.004053 G	53.166378 M	7.953126 G	7.809135 G	0.981895	7.508979 G	0.944155	0.5226
S-1_FRAS21H002888	45.140314 M	6.771047 G	45.002932 M	6.738233 G	6.593803 G	0.978566	6.290699 G	0.933583	0.545423
S-2_FRAS21H002889	48.314492 M	7.247174 G	47.830184 M	7.163940 G	7.003223 G	0.977566	6.713964 G	0.937189	0.553482
S-3_FRAS21H002890	51.390946 M	7.708642 G	50.883262 M	7.620252 G	7.441981 G	0.976606	7.120342 G	0.934397	0.554102
S-1_FRAS21H002885	54.365204 M	8.154781 G	54.144176 M	8.105399 G	7.945115 G	0.980225	7.617951 G	0.939861	0.525666
S-2_FRAS21H002886	41.771368 M	6.265705 G	41.442360 M	6.204476 G	6.074877 G	0.979112	5.833187 G	0.940158	0.534151
S-3_FRAS21H002887	53.260662 M	7.989099 G	52.949214 M	7.916643 G	7.763390 G	0.980642	7.471751 G	0.943803	0.521932
S-1_FRAS21H002894	42.15262 M	6.322893 G	41.850562 M	6.260521 G	6.131351 G	0.979367	5.889119 G	0.940676	0.555974
S-2_FRAS21H002895	43.853542 M	6.578031 G	43.453334 M	6.505443 G	6.357624 G	0.977278	6.089021 G	0.935989	0.564581
S-4_FRAS21H002896	53.80049 M	8.070074 G	53.427880 M	7.995026 G	7.832830 G	0.979713	7.527544 G	0.941528	0.558121
S-1_FRAS21H002891	59.134736 M	8.870210 G	58.755204 M	8.785356 G	8.607099 G	0.97971	8.274491 G	0.94185	0.52095
S-2_FRAS21H002892	41.631814 M	6.244772 G	41.327738 M	6.184530 G	6.054785 G	0.979021	5.811847 G	0.939739	0.525284
S-3_FRAS21H002893	41.24966 M	6.187449 G	40.930504 M	6.120128 G	5.984533 G	0.977844	5.732968 G	0.93674	0.526732
S-1_FRAS21H002900	46.453844 M	6.968077 G	46.082120 M	6.898601 G	6.753934 G	0.979029	6.486220 G	0.940222	0.552564
S-2_FRAS21H002901	49.810162 M	7.471524 G	49.428820 M	7.400848 G	7.234423 G	0.977513	6.922116 G	0.935314	0.550686
S-3_FRAS21H002902	65.971008 M	9.895651 G	65.533264 M	9.811241 G	9.617951 G	0.980299	9.259056 G	0.943719	0.549038
S-1_FRAS21H002897	44.250994 M	6.637649 G	43.897380 M	6.571927 G	6.432002 G	0.978709	6.173363 G	0.939353	0.552736
S-2_FRAS21H002898	59.860394 M	8.979059 G	59.475152 M	8.903198 G	8.722783 G	0.979736	8.384971 G	0.941793	0.542148
S-3_FRAS21H002899	50.236032 M	7.535405 G	49.871576 M	7.463758 G	7.307428 G	0.979055	7.015318 G	0.939918	0.549351
S-1_FRAS21H002906	49.80915 M	7.471373 G	49.457254 M	7.402858 G	7.252361 G	0.97967	6.973887 G	0.942053	0.544436
S-2_FRAS21H002907	44.088356 M	6.613253 G	43.746292 M	6.546989 G	6.408107 G	0.978787	6.150147 G	0.939386	0.549362
S-3_FRAS21H002908	45.878138 M	6.881721 G	45.407216 M	6.797597 G	6.646928 G	0.977835	6.376956 G	0.938119	0.552759
S-1_FRAS21H002903	43.290028 M	6.493504 G	42.981428 M	6.428763 G	6.300402 G	0.980033	6.057854 G	0.942305	0.555442
S-2_FRAS21H002904	47.315994 M	7.097399 G	46.948304 M	7.028024 G	6.880861 G	0.979061	6.606558 G	0.940031	0.555993
S-3_FRAS21H002905	56.284458 M	8.442669 G	56.035014 M	8.388947 G	8.216149 G	0.979402	7.869458 G	0.938075	0.556709
S-1_FRAS21H002912	50.606726 M	7.591009 G	50.278128 M	7.521368 G	7.373645 G	0.98036	7.098491 G	0.943777	0.544132
S-2_FRAS21H002913	60.302954 M	9.045443 G	59.858128 M	8.955512 G	8.775776 G	0.97993	8.442657 G	0.942733	0.541522
S-3_FRAS21H002914	44.7394 M	6.710910 G	44.397376 M	6.640838 G	6.501683 G	0.979045	6.240664 G	0.93974	0.548293
S-1_FRAS21H002909	53.768588 M	8.065288 G	53.556690 M	8.006271 G	7.796123 G	0.973752	7.403877 G	0.92476	0.551685
S-2_FRAS21H002910	65.823484 M	9.873523 G	65.358404 M	9.781270 G	9.781270 G	0.97971	9.215487 G	0.942156	0.548201
S-3_FRAS21H002911	40.592554 M	6.088883 G	40.414312 M	6.047371 G	5.933450 G	0.981162	5.705548 G	0.943476	0.557187
S-1_FRAS21H002918	43.292974 M	6.493946 G	42.977866 M	6.433064 G	6.301758 G	0.979589	6.053192 G	0.94095	0.542081
S-2_FRAS21H002919	43.496992 M	6.524549 G	43.316016 M	6.485344 G	6.368897 G	0.982044	6.130339 G	0.94526	0.547669
S-3_FRAS21H002920	47.912832 M	7.186925 G	47.720248 M	7.136791 G	6.944335 G	0.973033	6.584500 G	0.922614	0.545823
S-1_FRAS21H002915	57.703218 M	8.655483 G	57.283476 M	8.568383 G	8.388401 G	0.978995	8.055507 G	0.940143	0.539513
S-2_FRAS21H002916	59.961274 M	8.994191 G	59.345766 M	8.883869 G	8.686014 G	0.977729	8.329275 G	0.937573	0.549478
S-1_FRAS21H002924	58.47594 M	8.771391 G	58.102148 M	8.690611 G	8.525935 G	0.981051	8.216066 G	0.945396	0.538137
S-2_FRAS21H002925	56.758408 M	8.513761 G	56.406632 M	8.437473 G	8.274877 G	0.980729	7.968821 G	0.944456	0.540612
S-3_FRAS21H002926	56.118548 M	8.417782 G	55.708118 M	8.333915 G	8.158807 G	0.978988	7.836461 G	0.94031	0.542348
S-1_FRAS21H002921	42.503028 M	6.375454 G	42.340034 M	6.338121 G	6.217599 G	0.980985	5.967500 G	0.941525	0.543681
S-2_FRAS21H002922	59.292882 M	8.893932 G	58.930604 M	8.814131 G	8.644872 G	0.980797	8.325140 G	0.944522	0.541738
S-3_FRAS21H002923	47.379164 M	7.106875 G	47.168372 M	7.059242 G	6.871269 G	0.973372	6.521906 G	0.923882	0.548083
