# Supplementary material for: Comparative transcriptome analysis reveals potential regulatory genes involved in the development and strength formation of maize stalks
Source: BMC Plant Biol. 2025 Mar 1;25:272. doi: 10.1186/s12870-025-06276-5 (PMC11871777; doi:10.1186/s12870-025-06276-5)
Supplement: Supplementary file 8 — Supplementary Material 8 [file 12870_2025_6276_MOESM8_ESM.xls]

## Sheet: sheet1
Table S2. CML323 Gene expression and clusters of maize stalks.
Name	cluster	V7_1_CM	V7_2_CM	V7_3_CM	V8_1_CM	V8_2_CM	V8_3_CM	V9_1_CM	V9_2_CM	V9_3_CM	V10_1_CM	V10_2_CM	V10_3_CM	V12_1_CM	V12_2_CM	V12_3_CM	V14_1_CM	V14_2_CM	V14_3_CM	V15_1_CM	V15_2_CM	V15_3_CM	VT_1_CM	VT_2_CM	VT_3_CM	R1_1_CM	R1_2_CM	R1_3_CM
ENSRNA049458722	1	0	0	0	0	0	1.1071	0	0	0	0	0	0	0	0	0	3.19965	5.57014	0	0	0	0	0	0	2.35031	0	1.04096	0
ENSRNA049468892	1	1.33868	1.86808	0	0	2.36241	0	0	0	0	0	0	0	0	0	3.84106	5.06592	0	0	5.02937	0	0	0	1.98924	4.41165	1.42832	0	0
ENSRNA049471996	1	8.36705	1.55882	6.95055	3.9467	4.21792	0	0	4.87064	6.50083	6.55176	3.31712	6.03856	7.9431	13.9672	24.8135	33.3097	36.1219	5.27202	23.1173	11.8144	9.90651	10.887	9.01369	5.1711	20.8822	10.8499	25.3105
ENSRNA049474907	1	0	0	0	0	1.92463	0	0	0	0	0	0	0	0	0	1.0894	0	3.31875	1.64183	0	0	0	0	0	2.45493	0	0	0
ENSRNA049474924	1	2.22908	5.72189	0.929188	0	0	0	5.10422	1.53865	9.01123	0	0	1.1275	7.46155	4.38354	2.21212	7.5286	8.40938	1.66403	9.52915	1.23987	1.55029	1.69661	8.40982	3.7127	2.30698	1.13434	7.5461
ENSRNA049477002	1	0	0	0	1.61325	0	0	0	0	0	0	0	0	0	0	0	3.48414	0	0	0	0	0	0	1.98113	0	0	1.48681	0
ENSRNA049477077	1	24.7874	11.5431	22.1687	8.48585	10.2407	3.93683	18.3557	11.2102	6.85172	5.94087	12.3984	12.6107	23.7454	18.1914	18.9237	20.1106	33.0779	25.5428	9.12763	32.1768	21.4015	2.09848	16.667	15.0698	19.0215	26.65	17.1482
ENSRNA049477136	1	1.34348	0	0	0	0	0	0	0	0	0	0	0	0	0	0	0	2.11225	0	0	0	0	0	0	1.47688	0	0	0
ENSRNA049997133	1	0	0	2.05154	0	0	0	0	0	0	0	0	0	9.78831	0	6.02059	16.1703	7.47951	19.5446	16.349	10.724	13.5668	9.27209	11.0813	10.5802	10.1258	6.19232	6.83031
ENSRNA049997473	1	0	0	0	0	0	0	0	4.69862	1.53567	9.31192	22.3513	17.2078	22.7688	41.6317	12.3983	99.5076	85.7625	130.248	80.0725	88.1161	59.6881	31.1034	68.4226	36.3005	59.6371	67.9539	34.4919
ENSRNA049997555	1	5.54691	0	11.7025	0	0	0	0	0	0	0	0	0	3.88192	14.1878	6.75385	17.7882	2.46894	7.87455	8.00584	4.27667	13.6103	0	3.948	1.80981	6.54426	11.5272	1.73209
ZeamMp049	1	0.739767	1.80523	0.624809	0	0	0	0	0	0	0	0	0	0	0	0	1.02004	2.23902	3.24499	0	0	0	0	0	0	0	0	0
ZeamMp083	1	0	1.61221	0.384231	0	0.796446	0	0	0	0	0	0	0	1.21204	1.16611	0.426224	0.621444	0.677776	1.91863	0	0.458342	0	0.630275	0	1.12831	1.41227	0.491733	0.497831
ZemaCp028	1	0.85951	0.119249	1.54311	0.094804	0	0.639067	0.376203	0.234996	0.222862	0.538868	0.530093	0.840344	0.514469	0.488293	0.364346	1.0391	0.871937	1.62622	0.985838	0.610493	0.411	0	0.804882	1.21002	0.621416	0.949983	0.327648
ZemaCp036	1	2.05045	2.15141	1.67757	1.25266	0.994473	0.827764	7.51906	9.98112	7.13437	9.30999	14.3689	9.07564	18.4412	15.7047	22.1492	30.9516	28.1513	28.2282	14.9352	13.9559	10.973	4.94879	5.81499	9.3084	4.74986	7.39372	3.56493
ZemaCp082	1	2.124	0	1.77697	0	5.56583	0	0	0	0	0	0	0	7.13491	0	0	2.87887	11.227	4.748	1.29926	1.18241	0	0	6.38521	0	2.08243	3.27128	1.20123
ZemaCp084	1	11.4768	1.70653	6.46089	0	0	0	3.286	0	3.41587	17.4555	7.02998	11.6865	20.0999	34.463	22.2376	21.4189	48.9532	34.5827	18.5308	20.4924	21.0801	5.7426	15.1215	2.7436	10.5784	12.8647	2.82624
ZemaCp108	1	5.20434	7.52575	4.31515	3.46974	5.25952	2.38591	4.61083	9.1491	1.06702	8.35935	2.46316	0.920114	5.89634	6.86418	4.21244	7.14779	21.0026	17.9738	1.0788	3.74212	3.65908	3.83321	3.80565	4.13414	2.72117	1.84333	1.44029
ZemaCp111	1	0.942165	0	0	0.963253	0	0	1.30666	0	0	0	0	2.17628	0	0	0.919595	0	3.16056	0	1.31372	0	3.04523	0	3.33012	0	0	3.3721	0
Zm00001d000018	1	0.057407	0.072272	0.054787	0	0	0	0	0	0.071443	0.572627	1.09353	0.377787	0.541005	0.879337	0.383845	18.0335	18.2857	3.50839	0.312982	0.130338	0.082861	2.59804	0.889808	2.68584	3.81763	0.335206	3.69938
Zm00001d000040	1	0.270383	0.334756	0.72269	0.796679	0.602514	1.4436	0.710029	1.16223	0.936081	10.5716	26.4617	13.57	16.3909	20.4224	17.1193	55.9527	55.6613	45.192	38.8946	42.928	39.6736	9.70614	15.8996	12.3548	10.4984	17.6218	18.1272
Zm00001d000070	1	0.09911	0.123659	0.444531	0	0.176661	0	0.260283	0.243838	0.34657	4.6093	8.52723	4.25259	75.0164	88.0579	99.617	84.82	85.3483	80.7142	71.615	69.2065	91.7898	11.1844	26.3576	21.3513	37.6006	52.2492	48.5956
Zm00001d000086	1	0.131117	0.21984	0.15191	0	0	0	0.171156	0.235743	0.051569	0.433184	1.08865	0.382951	1.05092	0.718909	0.787164	2.60892	1.67452	2.48774	1.33371	1.64993	0.882119	1.08574	1.64265	0.763558	2.13216	2.00799	1.79298
Zm00001d000092	1	2.32837	3.63298	1.39299	0.770143	1.90216	0.908783	1.52868	3.81926	2.60243	9.71266	11.8472	10.8854	9.40742	10.0458	10.4552	18.0795	29.0807	19.2721	33.4235	20.7677	32.8362	16.8363	15.6522	15.3662	15.1473	14.6888	21.4077
Zm00001d000095	1	0	1.37512	0.165133	0.362779	0.16678	0	0.245558	0.229295	0.213103	0.258062	0	0.828061	0.504093	0.719952	0.533095	1.54058	4.53919	2.90845	1.68851	0.39004	1.05642	0.798085	3.1304	3.56658	1.00183	1.0324	1.26556
Zm00001d000133	1	3.38626	0.331074	4.16162	0.311387	0.193472	0.393655	0.625105	3.24666	3.40107	49.2434	66.2155	50.0188	92.3779	71.3666	79.2287	208.131	185.985	166.399	135.413	139.84	124.291	40.5943	74.5189	41.8297	63.2998	62.8214	65.3029
Zm00001d000209	1	2.4114	2.04618	2.50382	1.38837	0.966036	1.05044	3.3206	2.59748	2.48436	3.60222	4.58598	2.38733	7.62297	7.76046	8.05126	6.03804	7.89472	8.80544	6.2805	6.20679	7.49365	8.78826	7.89143	6.61869	8.64526	7.52605	9.35261
Zm00001d000279	1	9.45169	0	15.4192	0	0	0	1.25645	1.4664	1.16915	1.73414	3.88651	2.32799	13.0174	8.15559	8.24456	19.0112	13.1203	17.1447	10.8874	12.7246	6.64997	3.10548	5.29778	6.49866	2.01016	4.20678	1.55546
Zm00001d000307	1	1.38952	0.140003	1.50813	0.223084	0.544731	0.149169	0.291802	0.136989	0.4591	1.98103	3.39277	1.09717	6.88408	4.32751	5.89348	36.568	35.8343	33.2633	23.8135	27.8155	35.5502	16.2349	22.7946	17.2176	27.5769	23.2323	25.7833
Zm00001d000366	1	22.6728	25.6601	23.9502	25.3378	23.5867	22.7182	20.4367	20.3964	20.0326	22.5302	18.9186	27.4549	24.8095	22.5562	25.0767	31.251	32.643	28.8026	29.4827	25.4565	23.6653	35.4401	27.9113	28.0872	34.0588	24.6927	28.641
Zm00001d000403	1	9.90732	6.5263	11.2464	3.01061	2.77894	3.96939	8.84948	9.91127	11.0285	9.82976	11.5204	10.2851	16.7396	15.5868	16.8169	20.1484	23.5855	21.0024	21.5524	19.9366	17.2589	18.831	20.4387	17.1067	18.2696	17.4216	20.206
Zm00001d000419	1	7.20638	5.13641	6.78809	2.43322	3.67876	2.98387	10.0291	10.6996	11.7621	9.34603	12.7935	11.1249	17.1827	16.9877	17.4117	17.1465	17.7111	16.2636	11.8149	13.2239	12.6157	17.5681	15.8382	15.0673	13.1627	11.5073	13.8407
Zm00001d000505	1	23.1734	23.1828	25.24	9.14232	9.68732	11.0391	14.3221	12.6215	14.0883	16.1379	19.4055	16.8386	27.1759	35.4871	24.8407	53.8609	48.098	36.2571	76.602	55.7919	56.3673	42.5312	37.7431	30.3907	35.1519	37.1554	38.6382
Zm00001d000513	1	0.216313	0.404061	0.581137	0.107002	0.096399	0	0.710124	0.797947	0.125748	0.912402	0.600397	0.595359	0.291355	0.553275	0.4124	1.32579	1.97392	0.613567	1.39552	0.574327	1.39333	0.780909	1.66943	1.23406	0.702534	1.07569	1.11091
Zm00001d000545	1	5.85181	4.58924	5.61595	3.92623	4.04295	3.16867	5.74296	7.54921	7.41619	23.9308	48.551	29.6296	42.7012	39.3864	47.7638	83.9085	60.1117	62.7432	87.4282	81.4481	72.8979	23.1367	30.1491	26.9506	28.9797	26.9994	26.4598
Zm00001d000603	1	3.80856	4.2491	3.21268	1.01176	0.574248	1.50755	2.3162	1.74591	1.92254	3.16359	2.23786	5.32524	4.01107	3.34592	3.18349	8.22859	10.434	4.58401	6.22002	4.05129	5.16058	1.71191	3.15591	1.61906	2.11767	0.875643	1.80142
Zm00001d000626	1	0	0	0	0.179669	0	0	0	0	0	0	0	0	0.249552	0.950343	0.175952	2.2877	6.74181	2.3563	3.82129	2.70431	6.27751	2.37129	2.06653	2.35415	2.57957	3.06661	3.76012
Zm00001d000655	1	0	0	0.090099	0	0	0.134414	0	0	0	0.283073	0.139419	0	2.16495	1.156	2.58662	9.1599	12.3806	8.552	1.9445	2.35189	3.74398	0.14531	3.24444	2.29178	3.15748	2.99789	2.41082
Zm00001d000660	1	0	1.87761	0	1.4987	0	0	0	3.96128	1.822	0	5.43891	2.47777	2.08431	9.0742	1.47847	27.4804	5.8028	5.62175	8.6229	6.48919	6.44703	1.11051	6.61197	5.56916	3.20153	3.28866	3.44723
Zm00001d000697	1	0	1.48842	0	2.51586	0	0	0	0	0	0	0	1.75712	1.54239	0	0	4.65364	3.48179	1.71764	2.80338	3.73172	9.55767	1.75822	1.73972	7.58781	0	2.47015	6.404
Zm00001d000715	1	0.239529	0.559043	0.488256	0.162201	0.261598	0.160846	0.260518	0.37053	0.339158	0.523901	0.146811	0.400771	0.385803	0.303789	0.284923	0.895052	0.533874	0.341647	0.531026	0.497142	0.473021	0.501232	0.465444	0.458647	0.345721	0.243856	0.275013
Zm00001d000738	1	16.2323	14.6425	21.1112	12.6099	15.7063	17.1567	20.6022	15.8486	12.0463	11.953	12.6493	15.2812	30.4435	26.9496	31.84	54.7146	38.3263	51.3194	33.647	42.1487	36.5024	38.74	48.1953	41.9555	29.7822	37.9215	47.0278
Zm00001d000740	1	2.81894	4.13094	3.65801	3.15202	4.11176	3.25101	2.86021	1.25934	1.03708	1.4339	0.355725	0.565084	2.24386	1.96797	2.44071	5.94648	5.84162	6.71745	3.14097	2.97892	2.37596	3.1323	1.25649	3.73948	2.76662	2.28057	2.6238
Zm00001d000745	1	0.307281	0.097109	0.906217	0.154888	0.307965	0.41282	0	0.142103	0.18219	0.495168	0.319699	0.252431	0.775564	1.32292	0.80777	1.34915	1.699	1.63898	1.68983	1.91687	1.96409	1.06991	1.03	1.26167	1.93129	2.25161	1.19716
Zm00001d000826	1	0	0	2.56815	19.1468	3.55143	4.32085	1.34913	6.95996	1.32471	0	4.31148	1.04821	0	4.02945	5.04055	13.8795	4.62079	7.60436	0	12.35	1.43141	7.66594	4.56825	8.18721	6.38958	4.226	8.08644
Zm00001d000835	1	0.163987	0.201836	0	0	0	0	0	0	0	0.227416	0	0	0	0.2102	0	0.449333	0	0.232013	0	0.515497	0	0	0.6873	0	0	0	0
Zm00001d000880	1	10.0289	8.85959	5.89555	4.16963	6.9989	1.41274	6.64701	1.36549	2.59296	6.93725	2.83157	4.14182	13.5789	10.586	11.8944	17.7853	25.7739	20.9495	16.0238	25.5814	16.9415	16.5652	25.4141	9.26263	14.6907	27.0827	17.0578
Zm00001d000914	1	1.53172	2.07519	1.69986	0.921945	1.07988	1.16115	1.46134	1.35436	1.08642	1.57837	1.3588	1.08031	1.70238	2.04717	1.98367	5.61853	5.10218	2.08949	4.76693	4.01392	3.06216	5.41492	3.21679	3.26249	2.40819	1.54476	2.28971
Zm00001d000915	1	4.03587	0	4.06351	2.31347	0.752008	3.06589	0.821122	0	0	0.995107	0.957885	1.40009	0	0.23758	1.1579	10.7701	9.36678	0	3.50078	4.52899	2.2942	8.70046	2.5329	4.75709	2.35418	0.159899	1.52738
Zm00001d000946	1	4.32215	3.46106	4.8746	2.4457	2.31177	1.93447	1.89721	1.81784	1.96082	3.44337	5.40892	2.96269	4.71299	7.83477	6.10914	6.46077	7.25157	6.35053	8.67989	9.50797	9.00555	5.95359	7.79695	6.70239	7.5151	8.95864	7.75132
Zm00001d000981	1	0	0	0	0	0	0	0	0	0	0	0	0	0	1.4901	2.26103	4.60707	3.43936	1.6963	1.38411	1.26232	4.72693	1.73449	0	0	4.69351	1.15485	6.40396
Zm00001d001019	1	0.275123	0	0.2399	0	0	0	0	0	0	0	0.383311	0.305625	0	0	0	1.13989	0.83318	1.55514	1.06254	2.54589	2.68965	1.937	1.91251	1.39852	1.1679	1.82023	0.307372
Zm00001d001023	1	0.676368	0.449952	1.00872	0.183279	0.205881	0.055128	0.159436	0	0.047436	0.372783	0.452579	0.370618	0.885066	1.41983	1.04221	1.48221	0.123524	0.295866	1.84045	1.00303	0.717085	1.50669	0.697776	1.47697	0.588855	0.917473	0.983055
Zm00001d001035	1	6.53103	8.99498	8.90392	5.64389	10.5604	7.89816	5.98235	4.66003	8.55124	6.12557	2.31976	1.17412	6.95764	6.81011	5.49107	10.1835	11.7619	11.8238	12.5404	11.0116	8.19806	9.12978	8.70743	7.71575	8.33557	8.21928	10.5006
Zm00001d001040	1	5.51888	2.90456	1.33105	1.54702	0	1.0724	1.04612	1.02273	1.88585	3.23053	10.0728	4.23342	4.28733	7.25955	8.37035	6.51281	16.7037	11.5821	5.9049	6.69717	5.527	14.8916	7.96192	11.4302	8.22986	8.44352	7.98862
Zm00001d001180	1	0	1.23478	0	0	1.70997	2.75416	0	0	0	0	2.77554	0	0	0	0	8.06077	2.9648	0	0	2.17168	0	0	2.91984	2.28159	1.02689	0	1.11302
Zm00001d001182	1	16.3412	12.9528	14.6021	13.3543	11.502	14.1089	10.6307	10.6381	12.9082	12.5074	10.8845	13.09	14.813	17.9856	15.3351	22.3225	22.388	17.7121	22.3592	18.9198	16.8038	15.4113	13.1446	11.9275	16.9104	14.3698	18.1487
Zm00001d001186	1	2.55601	2.74943	2.40843	1.9381	0.955591	1.68983	0.705626	1.39175	1.09896	2.01698	2.31417	1.66776	2.52843	3.72524	1.63423	3.93677	4.35824	4.30166	2.42263	2.76558	3.00042	1.06428	3.10166	2.94753	3.74905	4.47468	3.02611
Zm00001d001203	1	0	0	0	0	0	0	1.07515	0	0	0	2.30019	1.73468	0	0	0.782728	0	0	5.96277	0	0	0	0	0	1.94861	0	0	0
Zm00001d001223	1	5.1831	3.29845	3.70584	2.41159	2.25516	2.03383	2.45944	2.56096	2.70601	4.25738	5.29231	3.5711	6.13491	9.45994	5.94898	8.27192	7.80617	7.87193	8.62716	11.038	8.97695	8.18485	9.57601	7.99137	8.84494	10.4105	9.8148
Zm00001d001256	1	12.3817	5.78123	3.74341	6.07581	4.92451	4.89585	2.94323	3.10795	3.03777	4.62518	11.0951	4.54814	6.02506	8.84077	2.23448	15.1759	5.09605	15.1039	6.85043	5.0004	3.12047	1.71246	11.8802	3.73518	5.79738	2.28706	1.26849
Zm00001d001305	1	0	0	0.142895	0.314427	0	0	1.05777	0	0	0	0.223779	0.712304	0.868468	1.23912	1.07275	1.54491	1.22304	2.50804	1.0393	0.506861	1.1426	0	0.225162	0.20472	0.346369	0	0.729535
Zm00001d001341	1	0.819767	0.940392	0.508612	0.743758	0.168904	0.634144	0.364799	0.349771	0.442951	0.668499	0.788983	0.625296	0.384464	1.19631	1.57878	1.78507	1.58621	2.13928	0.611528	0.761238	1.35824	0.528489	1.17836	1.20047	1.60223	1.55501	1.95669
Zm00001d001391	1	2.25214	2.98296	2.09992	1.36292	1.07514	1.07757	3.17112	2.47601	3.11016	2.84784	3.44066	2.386	3.89922	4.7164	5.06638	4.29252	4.77634	3.65476	4.80532	4.16077	3.45841	3.27734	4.25909	3.06006	3.27175	3.73446	3.2275
Zm00001d001393	1	0.809762	0.125663	1.18707	0.501882	0.180819	0	0.944201	0.236352	0	2.55446	5.03308	2.77123	7.0554	5.92469	6.91659	19.5714	16.8403	6.00371	5.58951	8.25376	6.6418	3.0597	2.40509	2.93691	0.66035	0.887447	1.49652
Zm00001d001399	1	1.54434	1.83923	1.39069	1.38697	1.11264	1.03472	1.21654	1.1409	1.81418	1.75124	4.39282	1.10263	5.71884	4.53746	5.08559	3.03925	3.4101	4.27674	4.08549	3.2233	2.11101	4.15297	4.56251	3.56505	3.69392	3.41452	5.93428
Zm00001d001432	1	9.46512	9.00024	6.99208	4.2034	6.25194	3.48538	4.68445	10.1643	12.8146	46.6345	46.9466	48.2004	60.5409	45.2171	46.285	104.947	81.9392	90.8128	81.984	74.3573	60.1898	22.758	35.6209	23.1308	48.2809	36.5603	48.269
Zm00001d001437	1	22.4707	20.109	16.5019	11.3922	10.0842	11.2581	9.83476	16.5931	12.4545	13.0638	15.1553	11.4965	15.9278	21.3746	18.397	40.1764	34.1247	23.1422	43.4943	37.7069	28.4442	20.874	22.9974	14.3646	24.2404	27.545	21.5578
Zm00001d001569	1	0	0	0	0	0	0	0	0	0.55355	0.669556	0.497167	1.18402	1.93	2.597	1.59263	4.23341	5.80825	8.12398	3.69722	6.19606	6.48167	1.03204	3.51505	3.02893	2.71023	2.37463	1.90424
Zm00001d001612	1	0	0	0.296293	0.649483	0	0	0	0.841326	0.382626	8.78745	2.3926	5.32782	4.62377	6.64362	3.57351	16.7561	14.497	20.3618	9.22813	7.00094	8.56169	1.92236	3.80859	2.60315	5.78348	13.5672	5.33008
Zm00001d001653	1	31.2391	25.6944	20.7301	7.73817	10.0025	9.67622	17.9289	18.389	24.538	25.5941	34.2423	21.4746	32.8778	37.613	37.0256	67.3635	68.7195	67.3943	59.77	62.9408	55.2094	51.8537	54.6039	54.7763	53.1334	56.9854	51.9635
Zm00001d001672	1	15.0105	12.698	16.5231	9.17078	8.95736	6.12689	9.29615	7.94827	6.02456	10.5337	13.1003	13.8163	15.3753	14.9709	14.2198	39.166	36.0499	27.159	38.1149	32.5896	32.5674	13.7299	14.8277	16.6139	12.5251	15.7412	11.0854
Zm00001d001784	1	9.38798	1.27362	13.3489	2.16654	1.81389	1.89115	2.8798	4.07853	5.31804	9.00717	9.13413	7.58257	18.8655	16.5567	13.2527	17.4449	19.0488	17.8002	29.7275	21.06	21.0583	12.4005	13.039	12.2527	9.46805	11.526	12.4997
Zm00001d001792	1	2.81344	2.03433	3.27677	1.25976	1.86404	1.28075	2.64847	2.57507	2.36043	4.40726	6.60209	4.97748	7.2797	6.84702	6.32695	9.0313	7.98767	10.8686	8.34858	12.1426	10.2408	7.71755	7.67673	9.09331	9.03868	10.6591	9.50622
Zm00001d001826	1	4.13237	0.640123	6.94554	0.373535	0.120384	0	3.00955	9.63568	7.10314	55.7647	109.082	56.8919	51.4961	70.0734	47.1427	69.3195	101.352	108.583	153.649	161.059	173.17	37.6324	96.7708	92.6137	86.5461	124.833	93.851
Zm00001d001902	1	0.643554	0.058597	1.05179	0.518388	0.344003	1.15244	0.900836	1.05798	0.457292	2.0869	2.55926	1.17521	1.2706	0.930539	0.820097	2.72563	2.5517	2.31849	1.71645	2.03831	1.73792	3.20463	2.66331	2.60215	1.73408	1.75567	2.02906
Zm00001d001905	1	5.66457	7.68716	4.81368	6.40575	6.90842	6.24949	4.04529	2.81169	4.2856	6.16193	16.549	8.85637	16.8642	9.52864	12.3198	32.7227	35.9852	32.1471	17.3111	24.4343	21.5125	3.45048	12.2802	10.2009	7.10932	7.5785	9.99487
Zm00001d001910	1	3.977	4.47625	3.97437	2.38593	3.07377	2.41173	3.29376	4.05132	3.74079	1.75223	7.79859	4.70126	3.20004	7.72282	3.99926	4.03901	8.98132	4.57134	5.37802	4.27673	3.45923	2.43008	6.30761	3.28196	4.23644	5.34816	7.42087
Zm00001d001917	1	24.3234	21.9777	21.6263	18.8484	23.7	21.0477	21.5247	25.0877	22.4501	15.622	15.8225	20.8158	32.8261	25.591	30.4317	39.7612	31.1643	25.2651	27.2663	27.5343	42.1273	29.8147	24.1299	31.2088	36.1818	32.7226	30.237
Zm00001d001941	1	2.34506	1.90599	2.82162	1.0373	0.831504	0.673638	1.61298	2.38809	1.95268	2.94778	3.28448	2.26686	4.19832	4.87664	4.00706	3.74542	5.49019	6.83724	4.49582	4.81875	6.21205	3.04803	4.44022	3.18989	1.99525	3.47581	2.71412
Zm00001d001959	1	40.7523	48.4677	43.0284	27.7496	27.9383	27.8883	49.2073	48.945	47.6795	67.0492	91.9393	66.6417	99.4164	105.367	84.06	229.172	246.614	286.226	166.306	183.154	179.753	67.5692	112.874	76.2482	88.8814	120.695	104.272
Zm00001d001982	1	10.2024	0.557988	7.22342	0	0	0	0.588909	1.65401	2.73443	4.25179	9.95852	4.56827	8.91003	9.46481	13.6775	12.0535	12.1045	14.4673	19.3841	13.7985	13.1506	9.8675	17.9287	17.2018	8.73437	13.1321	10.1018
Zm00001d002006	1	160.904	120.083	169.563	47.632	45.5419	29.9776	72.0346	113.444	97.1385	210.583	197.939	172.597	183.265	180.017	196.744	396.717	407.944	360.587	498.463	407.225	398.909	642.392	382.322	573.025	383.23	298.799	373.416
Zm00001d002013	1	0.474612	0	0.184735	0.034218	0.0302	0	0	0.041815	0.040253	0.09724	0.235135	0.074242	0.045633	0.389146	0.194473	7.14071	6.77522	7.00863	2.23136	2.42152	2.35748	6.01978	6.46172	3.68214	6.85962	2.66236	6.18929
Zm00001d002032	1	17.8195	19.9182	11.3399	9.776	10.6886	10.2328	12.7568	14.8731	12.5004	14.2367	16.4506	13.1923	13.8884	14.6661	14.4534	18.5894	18.5474	15.41	17.9462	13.5013	14.9383	13.9236	16.1263	13.699	15.4745	14.4957	16.5483
Zm00001d002036	1	6.56079	7.32641	5.91744	6.02459	6.21402	5.73697	8.16267	9.21535	8.94333	15.1707	19.7559	15.0182	18.8816	20.2945	19.3347	21.8848	20.933	20.5543	16.5204	17.2828	19.201	13.179	15.5343	10.7805	13.3743	14.4455	15.9339
Zm00001d002046	1	5.1576	5.85713	4.35574	4.62153	5.37676	4.53053	3.70495	3.88387	4.40372	6.12723	7.5769	6.31196	6.84633	8.5003	7.67264	19.5419	19.0625	19.0272	12.1649	13.3207	12.6731	16.6213	16.1125	13.5506	18.0639	16.9813	17.9974
Zm00001d002051	1	43.7268	52.0065	40.5058	49.9522	54.3928	53.3321	40.6723	38.9937	36.8127	40.7536	39.2234	38.4876	94.7234	66.0531	93.0748	168.774	157.603	127.286	101.334	106.237	102.663	100.817	78.3452	81.36	72.682	63.7266	83.1816
Zm00001d002071	1	31.7056	47.3939	14.9799	9.2319	10.3543	12.5194	21.0302	43.0163	39.5598	148.031	428.08	239.844	687.529	693.141	519.345	1061.12	1974.77	1633.88	670.024	1009.7	1227.66	538.935	1512.53	1162.72	984.15	1372.98	1281.38
Zm00001d002072	1	0.278562	0	0	0.956529	0.620743	0.371717	1.09724	0.342045	0.642233	2.33146	6.57407	2.30511	19.1385	18.0633	14.586	16.5583	22.8497	26.43	14.3748	12.7701	12.4913	12.1884	16.9598	13.4378	18.9169	19.8458	17.2396
Zm00001d002074	1	0	0.859435	0.597823	0.684031	0.622056	0.95285	0	0.903451	0.82616	1.91783	13.0291	13.796	16.303	29.7024	17.6551	27.3299	31.02	30.9025	11.534	17.0322	25.6708	7.10392	21.1675	10.3507	11.8031	19.0474	18.9787
Zm00001d002128	1	32.4025	43.5147	43.1799	50.1625	54.002	59.0187	25.5271	26.7479	25.0185	90.4302	144.649	95.6869	207.401	154.393	174.268	861.496	802.46	785.47	587.594	708.762	566.775	318.884	382.191	275.96	542.183	480.6	521.113
Zm00001d002200	1	1.77536	1.70869	1.51026	1.8584	2.2939	1.83708	2.96896	2.86528	2.58203	7.35996	7.46908	3.13713	8.4291	7.33694	7.68939	11.1235	10.6025	10.4973	10.2733	7.29045	10.3328	11.805	11.25	12.2367	10.2203	7.81328	10.8875
Zm00001d002215	1	0.709317	0.87066	1.27032	0.393813	0.407637	0.36927	0.33021	0.310588	0.599611	0.460818	1.11087	0.97637	0.646751	0.67097	0.700355	1.41928	1.88591	1.45903	0.738277	1.06787	0.498107	0.84153	1.29343	0.722034	0.601553	0.556879	0.609079
Zm00001d002238	1	0.483586	0.302306	0.604629	0.42668	0.162419	0.734438	0.398151	0.5996	0.215026	0.259285	2.44752	1.53133	3.52142	3.26139	2.26552	2.30689	2.68804	2.59293	2.82611	4.80905	2.19379	0.177485	0.856863	1.07663	2.38577	7.332	1.81873
Zm00001d002258	1	49.3898	56.95	45.9618	43.5584	39.0493	40.7312	76.3697	90.1017	93.4789	124.599	156.18	133.389	124.871	118.652	118.908	197.325	183.084	184.854	124.07	154.839	137.089	61.7588	98.1763	75.4216	91.759	96.9071	98.0734
Zm00001d002263	1	6.90345	5.18668	8.04125	4.44221	6.06699	3.29022	7.42672	6.22087	8.02963	6.13474	8.19387	4.66013	7.19864	7.07378	8.24021	8.76448	9.55872	6.08215	9.4003	11.2753	7.57153	5.52259	12.3507	7.86359	7.36113	8.71396	7.98317
Zm00001d002285	1	0.166579	0.084323	0.060522	0	0.148394	0	0.043715	0.123281	0.079129	0.477885	1.15538	0.766054	0.85206	0.892318	0.796339	4.72295	5.03196	0.473964	3.00979	1.73097	2.17219	1.12465	0.846733	2.10377	2.00431	1.47404	1.46266
Zm00001d002292	1	46.4335	46.9304	52.3932	30.7475	26.672	24.721	27.4351	33.2383	32.6893	32.4467	26.3956	31.5916	48.3147	37.9296	54.9289	91.9659	87.7217	42.6212	101.394	72.0267	78.2	109.918	51.6955	93.2636	52.0815	33.2651	54.3805
Zm00001d002313	1	12.6823	11.6022	12.8434	9.71186	10.7525	10.9424	8.37735	9.43316	9.29424	17.9938	26.5717	17.2575	11.6781	20.5818	15.2574	21.8909	21.5183	22.8249	26.8796	26.1506	26.2869	20.2664	19.7985	22.6288	24.4835	34.3019	23.2528
Zm00001d002345	1	4.12266	4.33234	3.9987	3.18886	4.08375	3.34698	2.5177	2.54421	2.69219	2.07354	2.66209	1.63262	3.75505	4.37189	4.08019	9.31709	10.0122	8.87906	11.8573	9.90726	8.62069	6.96175	7.36021	6.14417	4.42935	6.03555	5.80467
Zm00001d002405	1	36.2263	21.5525	42.1907	12.2684	11.4234	9.76646	13.2884	14.3612	13.4064	17.7974	19.0578	17.5706	44.1792	33.6344	33.6397	64.0205	75.1602	77.3953	103.156	71.7107	74.0237	70.6663	59.8266	59.4286	67.0104	52.496	72.6152
Zm00001d002406	1	4.6033	3.23095	4.29106	1.51124	1.64549	1.8131	3.26998	4.66615	3.34658	5.89454	6.67027	5.2315	6.39354	6.35639	5.52349	6.1725	8.23219	7.21743	9.42242	8.64143	9.60702	5.64246	8.28266	5.66432	7.38061	9.7949	8.50832
Zm00001d002476	1	0.622698	0.713546	0.539051	1.40835	1.21507	1.19581	0.38906	0.58529	0.881285	6.13102	8.63788	5.3233	8.38176	4.91585	6.46495	28.612	28.6407	18.1421	15.0016	13.7503	17.582	16.7257	18.1763	8.49921	15.9985	13.2842	18.5796
Zm00001d002481	1	0.277773	0.322182	0.118784	0.044089	0.087167	0.306225	0.162796	0.214348	0.077822	0.109631	0.132418	0.083036	0.131437	0.172563	0.120591	0.196141	0.310071	0.524449	0.22541	0.186402	0.295993	0.293983	0.184202	0.196274	0.414309	0.156423	0.213938
Zm00001d002489	1	10.8588	11.7938	12.5052	4.90452	5.94599	4.07743	8.71805	12.6847	11.2509	52.1776	74.4093	50.2489	121.862	150.717	125.97	104.287	119.989	111.141	161.028	187.814	144.698	114.373	123.566	99.0819	158.332	134.748	142.644
Zm00001d002491	1	11.6697	13.7407	12.357	10.8769	9.40277	10.5936	12.5435	14.1448	12.5107	28.2859	40.5542	26.6141	39.1918	42.0697	39.441	47.4653	46.9571	51.8317	26.2146	30.8159	37.4133	20.0216	29.9608	25.1085	30.4249	34.448	29.3719
Zm00001d002511	1	16.9939	15.6957	16.1811	11.5702	12.5122	13.1475	13.613	12.889	13.5034	10.3961	14.2801	10.5323	14.0711	16.876	13.2452	18.9547	17.4976	16.8516	16.2372	17.1329	14.1392	15.2322	14.2738	14.6842	14.3804	13.593	15.4075
Zm00001d002549	1	1.31413	0.5357	2.10431	0.670499	0.325218	1.68495	1.64913	1.0493	1.25415	1.51211	1.77233	0.885915	1.14664	2.72203	1.43362	7.41355	11.3049	3.73677	1.40993	3.58141	2.63277	1.24239	1.54251	3.41512	2.76245	2.44193	2.42734
Zm00001d002560	1	0.391908	0.089788	0.28325	0.303233	0.321885	0.184468	0.747482	0.966464	0.913727	0.394671	0.599421	0.903451	2.06217	1.18856	0.846876	0.898752	1.00789	1.16573	1.15016	1.03216	0.96992	0.568065	1.83357	1.69986	0.809334	1.0395	0.804019
Zm00001d002590	1	0	0	0.066653	0	0	0.19823	0.291252	0.364257	1.38895	38.7123	82.3924	49.3886	104.889	73.6742	100.669	440.395	385.767	355.813	299.317	320.881	309.458	44.4023	97.4746	68.2255	72.0882	118.163	98.7866
Zm00001d002600	1	8.93606	9.68776	8.66314	12.9725	12.2399	10.3655	7.80581	7.76788	8.24933	9.52613	8.8094	7.67831	10.7955	13.9993	10.2971	15.233	13.3156	12.9729	10.6679	12.0803	11.8235	11.338	10.7977	10.8161	10.7723	11.9381	13.2197
Zm00001d002679	1	0.075987	0	0.023098	0	0	0	0	0	0.01513	0.03654	0	0	0.051135	0	0.012119	0.085282	0.154711	0.072129	0.196148	0.192947	0.092048	0.074695	0.053739	0.207701	0.152822	0.070061	0.11746
Zm00001d002694	1	3.28928	2.61918	2.97565	1.64085	1.96678	1.40718	1.36011	1.28145	1.21828	2.93066	4.76009	2.2122	6.27066	6.76293	7.26374	10.2394	10.4148	10.0878	7.83789	8.0887	9.25404	12.1914	10.2915	8.51067	10.511	9.87187	11.055
Zm00001d002705	1	2.52161	2.93939	1.22656	0.632114	0.714787	0.299831	1.61202	2.38886	2.15604	6.39811	7.06525	5.92076	13.2569	18.0524	15.2935	32.3885	32.3189	36.078	26.0049	19.6667	24.657	13.4873	15.8688	10.1032	29.2593	29.283	25.7388
Zm00001d002706	1	3.26856	1.62651	4.43285	1.06908	1.46058	1.45483	0.859507	1.11118	1.09322	1.17803	2.46108	1.36857	1.7413	2.04733	1.91584	3.26729	3.02308	2.28234	3.38043	2.71841	2.02336	3.43339	2.6777	3.07938	2.43083	2.35743	2.07014
Zm00001d002708	1	2.21237	1.68946	2.16648	1.37412	1.25684	0.66471	2.68396	3.00506	2.34669	6.83808	7.9278	4.83381	8.2455	10.8353	9.26102	19.192	19.753	17.1319	19.4265	15.1581	18.8688	10.9545	12.3659	11.9741	17.2176	16.9105	16.0071
Zm00001d002771	1	0.787928	1.06732	0.815362	0.631927	0.726085	1.02283	0.606012	0.636911	0.646469	1.01501	1.3568	0.95157	1.46285	1.66299	1.01337	1.28295	1.6585	2.51308	0.981843	1.79683	1.10333	1.55736	1.3434	1.20059	0.981583	1.05194	1.00553
Zm00001d002802	1	4.05985	1.15835	3.89592	0.437331	0.861201	0.194664	0.951448	2.08525	1.42873	3.59017	4.82753	4.02619	2.92786	5.2423	3.41751	18.1017	20.2643	20.4089	9.4808	10.3184	12.8541	13.2917	9.81457	9.52965	13.2946	13.7366	17.3784
Zm00001d002826	1	5.5592	2.8564	3.42746	1.81086	2.75303	0.617611	2.0274	2.27397	1.24123	1.28775	5.36049	3.92295	1.87252	2.37417	4.40699	9.08798	7.50277	11.3646	6.97243	8.91862	8.3312	1.7672	4.31756	6.66864	2.32561	2.38753	7.87276
Zm00001d002842	1	210.393	265.625	226.874	118.42	95.1362	92.8932	207.658	287.639	286.683	487.56	463.393	490.961	238.302	300.969	294.384	394.494	379.005	327.549	485.192	466.598	453.165	302.248	298.713	266.668	481.4	530.315	454.362
Zm00001d002864	1	13.0464	13.409	12.2267	8.69771	8.34151	8.77465	12.6792	14.002	13.3347	23.5936	26.4236	22.0204	29.6522	20.4584	25.1723	64.4926	54.493	32.3024	33.1737	27.819	32.0166	19.0581	15.4152	19.2469	15.1523	13.0608	17.4004
Zm00001d002875	1	19.1322	20.5038	11.8409	10.6527	12.5675	10.1043	17.4684	14.9269	17.3137	13.1276	12.6326	11.3151	16.7608	19.5312	19.2585	18.958	18.8084	16.1223	18.7234	16.6191	16.9426	16.0176	16.6412	14.5561	17.8875	16.1713	18.471
Zm00001d002884	1	11.1595	4.23685	9.52086	1.89354	2.08394	0.71069	3.3494	4.57431	2.71989	4.63451	10.472	5.26447	19.611	19.4348	25.2284	48.0479	57.2242	64.3668	61.9833	29.1348	55.088	20.4198	31.4719	33.412	37.6334	48.2729	38.4616
Zm00001d002893	1	0.600837	0.321833	0.598265	0	0	0	0	0	0.043135	0.616404	0.476263	0.532394	5.83933	6.02009	5.53293	13.3955	14.3106	17.5161	22.8507	18.7154	22.0787	13.2417	13.3818	10.68	3.66307	2.6269	4.09228
Zm00001d002896	1	36.5243	21.2754	42.0846	17.3704	16.0448	18.1309	19.1653	19.3065	19.524	30.3144	40.5897	29.0309	83.0494	97.4064	88.9041	250.745	222.741	202.299	221.446	215.984	199.989	107.773	126.295	115.946	116.491	120.831	118.064
Zm00001d002977	1	0.943342	0	0	0	0	0	2.82	0	0	0	1.39214	0	1.29649	0	0.850228	2.9044	0	0	0	1.12764	0	0	0	2.32789	2.16214	0	0
Zm00001d003016	1	101.1	171.828	124.949	137.464	153.016	168.946	106.794	140.665	137.097	291.926	364.845	291.744	172.789	107.63	147.846	975.092	952.446	749.912	331.524	478.807	431.92	175.004	253.182	103.789	215.894	239.773	269.768
Zm00001d003024	1	5.00749	0.904101	4.44896	2.85313	2.8407	1.49347	3.04357	3.24891	1.68705	7.82035	8.19758	4.21248	19.3609	19.1761	17.2702	59.1993	51.2622	51.578	74.734	56.2546	67.6464	33.8303	55.8466	48.6804	64.223	53.6826	70.7934
Zm00001d003039	1	1.64488	2.33983	1.40144	2.08992	1.99051	2.02583	4.65786	9.06099	7.38037	36.8023	41.32	36.4185	76.5336	61.966	67.6181	118.364	96.6914	142.077	76.6959	92.5222	95.7574	56.1525	75.7021	46.2687	88.5944	67.9047	87.8508
Zm00001d003067	1	3.89512	2.25603	4.01624	2.57839	1.88878	3.09271	2.90267	2.55137	1.90741	2.36847	3.62395	2.60898	8.0418	7.5147	4.65214	7.55082	7.77002	7.77562	6.84041	7.61157	7.19194	4.26975	6.91035	5.94153	4.50869	4.51131	5.43175
Zm00001d003110	1	2.86413	3.13828	1.96162	1.72418	2.30737	2.73028	3.04493	3.5752	3.7327	3.93452	5.29076	4.60166	11.2739	8.80203	10.5229	23.3994	20.1574	11.0842	23.5751	19.5009	16.3796	7.26955	5.36924	5.95179	9.63048	7.73589	10.563
Zm00001d003112	1	5.2072	3.12963	5.66865	4.80458	6.75991	5.34536	14.2951	12.5397	13.7657	22.9965	42.161	22.9671	22.2455	29.9849	19.2042	42.9243	48.3333	48.2734	61.4903	75.7968	56.7448	40.795	42.3372	39.7006	59.5402	63.9814	53.9288
Zm00001d003129	1	6.27603	3.53619	7.62403	2.51508	2.83718	2.47835	1.81103	2.47497	2.16881	3.83047	3.77584	4.29575	6.75619	5.32237	5.77184	36.1587	37.7899	31.6241	14.9922	19.6438	18.2209	33.7279	22.6514	29.6378	29.2945	26.8651	28.9251
Zm00001d003144	1	4.79382	5.57823	5.30102	1.04485	0.678858	1.1901	8.96647	11.0719	11.3855	41.3926	67.7523	36.4779	32.7587	51.223	37.0313	39.7544	41.9249	48.7008	41.3867	43.3124	48.5089	39.1527	38.8756	51.235	29.0883	41.7451	31.0609
Zm00001d003212	1	9.35606	0.431956	13.8198	0.990205	0.635398	1.03357	0.467589	1.19001	1.67933	7.49769	5.31404	5.63795	20.683	25.8334	18.4802	93.9013	82.0691	63.6806	82.8336	78.0414	79.2009	76.9585	67.3511	67.582	74.8248	50.2607	68.9681
Zm00001d003213	1	5.09218	6.05278	4.22654	11.0815	15.901	12.8734	3.23239	2.35956	3.36973	2.28192	2.97559	1.57936	5.88872	4.60716	5.64343	19.4816	19.6616	19.0039	19.1461	23.1765	21.0285	11.7852	17.951	13.4825	20.0392	17.7776	15.6901
Zm00001d003275	1	6.00594	5.68451	5.3762	2.8448	4.24615	3.53473	3.30235	2.91545	3.4367	2.44941	4.33742	3.00183	4.20895	5.35042	5.39364	13.0323	16.067	12.7359	14.5167	12.2018	12.4003	7.04371	8.90458	7.45802	10.6509	13.327	12.246
Zm00001d003297	1	0.87597	1.11116	0.30666	0.295652	0.240088	0.090624	0.353609	0.249453	0.160545	0.549348	0.654276	0.294893	0.665098	1.14545	0.708983	1.06007	2.02271	0.831162	1.5074	0.853318	1.20617	0.727008	1.04751	0.992253	1.52555	1.19269	0.935891
Zm00001d003349	1	5.31636	7.18456	4.07639	4.23185	5.60897	4.99061	5.96226	4.68989	4.90781	4.77623	4.49073	4.58417	6.51638	8.29474	9.2587	15.7121	19.4419	18.2982	31.4317	20.4655	30.6567	6.63125	10.7808	13.0501	20.8349	23.1946	25.2704
Zm00001d003446	1	9.3182	9.69348	10.2477	6.19467	7.152	6.10936	7.27951	9.25771	9.43178	10.0867	8.19496	8.4053	8.72332	6.25364	5.54049	29.0198	29.8532	19.0763	32.0066	27.3268	24.4211	21.3451	15.3312	21.5481	11.6968	10.25	10.7518
Zm00001d003447	1	0	0	0	0	0	0	0	0	0	0	0	0	18.2664	6.03107	16.5988	30.7026	23.0394	21.2526	37.791	38.9148	22.6905	59.6293	7.86734	54.1907	1.87447	0.94711	8.1192
Zm00001d003469	1	2.22435	2.6742	1.56043	1.59503	1.48604	1.40223	1.33754	3.31034	1.18668	2.59965	1.54273	1.9014	3.27462	3.27911	3.3723	6.23186	11.4001	9.17105	5.29305	4.62687	5.74991	3.375	6.54827	3.59735	5.12685	4.10119	4.34403
Zm00001d003492	1	1.86883	1.45319	2.49366	1.36151	0.932244	0.971697	0.294227	0.153729	0.474615	0.358252	0.449339	0.436277	3.25331	3.20891	2.85986	4.9068	4.2593	3.29789	9.06894	7.08193	8.45936	8.24414	5.98534	9.02769	3.24726	2.31546	4.382
Zm00001d003495	1	6.65834	8.11404	8.6266	3.96054	3.85463	3.91781	2.96608	3.56062	2.75865	6.00057	9.67387	4.5839	8.79303	12.211	13.5336	45.7757	53.1007	34.7761	39.745	34.5076	31.4599	48.2713	43.8856	56.8729	40.2983	31.9012	40.435
Zm00001d003512	1	11.3566	5.73178	15.0822	7.18172	6.92536	6.88822	8.64745	9.68002	8.42473	9.2547	12.725	7.91171	21.0652	17.6785	19.2386	28.6294	29.9325	29.6688	24.6722	25.8142	21.3362	26.6897	25.185	29.4175	31.6044	32.9485	27.6351
Zm00001d003517	1	0	3.14086	0	0	0	0	1.42745	3.25404	2.09514	0	3.12516	0	3.08866	0	0	7.57579	0	6.8578	0	4.80997	2.95438	0	2.25665	6.24868	0	0	1.52419
Zm00001d003575	1	1.21654	0.177122	2.16192	0.376497	1.16721	0.942372	0.736866	0.288409	0.110702	0.668679	1.16838	0.974337	1.82665	1.07467	1.02838	3.5434	6.20683	4.85663	8.1519	3.43203	6.90024	2.46487	3.49754	3.25238	2.65641	3.05302	4.69254
Zm00001d003584	1	20.4941	8.75347	25.4906	1.78508	1.75474	1.85983	7.31413	12.4964	12.2626	30.4679	42.2757	27.3757	49.9229	46.7647	36.3987	117.379	128.892	137.309	76.7843	70.5756	65.7827	99.408	84.1117	75.8927	126.369	99.8206	118.509
Zm00001d003593	1	10.8922	7.52659	14.3196	5.3572	6.22782	7.37477	4.31448	12.5856	7.69293	5.92913	6.56545	3.64104	9.13635	8.44096	10.7263	24.8504	13.0788	21.7685	25.1584	18.9928	16.6133	13.9831	20.0328	22.981	21.2964	18.8191	14.0961
Zm00001d003598	1	19.9779	26.4947	13.7522	38.8326	30.0116	34.6874	13.1097	11.5673	9.85145	31.2338	34.0974	23.7511	127.906	107.101	99.8247	218.801	180.113	108.367	117.525	111.025	105.405	39.4082	40.4265	39.6863	28.2845	37.5304	44.5863
Zm00001d003646	1	10.7693	5.62364	15.0373	7.64116	8.74346	8.02673	8.33948	6.3382	7.24306	6.92437	13.0298	9.49353	13.6291	18.8411	11.4837	13.92	15.6999	15.3573	17.8216	22.3404	16.2943	14.3625	15.9076	15.9266	9.80458	13.1157	11.5677
Zm00001d003649	1	7.4285	7.61356	7.1489	5.80394	7.7816	8.21254	3.99895	3.75669	4.73079	6.24489	11.8453	6.47652	14.758	18.6738	17.2845	46.4492	43.1715	40.6626	44.018	45.6956	42.354	18.4029	22.5878	19.3119	25.5902	26.4492	29.9621
Zm00001d003790	1	7.48535	6.69053	4.23203	5.19015	6.24486	4.9481	5.1296	5.29471	5.8988	5.26252	5.15566	2.72585	7.45199	6.42866	6.14853	7.40308	9.41325	6.67043	6.53158	4.94914	6.00271	6.28092	6.67859	5.54738	6.78813	7.04469	7.57609
Zm00001d003809	1	10.3724	9.4884	6.57107	4.60028	5.5298	6.07444	7.57432	7.40705	6.92124	6.53689	7.45366	4.17548	8.10678	9.70613	9.9824	11.5841	11.2752	10.7774	14.101	12.8362	11.8306	10.4655	8.32744	11.3802	13.5639	10.8503	8.79472
Zm00001d003848	1	13.1723	13.6526	11.5549	14.1058	12.558	13.581	16.7578	20.8844	19.8268	16.3204	20.4148	18.5124	13.0552	7.20048	13.8933	64.6034	55.6359	62.5862	35.915	30.3001	35.772	23.8269	25.36	35.2554	21.0083	22.9706	26.828
Zm00001d003884	1	0.084913	0	0.076993	0	0	0	0	0	0	0.303736	0.176692	0.046517	0.571527	0.541674	0.446362	0.401694	1.61869	0.966051	0.767097	1.00864	1.45067	0.435312	0.658915	0.482713	0.788486	1.08	1.02852
Zm00001d004015	1	2.24655	1.63	2.44034	0.222863	0.098427	0.14845	1.01485	1.72597	1.35446	2.69159	4.70019	2.94447	5.7507	5.73124	4.99944	7.36217	9.32566	7.91038	5.03821	9.12065	5.38644	1.18826	2.33935	2.0469	2.53533	2.24042	2.12624
Zm00001d004115	1	0	0	0	0	0	0	0	0	0	0.256426	0	0	0.077535	0	0	0.246795	0	0.083814	0	0	0.130327	0	0	0.097982	0	0	0
Zm00001d004137	1	0	0	0	0	0	0	0	0	0	0	0	0	0	0	0	0	0.115411	0	0	0	0	0	0	0	0	0	0
Zm00001d004208	1	0	1.62185	0.291887	0.959607	0	0	12.4104	76.6028	52.0008	740.316	1127.24	755.427	720.648	551.554	684.963	1046.4	799.402	903.98	1008.34	991.537	922.499	197.814	433.572	261.846	353.539	393.346	381.194
Zm00001d004310	1	8.06725	0	7.54709	0	0	0	1.19193	10.7061	1.11406	54.4412	71.279	29.3318	165.615	218.995	205.301	461.767	475.695	583.118	496.841	649.878	549.614	215.99	224.219	196.574	375.832	320.123	432.348
Zm00001d004335	1	2.69581	0.30412	3.52026	0.220834	0.14523	0.204836	0.327958	0.30867	0.181906	0.486369	0.316632	0.154485	0.702241	0.76194	0.499319	5.25457	4.56507	2.70874	6.18713	5.30201	4.5363	3.47949	2.66028	3.93536	4.16272	1.56354	4.79029
Zm00001d004424	1	0.853836	0.734632	1.17946	0.206826	0.882332	0.367177	0.358515	0.884638	0.405497	0.440809	0.710662	0.224389	0.367785	0.348488	0.391841	1.38349	1.45891	1.74912	1.4105	1.73715	1.73173	0.852007	0.916183	1.4666	0.821787	1.17109	0.789068
Zm00001d004436	1	0.778874	1.14877	0.779956	0.834283	0.782032	1.00609	0.511668	0.574554	0.696355	0.505224	0.608541	0.513627	1.17883	1.28249	1.37814	2.3263	1.19174	1.191	1.63534	0.913964	1.50239	1.71966	0.896439	1.81736	1.2124	1.14382	1.55837
Zm00001d004555	1	0.090285	0	0.184898	0.091415	0.020106	0	0	0.389947	0.752876	10.5536	18.2534	6.07512	30.934	24.747	27.2015	214.938	208.302	227.85	116.894	114.831	121.786	6.47561	33.9152	32.191	58.3622	75.4678	73.3577
Zm00001d004559	1	5.52921	4.74256	5.91519	4.53885	6.34211	6.25236	3.45458	3.36792	3.36221	11.348	16.7662	9.45324	20.8951	20.166	19.7825	127.404	131.907	99.7847	102.542	98.4121	94.8888	78.1737	59.4994	66.1482	78.557	52.7468	79.2579
Zm00001d004588	1	0	0	0	0	0	0	0	0	0	0	0	0	0	0	0	0	0	0.081846	0	0	0	0	0	0	0	0	0
Zm00001d004595	1	1.48646	1.55232	1.25071	0.756698	0.808091	0.814315	0.948405	0.984734	1.08438	1.24924	0.964193	0.571142	1.11887	1.27493	1.20814	1.41836	2.60189	2.09413	1.88642	2.30526	2.55661	3.37298	2.06961	1.78846	1.85606	2.15635	1.48228
Zm00001d004602	1	0	0	2.82988	0	0.994627	0	0	0	4.60702	0	0	0	3.03584	0	3.38136	9.18532	0	0	4.14168	2.5176	0	6.91186	1.71057	2.50348	4.67742	1.15176	0
Zm00001d004621	1	0.391668	0.175329	0.440333	0.023325	0	0.030985	0.120907	0.170581	0.246979	3.04761	4.98554	1.89063	15.4122	12.1022	13.8394	33.2095	30.347	34.977	25.4839	23.2794	26.6817	33.2983	30.8982	28.4996	34.4781	18.3482	36.503
Zm00001d004673	1	1.78596	2.75246	0.261976	0.271597	0.329676	1.13318	1.54552	0.35783	0.337478	4.33805	4.95976	2.64329	0.456749	1.83605	0.888564	1.29695	6.03573	2.61253	2.19889	2.63227	3.17842	0.801455	1.18759	2.65005	4.69754	2.85869	1.34075
Zm00001d004700	1	12.9978	12.5808	8.1475	4.75039	6.1765	6.2782	160.215	208.552	180.301	433.446	454.17	303.673	300.517	385.221	414.443	445.805	500.859	531.37	461.321	393.091	366.447	195.304	336.103	312.432	288.232	472.853	453.085
Zm00001d004744	1	5.39832	7.17995	3.89659	2.89853	3.48348	2.46461	5.04014	8.2375	7.43548	16.2256	17.0412	13.9448	40.3388	28.2039	32.3894	88.7327	89.4811	58.9745	20.1418	20.7068	23.3597	10.8659	12.0673	7.03667	9.42341	1.9138	11.1121
Zm00001d004753	1	4.25335	2.54699	3.54369	4.57933	6.48184	6.77524	8.82733	8.59304	8.38747	22.4048	22.8566	10.7468	18.1141	24.417	19.4628	18.9328	24.8038	32.8408	39.2969	18.6626	36.1473	21.6628	26.3137	31.1758	27.5172	14.701	28.3665
Zm00001d004800	1	1.15613	0.886396	1.17704	1.27266	1.49809	1.22403	2.16063	4.70996	2.95254	11.3017	17.1071	12.1618	20.4199	20.7926	20.6996	24.2704	25.173	29.205	12.2984	17.209	13.0928	9.97175	10.4361	12.036	9.6548	11.3929	8.53813
Zm00001d004815	1	0	0	0	0	0	0	0	0	0	0.411896	0.853365	0.456778	1.25189	0.999267	1.2302	3.55925	1.96274	1.95333	1.71583	2.30814	2.63419	0	0.556784	0.792439	0.4878	0.65408	0.543177
Zm00001d004843	1	1746.52	1702.02	2287.59	731.046	345.736	540.924	10598.1	11479.4	11263.5	11288.1	13291.2	10673.5	15745.5	16353.6	16047	17156.5	15644.4	13305.9	17905.4	19159	18086.3	9230.88	12409	11331	10236.1	13036.6	10139.8
Zm00001d004857	1	13.3461	13.3791	12.2531	8.34121	8.70719	9.81205	9.08097	12.3588	11.7786	22.3069	24.21	18.6998	32.211	33.7487	30.8832	49.06	51.7487	53.7824	54.2766	46.8211	51.4485	50.3767	51.8439	47.0131	50.5158	50.1123	50.6601
Zm00001d004895	1	0.279173	0.140634	0.302989	0	0	0	0	0.137613	0.197641	3.2635	9.76001	3.00043	11.8767	7.62561	9.95563	12.5476	14.2118	14.4438	11.6008	10.1548	12.4948	8.72496	18.5703	10.3072	9.7413	9.13773	12.9821
Zm00001d004910	1	2.21111	0.67775	1.79044	0.715284	1.15018	1.47174	1.93554	3.38884	1.47061	4.32478	16.3827	3.05896	24.3355	23.8769	27.3141	78.1513	71.5604	70.083	79.8521	62.0968	75.7495	50.3459	59.3807	55.0494	59.834	63.6754	60.3242
Zm00001d005039	1	12.339	11.3402	11.5121	9.03492	10.0032	10.3673	8.60814	10.4797	11.5431	41.2054	43.5662	33.9513	88.5015	94.2121	85.7279	70.7512	77.1288	106.549	84.3516	74.4738	93.3296	74.4374	76.3065	72.8758	81.7609	81.8661	87.2032
Zm00001d005118	1	28.2926	20.9373	34.7059	18.8585	17.6252	16.9211	13.6716	18.4401	16.5789	33.1182	41.1062	31.9116	46.1763	41.2083	40.978	84.8482	91.8396	77.0414	60.1823	59.8236	61.0106	44.1431	45.7364	42.2806	39.8762	38.0424	41.5591
Zm00001d005147	1	8.11195	5.80809	4.18554	4.2116	3.70544	1.31618	6.2343	4.36541	2.24914	3.54109	3.57415	2.41038	6.93385	5.58838	7.32895	13.5932	15.6022	9.50791	8.16498	9.4708	10.0407	9.8338	12.4112	9.81154	6.77445	12.0115	9.35858
Zm00001d005171	1	1.60747	0.465583	0.824867	0.901829	0.287203	0.420687	2.08453	1.78808	0.710164	1.35296	5.55743	0.611998	9.03376	1.22983	7.19282	7.56053	6.61497	6.71588	10.579	4.14539	5.74029	1.28597	3.06168	3.59137	3.79278	6.29037	4.72846
Zm00001d005183	1	1.4245	0.819281	0.800666	0.132303	0.626746	0	0.35055	0.541583	0	0.766288	0.548414	0.140295	1.15146	1.3555	1.93972	1.25425	0.712648	1.23876	0.925819	1.69633	2.19631	1.54739	1.63275	0.902219	0.745768	0.744503	1.35158
Zm00001d005212	1	2.78456	4.11759	1.74414	2.32757	2.70958	2.37243	2.01451	2.0627	3.13076	1.85749	1.73368	1.44381	2.32859	3.09511	3.20785	3.65387	3.15451	4.38041	3.67202	3.04649	2.45415	1.72255	2.48305	2.78812	2.77735	3.42273	4.23003
Zm00001d005315	1	67.0967	67.2859	54.0543	22.2829	23.1043	17.4732	32.7896	56.8406	52.784	168.98	189.299	151.122	208.256	159.7	181.077	406.139	476.06	426.258	664.622	425.57	582.792	364.97	259.382	370.773	307.153	238.258	312.246
Zm00001d005355	1	8.57513	7.33147	2.38623	2.9908	2.99092	2.0637	12.6172	8.38696	11.203	5.17107	6.83478	3.68832	5.52307	9.24998	8.2316	11.4958	10.1524	9.34993	7.10404	10.3702	9.11398	11.3282	11.5784	9.64993	7.56271	8.64104	9.72647
Zm00001d005356	1	14.642	15.635	7.80504	7.20295	8.21785	7.48127	17.1486	13.7884	14.2208	8.14863	8.9814	7.06098	9.20984	10.8185	10.8134	14.6882	15.3934	12.8528	12.8186	13.8962	14.0485	14.5927	14.9254	13.7766	10.6894	12.0892	11.2491
Zm00001d005431	1	9.20841	7.76274	10.8151	3.57195	3.95061	3.72572	3.39094	4.7426	5.06605	9.67161	11.4211	7.66801	8.29646	9.3447	7.85622	28.2446	26.7771	22.0844	29.1176	30.0391	26.4599	18.679	19.7983	19.6387	25.4412	25.9146	23.942
Zm00001d005449	1	0.986945	1.69167	1.0511	1.29308	0.737384	0	1.54954	0.821716	0.84294	1.71526	1.07092	1.58343	0.876447	1.77003	1.18334	2.2013	2.09262	1.83361	1.5284	0.960827	1.17538	0.739736	1.25166	1.14429	0.236656	1.63284	1.0628
Zm00001d005550	1	11.464	10.9071	11.4468	17.8167	17.9297	17.631	5.76849	5.76123	5.34157	7.88022	13.1497	9.3646	25.2886	38.9874	27.2216	44.4286	41.5503	43.0449	47.3133	56.3072	52.093	23.076	23.2754	23.2072	25.2045	31.3413	28.3271
Zm00001d005630	1	6.77087	5.32562	4.53802	3.12561	3.22273	1.99265	3.40825	3.94488	3.78586	1.98851	2.50908	2.64293	5.24457	6.62755	5.49533	7.21185	6.01057	8.90208	6.1047	8.30492	10.7346	4.27574	4.97112	5.15764	9.20579	5.38527	7.43142
Zm00001d005679	1	0.432118	0.276737	0.232475	0.223295	0.2314	0.273451	0.218329	0.356335	0.477621	0.337012	0.379957	0.237483	0.771043	0.854776	1.04165	0.45841	0.562299	0.471798	0.950393	0.62994	0.914679	0.645045	0.824776	0.576829	0.657015	0.586435	0.621653
Zm00001d005682	1	3.61823	3.77964	3.39055	2.12244	1.96832	2.19089	5.43579	16.05	13.339	65.4337	71.7228	67.8668	28.1465	22.4705	24.9875	95.2949	75.0248	87.7236	43.3109	53.7736	51.0761	15.3024	24.2773	22.3956	28.0302	28.5673	31.8133
Zm00001d005692	1	1.67476	0.955918	1.52135	0.729426	0.468056	0	0.258529	0.729106	0.429036	1.08353	3.32537	3.6674	3.93404	7.45498	8.19482	28.6838	30.4612	50.3623	31.4513	38.8911	32.3564	17.7385	33.5245	26.6662	33.1408	40.7185	32.8204
Zm00001d005729	1	0.223956	0.820262	0.181112	0.050358	0.088665	0.133846	0.13059	0.061408	0	0.656591	0.13807	0.081691	1.44023	1.64987	2.23719	1.54388	2.65757	2.4435	1.2204	1.54272	1.51629	0.475685	0.527403	1.0052	1.09004	0.963464	1.11515
Zm00001d005733	1	2.73295	3.6864	1.43017	1.12637	3.0539	2.28747	2.09958	1.67786	1.98842	1.92388	2.84619	1.76103	4.30363	5.10741	5.87712	4.35637	8.15942	14.2379	9.72333	7.26455	9.96146	4.44704	5.12356	5.91048	6.78794	4.53528	6.76137
Zm00001d005767	1	0	0	0.024635	0	0	0	0	0.167114	0.193372	4.12599	7.55309	4.86236	13.3455	10.2248	9.98436	14.8381	13.9317	17.7709	8.32101	9.7214	10.6472	7.00744	10.7538	8.78966	7.76143	7.52165	9.46177
Zm00001d005769	1	0.289753	0.088969	0.369111	0.550683	1.05247	0.750237	0.137868	0.374478	0.362098	2.02885	4.04016	2.2526	0.587952	0.529179	0.888931	3.3174	3.48223	4.033	3.83133	1.96458	4.23535	1.01164	2.40061	1.3385	2.27585	2.64244	3.9895
Zm00001d005775	1	0.195562	0.168511	0.185506	0.134569	0.131252	0.039657	1.15851	13.1866	11.6602	177.124	257.956	164.769	247.739	192.581	226.605	797.775	728.377	725.528	555.437	556.314	508.218	74.7952	176.365	120.582	183.98	198.354	242.737
Zm00001d005776	1	3.15952	2.70595	2.51976	2.6068	2.84972	2.65256	1.71167	1.6609	1.74254	1.51888	1.49971	1.13195	2.26641	2.69273	3.10432	6.20594	6.57	6.58634	5.95173	4.58067	5.34592	4.86402	4.29351	5.11068	5.58262	5.32783	6.40096
Zm00001d005779	1	0.508847	0.344182	0.546303	0.322016	0.29976	0.253562	0.172684	0.1896	0.305496	0.685547	0.433693	0.155377	0.611427	0.915933	0.953007	1.09144	1.42124	1.37411	1.25914	0.872837	1.23283	0.923271	1.00523	0.834729	1.22945	1.34676	1.29467
Zm00001d005807	1	0.359555	0	0.484655	0	0	0.120348	0.35408	0.553086	0.315142	0	0.249467	0.098827	0.242104	0.804137	1.11479	1.83264	3.69397	4.0827	1.39189	1.15085	1.03255	0.260611	1.1369	0.683153	0.682901	3.08007	3.29253
Zm00001d005821	1	0	0.128512	0.046293	0.025419	0	0.033851	0	0.033374	0.030937	0.072326	0.034921	0	0.033895	0	0	0.070841	0.078723	0.188891	0	0.141738	0.17289	0.221632	0.036527	0.033749	0.028966	0.083584	0.059124
Zm00001d005822	1	25.7114	36.8733	21.0828	8.75651	8.43371	4.44435	4.96006	10.5771	8.64738	18.8993	18.1213	19.2114	15.0741	13.7077	11.8674	44.1984	47.332	45.1522	20.6243	47.3389	45.3681	18.0924	39.9531	40.6651	32.8996	55.485	21.6377
Zm00001d005857	1	1.07625	1.01237	1.09445	3.39404	2.82561	2.71167	2.51292	2.13352	1.30838	0.16742	0.143845	0.115895	5.87916	4.8827	4.72684	4.86928	5.61249	6.5664	5.72657	8.68285	4.55204	5.5127	6.33573	7.87568	3.87795	5.97819	3.82206
Zm00001d005888	1	1.18843	0.547648	1.18272	0.273144	0.433086	0.145259	0.248064	0.666487	0.835497	7.10235	11.1651	5.82494	24.2844	17.2199	20.7949	220.643	192.929	127.64	205.581	171.354	153.431	93.3464	97.09	71.6321	107.356	44.3126	111.994
Zm00001d005889	1	0.700986	0.601757	0.544406	0.020886	0.146919	0.055464	0.405722	0.228996	0.417766	0.830966	0.857958	1.2405	0.471751	0.394262	0.256391	2.25127	1.16446	2.289	1.27725	1.34341	0.897967	0.728304	1.77766	0.962764	1.46844	2.12122	1.81416
Zm00001d005895	1	174.239	56.0097	182.354	22.4318	15.9012	15.0137	19.8763	34.7727	32.0595	189.525	208.171	143.09	384.788	458.388	398.733	615.46	473.67	623.119	708.573	730.829	978.319	396.346	485.677	489.2	702.007	491.413	700.335
Zm00001d005901	1	4.58518	5.93901	4.60148	2.55628	2.39107	1.25213	1.5164	3.58593	2.60894	4.91404	2.5339	4.94024	4.06456	4.32715	3.88434	6.69707	7.9608	15.2181	6.3024	8.42465	8.36655	6.34113	7.73479	9.93578	4.60514	4.74163	4.13187
Zm00001d005908	1	0.073657	0.279429	0	0.111432	0.328091	0.14845	0.096653	0.363362	0.131077	0.052776	0.051089	0.040335	0.049575	0.093955	0.035207	0.994888	1.23593	0.576253	0.617893	0.398282	0.266655	0.594127	0.935739	0.232602	0.684502	0.488819	0.722921
Zm00001d005962	1	8.41592	2.75025	16.3482	1.6325	2.66848	3.73399	4.42005	5.50307	2.98344	22.4514	21.3061	23.1857	39.8233	50.3967	49.0447	76.2588	107.238	98.3585	108.547	85.6139	104.585	42.0325	37.043	35.4419	68.1244	61.5312	50.4115
Zm00001d006051	1	3.34134	2.41445	4.23289	3.77741	4.4813	3.99613	3.90267	3.76756	3.96418	6.31395	9.83056	7.60039	11.368	12.1774	10.9517	16.0686	16.691	13.6319	14.8323	15.7648	17.3872	16.4245	17.4148	14.6538	19.711	17.4228	14.9664
Zm00001d006149	1	2.02975	0.374586	2.2414	0.049757	0.13232	0	1.68927	6.16334	5.20811	29.9754	45.1218	31.1561	42.7859	33.0406	29.091	40.5836	54.2666	66.2305	28.3028	32.1822	40.137	38.0097	50.1905	44.0533	40.0715	34.4353	40.0436
Zm00001d006236	1	4.54807	4.89749	4.83671	5.85684	5.27754	6.35062	5.41171	7.09963	5.60121	7.72409	8.33826	6.28359	7.19302	6.61594	6.8797	19.6461	19.4953	18.0934	10.8388	15.6212	15.5067	11.1843	16.347	15.9865	15.9012	15.6487	15.5045
Zm00001d006256	1	9.41713	7.39316	9.62645	2.94191	4.39726	4.73852	10.3463	16.326	14.959	39.6049	63.4618	41.17	64.7644	66.9809	60.9596	103.451	81.6657	66.324	100.18	101.786	76.2402	61.9292	65.5043	56.6751	66.9769	45.3543	75.0639
Zm00001d006341	1	6.04686	7.2474	4.32609	7.74559	7.9131	6.61725	6.98212	5.74821	5.53928	1.70287	1.75992	1.63	8.55024	8.78213	7.9933	19.5921	22.0259	17.6767	13.1119	16.0599	17.399	19.4119	15.2827	19.1234	14.4723	19.5917	15.2401
Zm00001d006353	1	6.14471	6.93942	3.34511	3.78577	2.93422	1.87451	5.42403	4.45604	4.05158	2.76557	3.48554	3.3265	3.41054	4.44184	4.38317	16.4541	18.3145	24.495	8.54241	7.26836	6.62119	6.34837	6.02877	4.74381	12.702	12.6846	16.11
Zm00001d006371	1	4.881	0.920949	7.21665	0.337026	0.427278	0.739479	6.92216	12.0048	11.2812	42.0701	61.699	38.7402	66.0266	80.5647	70.5844	84.9625	90.5324	90.8941	54.0931	65.2844	60.5889	46.2125	56.4528	43.6331	55.3428	60.826	63.1907
Zm00001d006402	1	7.00064	5.81337	4.35622	3.67339	3.46765	4.04825	6.21605	6.49842	6.12814	6.28585	5.41343	4.99083	8.61865	6.8997	6.93805	9.40483	10.0301	10.3071	6.77096	7.24513	7.22543	8.3499	6.54509	7.76207	6.59754	5.44683	5.54715
Zm00001d006420	1	0.037399	0	0	0.012658	0.033312	0.033556	0.14718	0.554048	0.342572	1.18703	1.15856	1.28123	0.939602	0.746755	0.668042	1.94756	2.11307	2.94655	0.707963	0.881864	0.978607	0.588243	0.899289	0.802077	0.943647	1.0069	1.60432
Zm00001d006424	1	0.212023	0	0.06374	0	0	0	0.185561	0	0.083041	0.30106	0	0.077593	0.285488	0	0.337382	0	0.322962	0.401569	0.091203	0.075769	0.610784	0.102877	0	0.357727	0	0.390678	0.486911
Zm00001d006453	1	4.26037	3.52431	3.01822	3.78709	3.29464	4.33131	3.76922	3.40549	2.84867	5.39123	8.45771	6.068	6.2092	9.21374	9.20114	12.1254	11.2512	11.7134	13.5088	15.6209	12.4157	9.67631	10.789	11.4479	10.9007	8.8058	9.06934
Zm00001d006454	1	27.6364	9.08599	35.9026	8.04893	11.0607	8.65151	3.80603	3.75867	3.4182	15.6459	24.4604	12.1464	32.2046	25.1614	26.9368	98.7317	83.2881	92.5721	52.4529	50.1245	58.1655	30.4585	37.5888	35.2794	28.5712	22.692	28.4185
Zm00001d006481	1	0.61125	0	0.949445	0.262852	0.205037	0.120554	0.11767	0	0.142145	0.210822	0.396267	0.031268	0.57935	0.414913	0.273182	2.20871	1.79786	1.77084	3.51287	2.31407	2.83361	1.52852	2.02218	1.73973	1.7404	1.877	2.48797
Zm00001d006517	1	5.08469	4.18301	4.42582	4.64484	4.75454	4.30257	3.68054	4.98761	4.53442	6.18597	7.15333	6.88559	5.77842	5.60309	7.24129	8.82582	11.3619	8.48513	11.1799	10.948	8.96108	10.7058	10.2768	8.14142	10.8223	10.3712	9.3338
Zm00001d006560	1	1.73624	3.50431	1.42952	2.52146	2.25729	3.1902	3.79008	3.08818	3.39812	1.56739	5.39286	2.59014	5.22978	6.67005	4.08403	3.49275	5.04558	5.2972	5.24883	4.78872	7.78827	2.75263	3.08554	3.33613	3.96849	4.79752	4.00885
Zm00001d006585	1	3.32064	3.55226	3.20509	3.68379	3.22156	3.61432	2.83598	1.61954	1.0055	3.5517	1.73288	2.16435	8.45132	7.21864	7.0934	8.19713	10.9166	8.96616	8.90744	8.8191	6.26152	6.99172	4.44317	7.5677	9.95007	6.46859	9.0652
Zm00001d006639	1	1.63309	0.710853	2.38278	0.377421	0.27983	0	0.329791	1.00597	0.51775	10.8145	13.4201	9.51088	26.3852	23.9777	25.1942	50.1261	36.7514	22.6701	30.7208	33.0623	21.0157	3.48038	8.05053	3.57516	6.97938	4.86146	9.60476
Zm00001d006659	1	3.00845	3.97833	3.55967	2.58548	2.46417	2.80122	4.01195	8.97226	8.14696	35.6265	43.6203	36.646	120.124	94.3104	106.872	214.916	236.441	174.128	142.192	138.98	150.863	54.2272	80.6744	37.5028	66.3955	85.4834	84.6618
Zm00001d006673	1	2.78027	1.27547	3.69976	1.1849	1.34684	1.24728	0.258368	0.180314	0.500249	2.94325	3.28493	2.61884	4.82438	6.13025	3.77769	17.1144	14.742	9.53491	16.2645	14.0237	11.3569	16.7732	14.0959	10.7969	11.323	8.10687	11.9748
Zm00001d006813	1	0.922135	0.573345	2.47426	0.910654	1.13029	0.308161	0.454139	1.13353	1.33767	2.26505	2.55866	1.65055	3.41624	4.42425	2.63652	6.7568	3.33025	9.47996	1.48606	1.58878	2.9665	1.82839	3.23334	3.50874	6.35871	7.26042	5.4403
Zm00001d006815	1	27.3836	38.333	16.0561	25.8034	24.0421	23.1424	45.1522	55.6711	50.0471	102.005	95.0154	93.405	104.738	101.449	113.667	155.356	192.102	190.466	164.756	131.732	203.648	109.784	147.888	150.341	121.077	156.955	121.699
Zm00001d006823	1	6.99978	6.86345	8.29856	4.94874	5.1948	5.62349	5.71203	6.70849	5.31087	15.1399	26.4072	13.7292	26.6047	25.2997	22.1699	41.5716	44.2068	40.1992	53.8502	73.0334	53.0144	13.4166	30.4827	21.3951	30.0055	40.6487	32.2351
Zm00001d006882	1	22.1565	10.1156	25.6026	3.24308	7.90927	1.12075	2.17898	1.07132	2.97588	6.74612	27.9645	14.0383	32.3541	35.6273	43.6466	44.0084	57.1221	60.457	38.881	67.4502	39.2012	46.7767	32.0903	38.4388	36.891	59.5715	40.7533
Zm00001d006900	1	205.353	263.128	239.475	198.617	211.069	211.627	138.608	163.743	151.778	226.299	181.342	194.893	252.717	172.91	220.252	545.033	561.57	432.167	236.619	241.669	233.809	489.647	325.053	419.515	326.161	235.732	316.701
Zm00001d006911	1	0	0	0.480126	0.106092	0	0	0	0.395498	0	0.301547	0.148784	0.708125	0	0.137102	0	3.0661	1.95673	2.88905	0.276662	0.341661	0.920904	0.154846	2.25674	1.90276	1.27686	0.473908	1.10136
Zm00001d007025	1	0.194195	0.052135	0.160236	0.063713	0.096327	0.144628	0.05651	0	0.299307	0.111079	0.118802	0.099908	0.164348	0.244003	0.04275	0	0.347839	0.248584	0.225614	0.127244	0.26327	0.317537	0.230416	0.190578	0.12114	0.175574	0.052006
Zm00001d007037	1	23.1135	13.4428	26.3051	10.1425	9.15668	7.15645	10.2355	14.8296	11.8797	28.1877	29.8482	28.1467	21.4089	29.8544	24.7809	45.9076	41.4862	33.3033	62.0359	57.1267	52.828	47.7849	36.8473	45.2272	44.9017	36.184	38.0633
Zm00001d007049	1	1.40655	1.73595	0.52925	0.798144	1.09909	0.935828	2.17348	1.14495	2.25035	2.04364	1.81017	0.976022	1.20035	1.57425	1.18003	2.30955	1.75156	2.05861	1.9097	1.52102	1.48994	2.50802	1.84144	1.90508	2.13814	2.04763	1.14844
Zm00001d007114	1	2.81078	4.65791	1.36111	1.23323	1.56589	1.40852	3.07584	4.03062	6.13983	3.61438	4.5529	3.89407	2.67909	6.44288	3.21352	2.07573	5.26638	4.46406	2.86418	2.23389	7.8673	3.89106	5.56715	2.97379	4.91021	3.1987	5.5753
Zm00001d007125	1	2.68609	2.35888	2.26321	1.21398	2.2504	1.75401	1.80578	1.48928	1.65985	0.614579	0.684322	0.624135	1.1817	1.92182	1.66243	3.20062	3.01185	3.50889	3.30833	2.92336	2.78169	3.82363	3.59509	3.58482	2.19055	2.51109	2.57363
Zm00001d007157	1	23.309	34.2966	20.3325	8.95165	7.98857	5.69379	10.4296	12.9163	13.9584	45.625	50.3786	24.1561	65.6191	72.4828	74.175	85.4807	96.4751	102.543	158.267	98.5895	143.214	101.478	130.497	106.387	131.961	99.8492	117.694
Zm00001d007173	1	5.98755	9.44604	5.32195	7.85532	8.32207	7.92076	6.13069	6.93242	8.04236	16.307	17.7826	13.5218	27.3184	26.6393	24.6135	55.0407	59.154	54.7303	57.2487	61.6295	57.8687	34.8078	39.3504	28.9714	52.0774	51.8141	51.1811
Zm00001d007269	1	0.053632	0.337871	0	0	0	0.143956	0.703905	4.69296	2.59614	29.4533	36.6809	30.6389	39.5663	28.8177	34.1745	46.3828	48.8055	52.8321	36.6136	32.9751	39.7359	11.2057	18.1435	11.6625	19.012	17.7921	21.6755
Zm00001d007272	1	0.784868	0.939353	0.561961	0.083223	0.184007	0.166458	1.51783	1.93558	1.37044	1.18247	1.1461	1.08615	2.50233	4.26871	3.07969	4.9685	5.92205	8.87106	4.31824	6.11317	6.51563	2.05774	4.13842	4.07097	6.8605	6.76177	6.62506
Zm00001d007309	1	0.070811	0	0.063861	0.25289	0.186991	0.452185	0.464798	0.466685	0.148679	0.350426	1.27941	1.25774	1.9041	2.19029	1.84651	5.68124	7.55837	5.80748	3.99382	3.12564	4.01405	1.7101	4.82951	4.15549	5.4025	4.20547	5.71098
Zm00001d007310	1	0.187151	0.156907	0.112703	0.187448	0.166756	0	0.081886	0.461143	0	0.177557	0.952053	0.273797	1.00791	0.557526	0.834106	2.28206	2.37644	3.81181	1.85164	0.737247	1.97945	1.54657	1.58164	1.65702	1.49521	1.58649	1.86498
Zm00001d007319	1	8.99921	9.67245	5.69391	6.72419	6.04506	3.67003	5.19713	7.24875	6.79596	14.5397	13.729	9.37593	45.7348	47.2812	48.0752	42.4339	45.3025	47.775	58.5369	45.8355	67.9669	26.3917	29.0529	28.8283	40.6127	31.9572	42.082
Zm00001d007361	1	0.101337	0.127763	0.229353	0.254548	0.225715	0	0.332495	0	0.119745	0.072334	0.070292	0.111094	0.068211	0.189421	0	0.479866	0	0.648296	0.130779	0.218402	0	0	0.071439	0.064049	0.221158	0.224131	0
Zm00001d007397	1	1.38065	1.06736	2.20127	0.08648	0.370744	0.269237	1.91755	2.14033	1.66539	10.0824	16.642	10.6897	13.54	13.0511	11.0679	16.6481	17.7544	15.1231	22.5181	25.1972	20.3338	10.7072	13.8362	14.4341	16.9941	18.1534	19.4577
Zm00001d007430	1	0	0.024659	0.044844	0	0	0	0	0	0.023164	0	0	0	0	0	0	0.283623	0.665242	0.881491	0.350075	0.673517	0.424177	0	0	0.024517	0.072494	0.085969	0
Zm00001d007470	1	0	0.08232	0	0.393307	0.350188	0.702726	0.085984	0	0.231225	0	0	0.143772	0.617354	0	0.2502	0.799007	1.79632	0.558391	1.18342	1.33602	0.188852	0.095457	0.461189	0.248591	0.07133	0.579372	0.752766
Zm00001d007540	1	2.02419	0	2.28214	0.649253	1.18798	0	0.892831	0.857398	0	0	0	1.46697	0	0.884617	0	3.72373	10.1968	2.9368	1.69664	1.40652	1.87944	0.963981	4.78813	0.82587	2.11057	7.28557	2.25753
Zm00001d007543	1	0.076304	0.67486	0.245324	0.516892	0.165015	0.13408	0.139697	0.320772	0	0.108575	0	0.627225	0.389696	0.308204	0.187023	0.673406	0.573202	0	0	0.365694	0.546832	0.170053	0.304534	0.321654	0.218854	0.493503	0.387977
Zm00001d007549	1	0	0	0.026961	0.136398	0.031456	0	0	0	0	0.052545	0	0.081563	0	0.084049	0	0	0.282696	0.062436	0.051708	0	0.045593	0.058661	0	0	0.052722	0	0
Zm00001d007555	1	1.44287	1.10762	0.648446	0.502043	1.07194	0.581827	2.05431	1.83495	1.96571	1.04537	2.08833	1.48328	1.93851	2.09502	2.35077	2.20277	2.27116	3.29209	1.55414	2.12885	1.68152	1.93753	2.36212	1.9665	1.76273	2.15804	2.04698
Zm00001d007559	1	2.71039	1.98812	1.64321	1.30917	1.73351	1.58028	2.4062	2.6658	2.31094	1.99897	2.34307	1.57541	2.65935	3.04235	2.89232	2.40535	3.1318	3.44089	1.86681	2.29897	2.43983	2.23372	2.72687	2.1657	2.15436	2.45503	2.93993
Zm00001d007596	1	11.226	8.72747	7.88743	5.08562	5.73287	5.62063	7.36524	8.28965	6.95812	8.81467	8.72867	8.57441	12.2718	14.5014	13.8084	16.8509	17.5613	19.6307	18.8714	26.4144	24.7509	14.3174	18.5729	19.4177	20.7585	19.8116	23.6996
Zm00001d007609	1	7.22723	3.23757	6.24885	1.73505	1.98401	2.1446	3.03273	3.16042	3.08605	13.2282	19.3502	8.61252	34.1642	32.1586	32.9718	48.1584	71.5788	71.947	52.7676	51.8696	61.5265	41.5665	69.1866	54.2143	56.1171	59.8099	68.2053
Zm00001d007665	1	0	0	0	0	0	0	0	0	0	0	0	0	0	0	0	0	0.102391	0	0	0	0	0	0	0	0	0	0
Zm00001d007688	1	1.4523	1.73212	0.832153	0.627803	0.9206	0.860535	0.97841	0.939407	0.802455	0.446028	0.731121	0.51642	1.48668	1.88757	1.6064	2.3526	2.70361	1.89266	1.98447	2.46139	2.38482	1.77936	2.17063	1.5764	1.63691	1.74615	1.87833
Zm00001d007725	1	0	0.030009	0.064602	0	0	0	0	0	0.056361	0	0.065649	0	0.191106	0.422395	0.384775	0.861623	0.541761	0.841954	1.09947	1.00145	1.27052	0.243644	0.334394	0.358443	0.440624	0.706807	0.711977
Zm00001d007752	1	0.525994	0.313778	0.345998	0.144528	0.478674	0.096265	0.342302	0.176539	0.170079	0.61614	0.596598	0.39236	0.482479	0.849792	0.719631	0.677849	0.765347	0.305778	0.837575	0.415042	0.754475	1.23642	0.809268	0.339617	0.508963	0.634214	0.781454
Zm00001d007923	1	4.59415	3.43931	6.54502	1.10977	1.05645	0.993143	1.45921	1.82495	0.869809	2.7331	6.57997	3.74319	4.09084	10.8842	5.30528	12.7677	12.3013	13.1555	9.94544	12.0647	9.07224	4.85023	7.92454	6.75235	12.17	16.0561	12.1603
Zm00001d007935	1	0.601154	0.999838	0.808724	0.496672	0.267884	0	14.9979	72.8371	56.6228	250.56	306.616	289.385	321.291	329.197	311.938	778.709	742.639	842.092	593.783	653.569	720.495	167.966	318.22	270.427	393.293	471.032	432.762
Zm00001d007983	1	1.45877	1.56228	1.25919	0	0.958228	1.44956	0.479493	1.79403	2.85127	7.4483	10.1772	6.74604	39.1565	52.913	35.4335	23.4233	31.5241	41.5363	15.6559	26.7173	17.6617	31.1331	32.2952	21.2368	37.879	33.783	35.7785
Zm00001d007989	1	2.41899	1.44944	1.82357	0.576124	1.0348	0.38846	1.3976	0.952306	1.12859	0.81868	2.01408	2.87377	2.34565	1.73164	1.4765	1.44777	2.79738	2.60863	3.24616	1.95807	2.22042	1.12047	1.7667	1.83906	3.04257	3.10134	2.54456
Zm00001d008068	1	1.01147	1.90482	2.11403	1.5116	0.425464	0.522243	1.53892	1.26413	1.4856	3.21233	3.35332	2.71877	2.65444	2.08065	2.35402	10.2179	9.0443	7.50864	10.5117	9.77	7.99886	1.84856	4.92146	1.79357	2.97055	5.69181	3.23717
Zm00001d008102	1	0	0	0	0	0	0	0	0	0	6.22506	1.59988	0	7.60989	10.4307	10.1746	112.105	110.059	118.741	69.2056	70.69	66.177	17.3449	41.1572	31.3588	51.6286	68.1361	102.463
Zm00001d008176	1	7.46032	4.19339	8.97017	3.31676	4.10315	4.03794	4.65607	5.84284	5.54691	11.4697	11.4953	10.2722	12.3252	14.3781	14.179	23.804	24.4973	14.5702	27.9375	23.214	22.0391	28.1209	21.5667	21.8213	20.3789	15.5071	19.1789
Zm00001d008187	1	1.49856	1.85305	2.01053	1.34066	1.21362	0.869622	1.16193	1.38628	1.77927	3.51674	4.53556	2.94621	4.25907	4.59772	3.61444	7.772	7.27426	7.1708	5.32337	3.649	3.30584	3.49856	4.5201	4.25846	5.69931	5.19874	4.64261
Zm00001d008199	1	0.460156	0	0.771456	0	0	0.352617	0.348025	0.728792	0.928152	3.08437	2.91854	1.65933	5.4876	8.39377	9.10215	8.99902	9.41432	12.1417	6.02311	5.99798	5.40136	8.42987	8.33095	10.5615	9.59216	8.64902	11.4826
Zm00001d008210	1	17.9639	35.3838	18.1068	20.292	13.5051	11.7263	5.59283	6.0327	5.45101	6.98395	6.57141	6.55303	14.9977	10.478	11.3538	55.7557	50.2649	63.4737	23.734	26.9547	24.3953	24.0429	24.6996	11.6436	15.7078	8.64809	13.4468
Zm00001d008248	1	3.21834	0.8374	3.42757	0.282604	0.507938	0.569995	1.02116	2.7202	2.27883	23.1438	27.7305	23.6311	93.7345	95.3268	78.782	74.9898	79.1737	91.84	58.839	53.7899	59.6935	61.4928	64.1468	48.5859	69.5859	64.5615	69.3754
Zm00001d008250	1	3.04091	1.90978	2.78998	2.39492	2.27733	2.49655	0.494306	0.166011	0.416228	2.04947	1.71715	1.94386	1.77489	1.40691	1.38976	13.1061	15.1129	4.02091	12.538	9.30752	7.92314	6.4868	3.19347	5.2661	4.75174	2.44105	5.72689
Zm00001d008308	1	2.30234	1.3104	2.40359	0.446496	0.467123	0.259169	1.29327	2.22455	2.03101	4.69591	6.77412	4.13254	5.32381	5.7802	4.9818	12.2251	11.8372	5.74933	17.5017	10.4899	14.1238	9.47445	8.13089	8.41216	6.10089	5.04636	6.58122
Zm00001d008312	1	6.6695	8.54185	5.92327	7.62562	8.81135	8.94825	17.4316	22.4198	17.7279	42.3389	34.4954	29.777	25.1264	32.5618	36.0082	70.7292	70.7942	65.0211	136.331	93.0981	124.12	62.1362	57.7849	61.3762	75.5065	64.8052	67.4469
Zm00001d008329	1	41.0306	15.1735	17.991	8.91848	4.31415	19.0528	22.8793	29.9969	17.8553	3.37306	31.4601	12.2835	42.3951	36.7069	37.298	88.8438	119.211	297.448	135.06	183.955	156.168	33.5832	198.485	149.813	36.891	75.3404	98.1783
Zm00001d008333	1	51.3592	53.3404	60.6818	31.6777	31.6734	30.1023	46.6164	51.9404	55.4163	96.6149	87.0705	83.3397	73.4267	60.1418	87.201	145.252	125.582	109.474	142.427	139.381	120.623	60.9815	65.1784	69.8008	79.4265	74.6394	78.8315
Zm00001d008340	1	1.91662	0.214996	3.02175	0.085246	0.025038	0.044338	0.04323	0	0.100288	0.054829	0.068565	0	2.29146	3.03672	1.04482	4.26607	4.12866	3.26567	6.15047	4.46664	3.40983	4.10866	3.646	5.29343	1.704	2.20557	1.95378
Zm00001d008343	1	0.061136	0	0	0	0	0	0.160496	0.301295	0.432164	3.13316	6.19177	3.89031	10.9475	12.8784	10.6271	24.1831	30.8365	30.6681	5.5228	14.5205	16.1394	14.447	19.3773	19.0214	15.6548	21.3613	20.6712
Zm00001d008355	1	0	0	0	0	0	0	0	1.43875	1.37927	1.44794	2.96248	0	9.89808	1.38344	1.03882	7.13235	9.53008	4.69981	2.57429	2.33967	4.41737	1.58814	1.57798	8.35839	0	0	0
Zm00001d008372	1	1.43799	3.68683	1.38952	0.459811	0.50132	0.500772	0.919144	1.05819	1.00701	1.72978	0.904076	1.18294	0.63862	1.71572	2.77234	5.44757	3.57326	4.92891	2.10871	4.00973	3.76657	2.37407	3.3777	5.12591	4.16907	4.20779	2.51426
Zm00001d008392	1	3.52149	5.31858	3.60765	9.29722	10.9818	9.13424	1.2326	1.22943	2.35262	1.75574	5.04837	2.12457	7.42772	6.9678	5.94241	16.2942	16.2792	20.2693	18.3296	25.3085	17.7868	11.1358	15.4638	18.1841	15.8016	23.8178	16.1386
Zm00001d008417	1	10.8746	6.44562	13.8758	10.3818	9.47113	11.2462	11.9241	10.1189	10.4267	8.5185	9.29637	6.99433	13.2176	13.1347	8.0627	22.5618	20.2282	19.9141	18.9424	20.0042	15.3246	21.6748	24.6834	21.5301	16.1159	14.0484	16.9929
Zm00001d008422	1	29.5572	18.0438	35.7	18.4671	17.2909	18.6529	38.7695	29.8122	30.0316	29.059	40.0382	29.1867	32.5811	35.5883	29.0684	50.656	53.5692	45.2548	60.7791	75.3891	68.0631	36.4273	49.1215	44.7537	50.9202	61.7894	50.8646
Zm00001d008441	1	1.17658	1.38222	0.875874	1.08212	0.906447	0.847717	0.628215	1.16813	1.91205	0.365814	0.82366	0.73434	1.46159	1.7983	1.40594	2.01246	1.16506	1.30282	1.18786	0.901709	3.57013	1.51846	0.768548	1.88437	2.49586	1.46132	0.871258
Zm00001d008571	1	0.902867	1.14391	0.6148	0.23619	0.646945	0.806193	0.558806	1.39817	1.15163	2.07377	1.10868	1.62834	1.27773	2.31937	1.43754	1.55594	2.04851	2.04942	2.41253	2.67276	0.955684	2.0322	2.74441	2.0136	1.52355	0.558207	2.38672
Zm00001d008580	1	1.80775	2.60282	1.87375	1.47359	1.61142	2.41056	1.97786	1.10934	2.07775	1.88609	0	0.332699	0.811874	1.15786	1.28997	4.32826	2.51629	2.3456	2.1378	2.84999	0.428048	1.50959	2.31732	2.67842	1.62139	2.1629	1.87847
Zm00001d008671	1	0	0	0	0	0	0	0	0	0	0	0	0	1.04017	0.999506	1.14051	1.72002	0.704825	0.969872	1.07834	1.42653	0.860053	0	0.343025	0.275171	0.811524	2.09521	0.193295
Zm00001d008672	1	0	0	0	0	0	0	0	0	0	0	0	0	2.28824	1.96379	3.82738	2.94098	4.99718	2.64631	4.48602	5.27744	3.05647	0	1.42355	0.693854	1.11364	2.32787	2.05946
Zm00001d008690	1	16.7357	13.4642	16.3733	13.005	11.7956	10.8329	10.6257	11.2403	11.9895	19.9843	26.6529	17.9987	22.6647	23.2451	24.5531	35.1326	36.5153	37.1748	37.3107	39.4621	32.893	34.8386	35.5049	34.2103	36.1524	35.9414	35.8319
Zm00001d008693	1	2.00013	2.52875	0.890478	1.52207	1.58012	1.11545	2.92191	5.61341	5.86346	17.3012	34.9704	23.0643	28.4986	19.1112	27.4243	39.5963	37.9542	40.4198	34.9694	43.4952	46.7175	25.6198	50.7086	31.0819	26.0725	30.9716	35.2033
Zm00001d008737	1	7.65527	8.68731	4.51469	12.4928	14.3129	13.6759	13.1253	7.37585	10.1816	11.5264	14.0509	10.8437	13.0536	14.7432	13.5145	21.8409	17.215	21.0623	14.823	14.1971	17.2739	7.11541	10.4425	6.87335	11.2945	14.2007	13.133
Zm00001d008752	1	12.4583	9.32341	14.0074	3.51637	2.96817	2.74223	11.3031	13.7529	15.1312	14.1268	14.1658	14.376	12.706	12.9914	12.7305	28.2687	26.6665	21.3837	25.6059	25.2121	23.7318	23.7853	20.4412	18.4079	20.8892	18.1731	22.5144
Zm00001d008817	1	2.80289	3.77148	2.85381	2.81004	3.29675	2.02306	1.80332	2.53064	2.03693	12.6479	12.9442	12.7536	13.0228	9.56134	11.2365	44.5857	46.105	48.2454	41.3424	47.5704	39.5233	20.4123	27.5037	22.6122	28.307	28.2562	29.3739
Zm00001d008820	1	27.158	24.0139	30.4293	19.9714	19.3231	19.0211	18.1321	18.6078	18.4636	31.7927	43.3469	33.7676	34.7034	33.3885	33.8617	100.435	97.1032	112.675	124.906	127.539	134.879	104.004	95.254	113.383	92.2284	86.4355	98.8901
Zm00001d008837	1	0	0	0	0	0	0	0.038937	0	0	1.15049	2.3053	0.552253	0.039945	0.227069	0.340536	1.04128	1.17735	1.94235	1.68521	0.578748	1.37672	0.56669	0.502977	0.299774	1.33158	1.24743	1.23506
Zm00001d008839	1	15.8708	17.2662	14.6841	22.8333	24.8865	23.4046	12.7891	14.039	13.2583	13.3227	12.3131	15.119	19.6355	20.7191	19.5962	26.9999	21.732	24.1281	18.0486	21.762	22.0585	14.1939	14.4156	15.9847	14.8004	14.3621	16.0265
Zm00001d008850	1	34.9436	62.5387	18.9954	14.7718	16.2528	18.1585	26.663	48.8041	50.0494	331.909	528.841	369.233	484.102	315.224	444.345	508.099	680.966	757.818	401.619	344.52	535.006	94.9089	263.202	160.099	180.489	232.997	259.841
Zm00001d008906	1	24.2793	30.4697	25.1918	18.6619	21.0891	20.34	18.6929	23.9251	23.0087	27.85	35.9049	27.3978	41.4456	43.5072	38.7381	102.62	103.929	102.884	88.7267	77.026	89.4905	48.1719	46.6094	45.7139	44.4536	41.3435	49.2545
Zm00001d008933	1	2.1803	0.568223	1.98088	1.619	1.62808	1.5083	0.378636	1.06788	0.799912	1.61027	1.64567	1.36907	3.23693	2.24907	2.97378	2.77011	2.88626	4.69855	5.95882	5.06874	4.693	2.68315	2.62607	3.5632	4.56016	4.96528	4.59442
Zm00001d008951	1	3.20633	3.64648	3.708	2.9032	2.33488	3.29978	3.40372	2.43049	2.40708	1.33041	2.7187	2.15589	3.1347	2.1682	4.00104	4.53332	3.80133	4.82629	3.99823	4.09963	4.45146	4.37444	4.35395	3.29216	4.11576	3.24591	4.31175
Zm00001d008953	1	0	0	0	0	0	0	0	0	0	0	0	0	0	0	0	0	0.150792	0	0	0	0	0	0	0	0	0	0
Zm00001d009025	1	0.315882	0.334269	0.463662	0.29835	0.296999	0.212489	0.054433	0.153613	0.209359	0.32867	0.413819	0.422264	0.118099	0.178962	0.151105	1.20608	1.28601	1.02426	1.04188	0.858295	1.22353	0.180934	0.545852	0.442895	0.98114	0.698949	1.04161
Zm00001d009041	1	66.7944	72.1943	49.0549	26.0014	31.3638	29.1086	55.1322	56.2771	62.0849	51.2825	44.6073	36.9867	66.546	70.3433	77.1753	108.463	108.982	96.3424	83.7011	82.0923	87.3953	102.419	101.708	80.9593	97.0687	96.3864	96.5564
Zm00001d009051	1	3.57613	2.80171	2.88224	0.158538	0.724567	0.649863	2.13408	2.393	1.30395	2.25497	3.38622	0.538957	1.97119	0.833378	1.39128	5.66247	4.68812	5.05983	6.70974	7.75059	6.67915	3.48271	4.77175	4.95312	6.11356	5.20569	6.07012
Zm00001d009112	1	1.77223	1.10285	2.37939	0	0.197452	0	0.581807	0.95326	1.41558	2.49008	1.84468	2.19537	2.08873	0.425008	0.739021	11.6197	8.25362	2.98438	7.00283	7.40619	7.6069	7.51334	0.776953	8.04932	5.87364	4.52866	7.07598
Zm00001d009129	1	0	0.253543	0	0	0	0	0	0	0	0	0	0	0	1.33355	0.197153	0	0	1.46712	1.07081	0.540537	0	0.588807	0.288851	0.537639	0	0.227605	0.409507
Zm00001d009141	1	1.31771	0	0.875871	0	0.146845	0	0.648742	0	0.377313	0.68516	0.455836	0.364136	0.887758	0.633419	0.156632	1.12839	0.750042	0.466074	0.424934	0.862837	0.70036	0	0	0	0.884746	0.909485	0
Zm00001d009146	1	377.1	567.973	523.357	159.64	207.83	217.152	105.177	123.958	121.214	237.206	270.505	208.115	402.561	317.644	367.774	1243.26	1164.25	1142.88	314.848	415.374	325.536	874.701	741.696	650.392	854.389	567.742	869.093
Zm00001d009275	1	5.47025	6.79796	4.00321	5.01034	4.87542	3.76806	6.31549	8.07832	8.26236	6.07724	5.2001	5.20047	4.7542	7.14321	8.61526	7.54198	7.39019	7.30414	5.33021	5.14002	5.57729	9.07738	6.79585	5.43682	7.01593	6.65637	5.98018
Zm00001d009323	1	22.1566	12.9541	16.092	22.2259	30.2996	20.1866	15.8922	18.7746	12.3552	19.8641	27.2151	17.1152	26.732	27.6588	22.1834	24.9114	23.7753	25.6608	25.5046	26.6032	17.4099	27.131	27.1577	19.0651	15.4018	27.4531	27.4112
Zm00001d009344	1	0.434116	0.241557	0.754058	0.202796	0.335143	0.316866	0	0	0	0.206885	0	0.276794	0	0	0.417206	1.50673	1.24544	0.587377	0.391644	0.743095	0.344962	0.198311	0.212049	0.359351	0.305149	0.620348	0.320329
Zm00001d009362	1	0.077111	0	0	0	0	0	0.067447	0.095144	0.122368	0.36947	0.463512	0.562578	2.42736	2.52362	1.81914	2.60036	1.92215	2.63365	3.12574	2.75983	2.16263	1.05811	1.16211	0.486732	1.548	0.597115	1.24884
Zm00001d009372	1	10.4885	7.63837	12.4395	2.2195	1.68145	1.71489	2.35805	2.35191	2.07295	2.68542	7.38952	2.64344	11.2115	12.5362	8.87531	28.1033	28.9138	30.1533	24.7292	17.9183	20.3836	15.6739	15.2064	9.87976	22.1949	21.5445	20.9522
Zm00001d009377	1	5.33447	8.63361	7.12749	8.13297	8.6611	6.87615	4.79052	3.88225	5.45822	4.46197	6.48862	4.29834	8.12399	6.07484	5.9151	17.2943	14.84	13.2639	16.041	12.7979	12.3915	11.6632	12.2041	10.0832	10.6919	10.5008	10.2682
Zm00001d009382	1	0.682191	0	2.79413	0	0	0	0	0	0	0	0	0	0	0	0.215838	2.50573	1.0338	7.06774	2.3451	0.941529	3.83109	0.643223	0.949642	2.31352	2.18265	2.25823	2.80708
Zm00001d009395	1	4.28686	3.4234	5.23706	1.33993	2.75555	1.56447	4.05853	1.03582	2.81583	3.69492	1.57625	3.42017	3.5703	3.98316	3.72969	10.578	3.82699	5.15969	6.48204	5.62368	10.2457	8.81726	7.67845	4.63898	6.78357	4.84447	5.68073
Zm00001d009425	1	7.22058	6.37083	4.43053	2.7795	1.46238	1.75861	7.00254	8.08061	8.36073	2.32311	1.70779	3.60637	0	0.314498	0.469815	23.9561	17.6145	21.9024	9.00003	8.50845	12.8587	7.38699	13.4998	18.1808	8.02323	9.61449	9.31019
Zm00001d009439	1	33.4594	29.2338	30.2567	18.6843	19.1187	16.3765	17.2585	22.7643	21.3969	54.6242	73.8164	56.1838	58.5562	69.8246	61.937	75.7341	63.8654	63.9064	97.9584	100.938	91.4808	55.5021	69.9664	52.9282	80.8685	85.5324	86.0103
Zm00001d009498	1	0	0	0	0	0	0	0	0	0	0	0.074843	0	0.145318	0	0.051648	0	0	0.383754	0.209343	0.058235	0.078098	0	0.076088	0.204615	0	0	0.124228
Zm00001d009521	1	0	0	0	0	0	0	0	3.32098	0	1.69425	0	0	1.64119	0	0	4.85904	0	0	0	0	0	0	0	2.66121	0	0	0
Zm00001d009542	1	4.89887	5.38542	2.67222	2.14563	1.8621	2.47095	10.0006	9.51144	10.0416	9.46147	10.4558	10.2567	15.234	14.2945	15.3346	17.0826	18.2757	15.9598	15.1252	14.4461	16.2129	8.17309	10.3927	10.0473	10.3952	9.95088	12.5813
Zm00001d009576	1	0	0	0	0	0	0	0	0	0	0	0	0	0	0.022317	0	0	0	0.049845	0	0.038056	0	0	0	0	0	0	0
Zm00001d009594	1	36.4925	47.6286	28.4663	37.7686	36.8812	39.889	103.792	106.81	106.242	229.838	374.254	219.895	243.566	279.629	234.634	290.683	300.879	275.212	299.073	342.092	303.821	171.801	255.619	212.84	161.489	189.919	180.97
Zm00001d009603	1	5.75403	6.43378	7.47505	1.80625	2.81387	2.09583	1.15315	0.878751	1.00987	13.4052	21.7964	8.87034	34.5431	44.8486	30.2527	57.5512	63.4588	57.4311	59.2437	50.5565	55.0529	50.7622	49.9942	50.8672	52.6103	51.2839	60.5475
Zm00001d009605	1	11.264	0.25704	15.1654	0.668628	0.496953	0.341791	0	0.125453	0.090766	2.51104	6.10657	3.23925	8.08587	7.53631	6.08926	29.7592	34.2551	28.5792	25.3859	27.4745	24.382	7.12812	12.6097	16.5711	11.2732	15.8997	12.3286
Zm00001d009702	1	15.6707	13.1755	15.589	5.65153	5.26978	4.80335	15.0689	19.1386	19.8917	36.1542	30.1599	36.1419	43.5051	29.9932	46.2215	85.9392	85.0433	99.5741	88.75	98.7752	89.3712	42.0231	70.6224	71.5552	102.134	119.868	116.336
Zm00001d009708	1	17.0662	10.7347	21.2823	6.30571	8.64804	7.15215	8.56713	10.2721	10.4283	17.975	19.2467	18.1005	15.9715	14.317	15.0744	48.5981	53.1098	28.2708	67.4915	47.4983	50.8697	43.142	30.6335	35.177	31.667	26.5132	30.8238
Zm00001d009738	1	19.888	24.9195	13.4618	10.3629	11.4476	14.2711	51.4133	56.6902	62.5839	48.9914	62.0987	57.9111	148.16	169.396	115.055	185.424	167.967	161.041	127.639	132.711	152.095	89.6823	143.949	103.983	121.634	133.704	119.485
Zm00001d009751	1	3.27248	3.10874	1.98462	1.25073	1.18521	1.36139	3.82005	3.56997	3.56398	3.38772	4.60081	3.14297	3.76349	4.62857	4.51096	6.28988	6.74141	6.4794	5.07725	4.94402	5.20843	5.02788	4.62093	3.95742	4.69518	5.03326	5.25131
Zm00001d009762	1	15.1356	17.6625	15.9458	8.98882	7.94029	9.89554	19.8138	27.8426	29.1428	44.1738	57.4141	46.9501	47.8894	48.1538	50.384	92.7088	98.5392	104.215	90.7064	91.4876	94.4591	86.8283	91.6507	71.8382	119.975	116.827	116.129
Zm00001d009763	1	27.8044	25.7316	28.3413	13.6978	13.3183	14.4586	25.7788	27.1492	26.7703	31.2633	34.5242	27.0836	28.7881	32.5672	27.5658	44.2082	43.2637	38.1237	39.8178	44.2493	39.1712	41.2155	37.8232	36.6605	29.5662	34.23	31.2505
Zm00001d009858	1	44.5321	29.8638	52.4666	9.40643	13.435	12.4669	19.3408	46.177	42.128	138.684	132.326	134.786	175.828	124.011	155.438	299.779	281.16	258.592	111.572	115.129	123.334	363.179	214.879	282.331	137.648	98.4675	163.064
Zm00001d009865	1	0	0	0	0	0	0	0	0	0	0	0.28702	0	1.94858	0	0.392337	0.85186	1.25234	1.4592	0.26633	1.17845	0.29073	0.878555	0.863582	0	0.441436	0.457389	0.986547
Zm00001d009873	1	4.52585	4.31242	3.1755	2.49514	2.85018	2.75472	5.71668	4.28105	5.05041	4.60362	5.49256	4.22852	6.28598	8.30578	7.37985	8.91654	9.96858	9.29919	10.1046	9.854	10.7525	8.17775	8.85612	7.55017	9.34149	9.3043	9.35977
Zm00001d009936	1	1.33879	0.957729	0.889839	0.853338	0.874675	0.898929	1.87406	1.65058	1.42626	15.9535	21.0487	5.13473	37.6066	26.6474	30.3657	125.506	143.382	144.485	141.851	113.812	127.021	74.4156	71.8384	82.7859	82.3172	71.1695	85.941
Zm00001d009958	1	8.28215	13.2455	8.73651	12.6633	10.5433	10.4627	13.2556	12.139	15.2567	32.8563	32.2866	25.9086	48.3277	53.4055	53.5261	78.272	88.2801	80.3111	70.6402	85.9087	99.1674	22.2351	40.6073	25.2634	100.569	130.794	96.5107
Zm00001d009964	1	6.18081	4.76443	5.01679	1.51785	2.29819	3.06472	8.56313	13.231	13.9023	16.2675	26.1948	21.1882	32.1996	31.5616	38.0202	27.4544	32.8714	32.2207	23.6075	24.7028	21.7855	18.0223	30.6314	15.7231	25.9401	28.1811	33.351
Zm00001d009975	1	0.218241	0	0.586204	0	0	0.14591	0	0	0	1.38045	2.57445	0.840986	0.146977	0.139557	0.416059	1.78367	0.663805	2.01177	0.140795	0.695164	0.93701	0.472623	0.306211	0.415038	0.354352	0.602917	0.871602
Zm00001d009979	1	0.212037	0.107123	0.730595	0.086298	0	0	0.281182	0	0	0.242711	0.176488	0.328675	0.749932	0.162311	0.607972	3.09518	2.00486	1.92987	2.51755	2.79352	2.88371	1.18021	3.23095	3.21499	1.85313	2.392	1.56547
Zm00001d009993	1	0	0.19162	0.619578	0	0	0	0	1.50542	0.448198	0.866687	0.742179	0.671439	1.44054	0.390437	1.02115	2.90362	2.56011	1.95339	0.986088	1.30888	1.53948	0.666561	1.07506	1.45085	1.74484	1.94294	1.49023
Zm00001d010017	1	1.67082	2.50631	1.95648	1.50997	0.689553	1.10412	0.925856	0.645605	0	0.696075	0.457218	0.913048	1.06017	0.456261	0	1.99631	2.66151	2.21566	1.36161	1.26198	2.16246	1.27849	1.86739	1.49436	1.92702	1.5437	0.78437
Zm00001d010032	1	1.96978	0.784593	3.05242	0	0	0	2.71913	2.20456	1.43681	0	0	0	2.39054	1.57635	1.50963	3.82902	3.56829	5.97898	2.18801	2.16761	1.15671	4.27865	3.20745	1.89604	3.46118	3.31067	3.55612
Zm00001d010060	1	10.3945	12.7841	7.22658	8.01074	8.5011	9.12164	9.30654	9.00674	9.4446	15.3495	18.0332	15.8077	16.5609	18.0564	15.5417	34.0512	36.6873	30.7933	28.8626	34.1849	30.9912	23.6247	26.7858	24.52	26.6342	28.4759	25.8675
Zm00001d010061	1	21.8584	22.8222	23.8545	15.6265	12.5729	13.2001	23.7984	21.2923	20.859	45.8661	82.6355	53.0127	222.936	257.772	219.094	167.965	215.079	166.766	276.181	303.783	266.769	113.358	212.703	181.587	261.359	388.615	166.208
Zm00001d010172	1	8.37157	2.42118	12.2323	1.17834	1.24101	1.13774	2.29321	2.69266	2.81779	5.42664	8.73049	5.08308	5.98881	4.80823	6.33582	25.106	25.9467	25.8476	34.0096	34.7382	33.4874	14.1597	17.1729	19.9386	18.5894	25.5267	18.4941
Zm00001d010174	1	13.9605	17.0558	11.6861	16.3527	18.2611	16.9272	12.4202	16.2476	13.7963	36.0674	34.6799	38.4113	22.2102	23.1587	24.8366	45.6403	51.1319	53.2895	31.0588	31.5658	28.9238	5.46109	11.3842	11.9769	11.3842	12.3683	12.9355
Zm00001d010196	1	0.113918	0	0.310144	0.114857	0.067657	0.106544	0.104077	0.187316	0.047008	0.552887	1.22491	0.617601	2.11899	2.27798	2.63847	5.65221	4.7969	4.15923	4.58168	3.52133	4.41067	1.80048	2.74698	2.05438	2.54569	2.5426	3.06909
Zm00001d010210	1	29.7492	39.6634	21.7777	37.6081	36.7284	39.6658	44.284	49.9669	50.4735	44.0918	46.3229	42.8492	42.0189	47.4104	45.5834	51.077	52.7042	53.2629	50.6248	50.3628	51.5947	32.4636	38.8246	35.4821	37.1085	37.5997	42.1009
Zm00001d010256	1	17.2835	13.1969	23.6657	6.95247	5.1033	6.27344	12.4432	22.8552	17.1457	37.3582	24.3817	32.3634	65.1879	70.3739	36.9395	86.2547	117.138	126.147	77.0984	76.8426	83.4343	92.3636	104.312	100.62	72.3494	85.2653	70.913
Zm00001d010395	1	15.6	11.8193	17.1551	8.7671	7.97068	6.63093	10.1552	10.9769	11.1827	20.4097	25.9952	19.0529	22.999	25.6004	22.0251	41.8341	42.0708	34.8721	31.1489	32.3091	33.9915	43.9993	36.6759	39.1067	31.0067	31.9133	35.2732
Zm00001d010410	1	22.9145	20.7603	24.5781	20.5253	20.1713	17.7383	10.5493	13.9487	12.4102	27.4723	44.2926	27.2336	118.56	171.472	121.632	84.69	97.7394	111.24	89.9081	99.8097	105.16	74.8388	91.4944	92.5314	92.3566	116.508	103.28
Zm00001d010428	1	1.32887	0.937382	0.997146	0.454074	0.694036	0.730853	1.00018	1.21001	0.980932	1.04969	1.22015	1.02805	0.946464	1.04396	1.0835	1.20253	1.11519	1.53629	1.25641	1.55656	1.09786	1.75452	1.21945	0.976093	1.58847	0.910129	1.32276
Zm00001d010440	1	7.87394	8.53372	4.70021	4.84564	7.3864	2.73645	2.62379	2.6837	1.86317	4.70027	4.36928	4.36545	23.5064	23.1289	26.9105	165.868	157.301	204.369	128.635	119.561	124.968	59.0366	65.8506	59.8226	171.704	178.151	198.451
Zm00001d010482	1	52.7693	69.1941	36.7577	25.0697	28.8119	27.3516	48.1743	47.5018	50.3262	48.8446	49.9928	40.7948	52.3795	59.6467	55.1172	63.7833	66.2103	60.4152	88.2385	71.6984	71.3081	57.6224	54.595	51.0212	74.7722	64.5605	77.0842
Zm00001d010521	1	0.158978	0.316881	0.22738	0.022994	0.101152	0.061088	1.69837	7.3147	6.19533	136.105	228.283	100.66	243.863	173.004	199.866	994.319	938.042	922.866	623.912	600.942	628.572	160.197	283.631	215.372	332.07	349.849	409.773
Zm00001d010536	1	12.698	6.96431	11.6362	9.79447	9.40294	8.70862	8.66652	9.87546	7.5233	13.3533	18.869	14.3597	13.3721	16.3522	13.6391	18.3377	18.5792	20.0533	15.9144	18.5211	14.1761	17.9649	16.8603	19.2667	14.768	15.9122	15.9786
Zm00001d010545	1	2.39744	3.94338	1.86621	0.380234	0.915315	0.414229	1.25832	2.49237	2.11443	16.8955	20.3819	13.8389	46.5866	39.708	39.8672	67.0566	66.604	80.1972	40.0306	41.7332	46.3909	13.0167	20.4577	13.1932	18.5043	17.9215	19.8608
Zm00001d010634	1	3.41698	2.5756	3.17451	1.6204	2.14979	2.08869	1.75558	1.59219	1.47962	1.51203	1.72357	2.01326	4.37408	3.86939	4.09102	5.31708	5.1058	6.56335	4.47171	4.35583	5.65167	3.79562	4.76094	4.25292	4.81556	6.21195	5.28121
Zm00001d010667	1	3.18094	3.35562	3.50853	4.79897	6.6176	6.92255	2.99125	4.01571	4.33783	3.6965	4.30123	4.54023	6.2397	6.73602	6.47185	8.02027	10.1034	11.0144	4.66651	5.78905	6.26855	8.88085	10.9911	8.73058	7.34287	6.65254	7.00081
Zm00001d010673	1	0.625734	0.113211	0.352081	0.06022	0	0.080109	0.390957	0.477863	1.09807	6.88796	6.2	5.31668	8.50284	8.58772	8.51955	18.0957	20.2253	20.859	25.8059	21.9196	26.609	9.36599	12.6254	11.5506	16.2397	16.9745	17.9807
Zm00001d010687	1	0	0.035448	0.043742	0	0.086151	0	0	0.034518	0	0.040191	0.03881	0	0.065088	0.071355	0.222991	1.46256	0.984574	1.09464	0.682468	1.15821	1.07789	0.072497	0.305605	0.248933	0.423697	0.481957	0.250315
Zm00001d010690	1	4.30001	0.446849	8.60098	0.453712	0.114351	0.388188	0.715827	1.82093	1.60121	7.45972	15.2692	9.02971	18.0322	12.7695	16.8457	44.4907	41.1284	54.149	24.3946	26.3386	29.5773	9.79964	18.5798	19.169	24.1997	24.571	25.9588
Zm00001d010698	1	19.4152	24.2194	17.22	17.7062	13.0209	17.1362	50.2806	57.6548	58.0788	45.6346	41.6222	39.3548	108.265	116.216	105.337	470.965	518.223	527.146	338.761	346.751	362.921	223.942	272.047	157.713	328.357	321.62	323.9
Zm00001d010699	1	0	0	0	0	0.772883	0	0	1.2256	1.04172	1.23	0	0	0	3.72492	5.01718	4.98643	2.60919	6.19498	1.05407	0.914865	2.46288	2.65403	1.25866	3.18027	0.89766	4.85328	6.15137
Zm00001d010708	1	1.96983	2.20752	0.996206	1.2267	1.87642	1.26686	1.44855	0.725599	0.656978	1.77647	2.15061	0.717968	0.72772	1.98075	1.56155	5.52516	6.10095	5.38864	5.82067	6.15696	4.16857	2.57004	3.26618	5.15878	6.5473	4.16077	6.31005
Zm00001d010752	1	0.577156	0.564321	0.347451	0.2568	0.742821	0.172012	0.336716	0.079001	0.150975	0.091218	0.266916	0.351856	0.431712	1.1463	0.428687	0.78212	0.879374	1.45791	1.48963	1.10186	0.277396	0.467416	0.993445	0.811199	0.558778	0.709045	0.737147
Zm00001d010787	1	0.158383	0.780637	0	0	0	0	0	0	0	0.439849	0.65981	0	0.213405	0	0.753231	0	1.20225	0.672378	0.204313	1.16318	0.224717	0.679207	0	0.201197	0	0	0
Zm00001d010825	1	6.52047	2.13569	9.21899	0.865319	1.20911	0.697087	1.19033	2.62262	2.49881	15.6457	18.4833	13.2194	26.0478	27.92	25.4482	44.8043	52.6996	43.3473	32.3864	33.7637	33.0379	43.6596	41.7725	45.7353	41.2011	32.6901	46.4439
Zm00001d010831	1	7.31482	5.60343	5.04392	0.634151	2.89827	4.33242	4.69498	5.78307	4.09812	3.15696	5.64369	4.85062	5.2565	5.20861	5.87428	6.23474	15.7915	10.1197	7.33878	6.98563	7.8359	11.3768	9.31171	9.9132	9.95619	7.00076	7.72561
Zm00001d010855	1	112.001	53.0752	141.92	50.9245	50.0418	52.2646	72.9795	88.3551	83.7726	160.758	187.033	154.502	221.667	173.053	239.04	319.162	333.024	233.786	562.157	452.328	469.324	386.023	230.894	393.589	322.709	288.789	335.522
Zm00001d010903	1	0	0	0	0	0	0	0	0	4.90269	1.64725	0	0	0	6.23548	4.73661	0	1.81742	8.80764	2.91326	6.59453	3.32298	1.82325	1.81248	0	0	0	0
Zm00001d010920	1	322.808	392.751	328.746	302.888	291.029	314.061	462.097	480.545	466.909	672.704	758.371	627.366	1101.85	861.591	1048.7	2082.23	2079.3	1908.87	915.44	1041.78	1004.77	790.006	779.766	465.614	721.982	583.177	859.004
Zm00001d010976	1	48.3238	74.5773	41.7806	43.6178	43.5452	40.181	55.5516	75.4233	79.3123	184.143	214.768	186.951	250.206	219.619	241.75	393.574	399.458	446.303	322.715	320.742	352.187	97.2567	165.733	136.884	203.288	234.266	246.333
Zm00001d010978	1	0.324469	0.269374	0.193712	0.64201	0.192797	0.289262	1.42025	3.45777	2.76645	3.04134	1.35089	2.50051	0.437033	0.414956	0.2062	2.65159	2.4674	3.22123	1.67462	1.37839	3.0963	0	0.910596	0.822709	1.75633	1.79282	1.60465
Zm00001d011001	1	0.546	0.282241	0.377692	0.498037	0.364562	1.29958	0.439351	0.229402	0.258106	4.00107	5.48754	4.1313	5.81107	4.88275	5.06128	4.88607	4.7533	4.27972	4.71204	3.74935	5.09815	3.16199	5.67295	4.46682	4.02308	3.84726	3.56022
Zm00001d011002	1	0.115337	0	0.710834	0.086058	0	0	0	0	0.067553	0.421192	0.59688	0.305104	0.999674	0.703573	0.933662	2.26754	1.60726	1.06737	0.50338	1.80841	1.38885	1.52738	0.13767	1.43987	0.762928	0.247131	1.26485
Zm00001d011040	1	0.165228	0.083644	0.150087	0.166815	0.058876	0.044412	0	0.122283	0	0.948174	1.00849	0.65128	1.37893	1.22224	1.86065	2.63224	3.12581	2.91524	3.23564	2.80795	2.44195	1.45513	1.79037	1.95683	1.80739	2.01038	2.1
Zm00001d011135	1	3.11236	2.20202	2.72409	3.13881	2.60763	2.73803	3.01441	5.62051	5.62614	4.35363	2.56995	3.81455	3.29179	3.781	4.03793	9.15866	8.08217	5.95552	5.92947	6.17036	6.86751	7.3354	4.86387	5.19513	6.4407	6.10628	5.34762
Zm00001d011144	1	68.2658	21.7957	79.7229	5.45339	5.45568	4.78787	45.1676	76.5007	67.7896	116.769	125.773	109.101	139.479	107.104	107.701	396.741	412.445	261.478	374.39	292.11	286.252	199.889	153.013	151.846	188.645	82.749	214.032
Zm00001d011197	1	22.6814	26.751	22.1396	7.36603	5.46273	3.59151	43.5498	61.8242	64.5613	113.036	113.962	112.56	132.963	133.883	130.824	142.889	131.638	127.569	189.097	181.126	173.338	105.221	112.485	103.078	116.81	121.032	125.208
Zm00001d011207	1	46.82	43.2801	48.2803	51.1289	47.4402	44.9082	21.065	15.2632	13.642	17.6829	36.9725	19.8864	33.8645	34.1697	31.2665	114.697	119.677	87.9958	98.2533	120.729	104.84	58.6342	93.8056	81.8655	86.1459	92.0201	84.2556
Zm00001d011246	1	6.32449	2.34425	7.25044	2.34603	2.46049	2.48831	2.43082	2.36813	2.2798	3.08942	2.46762	1.54702	12.8311	10.1295	9.27021	12.552	9.60613	12.9858	8.33494	8.2318	10.0952	11.419	11.0809	11.9907	6.96157	10.7226	8.43191
Zm00001d011248	1	0.578863	0	0.916977	0.180436	0	0	0	0.255598	0.228798	0	0.572419	0.122858	0.151664	0.922747	1.00849	2.1863	2.92694	0	1.02326	0.788576	1.42315	0	1.92182	0.550013	0	0.94208	0.346057
Zm00001d011297	1	0.456058	0.356547	0.44119	0.83473	0.426094	0.216592	2.07288	2.02084	2.82662	15.0445	18.7188	13.143	51.9682	46.5287	43.39	46.6714	44.0123	35.3766	19.7616	25.9105	25.5993	33.5493	39.3479	33.4352	48.362	40.7031	45.3694
Zm00001d011396	1	61.9966	23.3792	75.1709	18.4307	18.8605	22.8311	20.447	19.8873	15.5325	21.4502	18.3001	22.9613	28.1611	26.0627	27.4736	132.081	115.709	43.1089	56.8213	41.7186	52.3582	49.951	46.8877	43.7761	46.8714	37.3638	45.7129
Zm00001d011398	1	0.737323	2.47319	0.666145	1.53892	1.42343	1.81326	0.564561	0.302806	0.579062	1.57432	0.937698	1.01119	1.15816	1.33354	2.52337	13.4013	22.4709	10.8269	4.44042	3.56552	4.96339	3.22639	5.7124	3.80792	5.22195	3.60074	7.48995
Zm00001d011417	1	5.39323	4.89514	4.23092	3.64111	3.14414	4.59992	3.85419	4.46405	3.86602	7.57117	9.67068	7.33968	27.4431	30.2988	26.0671	27.431	26.3364	26.0866	18.1941	20.0879	20.1833	15.0007	18.8699	17.1286	12.8742	17.3657	14.2622
Zm00001d011425	1	2.35405	0.044446	4.14734	0	0	0	0.046103	0	0.041703	1.61193	1.90083	0.769515	1.13507	0.448145	1.27644	13.9969	12.6494	4.54827	14.3743	12.6964	10.2293	12.4763	6.44826	10.2319	4.91805	2.87583	5.55956
Zm00001d011455	1	2.20987	3.53028	0.844953	0.789802	0.787539	0.260031	3.09359	2.36082	2.61246	0.56109	0.749393	0.538304	0.859423	0.501335	0.797694	4.84928	3.81837	5.51568	3.23224	2.69994	3.54876	3.8785	0.969464	2.6693	1.66155	2.82403	1.52787
Zm00001d011461	1	151.599	37.3569	190.789	70.6793	77.0827	56.2269	159.496	196.182	147.36	445.241	457.908	362.374	1378.25	1125.03	1438.79	1005.85	851.093	1071.13	1584.15	1314.87	1710.13	940.067	1010.16	1123.98	1459.66	1124.51	1558.02
Zm00001d011508	1	4.56363	4.92485	1.42921	0	0	0	1.76581	7.25858	0	20.7615	27.7039	21.2295	27.6167	35.8586	23.7968	28.3502	22.6041	31.0771	45.9487	43.39	40.4033	34.9023	26.2996	17.8747	34.2888	43.8909	31.6561
Zm00001d011512	1	9.92203	7.56267	12.0997	6.61	6.31016	5.85648	7.92684	10.552	9.51559	24.8179	31.8009	26.4181	34.4786	38.7648	33.615	31.5953	30.1871	28.6891	45.5061	52.1945	44.0578	32.8913	34.0094	26.3857	45.6892	45.4695	45.7899
Zm00001d011535	1	2.2227	1.92162	0.902875	1.46226	0.835464	1.09328	1.7602	0.942411	1.22885	0.374005	1.86786	0.73723	1.54744	3.21787	2.0238	2.68544	2.09063	2.98318	1.98406	2.17776	1.48851	2.25052	1.07595	2.60819	2.53056	2.02637	2.96774
Zm00001d011555	1	1.80823	0.56824	1.51609	0	0.287712	0	0.169544	0.318223	0.532065	0.642943	0.179197	0.708691	0.869508	0.412396	0.370028	1.13774	1.27913	1.92694	1.91681	1.31752	1.02421	0.753056	1.27324	1.79725	0.703348	0.785436	2.15261
Zm00001d011625	1	7.76242	8.07031	10.6859	2.11094	2.78409	3.23769	1.75728	4.47103	4.76085	31.6759	47.5649	30.7991	43.8456	36.8353	40.0304	116.007	119.113	83.3034	140.427	105.814	109.344	93.3473	69.0358	88.5616	90.715	66.9091	79.5655
Zm00001d011626	1	2.07765	2.02552	2.02143	0.113758	0	0	0.22493	0.067504	0.319953	2.73616	3.28474	2.44298	8.67757	5.39206	7.10653	30.4248	27.1319	8.63102	21.7194	12.3777	17.2963	32.9689	17.1369	24.6086	19.839	10.4996	19.3438
Zm00001d011627	1	2.45902	1.54427	4.19101	1.0929	1.21713	1.46535	0.179338	1.68268	0.88342	3.78504	7.20266	3.59902	5.9842	7.50153	3.91325	11.6689	10.2695	10.6741	7.22525	8.74843	7.38179	5.86941	6.7316	7.25964	9.07639	5.21082	5.96692
Zm00001d011628	1	1.33257	0.616824	1.39787	0.807654	0.624913	0.282956	0.163324	0.457236	0.269481	1.32546	0.541478	0.571032	0.861509	0.713879	0.531588	5.04896	5.70037	2.40292	3.12317	2.5128	3.01811	3.60196	2.08672	2.46172	1.95958	1.44839	2.32539
Zm00001d011629	1	2.42137	1.82384	3.02181	0.546767	1.08489	0.865801	0.225471	0.665791	0.682539	2.65002	2.20544	1.51325	3.61907	3.1179	2.87517	17.5228	15.6754	5.86	13.3487	7.92362	7.76475	13.0288	7.50448	11.5211	10.2785	6.30752	9.58324
Zm00001d011663	1	3.6107	4.45934	3.6879	1.60526	1.75325	1.41168	4.3028	4.47301	3.59672	6.90742	6.61377	6.26525	6.38577	6.94356	6.08863	10.9813	13.1816	6.76612	15.6746	13.0939	13.0989	9.27627	7.42315	7.35954	7.42646	6.9325	8.02583
Zm00001d011720	1	6.64044	4.42468	7.61685	4.59042	4.27041	4.22371	4.05371	3.91384	4.24087	4.85079	6.03982	5.17064	5.17779	4.43757	4.19382	9.97463	8.76777	8.61594	8.49027	8.38522	8.03958	7.22372	6.97041	7.59907	8.36244	7.04938	6.24009
Zm00001d011740	1	1.83566	1.69442	1.98098	0.308817	0.409333	0.257207	3.61761	6.18575	4.8585	4.4427	4.30242	2.89384	1.95861	3.27252	4.94127	6.73106	8.23494	8.11481	10.3773	7.78183	10.5879	6.17498	8.53854	6.43319	9.16598	6.77604	9.98946
Zm00001d011764	1	0.57361	0.57852	0.522665	0.872546	0.916673	0.885247	0.420511	1.04119	0.100654	0.218789	0.280819	0.387476	0.726626	0.279569	0.790913	0.681988	1.03029	1.41702	0.675007	0.385128	0.56368	0.397642	0.333957	0.425765	0.795345	0.821267	0.899083
Zm00001d011785	1	34.2252	24.6409	30.8659	11.0028	12.4371	12.4	13.7764	15.5353	15.4227	12.3364	15.1248	11.9934	25.7973	27.2183	30.8807	43.2536	49.1214	49.4195	42.0573	38.0303	41.1607	28.8673	52.0027	42.2143	9.82268	15.6473	18.2694
Zm00001d011789	1	50.1341	8.75559	63.4868	3.37701	3.84519	2.5066	18.2228	17.9803	13.9384	41.9595	47.998	34.7464	196.783	223.092	239.978	370.427	350.932	360.805	462.673	482.42	556.855	239.067	287.742	288.116	349.283	320.385	376.297
Zm00001d011929	1	9.83728	12.7022	11.6917	6.09516	5.31638	6.49084	10.8988	15.6246	13.4521	40.8304	69.9393	46.6438	56.4819	72.5866	57.883	72.1702	58.7705	65.716	57.9919	63.2403	55.6598	23.1471	34.0507	32.3107	32.9657	53.9076	33.4176
Zm00001d011959	1	6.90948	7.43504	6.0336	4.37484	3.66025	3.72872	10.3924	21.4738	19.4344	81.1137	105.373	65.0566	84.7562	66.5875	78.5219	278.669	235.038	239.804	89.5748	83.8692	88.2319	17.3161	39.6998	32.0848	39.006	47.7877	50.5691
Zm00001d011987	1	0	0	0	0	0	0	0	0	0	0	0	0	0	0	0	0	0.344599	0.642522	0	0	0	0	0	0	0	0	0
Zm00001d012128	1	10.4824	10.887	11.4713	8.31092	8.7777	6.79931	6.48138	6.42142	6.25498	6.05396	7.54563	6.29301	11.8952	15.671	13.8212	22.6511	25.7802	24.9896	35.5115	28.8859	33.5179	14.4665	15.7385	12.8246	23.8864	21.3394	22.5176
Zm00001d012129	1	5.43324	3.05598	2.60325	1.89029	1.29121	0.969866	2.98326	4.40631	3.10846	3.1976	3.76972	2.38906	3.14645	1.73595	4.3193	5.78522	5.65072	3.65455	3.88964	2.5334	2.08016	3.57897	3.21804	2.97352	2.84957	2.83901	3.82998
Zm00001d012175	1	2.45694	1.78096	3.14022	0.9914	1.04485	1.70153	1.67259	2.24996	2.06054	5.67799	6.9112	4.06201	10.4298	12.268	10.2981	21.9428	23.3409	18.4507	22.0653	23.9861	23.3877	29.0562	25.9828	21.7278	19.0061	20.7697	18.5709
Zm00001d012228	1	43.6009	33.8192	52.949	12.7125	10.952	10.8863	46.1654	87.7774	86.6263	146.884	173.669	145.228	252.139	205.427	229.725	681.505	629.162	531.902	346.227	276.379	318.512	230.415	222.347	208.819	190.407	166.465	237.148
Zm00001d012257	1	3.74806	4.16798	3.46548	5.91037	6.20043	5.52046	2.91703	2.66244	2.64732	5.29712	7.37649	2.95513	13.5834	13.1154	10.1571	33.0329	33.7512	10.875	10.6492	9.04029	12.1268	18.4341	8.70066	16.3612	23.8609	10.4791	23.4498
Zm00001d012294	1	0.507139	0.234542	0.211817	4.9905	4.49934	5.13753	1.05837	0.327766	0.732744	4.72145	6.58933	2.53501	13.907	17.0721	18.5043	31.1552	26.3101	26.5227	48.6055	42.1015	45.8385	12.7419	15.499	13.003	26.9751	25.8261	27.1277
Zm00001d012304	1	3.07742	4.39102	3.12599	1.70993	2.24742	2.08734	4.54695	6.08851	5.01265	5.93462	5.61491	4.49102	8.73236	13.7878	11.613	14.7382	27.9655	30.1406	11.0207	15.7178	17.9718	18.5782	25.4569	23.8375	13.536	23.0523	16.0306
Zm00001d012336	1	23.7497	24.2901	23.7697	23.0983	26.424	22.2092	28.0235	28.7659	27.6285	27.062	38.8854	30.4208	25.4446	29.4973	24.462	45.0271	42.9488	46.1384	51.0632	47.3824	46.6641	40.1384	44.7258	36.6752	45.2763	38.9247	42.6103
Zm00001d012362	1	6.39468	2.96747	6.36984	0.563694	0.888648	1.34838	3.04854	4.48061	4.046	7.72275	10.7569	7.40297	14.2701	14.1584	13.92	31.3065	30.0111	33.2379	31.8044	32.8898	33.2797	26.5411	35.9392	32.2998	26.8671	28.4722	24.5702
Zm00001d012367	1	0.210551	0.223369	0.460563	0.148487	0.108557	0.347127	0.597245	0.442299	0.337588	0.993056	0.301436	0.619849	1.78345	1.08419	1.69311	2.60569	2.83632	2.76803	3.24132	3.99893	2.5305	3.21803	2.47089	2.95557	2.97046	3.04478	2.54592
Zm00001d012384	1	1.91125	1.11164	1.14945	1.01966	1.08126	2.38923	0.782726	1.24511	0.874611	0.631941	0.769896	1.20307	0.901345	1.31766	0.977239	2.34334	2.95804	2.77722	2.03493	2.00601	1.80811	3.94854	1.46719	1.89166	1.75081	0.772674	2.80494
Zm00001d012488	1	3.54479	2.61949	3.28444	2.5347	2.37744	1.71713	2.40731	3.2681	2.73374	7.11306	5.09059	5.33785	2.89078	3.93432	3.09171	4.58199	5.73401	6.97469	3.44473	2.21905	2.45199	1.87206	4.24407	2.68432	5.57492	5.00578	6.13183
Zm00001d012499	1	2.51118	4.36744	2.98842	2.43163	3.14124	2.65799	4.10089	6.1019	6.57972	18.9645	25.829	19.6768	27.8318	24.9694	27.4907	29.6967	29.0273	25.1284	21.7903	23.7812	18.9086	17.9451	19.8141	17.4031	19.0992	14.6874	18.0448
Zm00001d012500	1	3.42316	2.75604	2.90688	1.89338	3.71291	3.96947	0.977013	1.64412	2.05363	8.28504	9.71167	5.91554	16.843	19.2542	17.58	13.6403	19.2009	24.4391	15.3599	11.2674	19.6703	5.96748	9.78322	8.31621	11.8565	10.6842	9.61923
Zm00001d012515	1	7.48492	5.73079	7.42845	6.46173	6.22818	6.37427	6.32242	5.45897	4.93552	3.79047	5.97429	4.24791	6.77098	8.73425	6.95485	19.0443	16.6695	8.40073	19.7956	19.6963	19.5361	12.925	14.0986	9.2752	15.0904	13.7283	14.7416
Zm00001d012533	1	0.350323	0.232658	0.23939	0.445161	0.046806	0.180513	0.314274	0.122575	0.342686	0.250316	0.261734	0.372598	0.297406	0.219648	0.16334	0.517918	0.675606	0.223497	0.696513	0.345878	0.334102	0.278614	0.332112	0.382164	0.618565	0.623362	0.283141
Zm00001d012539	1	23.0027	19.8418	24.0482	13.2133	16.0291	18.5676	16.4429	21.4967	24.1648	25.8311	22.2475	22.7442	34.272	19.1861	28.9999	49.0182	48.5906	55.9753	24.3712	22.0906	26.8672	47.6984	43.8804	41.049	40.6342	35.8017	41.9177
Zm00001d012557	1	101.136	104.32	114.909	34.4821	36.5368	43.4445	129.737	159.205	146.198	197.99	257.194	196.805	225.447	251.985	229.562	421.425	424.515	410.08	365.427	396.734	375.666	389.511	423.977	324.306	365.269	412.826	392.927
Zm00001d012564	1	41.5768	29.5537	48.8977	16.9316	17.0693	14.5135	33.0028	41.3469	39.5839	57.6637	80.4094	62.6378	78.1012	102.517	79.4261	96.6558	97.4096	96.2365	101.313	115.51	102.239	74.3288	89.1767	66.4416	86.4004	96.2874	90.3873
Zm00001d012566	1	2.40969	1.68191	2.71853	3.48193	4.4732	3.95387	1.84522	2.06125	2.44062	1.42711	1.76451	1.83669	5.3174	6.66686	4.66583	8.52936	9.48353	7.89302	10.7113	10.559	10.5472	6.53352	8.77156	7.96033	9.25537	9.5467	7.7675
Zm00001d012568	1	0.123371	0	0.261082	0	0	0	0.053965	0	0.048727	0.529754	0.684575	0.360421	0.166073	0.31478	0.157225	0.444594	1.25437	1.6376	0.743015	0.444236	1.07118	0.482022	0.232108	0.467616	0.224668	0.31838	0.0949
Zm00001d012590	1	32.4571	38.4015	35.2013	22.289	20.8416	20.1807	28.9458	35.8889	37.2287	36.3268	44.3735	40.4879	68.8643	75.985	70.6181	99.5689	93.2408	97.0146	113.968	110.435	100.495	73.8296	82.0402	43.459	77.9653	67.6469	84.6359
Zm00001d012597	1	24.4315	16.5228	24.3016	16.9173	19.8204	18.9288	23.1782	22.6604	23.4967	30.0379	42.8468	28.0256	48.0226	51.4542	39.9823	52.2026	59.4508	55.9653	54.2823	56.9309	52.8864	42.0692	50.6525	48.4178	42.0355	49.1639	49.8862
Zm00001d012604	1	1.64023	1.03697	1.55638	0.451108	0.564559	0.450768	0.733742	2.39062	2.9627	12.5522	17.9959	11.801	19.1716	15.9296	22.1657	29.3563	25.3608	26.9895	28.7216	29.6677	26.2872	12.7916	13.8384	13.6089	12.6336	14.2682	16.8718
Zm00001d012607	1	48.1401	33.7285	52.6343	11.2729	9.86077	11.9958	63.9208	100.867	94.4586	236.176	243.07	242.147	182.431	149.118	175.567	555.746	513.172	459.164	247.372	212.069	256.006	338.284	247.963	289.468	215.137	155.029	224.044
Zm00001d012623	1	7.61326	4.98794	4.08586	2.95146	4.46814	3.60411	10.2405	10.6244	10.4074	5.24242	5.41113	8.27012	8.1273	8.54406	7.5278	17.7991	17.0959	14.2304	10.0634	10.7892	12.2587	6.72526	13.6965	10.2437	11.684	12.417	13.1718
Zm00001d012632	1	5.58894	1.46838	6.51011	0.583615	0.873864	0.524813	1.80251	1.32684	1.82917	1.52044	1.76886	0.970806	8.31945	7.14473	5.04944	8.80393	10.294	7.92993	9.74189	9.18709	14.4815	6.24317	7.84889	7.95197	10.7361	7.69419	11.3207
Zm00001d012653	1	4.66833	5.44521	5.35002	3.34792	2.95154	3.30214	4.30431	5.79735	6.51651	7.64677	7.02166	6.64706	9.5878	8.55436	10.6203	11.8042	11.4149	10.8827	17.071	13.4768	16.2268	19.3447	13.4941	14.2931	8.44236	5.0064	8.39158
Zm00001d012682	1	0.723838	1.16541	0.859869	0.683533	0.65026	0.707349	0.958657	0.609282	0.901741	0.760707	1.30333	1.22038	1.18783	0.906883	0.926426	1.44063	1.16998	1.34978	0.716931	1.11824	1.02873	1.39077	1.383	1.21654	0.91964	1.11081	1.15451
Zm00001d012707	1	4.01468	1.71801	5.18181	1.61572	2.54873	3.64307	0.773655	0.163497	0.413227	1.74872	2.30855	1.29702	4.21139	4.99815	4.33106	14.6038	12.8783	16.0271	14.1086	16.9142	14.2547	5.83984	9.46589	7.11564	12.3395	13.584	10.67
Zm00001d012732	1	18.4664	17.5118	17.8473	16.6614	15.8044	20.122	16.9845	19.6945	16.4139	11.9406	14.6397	13.7576	14.8085	16.5149	16.6931	23.2352	23.2256	24.8432	19.9773	18.0798	21.5793	23.001	17.906	22.8429	20.5951	23.7794	18.4859
Zm00001d012808	1	0.071267	0.186589	0	0.04809	0.105805	0	1.96219	8.03566	6.9607	27.6929	30.0321	25.3973	27.3242	21.2675	22.8566	57.2843	53.9387	59.6698	18.8875	26.4825	28.1188	19.6964	28.603	18.2695	17.9228	18.2655	20.4925
Zm00001d012814	1	18.8851	18.7332	18.5219	5.07767	5.48377	4.96192	14.1293	19.9189	15.1624	21.3792	12.2139	20.9379	22.7984	24.2716	22.9306	38.3904	42.6017	46.8476	52.9401	49.6165	68.201	22.0721	26.9102	41.8902	52.74	50.8885	55.25
Zm00001d012832	1	45.7148	39.0169	52.1245	34.3883	36.3298	39.81	45.665	33.7146	36.7577	28.671	43.6806	30.7298	47.1828	45.0647	44.4055	56.7055	65.8589	69.164	49.2737	70.1128	57.3568	40.4939	66.6667	56.8459	53.9682	57.6199	53.2818
Zm00001d012836	1	1.33758	0.921858	1.50739	1.47018	1.69716	0.762248	0.851029	0.699731	0.432317	2.49508	1.34947	1.59852	8.83908	12.3065	8.17468	26.3998	25.8403	22.4822	12.8683	9.0245	12.7322	3.74187	6.57756	4.86488	23.0316	14.3007	19.3639
Zm00001d012850	1	3.01923	0.60987	3.85193	0.389234	0.515031	0.129509	0.800743	1.58481	0.839458	4.65485	5.92589	3.48143	20.6229	19.2936	20.8296	22.1565	22.1994	22.5285	26.1155	15.5108	22.4819	15.9508	10.8401	15.1296	9.0308	8.6334	11.0236
Zm00001d012859	1	4.29509	4.07764	3.71171	1.94698	1.73996	2.34001	3.91063	4.16442	3.5457	1.0232	1.38993	0.894608	3.86873	3.08781	4.03499	6.22506	5.3093	5.36596	4.01688	4.26047	4.47498	4.07001	3.8744	4.58982	2.7139	3.55871	2.89755
Zm00001d012862	1	3.10796	1.14926	3.01732	1.39704	1.43005	1.27353	2.0792	2.1337	1.86453	2.28133	3.71156	3.24237	3.93387	5.93021	3.84042	4.52269	5.12129	7.20638	3.7456	4.26966	3.25714	5.42283	4.27666	5.61341	2.5486	3.87097	3.47925
Zm00001d012883	1	1.6509	0.970895	1.28452	0.847575	0.788573	0.611335	0.439467	0.501899	0.455858	1.20431	0.962476	0.575968	1.83565	1.89495	2.03673	4.13016	6.60968	7.49129	2.50125	2.46632	4.47861	2.11141	2.73857	2.68798	4.717	6.27299	4.59591
Zm00001d012918	1	6.3289	3.54487	7.53022	8.48824	7.65778	8.4308	4.36114	3.67934	3.62198	4.6228	4.74766	4.32643	8.11466	9.07297	8.44736	10.0623	10.1272	11.5736	10.0835	12.7976	13.6324	8.90673	10.131	10.6204	8.71444	11.2909	10.3336
Zm00001d012939	1	25.594	19.0383	23.5355	10.4733	12.5299	12.2649	28.1293	23.3772	24.1532	58.7841	97.2043	51.6378	95.4731	139.314	127.065	142.239	240.335	164.21	220.243	289.829	232.244	64.1703	134.32	134.26	127.954	165.407	109.796
Zm00001d012953	1	3.21488	3.5925	2.89065	1.22914	1.36879	1.0879	2.41387	2.64506	2.62723	4.83191	4.71184	4.37949	5.08911	5.77396	7.27264	4.68801	4.53717	6.73459	5.53233	8.05944	6.69328	8.57176	4.08702	10.9623	3.41221	3.26585	3.70004
Zm00001d012962	1	3.94908	2.52087	4.33957	1.42656	1.14736	0.980547	2.5792	3.15891	2.81106	2.32006	1.22251	1.83512	2.32683	2.09566	2.30262	5.59536	5.38227	7.528	2.5375	2.87411	2.97493	7.19051	4.52922	5.13275	4.38528	4.20031	5.22301
Zm00001d012988	1	2.44946	0	3.33532	0.119761	0.479085	0.240445	0.548925	2.50279	1.90117	10.3798	11.2723	10.2896	8.44564	4.80486	5.87743	12.3863	9.46852	14.3486	17.6982	11.1115	13.7061	11.8557	13.4669	10.1999	12.8918	13.212	12.164
Zm00001d013020	1	5.77033	4.66533	6.29755	2.2716	2.94473	2.10581	2.5077	2.16862	2.35199	2.46745	2.78315	2.33927	4.04352	4.94973	3.12098	10.3238	11.3205	10.9551	5.1423	5.68283	4.49794	6.23278	6.06841	6.60661	7.82048	6.91392	5.27166
Zm00001d013022	1	4.38318	0	7.60128	0	0	0	0	0.209881	0.151208	18.6922	33.6495	20.7344	56.3688	48.823	37.6219	50.4439	45.2337	49.6854	57.9404	55.2816	59.8475	16.6014	29.9599	26.0247	31.1938	41.0409	36.6212
Zm00001d013073	1	13.6645	12.9266	11.9509	8.09163	7.15049	5.69842	8.74733	9.02388	9.32233	13.1627	13.23	11.0369	24.7369	28.9076	29.084	77.1765	64.8288	67.2902	37.5192	41.3549	44.1016	43.3805	52.0138	45.003	65.8317	64.5928	64.5835
Zm00001d013154	1	2.9163	3.43789	2.48513	1.31591	1.42119	1.32158	2.17156	4.75817	3.5479	25.9364	29.131	22.0223	32.7597	26.626	29.8428	95.1857	99.5228	82.5707	88.8275	97.2246	82.9562	20.6827	36.3211	26.8353	32.1174	38.5559	36.9587
Zm00001d013199	1	0.039956	0.361619	0.036361	0.040486	0.219867	0	0	0.238881	0.850837	0.72743	1.30591	0.754962	1.17657	0.981647	0.440647	2.94338	3.39158	1.37259	0.555291	1.83337	1.51037	0.095348	0.470176	0.321365	0.634884	1.27534	0.681491
Zm00001d013228	1	0	0	0	0	0	0	0	0	0.117607	0	0	0	0	0	0	0.28118	0.319262	0	0	0	0	0	0	0	0	0	0
Zm00001d013230	1	3.6045	0.402311	5.8717	0.285242	0.157405	0	0.741915	0.958866	1.21632	6.07935	15.8338	7.62364	30.0155	33.2645	13.5138	24.5295	34.0163	35.3395	23.3963	19.8801	23.598	32.6092	30.1323	37.3142	24.2295	24.9376	28.2432
Zm00001d013234	1	8.14565	12.4988	6.42205	8.38786	5.33879	5.60189	7.23578	7.64992	8.32941	8.73171	7.6481	6.59949	8.06907	10.6596	9.11868	16.6629	15.6603	11.8557	19.01	15.9831	18.517	17.0828	16.4565	11.2466	15.4071	13.7575	14.3275
Zm00001d013243	1	17.5337	13.9504	19.971	8.81131	9.31038	9.30293	16.183	14.299	16.0414	36.2688	57.9257	33.2619	46.4592	51.2104	45.5408	47.7247	51.7665	54.9502	56.0757	53.004	54.6168	25.5594	35.8759	23.8413	34.0887	35.9658	40.3723
Zm00001d013296	1	45.8532	45.7856	46.4782	68.8773	56.3041	58.1336	111.949	64.4731	77.3905	50.7337	57.2553	44.2128	119.857	97.7978	102.6	126.194	110.927	94.7559	122.621	92.9341	95.7017	98.865	100.145	74.8817	116.627	79.0488	105.398
Zm00001d013320	1	14.4244	7.32807	11.8158	12.4249	14.6164	15.8414	12.8215	13.6353	15.8675	25.295	34.4589	25.0505	25.0012	27.7546	24.3978	40.1935	35.3454	45.935	37.1713	38.1842	31.9452	21.1109	24.635	24.8686	20.48	23.6993	19.2862
Zm00001d013327	1	0.697223	0.88468	0.634781	0.535019	0.526957	0.369434	2.02344	2.60737	3.19801	2.2198	2.02219	1.75667	1.08063	1.02356	1.73859	3.36108	2.35431	3.36811	2.5087	3.00536	1.93229	0.839543	1.40354	0.799979	1.20379	1.96339	2.17692
Zm00001d013331	1	4.09657	1.55861	5.24453	0.738015	0.72085	1.65647	0.859546	0.332617	0.959481	1.26938	2.7876	2.66481	3.52698	3.93215	3.6884	3.90193	6.26487	4.88988	4.57491	6.52207	3.79314	6.04411	5.08846	4.72151	3.41141	4.94358	5.64871
Zm00001d013362	1	21.1975	25.0151	18.716	14.7702	19.9764	18.191	15.2613	14.243	12.7939	13.5727	15.7061	12.0854	19.0329	25.9125	21.4428	41.5456	49.6907	43.6746	33.1024	34.1729	34.5309	35.8405	36.3651	30.1903	39.6217	47.2668	39.6488
Zm00001d013371	1	14.2697	7.591	16.4178	9.47438	11.4653	12.0149	13.5789	14.1266	15.1959	11.487	12.079	10.1705	17.824	17.2016	18.0405	37.5136	34.5697	23.2329	31.6595	26.1882	26.4129	32.4254	26.9396	27.2218	27.6328	24.7309	28.7408
Zm00001d013445	1	3.15932	0.470543	3.13424	0.703275	1.24581	0.688446	0.893613	1.55148	1.37857	5.39599	7.69484	5.82366	12.3546	9.3597	10.1533	26.5237	23.8178	19.4166	43.227	36.275	29.4507	16.031	16.9866	16.7463	22.2538	20.8832	20.4672
Zm00001d013488	1	1.10054	0.584104	0.783531	0.750152	0.677302	0.511405	0.682527	0.765543	0.405528	0.201655	0.444095	0.087556	0.781038	0.280601	0.401977	1.34863	1.03854	0.882948	0.723111	0.695483	0.610116	0.942589	0.905112	0.757596	0.592059	0.730521	0.648749
Zm00001d013498	1	17.7105	24.0723	14.5232	16.9254	16.5838	16.4661	43.1654	42.4946	39.2168	42.218	59.5302	49.968	27.4451	32.3469	27.2455	53.1168	54.4565	58.1255	44.0568	50.3842	46.0187	32.2866	44.4017	33.54	35.2481	41.7138	40.4647
Zm00001d013514	1	0	0.811851	0.195103	0.213925	0.268697	0.295236	0.291697	0	0	0	0	0.246316	0	0	0	0	0.673337	1.25535	0.28637	1.38084	0	0.628769	0.618599	0.282501	0.474113	0.245131	0
Zm00001d013522	1	3.69547	2.76101	3.92517	0.201684	0.235956	0.124777	4.23957	9.81078	8.84422	31.5422	34.4667	31.9484	21.5909	20.7309	20.0127	35.2545	37.2957	35.8696	38.6356	35.7704	38.6921	21.4343	21.4498	18.7156	29.1023	23.521	28.6249
Zm00001d013559	1	1.95269	1.5938	0.763631	6.33919	2.57234	5.34418	25.8469	25.852	35.2839	33.291	33.4013	45.6415	30.3798	28.5526	39.9385	56.8158	51.8617	46.4832	54.6716	51.2471	49.5759	34.8751	31.1345	27.1929	34.3797	35.6294	31.7186
Zm00001d013560	1	0.161221	0.605883	1.30617	1.4462	0.359167	1.29591	12.0764	25.3636	24.6323	37.3066	25.8171	40.1837	31.1633	20.0479	36.0491	68.1046	57.5191	52.5769	56.3786	64.2153	55.3715	31.6101	33.8338	35.4169	40.0848	42.2636	29.7452
Zm00001d013592	1	0.708957	0.211905	0.48975	0.509393	1.35591	0.322188	1.09321	0.268077	0.410892	0.259425	0.983966	0.592963	0.41026	1.2385	0.776269	0.954813	1.06364	1.97962	0.353559	0.847053	0.282066	0.142125	0.210777	0.760365	0.90691	0.60064	0.657134
Zm00001d013635	1	2.65006	0	4.43913	0.023739	0	0	0	0.057878	0.02793	0.674623	1.17111	0.744155	4.19826	2.96017	3.40957	15.8127	16.1791	20.193	36.1697	28.5546	31.684	15.1784	22.2705	23.2303	25.1082	20.9626	19.7576
Zm00001d013644	1	57.2285	82.1326	58.2013	30.0552	25.9724	26.9764	110.562	202.386	190.765	465.447	512.595	461.762	856.715	703.203	825.174	2352.81	2325.68	1818.02	827.683	1006.88	1009.26	624.165	687.079	349.854	489.161	454.885	591.831
Zm00001d013702	1	1.99315	2.19744	2.21971	3.53861	3.57974	2.16037	2.06689	1.42757	1.64218	1.70672	2.80946	2.74535	3.89531	3.15699	4.45702	10.7173	11.0814	12.3032	6.59683	7.87538	7.73343	2.87894	3.08691	3.52355	2.4619	2.77364	2.67471
Zm00001d013719	1	5.74275	5.58759	2.22954	0.040774	0.199081	0.035582	1.65787	2.72098	2.59173	61.9374	87.4125	41.0375	139.813	278.048	176.033	216.446	293.594	275.83	275.631	308.115	366.091	198.156	174.548	238.66	209.507	373.884	269.936
Zm00001d013720	1	0.420104	2.36738	2.07707	0.189169	0.173624	0	0.787194	1.74409	0.861108	15.5111	18.8341	12.2559	78.5665	110.19	96.5853	122.327	84.1621	90.0914	145.157	145.455	181.557	65.2946	117.262	133.223	93.4917	161.796	104.637
Zm00001d013725	1	3.74859	7.52485	7.97818	17.9125	16.7483	18.1262	30.1689	14.3496	31.8798	2.34178	2.39339	1.58267	10.272	7.67156	4.82004	57.6989	52.5367	58.8806	32.2243	26.0937	29.8405	13.1374	15.7768	17.7496	52.5355	57.0966	44.7931
Zm00001d013743	1	2.29203	3.9352	1.37164	0.284411	0.936231	1.78939	2.63342	2.94256	1.4486	9.69962	16.6979	8.71856	19.5498	36.8661	26.4151	38.847	51.4443	46.0763	19.4703	29.5094	24.249	21.571	30.7196	22.8695	49.4026	50.8768	51.3316
Zm00001d013804	1	10.873	14.5132	10.1485	3.46662	3.82778	3.27244	10.2578	13.1676	11.8815	18.7015	21.3778	18.1362	11.2241	9.95872	10.5304	43.4867	37.4567	28.3111	27.0832	24.2466	23.7606	3.76343	7.09893	6.31396	10.4241	10.1515	9.85178
Zm00001d013810	1	14.1906	0.434521	18.9851	2.02353	1.60447	1.74688	4.91394	5.19863	4.35742	2.62836	1.80576	3.10286	5.5158	3.26528	3.08321	30.8916	24.7266	32.663	19.9422	20.7913	21.5815	39.712	30.2498	31.8022	20.525	17.442	20.9146
Zm00001d013886	1	56.5022	33.0718	71.19	20.7602	19.7336	18.3163	14.6245	18.0932	15.7526	27.8839	28.6042	25.2179	54.7874	57.7977	58.6819	102.272	91.2953	68.9041	121.193	113.634	76.6467	97.4906	78.6968	85.2364	95.2042	62.4512	98.6164
Zm00001d013896	1	2.43894	3.69666	2.85805	1.6204	2.05832	1.55275	1.81062	1.86052	2.60627	4.42058	5.43102	4.39188	6.78186	4.78851	6.38235	9.18406	8.32361	7.57903	8.90463	8.3394	8.65008	7.20839	7.20527	8.30787	6.21413	6.60245	5.6389
Zm00001d013973	1	1.76529	1.18352	1.51734	0.85803	1.20653	0.868448	0.48112	0.387184	0.721781	0.646894	0.92735	0.425269	2.19732	3.85338	3.1656	3.7406	4.43951	2.58599	1.90917	1.49864	2.59105	3.7373	4.69743	3.80986	3.19289	2.02837	3.17821
Zm00001d013981	1	5.397	5.7916	4.93398	2.91371	2.69536	4.01754	5.10223	2.91011	1.22263	3.55448	3.00128	5.50408	2.61941	4.43818	5.32859	3.56483	5.23557	6.40542	4.73148	3.35833	5.46347	3.36324	2.70591	7.13646	2.99661	5.47923	5.33666
Zm00001d013988	1	1.41959	1.68849	0.763335	0.733171	0.76312	0.398488	1.41696	1.36991	1.33966	0.491006	0.86674	1.06452	1.23239	2.40485	1.96976	2.21674	2.03035	2.13451	0.965969	1.1361	1.65816	1.18162	0.98322	0.797138	1.65001	1.40332	1.95426
Zm00001d013997	1	6.51857	7.02341	7.18583	2.04804	2.45276	1.77232	4.50045	4.44098	5.58832	9.85599	18.0107	10.687	18.3769	15.8879	19.9876	15.0278	15.9915	11.2371	16.5854	17.1207	12.9592	15.9093	12.9652	13.0251	16.2661	15.6623	12.5997
Zm00001d014017	1	61.2472	75.6835	62.8615	56.4606	57.5666	53.0063	70.1202	83.7305	81.947	192.64	238.041	205.212	234.212	268.94	239.731	276.245	271.208	284.319	324.844	350.962	314.608	176.143	208.778	182.309	213.945	262.102	216.892
Zm00001d014035	1	1.42286	0.807586	1.52396	0.616913	0.898226	0.873727	0.59801	0.682122	0.560938	0.338678	0.229937	0.589094	1.15274	1.02121	1.33514	2.23288	2.25699	2.02583	2.56744	2.44966	1.32509	2.03637	1.42621	1.69056	0.893948	0.871187	0.960734
Zm00001d014116	1	49.9363	2.24596	75.581	0.143599	0.34879	0.150714	0.451803	0.269303	0.328734	38.4264	51.5343	19.553	181.961	187.329	134.034	306.926	300.05	123.231	403.762	244.617	275.225	566.577	203.861	415.462	212.194	85.8568	195.733
Zm00001d014224	1	22.6246	7.80487	23.6371	8.21974	8.92694	11.0609	15.6955	16.3315	20.9228	48.6772	93.6383	50.0895	147.65	153.793	148.209	178.625	253.475	278.112	221.344	244.528	268.5	173.647	273.879	201.787	230.433	243.08	229.396
Zm00001d014226	1	3.2922	6.38855	3.07413	2.46669	2.60729	1.89376	1.98897	1.73899	1.97508	1.64052	2.82734	1.54696	7.10533	6.66922	5.89123	6.15218	7.64734	10.1029	0.944145	5.17859	8.07728	1.9094	6.18813	3.70295	5.52999	6.18333	4.51384
Zm00001d014359	1	18.1875	17.0109	11.753	6.91876	10.2052	5.68771	24.5401	15.0949	15.3577	20.6441	33.5815	38.002	37.7262	40.3238	23.395	25.4991	36.7388	40.4768	38.6406	29.0107	25.7193	26.3639	32.2134	39.1793	50.1246	34.7873	36.1966
Zm00001d014376	1	0.909046	0.483766	2.52486	0.618404	0.958768	1.09847	1.37132	1.27371	3.40976	2.4735	2.07225	0.625685	3.47476	1.34353	2.52554	3.13012	4.26037	2.32823	4.00535	5.76725	1.95639	0.325323	2.46658	1.56263	1.64488	2.59178	2.84661
Zm00001d014415	1	0.131473	0.165221	0.415399	0.131564	0	0	0	0	0	0	0	0	0.265529	0.083938	0.062773	0.267298	0.500762	0.186795	0.254498	0.070564	0.094761	0.383176	0.370264	0	0.071583	0.363404	0.302173
Zm00001d014447	1	0.110945	0	0.279271	0	0	0	0	0	0	0.835837	0.584801	0.228113	5.34927	3.84136	5.85799	13.3676	10.965	8.4322	8.36222	8.00047	7.97918	3.9504	3.57497	2.06572	2.55243	3.44802	3.72412
Zm00001d014510	1	0.342919	0.066101	0.158487	0.473949	0.394016	0.139532	0.212884	0.19064	0.305535	0.35609	0.653953	0.168304	0.522183	0.295109	0.232725	0.436566	0.529422	0.560291	0.506736	0.339753	0.60387	0.446466	0.474694	0.357389	0.332385	0.688544	0.30055
Zm00001d014525	1	33.8144	42.5081	34.2523	26.9883	25.6316	26.3483	35.1264	45.7326	44.7437	135.798	169.856	123.756	173.36	150.076	174.275	304.379	287.492	279.001	240.405	247.383	231.806	62.3357	115.392	93.8658	122.478	140.971	145.523
Zm00001d014530	1	7.77519	3.26992	11.1943	0.479824	0.370104	0.079785	0.856624	2.59932	2.36374	27.3561	40.5486	24.9166	53.6467	60.156	47.3344	37.4461	42.52	46.6587	47.8368	34.5641	44.8724	54.0971	38.8969	43.847	48.6895	45.4585	49.9512
Zm00001d014557	1	4.20268	3.54736	3.11291	1.93552	2.09697	2.00161	2.05769	2.10942	1.96567	0.868476	1.08782	0.967876	2.75057	2.61479	2.67383	7.29791	8.56445	6.74315	4.80356	4.34662	4.11664	5.32811	3.8941	3.5022	6.0711	4.40475	5.33206
Zm00001d014559	1	69.2171	22.3289	56.7795	6.54769	9.70807	4.64337	12.1345	12.0822	11.8891	23.1519	28.5455	23.4392	106.037	97.3349	102.583	88.6707	104.008	149.477	147.243	119.939	194.922	83.0247	73.5489	110.76	123.168	79.7929	148.818
Zm00001d014590	1	12.683	6.08114	1.89772	2.72958	2.64322	1.97531	8.6499	4.24321	7.35759	7.30838	1.60133	5.64411	8.21177	6.54533	7.98824	6.0933	7.50042	8.38933	9.98595	8.62837	6.30324	8.70157	5.29239	5.65086	7.78576	8.73106	8.94395
Zm00001d014606	1	1.9366	0	3.51496	0	0	0	0	0	0.225173	2.93752	4.47748	1.41411	74.1684	63.0169	81.3415	124.907	145.671	182.005	94.8276	67.6555	88.405	49.8406	60.6161	60.1524	87.6254	85.2171	83.9485
Zm00001d014609	1	9.82305	10.6143	7.95446	7.75317	6.65344	5.72212	9.50434	6.44244	7.6343	7.53126	9.5141	6.28835	7.77958	8.70724	8.53941	14.5401	14.9361	15.2098	12.2144	11.9086	12.6742	11.3186	11.0944	10.3297	9.57044	10.6167	11.2717
Zm00001d014611	1	1.24927	1.00417	1.52374	0.177466	0	0	1.05449	1.6472	0.938707	7.18669	10.4012	9.31965	5.28742	3.7632	5.10782	7.27656	13.8536	8.73936	9.21167	9.04597	12.0453	11.6436	11.7883	11.7546	9.49171	9.86332	9.09157
Zm00001d014614	1	35.3231	0	43.0557	0	0	0	0.08206	0.038574	0.037158	16.016	29.198	11.3459	21.1002	21.9759	21.5532	64.9966	76.2718	81.1052	101.039	94.9494	85.3983	19.2743	31.5935	36.2555	50.337	58.023	49.3343
Zm00001d014615	1	3.30764	0	4.67249	0	0	0	0	0	0	1.32407	2.22503	0.248665	0.298741	0.810847	1.24741	3.9922	3.67433	3.80729	4.69828	5.34081	3.33777	0.533152	0.704938	1.1539	3.64079	3.73701	2.98521
Zm00001d014687	1	12.6482	14.6212	9.0359	5.71636	6.3168	4.61316	7.29958	8.04679	7.43888	16.1402	17.5121	12.8735	29.3102	32.7707	28.3732	60.2695	58.2654	39.1743	73.9006	54.7547	58.8588	93.3232	58.9574	65.7128	56.6368	39.5472	46.9749
Zm00001d014722	1	9.55116	12.9988	6.8315	6.78817	5.7092	5.60355	17.7163	30.779	30.7962	112.512	138.575	113.385	70.27	59.7295	79.7791	132.67	141.647	162.582	141.574	134.375	147.471	30.9286	62.7409	54.0192	63.725	72.7292	71.5912
Zm00001d014734	1	27.1431	43.1539	23.8537	23.0522	20.8497	20.3812	35.5602	41.1216	44.2406	76.727	83.1445	81.2688	83.3751	72.393	85.2823	134.342	141.608	125.034	75.5908	65.0393	81.5363	65.3738	64.1604	68.8009	50.0754	52.7448	57.84
Zm00001d014793	1	7.03419	5.99878	6.19545	3.82772	3.27988	2.5715	3.2528	4.01408	3.58215	4.34381	4.87848	3.23679	12.2598	11.0291	11.8766	27.3642	36.8368	44.9128	35.1884	23.2262	36.2256	17.5805	17.3435	20.517	35.0295	31.3409	37.933
Zm00001d014796	1	27.3841	21.5682	31.5108	7.89808	7.8061	6.3674	13.5951	29.0712	25.6923	46.2491	53.879	50.5875	64.3324	55.9501	57.5044	96.5238	88.5645	101.754	70.2383	75.0243	72.2752	55.3065	61.2377	57.5757	77.5103	62.1835	85.6639
Zm00001d014850	1	5.78078	3.91971	7.1612	4.22971	4.25375	3.73114	2.07271	1.83171	2.17722	5.1893	5.74189	3.05126	15.0535	14.2685	15.1413	24.5985	21.5594	25.6756	16.4926	17.8257	15.21	16.128	16.7755	20.5936	19.8546	20.6751	20.6239
Zm00001d014952	1	5.46711	9.2488	4.72771	3.83726	4.8046	4.61581	3.53849	5.83134	6.58283	17.9976	26.7982	19.2982	27.6992	27.2351	25.8108	34.3783	47.2517	56.9059	22.0339	32.1177	35.5717	21.3985	31.7546	24.6838	24.2315	28.3146	34.3779
Zm00001d014963	1	0	0	0	0	0	0	0	0	0	0.321078	0.523582	0	0.711376	0.289203	0.936545	2.86748	1.26432	1.39342	1.94784	1.85873	0.651735	0.877964	2.44233	0.286577	0.328291	0.500604	0.086592
Zm00001d014984	1	0.6466	0.409487	1.38925	0.148515	0.209454	0.07902	0.462754	3.73463	3.21478	15.5734	12.8018	16.1505	7.20014	7.34618	5.84592	9.37348	15.293	11.7931	6.52431	6.49654	6.90292	9.93027	9.58942	8.2015	8.81361	9.3958	10.1936
Zm00001d014996	1	0.620582	0.710035	0.645184	0.277246	0.187936	0.100225	0.521003	0.505644	0.252096	1.02067	1.54943	1.23487	2.68947	2.61009	2.76731	4.17883	5.24997	6.04394	3.46013	3.29586	4.20397	2.41586	3.45846	3.60337	4.91537	4.57291	4.60477
Zm00001d015016	1	2.3155	2.62349	3.46498	2.25022	4.1292	2.84612	6.08036	5.8985	4.05492	7.14073	7.6696	5.71436	5.52082	7.08228	2.36997	4.64253	5.94555	9.06848	10.7978	6.32653	5.28935	5.07446	7.4576	5.88664	2.86531	5.50663	6.83793
Zm00001d015090	1	13.3471	21.5971	11.8565	7.79224	7.63068	5.98086	5.85764	7.07186	7.96338	34.5004	70.9036	43.7051	19.6187	41.3482	29.9842	35.1913	43.3139	44.0813	51.4132	44.1134	49.8988	27.4166	39.6688	38.0578	35.81	51.1459	39.7147
Zm00001d015093	1	0.208998	0.195463	0.236797	0.178663	0.162902	0.140508	0.066194	0.249009	0.217626	2.33891	4.70603	2.30302	7.92137	6.9052	6.88041	12.2766	13.0393	8.81384	9.29206	9.26192	9.64593	2.65746	3.00436	2.0184	3.69358	4.43916	5.72532
Zm00001d015125	1	1.79668	1.1404	2.22097	1.27482	1.1833	1.10987	2.035	2.31732	2.27723	2.37593	3.9443	2.55794	2.98678	4.01132	2.85517	3.16934	4.03217	5.41102	4.45319	3.29755	3.26169	3.13212	4.32379	2.3609	4.02153	4.3911	3.33153
Zm00001d015182	1	0.923355	0.583163	1.48432	0.211352	0.560869	0.112745	0.550774	2.01829	1.64072	12.2523	19.6795	10.6682	23.3904	28.8076	20.8596	42.0898	38.7249	42.2199	19.1205	16.0464	16.5787	31.9093	35.2348	18.7726	45.9455	17.3642	45.1557
Zm00001d015258	1	4.37507	4.80994	2.37081	2.83724	2.699	2.15297	4.41038	3.95352	4.83482	2.89918	2.80097	2.62157	3.63447	4.02214	4.0094	3.91344	3.52905	3.61194	3.202	4.10961	4.04769	3.87447	3.78257	3.16496	3.96958	3.41891	3.84952
Zm00001d015291	1	1.31915	0.726556	1.27479	0.326149	0.165498	0.621921	0.938555	0.565855	0.82576	2.14081	3.05805	1.41751	3.40877	4.15704	2.50373	9.34365	11.0905	10.148	13.1655	11.8073	10.9336	9.49111	6.84993	7.32364	6.63837	4.5203	5.3113
Zm00001d015292	1	0.557411	0.47178	0.829306	0.131834	0.049651	0.17497	1.14564	7.81987	6.0496	52.2097	71.3743	44.6451	59.9822	45.9812	51.9672	171.947	144.112	170.992	145.407	125.453	141.364	29.386	44.3475	38.5956	55.2728	57.6999	69.8453
Zm00001d015307	1	0.103618	0.043698	0	0	0	0.092829	0.997064	8.98882	8.20068	132.295	213.165	122.824	210.887	149.92	199.089	350.221	354.708	401.715	201.517	200.328	253.024	43.1288	117.02	74.1627	118.913	135.935	157.553
Zm00001d015378	1	88.1343	112.803	73.204	131.186	125.002	131.533	145.95	192.107	174.833	266.411	276.117	295.664	332.934	279.048	314.416	524.098	465.465	442.384	316.619	313.509	313.308	151.632	183.425	139.726	125.243	109.368	129.304
Zm00001d015420	1	4.14317	5.22821	4.42862	2.71592	2.69584	2.00022	9.53059	12.5683	14.2641	19.9598	35.2609	20.1542	42.8012	48.827	44.7081	93.7946	116.835	108.547	120.872	73.6137	124.993	44.4173	52.5965	43.4189	104.997	99.5034	97.9931
Zm00001d015459	1	12.9344	4.35228	16.222	1.89442	2.14543	2.26183	9.92718	25.7753	23.5856	179.784	246.67	154.971	284.599	198.014	246.152	1408.83	1344.47	1023.17	400.627	342.164	454.047	340.629	327.406	263.146	283.663	204.427	326.578
Zm00001d015518	1	2.17518	4.29042	1.32584	1.08381	1.74148	0	0	0	0	0	5.0515	1.08029	8.09628	13.5246	10.6659	18.362	2.23804	8.76932	10.9768	9.1202	5.66663	5.41323	3.48276	2.74643	7.74468	9.82029	10.0585
Zm00001d015521	1	5.5431	4.3019	5.41562	8.45826	10.3016	8.98438	3.14337	3.27333	3.2603	4.67382	3.6339	3.31923	9.11612	11.6063	9.62529	15.3671	15.2922	13.7588	18.0812	16.5302	17.8707	15.4871	13.4197	13.7061	12.0683	11.2227	13.3083
Zm00001d015538	1	10.6027	14.084	11.7839	13.4158	17.2515	11.7151	6.76956	7.53901	8.3946	12.6179	14.4433	9.84435	15.9826	16.538	16.0489	19.3188	16.5768	15.7344	19.9566	15.3312	17.8559	13.9378	14.0739	12.449	19.6164	19.2441	18.7944
Zm00001d015559	1	0.159373	0.028879	0.062166	0.161358	0.040561	0.153099	0.2987	0.618094	0.298326	1.34288	0.947447	0.448391	2.72738	1.88679	2.15597	2.70161	3.96162	1.91183	2.20383	2.05106	2.97385	3.75143	3.50713	3.8796	3.21734	2.5187	3.45194
Zm00001d015569	1	47.1344	15.2012	62.4071	9.03359	12.6939	11.1823	13.1945	20.3295	18.3295	31.8941	36.0206	32.2907	44.8198	39.6989	45.3358	57.4439	50.9473	51.2591	37.1528	49.1993	43.2813	42.6614	38.4326	44.1671	25.3298	34.7507	33.8429
Zm00001d015588	1	1.21256	0.493997	1.9557	0.586114	0.720935	0	0.265323	0.990762	0.688598	1.94596	2.52545	2.01512	3.81376	3.89268	4.22215	2.22229	2.45154	3.99851	7.16526	6.74444	4.27058	3.44147	1.9716	1.54174	4.97084	7.80719	3.01059
Zm00001d015618	1	14.27	9.6244	17.6229	10.6626	8.52145	7.9208	38.6444	73.6183	64.1393	292.129	379.056	268.896	642.326	551.418	539.226	1298.4	1239.93	1176.53	764.594	883.839	886.981	777.957	795.375	655.943	832.33	671.732	875.657
Zm00001d015697	1	1.9816	0	0	0	1.72572	0	1.31438	1.34426	3.82836	4.11197	0	0	0	2.61347	0	5.41295	2.99212	2.95458	6.09112	1.09631	0	2.96934	0	2.2956	7.25211	2.05997	2.24607
Zm00001d015700	1	11.0676	14.5159	11.6725	4.19734	4.84435	4.62588	17.9813	29.1927	19.3147	24.7672	39.5927	25.2827	26.2757	29.5778	29.0007	48.1403	40.6308	54.56	35.6679	34.9358	34.8897	48.2276	61.799	41.8963	31.1538	37.2231	45.1643
Zm00001d015702	1	6.95412	6.34575	6.82274	3.13376	2.80788	3.61274	8.78943	12.1376	11.0672	14.9321	20.5947	13.8195	11.6829	15.2338	13.0224	19.1673	19.3176	22.9794	23.3501	22.1551	20.7187	27.0152	25.7792	19.2804	14.2204	15.2202	16.3984
Zm00001d015717	1	1.56787	0.882425	1.48106	0.166842	0.058848	0.095743	0.602746	0.621365	0.45348	1.42271	1.30283	1.25092	1.09249	1.51627	0.92815	2.02277	3.09236	2.23028	2.43612	2.4432	1.98734	1.52555	2.15802	1.88255	2.7818	2.51473	2.76879
Zm00001d015798	1	1.81214	0.755855	2.24544	0.433974	0.206764	0.214753	1.08486	1.4321	1.38092	8.33623	8.21315	5.54866	11.518	12.7388	10.0833	16.686	16.8691	19.1414	12.8299	11.1852	10.8327	10.1273	12.0535	10.8086	11.7876	13.8062	13.4881
Zm00001d015811	1	3.18357	13.0676	0.811657	2.99256	10.2338	7.51009	11.5898	5.28808	3.09133	9.78113	7.79493	7.84364	7.97764	7.80937	10.7899	14.3998	11.8211	5.74174	8.45917	20.0489	6.61727	3.73412	9.41431	4.41711	8.38144	7.85367	11.4544
Zm00001d015817	1	0.453741	0.14278	0.411831	0.076259	0.033711	0.22823	0.394904	0.23318	0.134552	0.108353	0.74199	0.289936	0.546334	0.603044	0.487957	2.04337	2.16444	1.45099	2.34294	1.279	2.02584	0.554474	1.17425	0.671928	1.57652	1.65732	1.12858
Zm00001d015848	1	0.112115	0.139497	0.20065	0	0.299794	0.299769	0.294454	0.827005	0.130211	0.472421	0.155602	0.370349	0	0	0	0.458304	0.852432	1.90777	0.144658	1.07057	0.801867	0.647049	1.4246	0.995143	0.606553	1.36277	0.639354
Zm00001d015870	1	7.14277	9.91283	5.37166	4.72308	9.04345	5.35578	10.1106	9.10547	7.28349	5.63759	3.8268	4.19788	6.26899	7.46922	7.93031	12.9593	8.34061	10.3471	7.72454	11.1027	7.85874	10.0828	7.97853	8.30147	9.80843	7.37473	7.92586
Zm00001d015905	1	9.76101	13.0435	8.74007	14.3127	16.3841	11.3683	49.2992	70.9268	62.4571	170.723	196.975	121.58	282.605	235.933	303.156	473.417	474.342	476.458	355.196	354.17	334.613	189.833	355.457	385.896	474.442	534.947	499.111
Zm00001d015912	1	1.9373	2.34061	0.87836	1.86623	1.80096	1.07475	0.497405	1.50594	0.798208	3.43508	1.86956	2.30712	19.7308	19.6653	13.0821	45.3662	47.1062	43.7809	24.839	23.7877	20.84	16.7186	43.0212	47.5195	26.9163	28.0872	26.9174
Zm00001d015929	1	63.7209	4.90632	94.6839	9.97228	10.4925	10.9305	17.8888	23.8612	22.2536	27.189	40.2698	30.1061	43.3293	47.1997	27.9696	49.8582	50.8052	58.3099	44.4988	58.7287	38.5255	33.9484	61.4647	64.9347	22.6262	31.3286	21.5606
Zm00001d015944	1	1.15765	0.344115	0.725242	0.433971	0.312259	0.804185	0.333734	0	0	0	0.127324	0.059155	0.87222	0.207245	0.56727	2.19251	2.54916	3.68399	2.08861	2.02311	1.79192	2.09798	2.28141	2.7964	1.50012	0.772219	1.42787
Zm00001d015963	1	0.104202	0.186083	0.065271	0.105405	0.046411	0.105082	0.458287	0.988742	1.11868	2.41306	1.43035	2.28198	3.42358	2.4971	2.84907	2.51718	2.77167	5.16644	1.69144	1.85466	1.75091	5.44499	3.78967	4.46112	2.77248	2.61931	2.76006
Zm00001d015969	1	7.38083	12.7206	6.60164	9.26555	7.44391	6.76239	6.40102	8.33532	8.69692	24.4694	33.1789	23.4094	27.4801	22.044	22.7167	53.6565	56.7431	62.0265	60.0055	55.3389	61.089	12.7293	26.443	14.2129	24.5201	20.869	26.1676
Zm00001d016041	1	42.3131	37.3963	51.7772	21.8566	21.1637	20.4487	33.7776	37.0642	37.4933	48.3477	59.8748	45.0024	62.3481	69.4645	70.5398	118.233	119.874	110.17	84.3611	87.0211	82.9209	106.663	98.848	92.2156	99.3694	106.309	113.063
Zm00001d016052	1	1.40666	2.09679	0.965805	1.2348	1.40809	0.982449	1.21208	1.99929	1.88361	0.991678	0.884315	0.968291	1.07172	0.676852	1.37762	2.93956	3.32593	3.02307	1.23314	1.72673	1.27036	1.07281	1.21899	1.38004	2.44267	2.02682	2.47549
Zm00001d016062	1	2.16138	7.61188	2.34314	1.73214	2.42104	1.1597	2.59389	3.80414	5.45562	19.1615	37.012	26.5599	41.4847	32.4034	40.1645	38.6515	46.6735	54.0562	23.908	28.9313	30.82	5.76438	25.748	18.5112	15.9486	23.1474	20.3097
Zm00001d016156	1	3.07911	2.5129	1.25955	1.15847	1.7949	1.19894	3.08081	3.47691	3.16508	2.73418	2.55323	1.73794	1.95591	1.97601	2.5079	7.26387	6.86432	7.11568	6.16014	5.85176	7.48391	4.79565	5.94634	5.86845	7.62563	5.89478	5.24809
Zm00001d016157	1	1.26283	0.983603	0.271714	0.602665	0.750129	0.403357	1.97331	2.07459	2.4095	2.48324	0.667423	1.18747	1.78117	2.2263	1.37846	6.27175	5.40668	5.46931	6.05312	2.71501	6.16006	3.33405	4.32056	3.80258	5.17714	4.78746	3.87349
Zm00001d016232	1	3.73168	2.74634	2.53193	0.975843	1.73208	1.63558	1.13812	1.67783	1.43335	1.04036	0.687476	0.658808	2.02144	2.23908	1.25839	3.27054	2.25838	3.67875	2.71579	2.68441	2.11907	3.45265	2.9498	2.19915	2.51496	1.36109	2.44806
Zm00001d016287	1	0	0	0	0	0	0	0	0	0	0	0	0	0	0	0	0	0.516546	0	0.110874	0	0	0	0	0	0	0	0
Zm00001d016291	1	0.298229	0.900654	0.269533	0.179354	0.690885	0.480112	0.313161	0.367462	0.210904	0.679551	0.413747	0.130864	0.240912	1.06601	0.569699	0.646277	1.18165	0.339061	0.846706	0.897758	0.86063	1.04442	0.588223	0.528019	0.715057	0.395716	0.205838
Zm00001d016307	1	0.613157	0.821109	0.720365	0.654918	0.835413	0.436174	0.757245	0.222418	0.171197	1.7577	2.65179	2.1725	2.08769	1.93225	1.86199	2.87404	6.76749	3.07837	3.07221	3.04303	3.86546	5.76665	6.16073	4.82913	3.66768	2.31385	3.87362
Zm00001d016312	1	0.867452	0	2.57728	0	0	0	1.14494	1.1339	0	1.19472	0	0	13.8595	14.9224	11.2585	5.95688	30.1345	8.7894	11.7867	10.0829	11.4389	11.2259	16.2878	14.7891	9.71746	10.7661	15.1064
Zm00001d016446	1	630.968	288.347	786.246	308.457	311.213	316.428	419.673	450.025	459.562	625.155	832.905	591.215	1184.58	1319.34	1074.75	1960.27	1960.31	1893.68	1832.08	1620.09	1826.99	1260.89	1251.37	1281.64	1251.69	1407.92	1412.27
Zm00001d016477	1	4.16101	2.60146	4.75527	2.87458	2.95754	2.96997	1.52607	2.91611	2.38878	5.73622	9.52186	5.57474	10.6067	10.0286	8.75492	21.8775	20.7091	13.5377	28.4744	21.1536	24.0127	24.1004	19.8824	21.6036	20.8678	14.1314	17.3896
Zm00001d016565	1	0	0	0.355	0	0.236663	0.886112	1.39449	0.652246	0	0.185488	2.94861	1.02487	1.60949	1.69936	1.76976	180.931	161.565	227.364	246.289	192.257	214.179	5.72159	30.1171	32.3485	76.7722	106.029	85.1143
Zm00001d016567	1	66.0277	41.8575	73.2014	8.84394	30.4397	18.5751	30.1464	98.6373	47.1449	125.197	139.441	118.085	112.974	163.492	157.32	261.153	246.202	227.443	343.571	248.888	319.719	234.521	326.652	271.192	234.441	258.932	237.602
Zm00001d016586	1	2.41665	2.46397	3.11604	0.93372	1.31791	1.10597	1.14303	1.44074	1.19676	4.66724	4.78876	3.14637	7.39036	7.52304	6.43313	8.3509	6.17452	6.36589	10.3969	9.0079	5.8152	13.6843	8.32185	10.1645	8.12922	5.72933	7.46759
Zm00001d016621	1	1.52146	1.61764	1.22925	1.97278	0.666537	0.911682	2.56717	2.59867	1.42796	2.2639	4.01862	2.01914	10.0091	11.6623	7.91418	25.4679	23.9878	25.4189	35.5018	41.1653	35.9514	15.8327	20.338	21.918	15.3004	17.2696	13.1208
Zm00001d016691	1	690.648	66.3321	952.214	13.6978	10.2353	4.39387	16.3598	22.0904	17.8128	63.0612	51.1226	46.3154	60.5978	58.6517	59.6411	981.778	630.155	1175.96	1558.41	959.304	1461.08	638.689	482.861	605.815	1079.13	803.069	1179.11
Zm00001d016721	1	0.096252	0.600833	0.604727	0.286591	0.085781	0	2.14859	1.89466	2.13339	0.135749	1.33567	0.529371	1.16667	0.615186	1.1016	1.96378	2.92923	3.96081	3.22916	2.25565	1.79478	0.696703	0.675967	0.121958	0.730612	2.44681	1.4308
Zm00001d016764	1	2.29979	0.484541	1.84346	0.540988	1.70754	0.669435	0.201189	0.567225	0.681802	2.85506	3.403	2.22514	2.94098	2.68921	3.07778	2.95154	2.74784	2.67141	3.56165	3.85351	3.66245	2.30397	2.00162	2.46945	2.01107	2.07733	2.36813
Zm00001d016765	1	1.60777	2.89281	1.11402	4.7753	4.37086	3.92074	5.71694	7.42117	6.1952	7.26406	4.64612	6.48396	7.91194	5.93478	7.96355	13.1788	15.6484	13.3992	12.4768	7.70113	15.2788	3.03462	4.83072	3.25442	5.67372	5.26218	6.28653
Zm00001d016792	1	6.456	7.34019	7.30376	5.85738	7.67401	5.79493	4.78256	7.00603	5.50016	10.2568	11.0565	9.50469	17.0334	16.9934	16.0084	31.3308	32.5824	31.1601	24.7952	28.9688	25.3804	15.7797	17.5733	16.0405	19.6338	21.8284	19.9631
Zm00001d016823	1	6.80195	11.2541	4.85564	11.7821	20.2826	21.4628	4.88454	4.18222	7.41789	21.6775	25.2212	21.1742	7.01415	4.75676	8.20684	58.3232	37.6624	50.0463	41.1394	41.6696	43.827	8.5978	12.3799	9.29607	18.1835	18.0873	19.1701
Zm00001d016866	1	9.06969	3.72406	13.4571	2.87422	2.29929	3.14335	4.55788	4.83698	5.22568	9.69517	13.7336	9.87959	11.82	10.3148	12.7411	19.1336	20.1142	17.0292	17.1354	20.0208	19.5818	26.8767	22.4664	24.6017	18.9359	19.462	19.2356
Zm00001d016874	1	6.71964	2.01861	8.8312	1.35058	0.97996	1.03879	2.73311	4.56358	3.84703	8.82075	9.31848	7.71265	8.63248	6.26712	7.29864	12.689	11.3608	10.0939	9.27416	9.34767	8.38992	6.61067	5.12698	3.45686	4.33295	4.09127	4.22551
Zm00001d016949	1	18.8633	12.0091	21.4033	12.3941	11.7539	13.5797	12.0655	13.0911	11.8005	31.9347	45.833	29.8742	49.4438	50.3256	42.8308	149.615	130.015	130.264	100.99	103.492	101.391	70.9126	80.4637	85.6332	88.6885	76.9704	87.0228
Zm00001d016956	1	10.4487	6.75167	9.61653	3.21857	3.86263	3.29435	8.67695	13.0555	11.5604	15.9614	19.3902	17.729	15.0587	18.2064	15.7253	16.8826	20.1357	20.1824	19.5297	18.4916	18.1795	15.3736	18.4463	14.3648	18.3374	18.3431	20.6156
Zm00001d016971	1	0	0	0.509102	0	0.257547	0	0	0	0	0	0	0	0	0	0	0	1.30879	0	0	0	0	0	0	0.733666	0	0	0
Zm00001d017167	1	26.1274	18.5725	31.044	6.78307	5.99648	5.29678	14.9217	20.8242	19.1201	46.7164	59.229	48.716	87.6587	81.1945	79.4671	60.8115	67.7324	52.738	70.2398	72.4775	62.1441	70.9356	71.4374	59.1231	81.8993	84.206	84.024
Zm00001d017186	1	16.6982	14.2546	15.6713	5.07097	4.13847	3.4279	29.9258	68.3563	65.1152	271.34	309.494	271.045	375.981	335.388	334.235	525.542	598.488	475.405	444.691	338.722	443.615	295.644	258.317	260.247	250.291	207.082	271.415
Zm00001d017199	1	191.481	3.09905	262.572	33.8077	31.8071	44.02	114.089	135.154	135.444	117.099	234.663	187.395	171.321	150.372	114.114	246.217	206.41	259.397	213.281	250.494	169.652	163.695	191.019	292.517	77.1521	117.936	85.7269
Zm00001d017209	1	0	0	0.02388	0	0	0	0.10306	0.161646	0.140773	6.75627	13.003	6.08521	15.6801	10.9734	13.8658	30.4306	31.1554	29.599	25.9402	27.8871	26.0354	3.53298	8.38506	5.57978	6.93783	7.80195	9.14793
Zm00001d017274	1	99.9347	142.381	92.1375	78.2475	72.8302	79.5414	302.98	437.628	428.156	1198.67	1432.53	1041.4	1744.46	1545.41	1530.97	4395.91	4853	4665.08	3432.04	4613.81	4318.81	1570.36	2067.19	1160.36	2158.9	2141.2	2584.82
Zm00001d017275	1	89.3915	61.408	104.686	27.7518	27.8163	26.8085	42.8122	73.8367	67.9726	246.28	224.143	219.876	251.681	166.402	205.611	435.472	405.359	335.816	185.031	176.507	190.634	429.082	282.362	307.427	209.436	69.4299	221.8
Zm00001d017279	1	4.81638	0.69841	5.53097	0.267764	0.342241	0.507475	0.841263	1.09902	1.12675	7.94481	11.4331	5.9601	25.0221	11.2051	19.841	131.586	115.177	8.00688	9.97478	4.44261	9.24718	47.2444	17.0942	34.5549	9.5786	0.900679	10.473
Zm00001d017288	1	2.49595	3.49857	3.63127	0.226237	0.102763	0.051657	3.48374	5.76423	4.21355	61.3866	74.9853	48.4592	74.4933	79.2719	58.3663	115.774	102.666	88.2897	80.6377	78.3862	84.4654	3.67366	11.189	11.5722	61.0709	98.7794	91.3525
Zm00001d017318	1	0.475052	0.429757	0.338993	0.205499	0.060457	0.182404	0.178099	0.795411	0.282037	0.486648	0.094143	0.706287	0.54705	1.03869	1.00573	1.19125	1.60478	0.965473	0.919644	0.697765	0.44246	0.746963	0.335372	0.299991	0.147944	0.52555	0.784001
Zm00001d017371	1	11.106	11.288	11.2982	9.51562	8.83971	9.02081	18.2629	13.2131	15.0627	15.3785	12.8275	13.0224	21.6378	20.4	21.0976	48.3435	47.8693	39.7913	46.0368	34.6963	47.7157	22.5464	23.3514	18.9376	31.7551	33.7895	32.5335
Zm00001d017380	1	3.74224	4.31034	2.79135	3.36301	5.84241	4.8289	1.70168	2.05628	1.75817	7.37993	11.6675	4.87591	19.5013	16.2583	19.5875	80.8581	78.4478	80.1623	101.654	90.997	93.4089	37.0405	43.4403	49.9856	45.247	52.3746	45.6901
Zm00001d017390	1	4.8065	1.59972	5.15085	1.31239	2.51118	2.47651	1.65974	1.91656	1.9726	13.3639	18.4988	11.161	36.0831	23.0023	31.3692	42.6144	37.2669	37.527	40.607	40.9268	41.3639	34.0312	36.2208	33.1395	45.6791	41.5315	47.2839
Zm00001d017438	1	4.99006	1.97841	3.66667	0.414186	1.1117	0.222799	0.327591	1.02377	0	4.0018	5.42389	1.46228	26.7261	27.0967	30.6344	48.2596	55.7051	67.1886	37.4556	38.582	38.8544	19.9867	55.9822	49.3876	48.1945	55.16	66.522
Zm00001d017532	1	2.01085	1.36068	1.96205	1.07558	0.597834	0.593878	4.10756	1.09521	1.5164	0	0	0.495534	6.32691	4.88289	2.54508	7.6918	7.78834	8.83852	5.76075	9.02582	10.043	8.22027	8.71021	11.934	8.10565	8.13624	7.27493
Zm00001d017570	1	0.199339	0.280975	0.141128	0.089714	0.059188	0	0.203406	0.300656	0.237494	0.860448	1.90484	1.42972	5.68742	10.3352	6.77373	23.3808	21.3336	15.6047	18.0663	7.1643	17.6772	0.423658	0.751264	1.0904	4.48901	4.90053	2.82007
Zm00001d017597	1	4.48076	3.3814	4.01326	5.89381	6.92886	6.5933	2.86774	2.05719	2.24363	0.968493	1.10722	0.800446	5.55807	6.25881	6.16362	29.1015	29.1736	34.3331	33.0977	31.8538	33.3091	19.0687	18.489	19.9683	18.2328	14.8904	19.7953
Zm00001d017622	1	2.53006	0.918682	5.68749	1.3108	2.1226	1.78626	5.08028	5.66276	4.96293	7.24941	12.6045	5.0939	6.81733	9.34087	7.93022	17.9148	20.1143	12.2192	9.21586	17.9964	10.1522	4.47561	13.738	9.82763	12.6575	13.8071	5.56883
Zm00001d017634	1	1.37514	1.27346	0.87303	0.898551	0.672964	0.920604	0.321392	0.747024	0.860628	1.09273	1.24418	1.70097	1.86547	1.84987	1.71022	2.92048	4.58193	3.81904	3.89072	3.77724	3.97905	0.870748	1.91082	1.53753	1.77023	2.97303	3.08332
Zm00001d017666	1	3.76267	4.06828	2.51726	1.01406	1.05678	0.684103	0.44469	0.41852	0.202235	0.732651	1.83376	0.463416	11.6569	17.7593	11.1726	52.1852	74.2612	85.9606	31.3586	21.8441	29.5695	16.6789	12.7489	23.9104	49.1485	44.4907	42.3544
Zm00001d017708	1	33.4243	30.4564	38.7706	21.209	21.2472	19.9313	49.3761	67.0405	57.8964	108.461	126.137	112.454	115.2	115.705	111.978	127.211	137.388	136.88	127.601	136.389	133.671	113.614	131.686	103.314	138.949	131.332	140.203
Zm00001d017725	1	0	0	0.154994	0.112708	0.101819	0	0	0	0	0	0.07927	0	0	0.14587	0.109159	0.080154	0.087084	0.162337	0.073737	0.061469	0.082478	0	0.161031	0.07225	0.124581	0	0
Zm00001d017728	1	1.66432	2.48606	2.64694	1.28038	1.61386	1.13346	1.38194	0.883963	0.954089	2.00121	2.25016	1.29066	2.29683	3.16928	2.03541	3.2094	2.79777	3.8982	3.29001	2.53926	3.05836	2.85249	2.05461	3.2173	1.38502	1.72469	1.46339
Zm00001d017845	1	23.3561	20.5594	21.0969	19.9342	16.8691	16.4581	38.9736	41.7403	39.5159	47.2184	40.3561	46.2643	37.0561	36.0388	40.1611	66.9016	61.103	58.2211	38.2226	44.5118	41.1805	38.4328	41.5624	46.3486	34.2434	37.3813	36.2694
Zm00001d017852	1	28.5874	6.20375	20.7738	2.61997	1.05076	6.99072	30.8593	231.639	231.576	2099.2	3585.53	1923.71	2052.52	1701.38	2066.56	2609.36	4105.74	3862.67	5336.03	3283.4	5894.23	679.881	2117.24	1163.79	2008.13	2027.15	2821.7
Zm00001d017864	1	0.70412	0.032079	0.673863	0	0.039826	0.152793	0.075592	0.341335	0.574087	1.42463	2.72669	0.954358	3.36223	3.33052	2.26799	12.217	11.8797	13.2967	19.1366	14.0178	18.264	6.64436	6.85257	7.62751	9.88095	8.41154	8.82411
Zm00001d017867	1	0.865335	0.312965	1.79823	0.183795	0.1698	0.236255	0.375719	1.22236	1.17307	6.11153	7.18545	4.68974	11.5454	9.16965	10.4454	30.7929	40.9478	43.479	54.5237	31.2027	48.4661	26.6786	20.4385	21.5738	25.833	29.5719	26.9326
Zm00001d017880	1	0.064594	0	0.333021	0.127268	0	0.175342	0	0	0	3.06643	6.82776	1.67709	15.246	11.4566	10.7171	35.0912	40.655	49.9173	23.5853	26.3401	23.6854	39.8713	29.977	23.763	30.7702	20.9313	29.529
Zm00001d017895	1	5.55342	6.8041	5.84467	4.20154	4.67825	4.92573	4.8487	4.97836	6.09205	9.54774	10.731	8.58035	10.2387	13.8682	12.67	15.3266	14.361	15.0926	11.2447	13.7766	11.2426	19.2002	17.1316	17.8875	14.6646	15.6855	15.6553
Zm00001d017958	1	103.837	36.0216	138.102	21.9275	20.7659	22.8078	99.2811	161.589	148.635	414.291	452.926	368.832	745.777	678.217	746.379	955.349	879.807	851.705	669.768	674.362	675.113	1064.09	879.049	813.75	797.721	607.854	809.028
Zm00001d017970	1	0	0	0	0	0.303825	0	0	0	0	0	0	0	0	0	0.408702	0.873744	0.484592	0	0	0.334865	0	0	0	0.405615	0.314513	0	0
Zm00001d017978	1	1.20013	0.144375	1.15499	0.11626	0.303911	0.123552	0.944535	3.55991	4.26909	31.5209	34.6506	27.6708	42.5101	33.3701	35.6382	44.0628	43.862	50.8454	67.8257	50.8911	58.4777	15.675	22.3451	16.4967	25.0806	20.174	26.3567
Zm00001d017989	1	1.66178	2.10441	0.961908	1.28218	1.88738	2.19317	6.01581	6.85821	5.5666	11.3213	11.3749	7.73967	18.22	17.8015	20.6287	28.8734	37.5733	49.7398	30.3381	18.2638	23.0815	11.7154	15.8742	14.6885	25.426	24.331	30.2108
Zm00001d017991	1	6.27453	1.11425	0.754709	0	0	0	0	3.56869	2.22812	18.5595	8.90987	7.5695	2.43552	4.73503	6.11536	25.7902	21.6841	19.9243	26.676	25.2947	22.6905	18.5513	10.4898	41.44	14.0585	6.62977	16.2384
Zm00001d017992	1	0.708927	0.074339	1.01444	0	0.052631	0	0.155068	0.87341	0.835602	2.18755	3.03215	2.52709	2.62441	3.09165	2.14399	6.9599	7.11162	5.5406	12.8829	8.9557	10.314	9.91354	3.99476	10.3086	4.44239	4.24555	5.57242
Zm00001d017994	1	0.999162	0.180079	1.42227	0	0.169558	0.127762	0	0.117305	0.675261	0.611829	1.98015	0.365041	2.30581	1.69995	2.22778	1.67305	1.45087	0.811789	1.22805	1.69329	3.0264	1.32262	0.402599	1.50335	1.50628	2.94662	1.97423
Zm00001d018028	1	42.3588	50.2014	50.7934	45.9306	52.1349	48.5633	19.4254	22.0144	21.2532	47.9007	81.2379	48.8286	79.1595	76.3159	71.0564	194.538	186.7	196.758	149.225	151.843	157.093	104.695	125.216	105.997	128.826	147.11	127.595
Zm00001d018041	1	10.3531	7.59845	12.0613	4.39416	5.06403	3.84163	7.12553	11.6741	10.1498	17.6825	21.7186	15.7157	18.0774	19.6968	17.2478	23.1922	22.289	23.1789	26.3544	29.5749	28.0752	21.5114	26.056	22.5387	23.6269	21.5689	24.5161
Zm00001d018125	1	10.2454	11.1531	9.79953	7.44622	7.67083	8.50779	10.4611	10.1545	10.9786	9.27558	11.7709	8.38725	9.0509	11.1772	9.25482	15.8535	15.4275	13.3416	17.2579	14.8668	17.0476	12.5643	12.7053	10.8837	13.9139	15.6495	14.5057
Zm00001d018129	1	0.478472	0.256739	0.251546	0.268739	0.150614	0.073316	0	0.060052	0.25713	0.498622	0.389915	0.444504	0.614256	0.478498	0.895461	1.52439	1.11768	1.09332	1.21243	1.62634	0.911072	0.777389	0.572458	0.720859	1.82922	0.843999	1.15518
Zm00001d018231	1	0	0	0	0	0	0	0	0	0	0	0	0	0	0	0	0.027994	0	0.019852	0.017564	0	0	0	0.029642	0	0	0.024272	0.016472
Zm00001d018242	1	26.3586	3.26841	33.9731	1.51786	1.16088	1.16809	3.56214	4.01963	3.48837	11.1959	14.0099	9.86522	21.6707	21.0145	18.1741	32.4163	31.2397	28.3575	39.1729	37.117	38.7184	44.1056	37.5107	41.3724	30.012	33.397	28.8563
Zm00001d018331	1	4.0598	3.74371	4.88116	1.98745	2.55688	2.41772	3.50174	3.302	3.59934	11.3186	14.8272	8.54776	16.3418	18.6532	15.2059	53.7187	53.225	46.1747	40.2006	40.6574	36.2321	30.686	35.7695	22.7211	39.0401	35.4422	38.1796
Zm00001d018368	1	1.5935	1.25854	0.742557	0.657431	0.642758	0.534222	1.14547	0.546811	0.637457	0.850869	0.866684	0.836606	1.29319	1.11779	0.557261	2.59295	1.29433	2.9477	1.01296	1.65305	2.2079	0.982183	1.36443	2.17997	1.36223	1.85448	2.10011
Zm00001d018388	1	55.0782	48.8425	42.9314	22.7075	29.9252	22.7623	35.9032	55.2003	56.7614	110.362	107.708	96.4668	130.619	167.003	146.247	123.601	160.524	130.752	255.536	162.799	208.739	129.394	95.8072	105.471	136.345	114.711	127.827
Zm00001d018462	1	5.35996	6.08252	3.33788	1.98724	2.61805	2.98258	5.28431	2.30864	3.28074	7.06126	11.7539	8.82315	10.5635	11.3091	8.78513	13.4052	19.2005	18.949	11.053	10.4555	15.5527	20.1369	19.4377	17.987	12.7244	14.1617	14.8267
Zm00001d018498	1	31.526	12.4712	41.335	13.2319	12.5449	13.6147	12.7095	14.1351	13.3601	18.2334	21.4965	17.5866	46.0559	46.9892	44.074	138.974	116.473	142.485	103.456	118.367	115.552	150.977	144.165	112.448	127.466	124.801	121.062
Zm00001d018554	1	1.10986	2.22269	1.36719	1.40073	1.69936	1.49583	1.91769	2.17511	2.22239	5.32607	8.15862	4.88696	8.02661	5.19328	4.91041	5.94905	9.08488	8.1578	5.34052	5.04661	4.10871	9.41333	8.99356	7.8842	7.5236	5.07317	5.21065
Zm00001d018560	1	2.6344	3.19533	1.78118	0.670602	1.11632	0.846149	4.49402	4.73525	6.11342	6.65048	8.15435	5.85487	7.45153	8.55682	8.91251	13.0826	12.4288	11.9541	8.36564	8.47185	9.57907	12.1482	10.5707	9.36651	9.5603	10.7086	11.7351
Zm00001d018562	1	5.51794	4.79709	3.60239	1.5086	2.14013	1.94323	6.87418	6.47431	6.9433	10.0182	10.4825	8.82223	9.39424	10.4023	10.3673	16.2718	17.0833	13.3321	12.1013	12.1424	13.871	12.6307	14.4781	12.9025	14.2463	14.6079	15.2354
Zm00001d018568	1	13.8811	8.54024	7.54851	4.95019	4.41773	3.08043	8.2185	6.73458	9.46019	12.8412	17.0915	15.5213	19.578	21.61	16.2636	25.426	23.568	32.7249	24.6717	22.7471	18.1106	19.5344	23.1507	23.9852	19.6026	21.6016	16.5403
Zm00001d018630	1	38.8149	38.6316	32.7392	12.6992	14.3105	7.53884	51.4602	68.2008	43.0123	124.797	238.371	157.655	210.064	203.337	170.39	215.816	265.612	288.407	242.3	167.662	208.312	115.06	168.832	168.815	198.594	207.689	180.132
Zm00001d018680	1	0	0	0	0	0	0	0	0	0	0.086682	0.125633	0	0.812722	1.23199	1.67434	0.896371	1.84257	1.33158	1.09095	1.5698	2.36318	0.443401	1.74814	1.60106	2.27952	1.43595	1.2214
Zm00001d018705	1	21.7562	28.6436	18.563	20.6231	18.0147	17.9497	23.5914	15.6316	20.361	10.3462	7.75811	7.4625	17.0984	20.238	15.0133	23.6683	29.0729	22.5736	18.4564	22.674	22.4983	19.1786	17.5606	19.4542	19.657	19.8866	18.6577
Zm00001d018720	1	3.23513	1.95795	1.24109	1.48184	2.71047	1.75828	1.76841	0.878705	2.0738	2.1968	3.12046	1.85482	4.05305	3.99324	1.88275	4.56588	5.7005	4.11535	8.04542	3.95347	8.23482	4.01213	3.55589	4.90358	4.55373	4.44489	4.49115
Zm00001d018823	1	1.25278	0.219635	0.316462	0	0	0	0	0.658368	0.612912	2.22631	4.47471	2.77203	3.13547	0.91826	1.871	14.2409	15.2064	7.84616	15.2356	9.72053	8.60353	8.66676	3.49645	8.41747	2.1111	2.17365	2.42469
Zm00001d018839	1	15.2548	1.2908	18.1113	0.114445	0.126058	0.114147	0.519874	0.698339	0.774168	0.569143	0.431857	0.216848	0.495241	0.43309	0.730767	25.93	28.9794	35.8422	23.5965	19.4515	21.5867	1.87136	3.79796	4.64601	9.20551	16.7808	12.7632
Zm00001d018847	1	0.202664	0	0.036766	0	0	0	0.053189	0.149942	0.09607	2.08891	4.10465	1.77614	5.29253	3.92985	4.55639	23.5778	25.1603	28.8234	39.0756	39.4566	32.0527	27.6186	22.5353	27.0897	21.0812	14.7041	22.3106
Zm00001d018935	1	0.742368	1.20222	0.831844	0.457824	0.499794	0.471815	0.622383	0.432863	0.68248	0.823553	0.983595	0.702064	2.05126	2.44533	2.56094	4.85739	6.02094	5.30744	5.95821	4.42314	5.66076	2.07825	2.35272	2.19157	3.48364	4.19884	5.00212
Zm00001d018965	1	1.52843	1.92364	2.55061	0.884039	0.261891	0.86756	2.23766	1.81088	2.24591	11.5559	19.3296	10.3175	4.19468	3.00171	4.99771	8.67772	11.0194	7.85332	9.7864	7.83865	9.16201	12.3314	14.7435	13.3812	6.21535	6.04524	6.56038
Zm00001d018986	1	22.909	25.5885	23.073	23.0293	25.2084	25.6007	15.8525	13.8164	14.5286	18.0382	22.5675	16.7838	31.5264	30.5842	29.1809	58.9216	63.9457	58.232	40.5081	44.0991	47.3526	26.9879	32.89	24.3909	40.5183	36.239	41.1427
Zm00001d019020	1	11.4968	13.3648	11.7792	7.03886	11.5631	13.3177	12.8487	10.7911	7.99632	6.34593	8.84975	4.07229	12.8671	7.869	19.2625	18.5514	12.9702	19.3527	13.2369	17.6774	12.3378	15.8847	12.591	10.8885	11.1972	12.4141	9.31679
Zm00001d019094	1	0.31536	0.639953	0.057413	0.223369	0.084433	0.169858	0.124363	0.077945	0.337865	0.453398	0.350609	0.449657	0.382742	0.644682	0.483346	0.938274	1.1087	1.25859	0.897044	0.863064	0.976639	1.11332	1.56156	0.558586	1.38255	1.01345	0.76836
Zm00001d019122	1	7.4059	4.73709	8.38186	3.14269	5.54071	2.24801	2.29298	1.80706	2.05275	30.5623	58.9381	23.1638	102.729	82.0871	103.645	1355.14	1082.47	1436.99	928.092	909.519	766.643	97.7526	261.808	199.091	414.063	516.448	464.403
Zm00001d019173	1	13.763	14.0988	13.016	7.17701	6.41824	6.46413	16.5662	23.1012	23.3471	53.5601	55.6775	53.4521	50.9289	52.3832	57.3268	53.3915	53.8294	48.8818	60.897	58.1272	60.428	34.0174	40.5633	36.1046	39.9181	42.225	41.9767
Zm00001d019174	1	1.42455	0.672254	0.858365	1.07098	1.63949	0.875952	0.779102	0.731365	2.58873	0.591767	1.15287	1.04181	1.59828	1.28823	1.70082	1.84927	1.35295	1.94143	0.995797	1.08494	1.11344	1.38589	2.25862	1.20102	1.22916	2.1659	1.09253
Zm00001d019222	1	3.9373	5.7105	5.06339	3.13001	4.14907	2.62135	1.4099	3.07239	2.65595	14.8421	13.6727	14.8501	23.6366	14.233	20.2408	79.7984	93.1393	92.3823	81.7181	93.2797	99.9528	84.1186	74.4295	84.8572	57.1914	58.0957	67.2852
Zm00001d019236	1	5.53732	5.43982	5.59575	8.48426	6.86491	8.9252	4.81852	2.38896	1.5325	0.697613	1.63969	1.67323	2.60412	3.20976	4.71012	11.9305	12.4505	9.58223	6.43995	8.22413	8.10096	10.8673	6.70528	13.1875	7.51668	9.16253	8.08779
Zm00001d019320	1	14.6109	22.5902	18.905	21.4667	14.9002	13.0666	24.5508	22.5177	22.9339	20.8071	30.4209	26.8851	53.0404	57.9926	56.2443	101.024	107.648	147.423	72.529	76.0826	84.3626	50.9399	75.1332	62.9919	89.616	95.3515	97.5425
Zm00001d019349	1	6.45888	5.92478	6.49698	4.3506	5.64771	4.80367	3.82107	3.06451	2.82623	1.43906	2.60712	2.3949	5.54659	6.77979	4.38069	9.08294	10.417	8.38726	8.20406	9.32923	7.79997	8.19361	8.77581	8.62533	8.79531	9.65169	7.48443
Zm00001d019399	1	9.9011	0	11.3586	0	0	0	1.87422	7.22761	2.47848	567.678	977.185	190.078	5437.29	5558.76	6075.62	3282.87	3708.42	4134.13	5378.34	3569.84	4596.13	2647	4276.79	3469.25	2494.13	2236.93	2825.44
Zm00001d019422	1	1.74911	0.926501	2.20832	0.3697	0.139531	0.210612	0.753536	1.8038	1.30483	3.71463	4.81635	3.25701	8.22256	7.02377	7.49028	23.4188	21.4633	13.3745	33.3224	21.9691	28.5905	25.1571	14.5689	23.8284	7.63209	5.40041	7.91185
Zm00001d019451	1	0.67466	0.654332	0.803518	0.331852	0.242854	0.334713	0.475524	0.607455	0.512103	1.33647	1.82105	1.01092	1.63466	1.97794	2.42164	4.84111	4.10741	4.30611	0.992634	1.42497	1.71978	1.53227	2.53039	1.84785	2.82895	1.80406	3.26096
Zm00001d019534	1	35.8564	30.2771	45.8847	11.1918	12.423	10.2992	20.5776	26.8629	26.3479	125.141	172.011	108.894	140.734	145.224	147.813	138.429	121.467	132.714	109.744	125.653	120.545	111.077	117.277	121.357	131.987	127.478	129.485
Zm00001d019584	1	3.27258	1.68233	1.90057	3.34356	2.48766	2.44744	1.89582	1.65783	2.47024	0.678747	0.534268	1.79986	2.72223	2.21467	3.39658	10.3426	9.51999	5.46318	4.59534	4.92142	4.41793	3.90154	4.46138	3.65874	1.66997	5	4.07229
Zm00001d019723	1	0	0	0	0.199573	0	0	0	0	0	0	0	0	0	0	0	0	0.535642	0	0	0	0	0	0	0	0	0	0
Zm00001d019895	1	100.435	92.5487	94.447	38.3969	32.6801	33.6867	69.4987	76.88	66.5129	101.66	134.885	127.53	97.0529	115.344	88.8568	103.911	113.155	124.814	101.751	128.738	126.611	69.8569	118.482	120.445	120.077	155.501	122.422
Zm00001d019944	1	11.2863	17.7512	11.9921	19.2575	17.8237	18.4252	16.4303	21.3603	21.9155	40.5237	45.2075	38.4457	86.624	102.801	88.3253	75.9237	79.7558	99.663	54.1053	68.7896	66.631	38.9832	51.8623	38.3992	55.6307	68.332	52.3873
Zm00001d019948	1	8.20491	8.18693	6.51116	4.39075	4.15342	4.60429	10.6401	8.9213	11.2028	8.99372	13.5348	8.9198	10.5233	14.9817	12.8569	15.9191	18.2677	13.1803	13.3274	13.214	12.7118	14.4165	14.4697	11.9204	12.5939	13.4842	14.6096
Zm00001d019992	1	0	0.259244	0	0.146824	0.039509	0	0	0	0.300272	0	0.266999	0	0	0	0	0	0	0.675496	0.264545	0	0	0	0	0.168004	0	0.145674	0.149947
Zm00001d020064	1	3.04891	0	3.37504	0.097311	0	0.129946	0.190541	0.232463	0.686684	10.4389	18.323	8.7408	18.8272	18.1235	18.5228	105.013	93.8728	91.0192	86.7115	78.1779	80.2158	34.285	43.2902	42.5983	48.9622	48.8895	45.5966
Zm00001d020067	1	0.311523	0.147658	0.035332	0	0.034691	0	0	0.04802	0	0	0.270094	0.042654	0.366927	0.248372	0.409451	1.89396	1.0691	2.21542	0.552807	1.34684	1.24014	1.48412	1.48382	1.4266	1.61732	2.19654	0.943891
Zm00001d020274	1	14.7094	23.7602	10.773	17.044	13.1115	12.274	16.7273	15.9714	9.71025	7.89701	9.29795	10.1768	11.8535	12.2721	14.6328	12.5529	23.3488	22.8853	13.0469	10.5396	17.7865	14.5324	16.0027	20.167	13.8892	12.4774	14.9332
Zm00001d020277	1	7.77623	6.99974	7.07156	5.37228	5.58021	4.65497	7.90794	6.72063	6.51655	5.61439	7.30044	5.59195	8.18681	11.12	9.57398	15.6614	16.4307	10.5941	21.9492	18.8991	19.0505	13.8061	14.212	12.2265	13.434	9.40917	14.902
Zm00001d020280	1	1.73978	0.621326	3.0764	0.495899	0.412566	0.428325	0.707205	0.876752	0.904316	2.14908	3.39872	2.11808	2.70428	1.99938	1.89819	11.1693	9.34873	11.751	12.0481	9.96813	9.59841	4.21574	5.47012	4.57843	7.13776	7.42669	7.96618
Zm00001d020326	1	0.229294	0.287431	0.202343	0.457487	0.272367	0.512002	0.55649	0.376354	0.448481	0.433343	0.212058	0.251855	0.308687	0.488046	0.437635	0.207401	1.62917	0.542608	0.622789	0.736243	1.31956	0.111094	0.860051	0.290171	1.08014	0.337902	0.262981
Zm00001d020396	1	15.2344	18.7553	12.9762	7.88777	9.14903	9.11835	20.1395	20.3424	20.6014	25.8486	42.8516	27.5658	30.138	35.1464	26.2079	61.4891	64.8446	44.2049	26.5312	33.6208	31.7932	30.0892	44.2428	33.1478	49.7395	52.2703	49.0557
Zm00001d020454	1	10.4195	2.13948	14.1083	0.735083	0.794907	0.808475	1.47753	3.00432	3.24403	17.8233	21.397	14.8785	28.1907	24.0339	23.3311	67.4518	63.1802	50.1362	81.9725	79.7344	65.9195	38.9431	40.708	36.4013	42.9325	36.6309	45.9585
Zm00001d020463	1	15.1172	9.47537	17.0333	3.27442	3.93584	3.90724	7.40698	9.49229	8.55867	7.56786	8.51188	8.39121	17.1257	14.4998	15.9483	43.6821	36.7206	28.0648	34.2878	25.1487	28.9032	31.9509	23.3053	30.5645	23.2256	17.1542	24.6468
Zm00001d020496	1	10.686	8.90206	8.33617	3.14488	3.19304	3.69154	12.6149	19.0475	19.6908	20.3724	19.3774	17.496	35.3485	33.6242	30.9389	30.4837	41.0146	34.1692	53.6517	44.2707	50.3783	32.2917	42.6345	42.56	38.8513	50.9584	38.1433
Zm00001d020531	1	0.568206	0.476305	0.39925	0.597888	0.528898	0.370669	1.78085	16.9716	14.7402	177.924	233.655	178.899	242.291	184.055	220.957	528.364	463.441	461.728	277.304	278.939	274.481	57.3475	119.226	68.7555	107.895	110.548	137.371
Zm00001d020533	1	1.03927	1.40109	0.31289	0.570137	0.555403	0.559556	0.98155	1.1933	1.40395	2.0703	1.85959	1.62464	3.2171	3.36202	3.75949	6.7726	6.57247	6.9851	8.97374	6.1448	7.96442	2.56044	3.33746	3.31669	4.86968	5.22055	5.29139
Zm00001d020555	1	1.75132	0.410507	0.972291	0.687726	0.664499	0.479476	1.74473	2.60033	1.69509	2.41966	4.094	2.20154	9.77879	9.05845	6.54302	13.2661	12.3703	16.057	19.7981	20.3305	20.4906	17.8538	14.7005	18.0339	14.3692	17.1836	14.0158
Zm00001d020563	1	1.24834	1.03472	0.767039	0.56468	1.07565	0.785184	1.13918	0.820768	0.97238	0.978487	1.56215	1.03855	1.26011	1.02036	0.830951	1.22451	1.55393	1.85464	1.52361	1.32864	1.6566	1.10017	1.68877	1.14695	1.35436	1.38116	1.30547
Zm00001d020602	1	4.53268	2.9153	5.32854	2.14795	2.23492	2.27467	1.89732	2.24208	2.07443	4.72321	4.94478	4.54548	4.36172	4.86969	4.43562	13.8365	14.5539	9.05317	8.9324	8.03192	8.61432	6.38899	5.53398	7.01743	8.55107	11.1902	8.35363
Zm00001d020623	1	4.365	2.47484	5.71487	1.75909	2.00746	1.41574	2.58787	2.25443	3.72275	4.79882	2.83277	3.32361	10.9017	5.93417	10.2844	21.8641	18.8746	24.6036	24.0762	13.4361	16.53	25.8271	15.1622	19.421	12.9479	10.5079	13.7435
Zm00001d020626	1	1.15755	1.38902	0.332422	1.82602	0.686833	2.04556	4.06099	2.37624	0.862079	4.67884	5.40224	6.42906	9.3786	6.50145	9.52265	16.0394	34.4189	32.8623	27.6665	20.492	19.2554	13.5384	17.7282	7.31677	8.12573	8.48091	14.5617
Zm00001d020641	1	6.80533	4.34958	7.70373	3.95914	5.86273	4.77262	4.80845	6.68651	5.81027	18.4834	28.6297	19.5758	22.197	18.2678	21.9284	28.8404	28.4612	34.6245	28.713	34.8115	32.9133	25.0028	32.4057	26.923	28.2054	26.4689	31.5581
Zm00001d020685	1	11.399	15.5089	13.2573	13.4373	19.8377	13.9588	12.2694	13.0423	13.7493	69.8356	125.674	76.6918	51.9808	65.2676	51.0085	96.4748	105.594	85.6777	142.907	160.155	137.792	44.8656	66.4918	56.6911	85.9048	99.7216	77.5989
Zm00001d020686	1	51.9532	47.9573	58.2156	3.09822	2.73215	2.33191	5.5282	10.1272	9.09343	25.3459	30.426	29.5066	14.8871	13.5911	16.4704	143.356	134.059	90.1998	132.662	96.5101	137.44	19.7466	32.9445	38.6599	63.2197	117.829	70.0821
Zm00001d020694	1	24.4696	9.13789	29.0465	5.77825	5.90151	5.97308	9.82865	10.4311	10.0193	21.2447	23.3457	15.6667	41.5119	34.471	31.0533	89.9204	91.5532	46.9474	93.78	69.8926	63.7806	126.875	62.1202	108.086	51.6165	35.5125	56.186
Zm00001d020731	1	3.3917	3.62487	2.09414	1.76532	1.74801	0.977361	1.55744	4.93245	5.27885	17.0357	14.4167	13.3465	12.4239	9.85364	12.1187	31.3988	35.9821	45.0631	22.9814	26.4165	25.3094	27.5773	35.7264	23.0117	25.2853	21.2527	26.1155
Zm00001d020738	1	3.23994	0.52689	4.72943	0.57731	1.30364	0.981951	1.92038	1.35255	1.11098	3.05733	2.60985	2.34909	2.53259	1.93407	1.69747	4.10145	4.22197	4.08574	3.50682	3.15218	3.09503	2.74954	2.57839	4.16195	3.99072	4.79641	4.09255
Zm00001d020739	1	3.46336	0	2.79511	0.83411	0.837328	0.219709	3.23599	2.78733	5.1978	2.27786	5.78333	7.2888	5.66944	5.65217	6.86387	13.3071	17.4095	7.86969	9.56582	12.3614	10.262	8.44802	6.51634	3.43623	6.608	6.13851	8.10501
Zm00001d020740	1	7.20073	2.46815	8.38285	0.797316	2.02803	1.49198	5.07173	6.7851	5.06336	5.73978	7.56401	7.68634	8.12404	10.4718	4.70323	18.9214	16.1384	17.6082	9.23468	16.4189	16.2862	13.1505	17.9089	20.813	15.4179	19.493	12.4357
Zm00001d020773	1	3.388	3.49195	1.64519	1.69653	1.77067	2.03098	1.24741	1.97763	2.10164	5.62453	6.53329	5.72837	7.61935	5.07151	8.46531	29.611	22.1999	18.0029	16.9513	16.7004	13.939	16.3884	17.6773	12.4478	19.4448	13.7623	17.4428
Zm00001d020791	1	6.30058	7.12592	7.14595	5.58633	5.15592	5.63989	7.47239	8.91796	7.39841	9.13789	11.5702	9.46274	15.644	14.0543	13.558	18.3028	22.8429	29.663	8.01005	11.9316	12.8209	15.2301	20.1422	16.9282	17.4778	18.1842	16.8935
Zm00001d020793	1	1.175	0.210123	1.43457	0	0	0	0.330589	0.516549	0.589475	6.17515	9.54958	3.22817	24.7515	24.3426	25.7882	89.3477	105.54	100.926	45.8106	30.8498	38.2394	54.8189	52.1576	52.1609	68.7877	58.5404	71.0083
Zm00001d020823	1	0	0	0.11354	0	0	0	0	0	0.294331	0.356078	0.353261	0.561139	0.171411	0.65143	0	0.868357	0.580147	1.44243	0.820869	0.268997	0.181531	0	0	0.322908	0.137392	0.421746	0.434336
Zm00001d020887	1	3.02909	0.907197	3.10498	0.250593	0.07359	0.14809	0.433557	0.611536	0.327568	7.04213	9.2058	2.95365	14.6038	20.0152	22.0421	73.5257	67.9547	77.5074	73.8311	46.3594	67.1844	32.294	25.4409	34.6973	16.791	14.1342	16.5532
Zm00001d020901	1	2.69293	1.29798	3.0981	2.15694	2.5475	3.34138	2.16357	2.11251	2.04019	3.45539	6.13883	3.08304	5.9005	7.10581	5.27186	7.0378	7.90268	7.51746	6.62787	7.93414	7.87952	6.66716	6.1668	5.66413	5.94723	6.92831	6.8155
Zm00001d020915	1	0.941473	1.05331	1.11766	1.84746	1.63762	1.26502	0.760237	0.893181	1.20306	6.53932	11.1011	4.3622	15.9389	15.4267	10.8698	23.2792	34.3575	39.468	25.9833	34.5443	25.5948	26.3971	28.6248	21.8171	31.6343	29.7583	35.7409
Zm00001d020921	1	0	0	0	0	0	0	0	0	0	0	0.089415	0.023507	0	0.054787	0.041107	0.28969	0.032798	0.214081	0.110927	0.326611	0.155953	0.18972	0.121476	0.271196	0.164795	0.071312	0.124369
Zm00001d020923	1	1.01604	0.354205	0.369714	0.256988	0.248895	0.136622	1.16641	1.09695	0.786096	1.24151	0.211409	0.833913	0.444468	0.582985	0.631641	0.993598	1.62818	0.759112	0.622585	1.04694	1.25288	0.597555	0.46656	0.513059	0.389413	0.42149	0.47017
Zm00001d020955	1	0.316471	0.084621	0.349086	0	0	0.02241	0	0	0.059628	1.46413	3.00352	1.49374	3.96804	4.33127	3.97025	7.33895	6.32331	5.14552	6.68573	5.26919	4.71841	4.34318	2.80258	4.14041	2.22793	2.50619	2.73897
Zm00001d020960	1	0.095708	0.079559	0.036023	0.041764	0.041543	0.063126	0.062591	0.03689	0.073872	0.033817	0.10841	0.098852	0.248317	0.147262	0.125796	0.189451	0.22177	0.156199	0.111512	0.11479	0.080224	0.055436	0.222546	0.057909	0.205416	0.181291	0.114004
Zm00001d020972	1	5.652	4.9418	6.20326	3.72923	4.11289	3.59465	2.98706	3.65843	3.76904	4.81511	4.93094	3.80891	5.171	6.19836	6.00461	12.1307	11.5947	8.17862	15.1633	14.005	13.3073	14.3438	10.4872	11.8349	10.9102	8.40655	10.4732
Zm00001d021016	1	0.315294	0.366316	0.167284	0.318914	0.14043	0.035328	0.551561	6.64571	5.6592	46.2935	61.0847	46.0424	62.8096	46.8065	60.5556	162.509	149.685	157.531	114.432	114.416	133.596	20.1855	49.9302	30.5168	47.6768	62.2673	68.2599
Zm00001d021058	1	38.9162	31.9584	34.117	9.51181	13.5913	12.7628	38.5593	37.3072	39.6502	107.028	166.312	103.78	119.897	139.758	138.324	82.3826	122.878	138.923	151.794	133.562	189.397	168.293	206.213	173.953	145.54	140.534	134.408
Zm00001d021180	1	21.0577	20.1693	20.6722	11.469	12.5619	11.6405	21.5237	20.6669	22.5614	34.4733	50.1165	35.6844	35.6926	36.9437	33.6321	49.2773	47.0755	45.2422	45.5709	47.0982	43.615	56.5351	49.5328	47.8572	33.1139	40.885	38.337
Zm00001d021246	1	1.38207	0.722492	2.02181	2.4396	1.35443	0.49019	0.552702	0.123492	0.199735	0.739455	1.50052	0.504672	1.33426	1.03898	1.40631	5.22875	5.45167	4.88288	4.20912	4.57013	4.37541	2.10381	3.30697	3.71748	3.54331	5.04878	3.38517
Zm00001d021254	1	0.61036	0.773276	0.197974	0.105348	0.07872	0.315024	0.195281	0.48192	0.40271	0.299345	0.251638	0.427285	0.548001	0.549071	0.509083	0.476291	0.595687	0.809791	0.631429	0.611973	0.745225	0.814709	0.919314	0.297493	0.598751	0.912701	0.446568
Zm00001d021296	1	6.46583	8.36732	5.79334	6.70724	8.99999	9.33204	4.32037	4.81356	3.96383	8.8169	10.4146	7.67071	12.5511	9.0563	10.3156	154.789	141.588	64.846	47.5623	44.7677	56.2586	33.756	30.4249	23.6693	55.7549	49.0566	49.5478
Zm00001d021320	1	0	0	0	0	0	0	0.20274	0.474906	0.337712	2.99413	5.08807	2.4404	5.10802	3.23666	5.27676	9.6858	10.7189	9.84016	10.958	9.50748	8.63944	6.42501	7.40526	8.5732	7.26176	8.59416	7.50368
Zm00001d021321	1	1.2188	3.32924	0.927429	0.832137	0.700511	0.845061	2.63119	4.60588	3.68216	27.6288	30.4879	24.8927	13.2839	8.62655	12.176	79.5206	89.2296	17.1672	9.84345	8.07326	9.1057	58.808	38.8922	21.5066	15.7698	6.56619	15.4285
Zm00001d021343	1	2.02889	2.3321	1.56164	1.48966	2.22784	1.92956	1.76677	1.16575	1.33545	1.00793	1.21305	0.55476	2.04807	3.32157	3.19608	5.91594	7.10286	5.07932	4.96628	5.4178	4.75079	7.12336	6.75095	5.82667	5.61797	4.46995	5.04497
Zm00001d021344	1	6.06273	9.54771	4.00133	5.19241	4.9414	3.58071	4.93074	4.90052	4.60242	4.20533	4.54345	3.73395	4.90033	6.40594	4.37185	18.985	18.8933	14.192	21.9247	12.8088	16.6916	5.34744	4.79978	3.91749	14.0996	14.7005	13.4452
Zm00001d021371	1	3.73601	0.238392	5.51676	0	0	0.126397	1.20226	3.47932	2.49053	30.4836	43.7403	29.5214	57.8133	57.5125	52.0853	90.9717	88.4657	107.348	92.2247	93.9813	93.5257	50.0116	68.1182	50.4209	86.7292	78.1666	85.5719
Zm00001d021414	1	7.03017	6.59966	4.26167	3.21005	4.33794	5.20672	6.53315	10.3733	5.65864	15.3588	21.0139	10.4783	36.7108	47.305	47.0136	35.2072	50.8279	62.9066	62.3796	47.8989	77.872	35.6086	49.7793	57.4526	46.8356	56.4142	42.4616
Zm00001d021420	1	15.9123	14.9738	16.4696	9.56315	9.71536	10.0982	13.5189	15.0851	14.9413	25.5309	37.841	24.2747	34.1985	30.2751	32.128	79.9751	98.7264	62.9555	11.9997	40.2486	36.0954	27.1807	37.2679	31.4255	35.0867	37.7056	31.8682
Zm00001d021485	1	20.0851	26.0941	19.6535	12.6253	13.6748	17.4627	38.2072	26.1132	38.4168	34.2423	41.0631	29.5093	42.0706	43.7486	39.4243	66.6597	63.0832	59.2426	55.1123	62.5208	61.2622	61.8698	72.5364	51.5989	76.0288	64.0793	66.5824
Zm00001d021491	1	0.800971	0.887098	0.721821	0.317281	0.417262	0.532483	0.62817	0.655507	0.597379	0.826521	1.12632	0.97872	1.42914	1.65841	1.64384	1.86424	2.0191	1.98643	2.09609	1.87038	1.52898	2.31904	1.84093	1.62834	2.42184	1.45134	2.52342
Zm00001d021529	1	175.002	201.095	171.749	227.994	238.655	254.294	264.847	234.452	215.525	190.494	236.394	192.704	293.029	288.928	275.531	711.281	683.844	644.311	488.542	532.541	485.306	533.816	545.594	430.687	561.724	486.322	559.165
Zm00001d021532	1	1.00877	1.18603	1.04301	1.22209	1.2338	1.35739	0.592534	1.22663	1.25825	1.99695	2.42258	1.9922	1.49957	1.20903	1.25332	4.74629	4.2529	3.83696	6.39326	6.05977	5.25072	3.10638	3.49181	2.31759	3.38477	3.08171	4.04799
Zm00001d021571	1	4.96838	2.39222	6.15147	1.91087	1.71193	1.80621	3.20329	5.84564	5.61706	22.0605	24.5626	21.4441	16.636	13.1325	15.596	26.9293	24.1364	29.7042	19.5953	15.9198	18.673	20.4253	16.8542	20.7873	22.7483	19.917	22.1816
Zm00001d021615	1	255.888	141.111	296.603	100.568	98.9692	103.166	181.261	160.068	165.705	163.633	158.824	143.231	201.618	208.516	207.363	347.179	336.264	313.871	294.853	303.151	301.968	290.966	302.48	292.405	306.353	311.609	324.522
Zm00001d021630	1	0	0	1.63182	0	0	0	0	0.813028	1.47833	0.867882	3.63971	2.10488	3.47893	4.20968	2.45912	20.4109	5.82603	5.57818	7.28265	4.66808	3.57479	0	0	0	0	0	0.715507
Zm00001d021649	1	2.85123	0.677079	3.86042	1.05046	0.952466	1.23767	0.350721	0.622876	0.741468	1.57786	2.92516	1.49554	3.639	3.7118	3.98927	5.61146	6.34468	5.49369	11.6912	8.55948	8.09474	9.29247	8.05413	8.70026	5.49313	3.2525	4.01717
Zm00001d021655	1	2.29242	1.49933	3.57899	0.659399	0.687844	0.389403	1.04475	1.25058	1.23552	2.39438	2.04184	1.84833	12.0175	9.32243	11.219	13.0098	13.1113	15.0076	22.7038	15.3426	18.9774	16.0058	12.2753	18.7872	11.4173	10.5937	10.9923
Zm00001d021659	1	18.4244	16.7477	14.7263	11.5596	11.2031	11.7187	18.6335	24.6833	20.4038	27.0025	34.034	28.082	35.1467	38.3512	31.8631	183.03	173.84	146.762	105.613	112.093	93.0477	74.567	87.9943	53.905	98.1412	83.9674	87.8311
Zm00001d021697	1	0	0	0.018678	0	0	0	0	0	0.024451	0	0.284546	0.112204	1.15963	1.69986	1.73006	2.18461	1.06466	1.9563	5.48041	2.58425	5.8075	3.23075	2.87055	4.453	3.41673	1.22548	2.96885
Zm00001d021740	1	1.14384	0.897283	1.21667	0.59628	0.597356	1.00674	0.155275	0	0.093517	0.508338	1.3679	1.03695	2.60165	2.36487	1.65891	5.06276	6.37692	2.97326	1.57801	1.23617	1.31314	1.79217	1.6699	1.19591	1.59497	1.13425	1.77542
Zm00001d021760	1	0.908303	0.141738	1.41822	0.622166	0.643876	1.01906	0.58547	0.247178	0.624853	1.05904	0.782673	0.243658	0.874483	0.852125	1.09994	1.57858	0.659079	1.86627	1.17981	1.83041	0.778305	0.652258	1.99567	1.40366	1.37808	1.17102	0.859039
Zm00001d021782	1	1.21934	0.58319	0.649518	0.345241	0.549038	0.183551	0.926814	1.03643	0.843634	0.862873	0.850776	0.35764	0.972	1.31863	1.29084	0.438785	1.30677	1.2614	1.58902	1.71056	0.692142	0.744144	0.872876	1.29609	1.19495	0.659083	1.65504
Zm00001d021788	1	45.9024	16.5466	62.3971	12.2908	13.0275	11.6138	17.9083	25.1509	24.9396	57.6345	62.6675	51.5074	96.353	77.3661	86.4687	146.942	140.541	148.047	109.6	131.752	121.684	224.755	150.054	234.308	133.93	132.948	132.962
Zm00001d021829	1	2.65908	2.13062	2.73311	1.18735	1.5954	1.31027	0.525081	1.01026	0.824617	3.98136	6.1374	3.43691	9.52787	12.121	11.6128	31.3245	34.4805	28.2296	28.3254	23.4398	26.3986	21.2688	21.515	18.4368	26.8121	23.6785	26.4821
Zm00001d021842	1	7.08658	6.36129	7.86584	4.88841	5.66604	5.0815	5.73355	5.75108	5.48886	11.1553	11.0021	10.2947	14.7784	13.7698	14.5672	26.5826	27.0529	19.4904	23.362	19.8148	20.0458	17.1772	19.0216	14.6562	21.1562	16.042	18.4007
Zm00001d021849	1	1.1371	1.45077	0.704337	0.24393	0.419768	0.344146	0.776331	0.699529	0.987061	0.191115	0.411114	0.403219	0.477705	1.06247	0.518263	1.44442	2.05178	1.71612	0.878404	0.522769	0.900851	1.5132	0.683148	0.698832	1.21551	0.930164	1.23875
Zm00001d021870	1	0.702684	0.176441	0.950678	0.772545	0.187839	0.188405	0	0.605804	0.412863	2.59448	4.77724	2.85434	8.13693	5.02538	5.30008	8.29578	8.99112	8.18507	7.07302	9.04101	6.68046	5.21706	4.25316	3.20098	5.88818	4.2728	4.35732
Zm00001d021871	1	4.19699	1.84814	4.63745	2.30852	1.94438	1.91078	2.05637	2.18394	1.99609	2.81615	3.68872	3.71328	3.63824	3.65592	2.96799	12.1018	12.4898	4.91425	3.54437	3.15155	3.56509	4.09268	2.64259	2.73299	5.42334	3.87743	4.19595
Zm00001d021904	1	14.6504	17.2092	13.6901	15.2977	16.3004	15.6979	14.5728	13.6956	14.3253	16.8031	19.7757	18.3777	22.8009	17.2249	21.8686	52.2135	51.8626	51.3047	41.9339	55.514	51.6377	17.8933	24.8627	17.7983	25.592	32.802	28.4347
Zm00001d021909	1	3.75022	2.51814	3.2963	2.95313	3.23655	2.46654	4.24617	3.66119	2.68628	1.62244	3.08891	2.09675	3.89134	5.03317	4.36897	7.96961	7.50756	7.05641	5.29366	6.75552	4.91977	7.67317	9.0967	7.69873	6.70331	6.22179	6.85367
Zm00001d021916	1	0.628099	0.809706	0.680898	0.978842	1.36617	0.357148	0.708668	0.545844	0.518573	1.7903	0.25942	0.719773	0.861967	0.744612	0.162382	2.73096	1.73914	0.953408	1.05811	0.451343	0.650194	0.492184	0.143122	0.453278	1.10938	0.486879	0.518947
Zm00001d021938	1	18.172	17.8835	15.8283	8.17841	6.8901	6.82069	24.1555	44.0159	39.1393	118.233	120.077	103.217	138.768	149.943	144.132	288.146	290.889	334.642	186.749	162.507	199.297	100.271	126.417	125.68	100.628	104.228	128.407
Zm00001d021942	1	0.026032	0	0.094713	0	0	0	0	0	0	0	0	0	0	0.165967	0.099587	2.07184	2.38369	2.11158	2.45261	2.31493	1.96358	3.86523	3.23654	2.62912	1.96676	0.893179	2.55957
Zm00001d022003	1	7.12699	1.22682	8.83391	1.38919	1.87758	1.27616	2.85746	3.05701	2.89191	3.54289	4.41018	3.70796	4.56301	4.859	3.74755	6.58062	6.0654	6.66302	3.9448	4.83012	3.87821	4.24306	4.61935	5.82965	2.34928	3.80903	2.95046
Zm00001d022022	1	0.319949	0.190426	0	0.302652	0.607336	0	0	0.189985	0.354638	1.99129	7.75734	3.89081	7.98471	9.90875	11.0309	7.33938	11.5929	7.82027	13.6456	11.3763	19.5297	3.97621	7.09023	4.90699	14.0979	10.1286	9.26665
Zm00001d022035	1	9.9189	11.414	4.68626	0.974487	1.21573	0.178934	28.0038	32.844	24.7047	83.0031	93.7115	45.261	274.492	269.886	274.272	260.245	207.104	246.626	213.554	149.53	182.09	174.296	162.383	152.819	149.191	85.0013	156.919
Zm00001d022036	1	0.862466	0.218823	1.51881	0	0	0	0.722291	0.531195	0.153951	16.598	21.5969	7.05363	111.345	102.436	105.924	118.658	105.103	102.893	116.566	80.2579	95.2208	72.1616	82.9692	75.9221	90.2373	67.213	110.934
Zm00001d022089	1	28.8509	31.5915	41.8622	22.2921	34.4199	18.0014	16.6707	13.3012	17.4366	19.1183	20.9806	14.3874	591.834	573.565	630.147	1258.73	1259.45	1622.46	1997.13	1785.29	1905.16	911.164	997.185	921.677	1533.11	1425.52	1755.42
Zm00001d022104	1	0.028611	0.144979	0	0.057842	0	0	0.075079	0	0	0	0.079377	0	1.50195	0.94862	1.5322	6.09992	6.41563	7.97945	5.02193	2.85267	4.60489	5.25465	5.81964	7.11662	5.85621	2.91174	6.84794
Zm00001d022126	1	10.7725	1.26545	15.9398	0.956742	1.05323	0.953855	0.586033	2.00992	1.90724	10.2712	15.3811	9.94915	23.7304	19.0966	22.4899	70.84	75.4639	70.5621	121.704	96.303	102.809	58.1291	51.9322	67.336	103.796	73.5353	97.3162
Zm00001d022181	1	159.818	173.646	174.798	139.374	157.772	146.928	127.835	148.397	145.598	350.976	478.452	313.417	598.748	487.64	550.314	1293.81	1240.03	1153.42	385.928	481.211	464.38	681.942	530.192	483.642	456.597	315.598	504.64
Zm00001d022222	1	0.51553	0.651512	0.179883	0.359682	1.4838	0.7873	0.6765	0.978033	0.705124	0.829392	0.880191	0.477845	1.70822	1.66943	1.00273	2.35759	1.27017	1.97407	1.62443	2.05702	1.89419	1.68553	2.18257	1.40278	1.17015	2.24377	1.64765
Zm00001d022224	1	1.29441	0.614743	0.759941	0.464006	0.721275	0.508034	0.564739	0.466198	0.385332	0.542952	0.52285	0.177235	0.871894	0.412991	1.05829	0.94938	1.35921	1.34424	1.60234	0.965662	0.978617	1.62644	1.06762	1.4993	0.913095	0.806125	1.1833
Zm00001d022242	1	39.07	2.04575	54.0046	1.11823	1.07216	0.373152	3.60251	6.16681	5.64431	37.3086	56.9193	35.2373	57.6052	60.4267	55.9444	46.8331	54.0495	54.3757	40.6711	41.044	42.2891	72.3542	52.0615	62.3908	64.0389	61.4133	55.0874
Zm00001d022373	1	20.2273	16.9988	24.5018	14.1284	16.6278	15.0836	12.5059	11.2693	11.7404	30.2708	43.6666	30.0567	34.0726	37.5871	34.1274	47.9615	48.6026	52.8384	51.0003	57.5247	51.739	36.013	37.8857	30.5879	40.8634	36.2569	40.4866
Zm00001d022403	1	7.04941	5.40256	3.4659	5.21467	5.44576	7.37955	8.02274	12.8523	14.8072	32.1311	69.8612	37.019	58.3945	51.5479	54.6312	42.6524	57.9486	59.6431	66.2445	74.4937	76.0479	54.7708	90.0651	73.1018	35.696	49.2862	45.0302
Zm00001d022420	1	370.523	107.787	433.466	27.6218	34.2383	20.0911	42.4588	46.1678	40.3361	219.334	338.567	199.774	1158.41	1189.84	1209.03	3099.55	2676.9	3495.44	3113.13	2451.39	3391.71	1935.29	1871.39	1972.73	2597.77	2462.04	2563.72
Zm00001d022421	1	660.105	219.266	752.202	379.344	339.812	292.303	39.5423	47.7463	41.7972	149.553	180.196	120.236	729.601	665.454	639.462	1254.26	1178.07	1127.93	878.761	704.224	914.623	1198.23	989.029	756.176	941.922	418.788	995.429
Zm00001d022440	1	19.92	17.4677	20.1611	13.1432	13.8858	13.2754	17.6507	18.6807	18.235	37.6594	49.3839	33.5122	46.2991	45.812	43.3927	85.6638	89.2142	80.3408	90.2826	87.564	79.2993	55.3662	64.7413	48.02	66.0654	69.6253	71.9474
Zm00001d022458	1	0.178723	0.176429	0.162756	0	0	0	0.026052	0.049016	0	1.94416	1.90064	1.19476	1.14931	1.64552	1.53874	1.33838	1.42476	1.63945	1.43526	1.70402	1.78768	0.906241	1.37546	1.25308	0.783444	1.34012	1.24338
Zm00001d022473	1	2.20278	1.1483	2.09764	1.64047	1.69407	1.16018	0.749887	0.949559	0.951861	1.09963	1.74543	1.02417	7.22482	8.68784	8.96002	7.32592	5.99247	7.1962	8.67649	10.0737	11.3125	4.20332	5.28332	4.23013	4.58811	2.58257	3.15726
Zm00001d022509	1	4.28881	6.32548	2.12617	5.3431	2.60024	1.14255	5.40579	3.15613	3.33495	8.31261	9.53109	6.63994	7.62918	10.7791	10.6009	18.1114	28.1168	23.0546	19.9157	16.6911	24.286	30.3365	23.4752	27.2536	20.808	10.0403	13.3783
Zm00001d022516	1	77.9723	21.6597	81.929	6.6836	8.70247	4.13211	35.6602	31.5534	27.3521	151.403	222.688	117.715	947.25	961.561	950.45	2495.56	2473.59	2848.29	1836.01	1307.66	2322.54	1473.87	1491.04	1488.96	1641.68	1560.95	1997.27
Zm00001d022555	1	1.03749	0.57361	0.237563	0.100148	0.228472	0.051816	0.652749	0.554355	0.776108	1.2692	1.69579	0.634068	1.29924	0.388619	1.22379	2.53523	2.97692	2.96142	1.93834	3.19351	2.45057	0.650653	1.63994	2.15845	2.38569	2.89803	2.64354
Zm00001d022557	1	76.4698	61.8987	48.1771	14.9563	14.7728	6.34359	14.8923	13.4756	14.5766	28.996	32.6411	20.3552	64.0053	61.8774	67.3694	110.358	130.018	169.387	84.5197	66.6562	101.796	61.2768	65.2618	73.696	34.2372	29.1878	33.1058
Zm00001d022589	1	4.20176	5.49913	5.93838	2.6011	1.50855	1.02906	1.91513	5.09421	6.28432	9.75066	12.19	8.90162	17.3451	16.269	12.3619	30.148	29.2535	22.6075	8.77832	10.6493	12.44	16.6696	14.4302	11.967	19.508	10.2956	15.2242
Zm00001d022592	1	0.678017	0.471858	0.677345	0.376402	0.181201	0	0.222414	0.209073	0.442781	3.06306	2.02216	2.15302	2.05523	2.2484	1.39373	4.94357	5.19009	5.01569	2.53762	2.75172	3.24153	3.78102	1.34648	4.36719	1.85735	2.28738	1.93299
Zm00001d022597	1	1.73909	0.958503	2.31079	0.981908	0.387366	0.729334	0.784617	3.01396	3.78495	37.2007	50.0685	36.3527	77.1034	54.1735	59.4977	112.621	99.5715	72.3068	95.6086	75.808	58.3901	18.1811	14.8605	10.7877	26.9689	14.0627	31.5351
Zm00001d022622	1	77.3298	78.1769	91.7181	42.6953	45.7753	45.0566	63.9574	76.1842	76.3579	96.9451	106.481	93.4397	191.571	164.569	176.75	293.864	297.41	248.304	204.595	234.902	204.933	186.339	171.481	161.236	165.296	175.374	170.313
Zm00001d022633	1	0	0	0	0	0	0	0	0	0	0	0	0	0	0	0	0	1.65073	0	0	0	0	0	0	0	0	0	0
Zm00001d022637	1	10.9104	12.0344	6.45331	5.00753	3.28457	3.03279	7.01025	8.67629	10.8435	42.6361	59.4442	34.6546	69.6851	60.4682	65.3478	122.161	151.043	126.824	94.0603	111.824	102.466	33.5454	116.37	98.8988	127.661	155.338	115.069
Zm00001d022653	1	8.22357	5.86633	2.68281	1.46924	0.912479	0.679019	10.0851	6.77191	9.19338	8.36724	7.10161	5.45855	7.10175	7.75049	9.04218	13.195	13.3599	8.51878	6.01321	7.79211	13.5987	10.58	14.1662	7.3173	8.97139	10.2178	10.1196
Zm00001d022664	1	2.37573	1.54514	0.555504	1.02323	2.0253	1.51984	0.135632	0.762224	0.721538	0.872452	0.143342	0.79573	0.417354	0.92449	0.689379	2.95272	4.24242	1.90482	1.7326	2.7458	0.887852	0.895849	1.01498	1.17828	1.11898	2.28302	1.06177
Zm00001d022760	1	1.01073	0	3.39684	0	0	1.42633	1.33959	1.37926	3.93299	4.19567	0	0	2.73435	1.3329	1.9995	4.13317	3.05586	6.03536	3.72613	5.60875	1.42228	3.03951	1.50872	5.8202	3.17148	1.04955	1.14597
Zm00001d022813	1	0	0	0.247079	0	0	0.185165	0	0	0	0	0	0	0	0.532972	0.132089	0.758397	0	0.393002	0.71604	0.438748	0.197546	0	0.38843	0	0.448742	0	0.315159
Zm00001d022815	1	0.101579	0	0	0	0	0	0	0	0.591585	0	0.140963	0	0	0	0.484282	0.414736	0.463591	0.144103	0.131066	0.216113	0.43669	0	0	0.128737	0.330198	0.224518	0.580248
Zm00001d022818	1	1.90877	0	0.564428	0.465802	1.27617	0.212008	2.08832	1.75646	1.27706	9.27503	11.486	6.67882	11.1447	8.76521	10.5902	17.425	17.3863	14.8555	9.02826	13.8491	12.8625	1.59142	2.44527	2.02067	3.93305	3.33756	3.06156
Zm00001d022821	1	13.5338	14.3578	13.3017	5.10288	4.18367	5.35825	12.1634	14.0583	11.6268	15.0436	14.5312	14.1281	19.0999	13.1545	21.3846	48.2233	45.2064	37.5175	24.3411	24.3188	23.7131	15.6365	18.8595	12.0953	14.5992	10.4138	15.8111
Zm00001d022834	1	0	0	0	0	0	0	0	0	0	0	0	0	0	0	0	1.43715	0	0	0.659067	0	0	0	0	0	0	0	0
Zm00001d022901	1	2.25959	0	0	0.712998	0.335218	0.499017	2.47682	0	0	0.50761	0	1.25515	0.508465	1.95128	1.07207	0.52162	3.98608	1.60255	0.964725	1.53842	1.04458	0	1.04829	0.952519	0.793499	0.827821	0.836132
Zm00001d022955	1	3.93341	1.3821	2.24472	0.414857	0.493159	0.756576	1.2801	1.23567	0.686028	2.08423	2.52726	2.52347	0.508687	3.90408	2.4586	4.09826	4.19361	3.41159	2.40753	1.57128	3.30008	2.08021	1.17879	1.51009	0.632892	0.402834	0.496695
Zm00001d022963	1	0.241301	0	0.289634	0.240516	0.35838	0.215513	0.21121	0.099022	0.282742	0.683481	0.223212	0.706964	0.541558	0.822068	0.383816	0.873643	1.2247	0.342634	0.934153	1.37633	0.231346	0.116836	0.791856	0.407333	0.786674	0.266744	0.737691
Zm00001d023066	1	0.408894	0	0	0.386824	0	0	1.07599	0	0	0	0	0.907715	1.1042	0	0.77653	1.13306	1.20301	0	3.65794	0	0.566052	1.14783	2.84787	0.515988	1.71916	0	0.907253
Zm00001d023116	1	2.8153	0.587715	2.24423	1.05162	0.208125	0.156022	0.636294	0.718396	0.79915	0.16378	0.328014	0.265484	0.79998	2.23083	1.46117	1.28457	1.25926	2.82269	1.5062	2.45339	1.33486	0.511595	0.818596	2.0847	1.26239	0.983518	1.03211
Zm00001d023161	1	0.376598	0	0.97405	0	0	0	0	0	0	1.52283	2.63547	0.836765	0.508465	3.41474	0.714714	18.7783	13.6666	3.2051	12.0591	6.15368	10.4458	1.58541	2.09658	0.476259	0	0	0.418066
Zm00001d023208	1	23.8427	18.9796	23.1335	12.7302	14.878	11.1234	8.88681	8.8358	9.05771	18.1841	22.0015	14.2363	24.3361	30.2439	24.9428	75.7292	73.6208	58.9979	37.2443	39.7643	38.69	37.7419	41.6635	38.9054	49.8975	48.4105	44.4562
Zm00001d023217	1	8.44694	7.26216	9.23029	5.06405	5.88681	5.7336	7.01642	10.5284	11.6999	32.1087	34.8531	28.0974	43.5912	44.2273	41.3907	54.5204	55.1023	52.7181	51.3334	52.393	44.9245	30.7568	29.983	27.0001	31.6306	28.9695	34.382
Zm00001d023242	1	25.9166	14.9963	27.4196	7.33224	6.89356	3.55798	7.95347	8.73523	7.08981	32.6183	38.1315	28.3784	53.8173	58.2835	60.8964	128.068	119.503	72.5259	92.956	74.6224	82.4724	74.0666	66.4025	67.9929	64.618	58.7182	59.9271
Zm00001d023267	1	7.75502	8.45082	6.02702	5.08691	6.02091	6.45755	6.34231	5.6995	6.3461	8.79832	10.5102	8.32871	13.2525	13.4367	12.3277	25.7094	22.4049	21.807	24.1402	23.8283	22.2456	22.4364	22.3113	19.908	18.363	16.119	17.1033
Zm00001d023303	1	20.5421	22.317	19.0519	15.5158	14.0065	12.4445	19.2632	21.6844	22.7634	23.6078	19.8609	23.5531	33.2865	33.0518	33.2558	43.3465	40.6162	35.8789	46.1465	47.508	43.0026	18.8275	23.6463	19.4282	34.7433	34.8608	32.0952
Zm00001d023326	1	7.10252	4.9535	7.4855	4.56289	3.26021	3.37388	4.06614	4.01592	4.13604	9.87252	10.5777	9.00994	14.267	15.655	13.3497	19.2706	19.784	18.5247	33.0977	28.3617	29.113	19.66	18.7724	18.0795	27.939	25.0043	26.7981
Zm00001d023330	1	2.41591	2.99315	1.72906	1.29217	1.39127	1.54184	2.21288	1.51709	1.43163	1.65351	1.28552	1.96938	3.68599	3.92824	4.046	4.20625	4.53234	3.11395	9.32756	6.37242	6.93537	7.77329	5.70116	5.30675	5.26786	4.12483	5.49513
Zm00001d023342	1	0.097977	0.14288	0.077181	0.08516	0.250902	0.026571	0.209909	0.123112	0.047636	0.115095	0.290705	0.043659	0.207902	0.12946	0.068669	0.332272	0.324952	0.139751	0.424762	0.37529	0.366615	0.596118	0.402246	0.287755	0.227771	0.105883	0.274758
Zm00001d023351	1	0	0	0	0	0.159432	0	0	0	0	0	0	0	0.120461	0	0	0.243149	0.13615	0.25393	0.115426	0	0.128449	0.129682	0	0.113301	0	0.197747	0.102398
Zm00001d023366	1	17.1669	16.1051	18.4415	8.88578	9.0526	9.04935	13.1827	21.3128	21.6344	38.2072	46.4536	42.3405	50.5175	49.7397	46.9489	56.2638	61.293	50.4769	76.6675	67.8206	72.2128	53.6634	46.7144	48.0407	50.6971	50.4908	55.1396
Zm00001d023420	1	3.59642	4.59944	1.40129	5.44121	7.78893	3.04419	2.25124	3.00016	3.0688	5.9955	13.2794	9.58698	10.2794	12.2878	12.8437	20.0732	19.6496	21.4702	24.9715	20.6645	17.0962	2.58598	2.95451	2.23863	19.3077	27.4238	18.8574
Zm00001d023424	1	0	0	0	0	0	0	0	0	0	0.095405	0	0.072825	1.25339	0.721041	1.01747	0.853074	2.1309	1.13546	1.07298	1.43988	1.44551	0.292859	0.845202	0.923975	0.982158	1.14031	0.998964
Zm00001d023461	1	10.4533	10.7338	5.19922	4.175	2.54141	3.79997	5.19845	7.77332	9.62956	19.3534	28.8117	22.2452	39.2665	44.855	44.9008	44.6741	56.2653	34.5154	61.9118	48.0229	65.6174	31.6963	54.4539	52.3112	32.5247	41.8037	39.8136
Zm00001d023468	1	28.8393	12.1516	35.0492	3.60713	3.24886	2.86747	14.5005	50.2283	46.5058	257.219	363.17	285.02	399.988	321.779	322.651	511.31	483.965	379.986	764.481	499.398	545.022	286.619	234.249	227.38	337.323	246.673	335.059
Zm00001d023570	1	3.25103	4.20257	3.02635	0.475613	0.86948	0.866484	6.18883	13.7597	16.0199	83.4319	79.4632	68.9865	68.5535	34.7936	49.0069	153.196	110.293	126.036	38.7907	47.1956	55.0818	26.2364	23.1657	19.4129	16.5936	20.6433	16.3709
Zm00001d023580	1	1.7565	1.40703	1.68272	1.8952	2.24403	1.52303	0.818692	0.827072	0.605616	1.36306	2.34033	1.31498	4.44848	2.74043	2.94017	5.29819	7.01994	6.94055	5.01124	6.04501	5.4336	4.14786	3.75604	4.84271	4.4051	3.93745	4.03909
Zm00001d023603	1	0.229253	0.124353	0.148755	0	0	0	0.042973	0.282783	0.622396	0.28191	0.181724	0.21515	0.793516	1.21132	1.37781	2.96236	2.79813	2.88879	4.26902	2.29509	3.60666	0.817263	0.647427	0.744483	1.39723	1.26791	1.58935
Zm00001d023634	1	1.3594	1.2558	0.770296	0.424026	0.512486	0.392708	1.61992	1.37203	2.00232	1.4556	1.92518	1.49478	1.97492	2.0288	1.70967	2.38605	2.88682	1.98446	1.76615	2.1956	1.80524	2.24936	2.32392	2.08344	2.1005	2.11569	2.03837
Zm00001d023651	1	1.51911	0.761246	1.84037	0.095893	0.169158	0.297764	1.82714	3.20125	2.66978	7.22137	9.6145	7.6574	15.1231	9.24296	15.1609	7.81787	11.927	9.90599	9.5986	10.5899	10.3659	14.0333	11.3966	19.2236	10.7341	10.6072	11.1187
Zm00001d023653	1	0.181411	0	0.065874	0.036598	0.064644	0.097501	0.190435	0.402725	0.129152	0.156003	0.100662	0.039735	0.097678	0.046279	0.277485	0.784048	1.21762	1.13543	0.702375	1.13804	0.472898	0.106433	0.307299	0.137486	0.158681	0.200653	0.083795
Zm00001d023661	1	0	0	0	0	0	0	0	0.420817	1.17704	2.61253	5.48038	1.13828	3.00544	1.31989	1.46781	4.23383	4.94648	3.39751	2.43413	2.69212	2.4286	0	3.11406	1.30817	0.552424	1.70495	1.35722
Zm00001d023673	1	15.1223	7.10334	20.9021	4.84178	5.0591	3.45549	12.2031	13.6865	14.0325	34.8829	35.8955	22.37	23.4517	27.3874	26.0832	55.3866	52.358	52.5206	34.9145	21.7717	32.8419	15.3044	16.2069	15.8895	14.8397	15.997	15.9615
Zm00001d023723	1	1.23268	1.13836	0.634473	0.538132	0.412757	0.708804	0.382989	1.00421	0.394593	0.286731	0.231077	0.437745	0.819779	0.91801	0.982989	1.82093	1.85713	1.96185	0.96415	1.93021	1.91	1.16697	1.561	1.41092	1.62433	1.53854	1.64316
Zm00001d023728	1	0	0	0	0	0.032425	0	0.141588	0.105322	0.042137	0	0.09243	0	0.435889	0.306291	0	0.384011	0.175983	0.360572	0.196769	0.089251	0.165648	0.104372	0.273585	0.145449	0.234216	0.26424	0.117883
Zm00001d023735	1	208.838	315.644	222.763	250.618	236.514	217.52	313.28	338.006	328.009	734.765	952.728	785.43	645.555	660.627	655.728	1347.58	1354.62	1293.04	1236.44	1254.72	1171	294.524	459.34	344.899	543.692	623.56	560.351
Zm00001d023799	1	4.01445	1.55719	4.97057	0.555757	1.06709	0.826727	3.52579	4.7117	4.3457	0.325154	0.673644	0.496243	0.827986	0	0.292849	4.98236	6.86473	5.60747	2.33895	2.93114	4.73834	2.1449	4.66289	5.51944	4.49799	4.25984	3.8906
Zm00001d023800	1	0	0	0	0	0	0	0	1.30831	0	0	0	0	0	0.498872	0.562138	0	2.12931	4.62324	1.4426	1.28446	0	0.967841	0	0	0	1.48458	0
Zm00001d023869	1	15.8108	1.87332	16.3996	0	0	0	1.15341	1.3455	2.98276	2.71004	0.91604	2.92156	39.379	34.1129	43.9851	67.1076	60.2414	61.7175	26.0454	15.0215	24.9968	10.5697	13.7609	13.1255	9.37599	9.69305	12.3326
Zm00001d023873	1	17.963	14.2502	12.8502	1.99948	0	0	13.7241	4.40103	9.64596	27.1337	5.87437	9.74873	30.8954	33.4151	51.6911	206.904	187.047	161.727	129.554	73.6133	159.932	9.89073	33.4153	35.6959	67.7293	74.5514	66.3518
Zm00001d023916	1	0	0	0	0	0	0	0	1.38575	0	0	0	0	0	0	0	0	1.53393	0	0	0	0	0	0	0	0	0	1.15065
Zm00001d023927	1	2.3458	2.12949	1.64033	3.42417	3.91634	3.91924	2.20358	1.09717	1.55845	1.95325	1.91866	1.86495	2.29395	3.05482	2.88209	5.39672	6.91117	6.8193	6.05679	4.82313	6.59375	9.80683	5.54914	7.48311	6.4108	4.18052	5.65836
Zm00001d023936	1	7.29775	11.9757	4.74681	5.09296	4.12808	4.30697	19.5321	23.6072	20.8639	29.7501	25.9121	24.0026	22.1201	10.9616	19.5039	15.1518	17.2671	25.0402	30.7789	19.2222	28.5633	13.0849	20.819	24.9429	20.5017	22.1669	23.7413
Zm00001d024027	1	757.287	841.195	621.856	187.178	185.556	177.895	768.261	791.557	893.071	1179.6	1213.09	905.527	1396.28	1444.45	1364.99	2002.02	2301.56	1745.4	2299.08	2356.24	2211.59	1687.63	1368.94	1526.52	1535.7	1445.46	1713.61
Zm00001d024062	1	3.98528	3.2543	1.5134	0.870235	0.79868	2.44349	11.7519	9.07609	8.18648	14.1316	36.4848	19.6331	37.2276	47.2049	47.4475	68.8444	62.4013	67.1197	55.1664	55.6806	54.6295	25.065	45.9022	28.6189	39.9345	51.3647	51.6152
Zm00001d024177	1	21.8626	1.13405	25.3003	10.1331	3.97386	3.78217	8.47809	0	13.6456	7.5484	6.46311	5.75597	40.8126	26.4485	19.5579	19.9554	35.7985	33.7786	10.1474	16.8441	15.3746	16.1786	33.3654	17.2252	19.9938	26.8693	22.7138
Zm00001d024187	1	8.07819	3.69915	9.70562	2.61374	2.73058	3.23775	2.45101	2.61072	2.55417	3.6187	3.42977	2.92339	3.65923	3.90706	4.23998	15.7891	15.5367	10.8973	16.7657	16.6385	13.2569	10.9249	9.7971	10.8431	11.8589	10.5685	11.3008
Zm00001d024220	1	1.68147	1.63308	1.88536	1.21816	0.84868	1.01714	1.69118	0.864264	1.03316	1.08682	0.505306	0.521389	0.528038	0.750372	0.777111	2.3819	2.30904	1.55503	1.69972	1.36675	0.853303	1.72937	0.870813	0.990602	1.96308	0.960897	1.42571
Zm00001d024231	1	10.6414	4.41276	12.4778	5.90187	5.65022	4.82959	4.43865	9.083	5.85559	24.3064	31.4297	21.5315	59.8106	59.6389	60.6942	70.7004	62.3628	57.8942	49.9775	50.6677	51.6505	75.6754	78.9027	58.7558	64.9273	60.9352	63.8535
Zm00001d024250	1	24.4782	6.14219	32.8921	1.00995	3.40517	0	2.5983	0	0	0	0	0	2.64434	0	1.92376	40.1522	36.9115	40.8291	8.43317	4.32115	5.50275	21.9401	39.2262	28.4374	16.3524	25.4907	28.8083
Zm00001d024257	1	1.27366	1.03603	0.186698	0.61442	0.189336	1.41112	0.557434	1.04058	2.1655	1.45721	1.77047	0	1.43084	6.27241	2.82153	2.92022	3.21769	2.09963	3.83153	1.54201	2.68744	4.21089	3.54815	3.23895	2.26743	2.57687	4.53389
Zm00001d024273	1	0.095027	0.1203	0.02878	0	0.028217	0	0	0.078147	0	0.681845	1.27425	1.04037	1.53493	1.85827	0.848045	1.62479	1.15989	1.75758	2.57546	4.11612	2.66257	1.90681	1.65505	2.40003	1.97538	2.27744	2.01594
Zm00001d024305	1	3.78984	1.77727	1.18811	1.07462	1.1255	0.587076	4.39985	4.25244	4.99797	2.63731	2.89839	2.76941	3.20502	2.60406	4.03913	6.70347	6.59295	4.62838	3.44873	3.77179	2.80905	4.61961	6.02945	3.68472	4.29577	3.92251	5.31931
Zm00001d024397	1	1.63661	0.582106	1.11118	1.55984	0.667721	0.701726	0.613628	0.647565	1.47332	1.79917	0.736154	1.17421	0	0.340393	0.752137	1.35836	2.40729	0.746873	0.680731	2.72188	0	1.1176	0.735066	0.914166	1.13159	0	2.4234
Zm00001d024440	1	51.829	47.7351	34.5097	26.7021	19.9843	32.118	46.2705	41.8391	64.9198	39.3863	63.3015	32.5196	74.5391	58.5795	75.0055	87.665	51.884	100.347	97.8842	65.1501	72.1022	94.1522	79.8262	72.4312	81.0999	75.7622	77.2084
Zm00001d024492	1	5.13884	4.36181	4.09932	3.55182	3.53581	3.27825	10.0164	7.33739	7.45465	7.91677	8.75248	6.86083	10.5482	12.8556	9.8683	11.2208	12.4879	9.98182	9.98055	10.5812	9.70394	9.24774	11.6927	10.162	12.2695	10.353	13.7151
Zm00001d024497	1	6.20861	8.22397	3.3372	7.90827	6.26939	5.57615	7.20136	10.2946	9.66485	15.9926	10.4791	14.2627	8.5145	9.29581	9.9816	19.2944	20.8969	20.2294	9.63274	11.2216	13.3372	8.4985	11.6652	11.5929	12.7319	10.7305	13.8189
Zm00001d024514	1	0	0.117918	0.042307	0	0	0	0.152475	0.286822	0.193788	1.57139	1.57987	0.559514	1.25143	1.30395	2.02316	4.63892	1.84481	3.60584	3.92986	3.78379	3.54179	1.84636	1.93798	2.49386	1.24757	2.21137	1.45258
Zm00001d024517	1	26.3685	23.6721	20.438	23.4198	22.9084	25.49	22.557	17.3108	18.5427	21.8988	16.7799	17.9564	20.4152	27.1972	31.7533	32.6502	31.7148	32.8153	31.8497	33.2213	29.9527	30.5631	35.4755	27.932	26.1062	27.6947	30.5499
Zm00001d024541	1	0	0	0	0	0.071184	0	0	0	0	0	0	0.087457	0.286831	0.169828	0.484022	0.431216	0.650407	0.454865	1.03135	1.06865	1.19769	0.430692	0.790268	1.2779	0.408293	0.825056	0.770233
Zm00001d024587	1	104.462	124.729	95.8975	70.4437	73.4467	72.7221	91.2101	118.878	122.087	135.416	144.479	124.679	96.1798	85.1638	100.375	170.35	167.139	167.243	154.972	132.278	160.308	118.492	120.694	124.72	126.869	117.939	165.638
Zm00001d024630	1	0.06196	0.039225	0	0.031295	0.027597	0	0.081297	3.44499	2.13721	48.3577	78.5611	39.804	54.0326	36.4341	45.1854	94.8964	82.0786	107.424	46.2102	55.0099	57.3871	13.2567	35.9322	22.5469	33.6393	22.3162	37.3601
Zm00001d024687	1	1.43607	1.4928	1.62821	0.834061	0.964652	1.1081	0.772164	1.01675	0.953258	3.41988	4.31061	3.1169	2.85187	4.26227	3.46773	5.71457	7.54575	7.63922	6.25912	5.59483	5.3294	7.92992	7.68491	7.69662	6.18873	5.28686	7.13784
Zm00001d024700	1	1.90209	2.91534	2.95498	0.182279	0.161389	0	0.475462	1.73083	1.66151	12.3668	19.5388	14.1939	39.3841	36.0572	37.5664	58.783	70.5713	84.4889	54.0041	80.6347	64.5105	19.3574	31.8346	26.7269	45.8941	63.3085	54.1014
Zm00001d024754	1	331.532	384.655	282.342	258.375	294.974	304.205	528.97	584.569	581.817	1086.36	1271.29	1063.47	1706.16	1485.62	1650.8	5015.39	5416	4575.75	2088.53	2344.51	2471.14	1750.83	1610.43	1201.63	1940.48	1717.7	2041.95
Zm00001d024763	1	4.54813	0.847632	3.7227	1.8399	1.54908	1.29496	3.36974	12.9724	11.2049	234.636	398.09	192.628	360.937	279.889	288.179	884.211	1138.21	969.702	778.722	677.13	808.697	524.786	576.849	461.707	606.176	528.831	704.639
Zm00001d024771	1	0.589884	0.122686	0.176411	0	0.175241	0.131552	0	0.120943	0	0	0	0.324475	1.32408	0.87978	1.03133	1.33754	1.49586	1.67391	0.38057	1.15139	1.12774	0.995836	0.690328	0.249168	0.532897	2.60781	0.674285
Zm00001d024861	1	4.86954	4.73902	3.23026	6.05558	5.75026	5.01003	5.21059	5.12905	5.50534	5.42867	6.85063	5.22599	7.58523	8.61338	8.45063	9.96949	10.1111	8.53607	12.5916	10.7501	12.5397	6.57959	6.67062	7.05106	8.4618	9.26378	9.07281
Zm00001d024927	1	18.3872	13.2593	18.6564	13.286	12.6875	8.93039	11.3929	11.8796	10.8911	17.3724	15.8817	12.4354	40.888	48.0405	43.5409	144.206	132.831	108.469	180.947	122.006	140.795	69.0518	64.7365	64.2733	68.3646	66.3178	68.4563
Zm00001d024946	1	0.180571	0.400833	0.143809	0	0.060317	0	0.207288	2.95245	2.85017	61.4162	85.005	40.797	101.472	79.3526	90.7138	501.724	474.809	514.46	225.911	237.51	257.116	79.5657	113.804	115.408	128.057	147.702	152.01
Zm00001d025016	1	67.8975	3.86765	95.7217	0.786214	0.136753	0.102826	8.50016	23.593	18.9986	266.647	343.965	182.744	291.629	299.014	288.078	696.559	731.038	647.242	472.09	433.765	497.521	389.037	444.473	354.865	396.87	439.826	478.091
Zm00001d025035	1	3.92412	3.98653	4.2108	1.67995	2.47004	2.32295	3.11163	3.03522	2.6217	5.10073	4.52387	3.9676	3.0516	3.20139	3.33714	27.1532	25.5743	12.7118	18.863	13.8378	15.9851	11.0461	9.44412	9.59536	12.4658	8.70215	12.4048
Zm00001d025126	1	14.8599	18.8564	15.6742	18.3257	18.2229	20.6038	12.9544	10.6769	15.6617	19.8607	29.4397	20.2641	30.5751	27.575	32.7909	52.1055	48.8102	56.0402	47.6949	46.5121	55.3458	38.7666	54.173	39.5868	37.4943	45.3154	39.7692
Zm00001d025175	1	5.34489	3.19571	3.25554	2.85638	2.76302	2.85919	10.949	8.28143	6.96241	2.85659	4.30218	4.47164	14.3979	10.3893	8.15248	11.9372	6.99127	13.1905	4.82752	8.74448	11.0193	8.64668	10.5011	11.1731	8.56515	8.74182	9.39583
Zm00001d025195	1	15.5932	7.94432	18.4059	8.9052	7.95806	9.03745	9.75056	15.4565	14.1977	58.3856	78.9062	59.3486	75.7161	90.9454	70.677	100.627	98.6392	92.9691	88.1758	95.1759	89.2996	77.1235	77.0318	73.8816	73.5749	80.9879	83.3385
Zm00001d025210	1	12.8559	14.5256	10.7242	10.978	11.1237	11.4774	19.2554	18.6089	20.0065	21.1117	26.8479	21.2225	33.6155	35.0073	32.1857	78.5965	87.6977	74.6304	54.2863	61.7887	60.8873	23.618	32.451	28.9084	31.391	39.1093	37.7233
Zm00001d025231	1	1.23499	0	0.545244	0.52524	0.802691	0	0	0.142755	0.121299	0.806802	0.110639	0	0.264993	1.1995	1.29901	1.90003	0.973335	0.451707	1.36053	0.579225	1.24796	0.632769	0.800963	1.68783	0.39196	0.923109	0.554996
Zm00001d025275	1	0	0	0.071799	0.358914	0.7403	0.691046	0.155778	0.146389	0.140724	0.793279	0.713612	0.73689	1.86434	2.17062	1.92904	3.47415	2.35381	1.80098	2.7577	3.20723	2.92111	2.1459	3.40642	2.2496	1.72984	1.22545	2.51184
Zm00001d025338	1	0.460694	0.362479	0.052065	0.404268	0.307856	0	0.453511	2.76748	4.14273	94.6934	181.754	86.281	140.287	101.295	135.103	520.299	395.378	410.107	455.096	442.053	386.482	53.803	142.643	100.311	155.117	145.949	166.393
Zm00001d025377	1	0	0	0	0	2.78292	1.51551	2.7914	4.3696	0	5.84667	5.97718	2.165	18.5508	13.9689	22.0434	92.1239	76.985	75.968	35.0801	63.8504	65.3716	50.1057	62.2558	48.0237	68.5117	102.5	69.6712
Zm00001d025412	1	12.5878	9.48248	15.5988	4.89209	4.55115	4.50624	5.94742	5.87079	6.86495	10.3181	9.26642	8.91451	12.6149	11.0316	12.8789	24.0206	22.0599	14.3708	22.7005	15.2036	17.9475	27.3692	17.3081	22.3089	12.9445	10.4334	13.74
Zm00001d025449	1	17.0091	12.1342	19.5641	8.59815	9.11116	8.07935	8.74424	8.90686	9.21479	17.9081	21.0116	16.4614	20.5368	24.7268	21.6148	30.1595	29.0052	24.2085	46.7789	43.4149	42.1997	27.6461	27.4277	24.7225	34.1759	34.9859	35.9256
Zm00001d025476	1	0.521926	0.220373	1.34432	0	0.02583	0.03898	1.06524	1.10892	1.20667	5.37176	8.9293	5.5226	4.83964	5.55473	4.51967	5.12574	4.9555	4.57964	6.28693	7.7924	5.71751	3.66348	4.54612	4.10046	3.23731	5.74135	3.48665
Zm00001d025479	1	4.86291	3.14039	2.13072	1.66676	1.48564	1.11765	4.74228	4.79154	3.91934	4.73641	4.81936	2.66922	10.7571	11.1783	14.9904	16.0142	15.7678	16.7782	20.1714	24.2875	22.8313	7.9909	8.41023	10.4604	10.5854	15.6683	11.7284
Zm00001d025541	1	0.130073	0	0.23633	0	0.028968	0	0.426678	7.50082	7.26176	55.1926	43.3044	52.5863	17.3428	12.2345	13.8728	47.1331	53.036	76.0969	29.4909	28.3406	36.6603	31.8875	37.1458	40.1628	28.6011	36.2929	30.999
Zm00001d025572	1	0.940478	0.417452	0.748876	0.475999	0.460764	0.916964	1.44981	6.2958	4.84422	73.2956	126.95	51.2847	84.3134	67.7509	73.1123	356.231	331.059	345.156	266.197	288.621	263.872	25.1774	79.3291	74.1973	83.0904	115.356	97.6332
Zm00001d025574	1	23.8501	9.32757	29.2248	7.31562	6.70196	6.1754	16.4659	13.8246	15.1682	14.4685	15.676	12.3375	29.2879	29.3323	30.6854	62.3238	71.5883	65.0689	39.3532	39.9956	43.526	61.2946	45.5135	65.1955	50.7907	52.4869	47.6976
Zm00001d025577	1	0	0	0	0	0	0	1.4496	0	0	0	0	0	0	0	0	1.49172	1.66482	1.64732	0	3.68412	0	0	0	0	0	0	0
Zm00001d025627	1	0	0	0	0	0	0	0	0	0.544474	0	2.04624	0	0	3.15417	0	0.671011	2.19588	2.77022	0	0	0	0	0.677824	0	0	2.65143	0.537487
Zm00001d025749	1	7.44118	5.2427	6.80187	3.95267	4.86552	4.1875	5.52865	6.551	5.26834	4.86669	5.26845	3.44904	8.23615	9.42187	7.86888	14.4066	14.0926	13.429	13.6507	11.2155	13.2411	14.8012	12.8702	13.3969	14.1605	12.4894	15.6893
Zm00001d025788	1	2.14942	0.847158	2.1116	0.10666	0.345292	0.331442	1.47955	2.43372	2.46752	9.34558	11.6294	9.06792	4.88541	6.74158	5.25521	23.8408	21.919	21.7044	15.5071	16.7736	16.214	8.99487	11.402	10.0582	13.448	12.7846	12.6979
Zm00001d025859	1	5.05762	0.393864	7.93011	0.104318	0.187819	0.281846	1.79864	4.53515	5.63958	4.2992	5.8489	6.26263	10.0758	8.75763	8.83976	19.2242	14.9047	18.5321	18.2176	18.2526	16.4472	14.7674	17.894	17.4965	17.9153	18.8633	22.0155
Zm00001d025875	1	1.47374	1.24057	2.13291	0.734836	0.796476	0.930189	1.60796	1.96077	1.79324	3.29623	4.60384	3.25912	9.94061	11.614	10.425	16.8917	17.5022	21.0987	10.5531	11.6222	10.6681	12.8273	12.0916	12.1861	13.6546	14.9661	16.1832
Zm00001d025881	1	0.149422	0.242564	0.505157	0.053625	0.046477	0.141417	0.121617	0.125256	0.449516	0.48233	0.841959	0.403174	1.17551	1.88685	1.4044	2.18361	1.83249	2.90871	2.00643	1.85849	1.84323	1.92543	1.63583	1.60092	2.09528	2.23379	2.01886
Zm00001d025917	1	13.8331	17.3534	9.79736	6.00314	4.73283	5.24736	14.2729	23.2267	22.1925	26.4072	27.1545	25.0526	19.2263	25.106	20.5192	28.0831	41.3343	40.3804	28.503	22.9013	31.5352	12.311	16.1109	11.1752	14.8222	18.0576	16.6863
Zm00001d025920	1	6.02945	7.67486	4.37409	2.34606	2.86429	2.53876	7.72354	7.30569	5.88518	7.532	10.4616	7.25101	8.9383	11.0104	9.26566	22.1237	22.0558	20.106	25.3868	23.3803	24.4099	20.0436	19.3097	21.2987	22.3877	23.7613	21.2978
Zm00001d025933	1	3.13411	3.75653	2.6724	2.10617	0.937869	0.559744	4.17615	7.67921	6.85076	18.6952	25.8469	18.7284	26.9588	31.0633	26.3931	35.698	41.1203	36.2052	43.7664	38.5976	46.8727	31.219	35.2207	29.7032	41.3232	41.7134	47.652
Zm00001d025941	1	16.8442	14.5825	14.2799	12.326	10.1115	10.2073	10.3536	11.9967	9.70284	9.47637	9.66844	8.82164	14.6876	18.426	17.7468	71.1782	57.8726	36.5331	45.9264	47.4144	37.0599	25.3421	24.3906	23.5037	28.596	24.8701	28.1191
Zm00001d025947	1	3.20885	3.55696	2.98818	0.782795	1.00119	0.641493	0.21064	2.55896	1.10372	0.668031	5.12454	1.95027	10.8088	5.75736	10.6814	20.6547	19.9716	23.3832	48.8611	32.6403	38.4574	12.1506	18.6097	21.1982	30.3515	23.9192	23.7914
Zm00001d025955	1	0.348131	0.320525	0.287558	0.831075	0.536005	0.680604	0.456784	0.429436	0.639243	0.408757	0.175607	0.31184	0.681604	1.41268	1.02888	1.06801	1.78663	1.51633	1.59296	0.720549	0.825605	0.232339	0.71508	0.839283	0.484765	0.840177	0.443636
Zm00001d025987	1	4.46348	5.07239	2.29457	3.75733	2.22425	2.20478	4.04267	2.70735	1.75255	1.65437	1.47695	1.45374	3.08775	3.76296	3.23298	5.19421	5.49714	7.57292	2.02188	3.80518	5.26635	5.51283	5.38363	6.41739	4.25039	4.8906	4.60573
Zm00001d026002	1	0.391597	0	0	0	0	0	0	0	0	2.15741	1.36034	3.25228	11.6119	13.3218	13.2047	33.8932	43.6491	68.3586	38.3809	38.1147	39.2068	9.17831	25.9315	22.9049	16.3448	24.8552	22.9389
Zm00001d026010	1	33.0847	43.4723	29.469	26.6066	25.8611	22.9411	24.4966	21.7671	24.6101	44.8202	51.3468	32.3885	213.058	213.114	202.818	239.927	206.349	196.896	166.67	165.489	181.809	272.891	277.426	263.062	185.453	156.313	184.03
Zm00001d026012	1	3.77787	2.9895	5.01014	2.99165	2.2803	3.02435	6.95839	6.08101	5.45621	11.8845	23.5858	10.4955	16.7359	16.1028	14.6657	56.3224	54.2999	12.9886	5.34719	12.6393	10.6363	3.11107	7.46779	7.39827	8.03401	7.27648	6.02679
Zm00001d026064	1	5.25913	8.17084	4.78165	5.58139	6.11522	6.05013	7.28985	6.92659	5.73298	6.79287	6.61482	6.44694	7.87808	6.38163	6.65415	12.4643	14.8923	10.6014	9.19047	7.65078	10.0533	7.1197	7.66375	7.72277	14.3795	11.3231	12.4287
Zm00001d026120	1	0.720449	0.555208	0.113851	0.664432	0.530176	0.757849	0.739801	0.502321	0.372206	0.674339	0.434518	0.240051	0.59029	0.518935	0.958447	1.5644	2.43745	3.20877	2.54687	1.4587	1.72517	0.689922	0.530828	0.909778	0.959636	1.52454	0.905045
Zm00001d026127	1	1.39186	0.843093	0.912918	0.203279	0.390097	0.387338	1.52657	1.25128	1.74917	2.63568	2.86388	1.34076	1.43153	2.28061	1.48478	5.20739	6.03815	5.09565	3.08474	2.77805	3.26283	3.43196	3.91153	2.84149	3.926	4.5965	4.13464
Zm00001d026131	1	1.9073	2.54237	1.51289	2.17762	2.1564	1.74276	1.31534	1.96121	1.51391	4.43027	4.64692	3.77279	7.86621	10.6004	7.68889	8.27843	9.55397	10.7531	10.2882	8.78105	10.5372	2.9847	4.11168	2.68546	4.31161	4.04701	4.64004
Zm00001d026133	1	0	0	0	0	0	0	0	0.050936	0	0.059124	0.057305	0	0.278036	0.1054	0	0.223303	0.441004	0.176246	0.106623	0.669325	0.179329	0.302609	0.116575	0.052192	0.045135	0.091375	0.142987
Zm00001d026137	1	7.61953	4.34685	7.875	6.29793	6.35377	6.10213	5.82974	6.62939	8.64496	65.3209	114.438	77.1919	91.3969	106.351	101.949	183.208	179.674	184.94	155.483	161.864	166.172	111.317	119.634	111.177	144.337	151.497	148.259
Zm00001d026194	1	2.33793	1.10412	2.32314	0.351008	0.847055	0.424646	2.03126	2.48227	2.58549	2.81107	3.28645	2.42051	7.41472	6.92529	8.18818	15.8219	15.9551	13.1751	8.19105	10.018	9.28919	8.72099	8.62873	6.81734	5.59987	4.47323	6.43913
Zm00001d026205	1	2.74908	1.25175	3.66618	0.070364	0.779981	0.37743	1.47878	1.01953	0.910055	2.02704	2.53272	0.927737	21.0041	17.3622	13.185	50.6284	40.2414	36.9814	33.3453	32.1963	35.1899	27.2174	21.9694	15.9183	26.8139	20.6039	24.8192
Zm00001d026248	1	2.71484	0.336374	2.97737	0.745536	0.604602	0.595026	0.425899	0.109213	0.280661	0.677962	1.02335	0.936761	2.46266	3.23631	2.19927	3.02654	3.91742	3.77887	2.20891	3.03743	2.39575	1.73391	1.50045	1.75124	2.32526	3.42743	1.43282
Zm00001d026268	1	0.353471	0.758011	0.395619	0.41243	0.29065	0.21934	0.071348	2.8179	2.55543	100.794	155.818	74.754	68.9929	64.2809	66.523	461.68	492.526	509.254	307.123	310.551	341.895	20.7921	73.98	65.4974	86.5027	132.749	123.394
Zm00001d026306	1	10.0149	7.0954	10.1819	7.39962	7.70414	8.39281	5.60451	4.37538	4.76924	5.48249	6.95807	4.08648	7.80235	8.73774	8.71483	24.3296	22.8063	20.4628	25.2785	24.7846	23.6301	14.3849	13.5904	17.4338	13.1082	15.2743	15.0347
Zm00001d026312	1	93.793	113.013	88.2209	78.0151	78.4492	74.16	131.984	130.816	129.689	125.209	133.276	124.787	158.014	157.227	161.077	244.877	249.256	228.144	263.048	259.834	249.546	174.59	179.018	153.157	199.446	187.686	193.1
Zm00001d026322	1	2.61732	2.13615	4.21887	1.10886	1.19444	0.651205	1.13732	1.9371	1.7606	6.77884	10.8168	6.11612	20.1268	23.2773	14.848	30.7302	29.3597	25.5708	39.2123	40.7372	31.1421	26.7199	31.902	23.449	34.7162	30.8761	36.232
Zm00001d026363	1	15.4676	10.9898	17.2665	9.59666	8.52042	9.33419	7.91095	9.96838	11.5894	15.1759	18.6977	13.6854	25.8765	23.4704	25.4142	42.8655	44.4061	32.2911	47.8055	45.773	41.4744	42.9672	40.1542	38.8659	48.6627	36.9073	44.9444
Zm00001d026369	1	16.7562	9.90036	21.2433	2.20614	2.29127	1.76548	7.87626	15.2057	13.4205	73.7571	96.2803	70.0547	107.294	123.331	95.2389	63.5439	64.7495	65.4541	95.9395	106.374	96.6867	89.9072	106.871	82.0649	111.225	95.5196	106.834
Zm00001d026379	1	0.645186	0.545955	0.620884	0.950516	1.02695	1.49909	1.53833	1.83355	1.0723	3.01216	2.22322	1.83904	4.23577	5.40852	4.89912	10.3551	8.29638	12.7707	9.10824	10.5527	9.62189	8.34547	8.53923	9.69647	9.85421	8.30402	8.64687
Zm00001d026387	1	1.37309	1.06705	1.31001	1.50796	0.558367	0.728715	1.01879	0.944604	0.965723	0.905636	0.807838	0.737388	1.19034	1.0713	0.979329	2.22692	2.32586	2.77791	1.31491	1.20479	1.13044	1.463	1.48391	1.54042	1.24654	1.75432	1.3364
Zm00001d026398	1	6.00734	3.60354	6.8955	2.8794	1.98648	1.46385	1.37896	1.44864	1.0686	6.24981	8.32186	2.83985	38.6935	48.9773	33.3216	34.7035	32.0614	36.4129	34.1592	34.5946	35.3445	38.0087	44.7025	42.6662	40.5119	27.7199	32.8849
Zm00001d026413	1	0.170985	0.855854	0.538218	0.2553	0.152372	0.80147	0.112252	0.420908	0.200066	0.96733	1.77946	1.40945	1.72692	1.42012	1.79463	10.2205	10.2815	10.1949	8.16373	6.39203	6.14229	4.58976	5.40836	3.24798	2.97092	5.00855	4.30894
Zm00001d026444	1	0.94042	1.39076	0.153777	0.765899	0.457117	1.03046	0.67351	1.36795	0.600197	0.96733	0.474521	1.40945	1.26641	0.764679	1.22361	0.696852	1.30145	3.0342	0.772244	0.639202	2.08838	0.49619	1.08138	0.433064	0.928414	1.22851	0.979304
Zm00001d026465	1	54.9037	49.6481	60.8099	52.4095	47.2148	40.2251	73.7991	61.9229	62.9845	56.3776	59.3731	62.8027	75.9136	85.3329	70.9361	83.0754	89.8732	93.9581	82.8196	83.5542	90.0187	90.3171	86.3504	87.277	98.8358	97.2525	81.8851
Zm00001d026490	1	118.657	80.9572	146.492	19.7101	19.1882	11.2131	30.4318	42.1924	43.4023	90.234	105.408	68.4164	105.93	101.644	114.491	238.661	213.466	148.822	337.153	233.903	245.501	419.407	216.686	320.092	133.402	127.931	153.162
Zm00001d026498	1	13.9504	9.10407	8.99552	8.91848	5.03317	7.84528	5.44745	2.14264	4.9598	4.49741	0	3.50956	5.5783	1.07962	3.1743	19.1832	18.6268	33.8559	7.1623	8.75977	8.07083	0	0	3.94244	3.43172	3.5042	1.85242
Zm00001d026510	1	0.672689	0	0.401301	0	0	0.299769	0.441682	0.689171	1.56253	2.83453	2.33403	1.60507	2.5673	1.43407	4.06052	2.13875	1.36389	2.70268	3.47178	2.73591	3.20747	1.77939	1.88723	2.84327	1.21311	1.23888	2.30167
Zm00001d026519	1	1.62841	0.972036	1.5366	0.773524	0.760096	1.3508	0.509037	1.14571	1.0003	0.659434	0	0.255534	2.29721	1.88208	1.62832	1.78922	1.65319	2.53281	0.800538	2.40674	1.22726	1.80334	2.50898	1.76688	0.927338	0.857234	1.42305
Zm00001d026559	1	30.0503	29.734	31.5626	15.9327	16.9203	17.6076	58.8504	56.8414	60.2526	83.9514	127.001	84.6238	63.7131	83.5962	61.0078	105.525	120.817	124.644	164.583	199.219	153.12	73.556	98.4256	86.3902	85.4675	125.566	93.4979
Zm00001d026560	1	16.9847	0.139956	17.5629	1.77409	1.18655	1.3448	2.82794	4.15306	3.58583	6.14416	10.4544	7.75492	9.8143	10.335	4.45058	9.94661	9.93636	8.48095	11.2212	12.4279	10.3227	6.37464	15.2219	10.68	4.39798	7.81967	4.88232
Zm00001d026562	1	9.23909	9.45589	8.17302	8.73125	9.86025	8.11587	13.2458	11.1601	12.8965	8.49196	15.5474	8.65268	10.73	9.47133	8.98057	21.6337	20.1131	17.2852	17.5353	18.9518	15.0684	12.1765	15.2089	14.9203	13.887	15.506	14.0782
Zm00001d026586	1	62.3574	15.9563	80.9949	11.102	9.16751	10.0552	30.0962	36.7106	37.5916	73.2413	88.9399	74.0653	100.493	105.688	96.0305	167.144	151.121	149.688	135.723	116.939	123.444	36.7778	43.0364	38.6473	49.8016	55.3147	58.6638
Zm00001d026625	1	2.25663	2.39571	2.00127	0.526256	1.01667	0.264463	2.01749	6.03236	4.35179	23.8296	32.9951	17.7476	35.6441	42.5433	42.0208	60.1095	72.2299	79.8374	92.7612	76.7435	84.0578	42.5472	49.3613	48.1642	56.5032	58.7734	62.4712
Zm00001d026677	1	5.69393	1.39301	6.91792	2.07611	1.82476	2.28909	1.51291	1.07987	1.83286	1.20721	1.80257	1.03232	2.9788	3.31718	3.7521	29.3208	29.284	27.5992	40.2332	43.4486	38.0398	15.9175	17.9505	21.5126	26.4936	31.3511	22.6148
Zm00001d026679	1	3.28136	3.80035	0.80986	1.34154	0	0.453772	1.04009	1.94742	1.44514	1.1122	3.29786	3.86312	1.98142	4.92107	3.12726	4.00911	7.05418	6.41772	1.75191	1.44024	2.91284	2.44831	2.22192	1.72178	1.7138	2.5006	1.41935
Zm00001d026704	1	31.3437	22.902	25.9219	12.946	12.2004	14.3771	22.6776	24.0991	21.0701	26.3382	34.4556	24.7771	37.4468	42.068	34.5739	76.7638	69.5612	77.0649	66.9329	70.3526	62.8915	52.4708	66.7677	63.9267	67.5501	72.106	67.7667
Zm00001d026736	1	2.65144	1.43336	2.78357	1.70748	0.205512	0.770403	1.36242	0.850227	0.53507	1.2943	0.159998	0.507925	0.310567	1.91715	0.988694	2.04276	1.22693	3.92274	1.1899	2.93317	2.30728	2.49325	2.58667	2.48536	1.62085	1.9107	0.919891
Zm00001d026767	1	8.95528	9.86813	7.44578	2.94593	2.82185	3.20304	5.69405	4.16359	5.41116	6.19587	10.6739	6.49914	9.76715	11.9445	9.30785	18.3609	16.8792	14.0416	32.9473	22.4729	22.6624	20.9904	15.8533	13.4115	17.2363	18.3462	17.2349
Zm00001d026798	1	0	0	0	0	1.67851	0	0.9187	0	0	0	0.319934	0	0	0	1.68254	1.81862	0	2.21498	0	0	0	0	1.46829	0	0.442322	0	0.283981
Zm00001d026813	1	0	0	2.75668	0	0	3.17509	0	1.51821	1.47341	1.51176	4.96959	0	0	1.44814	0	0	9.92475	13.102	0	0	0	8.34898	1.65523	0	0	1.12406	0
Zm00001d026876	1	1.20304	0.794905	1.02924	0.370721	0.48881	0.743663	1.18485	0.605026	1.29176	1.79804	1.85928	2.03398	1.4356	1.64409	1.25697	2.256	1.60822	1.72885	1.91004	1.77804	1.111	1.56766	1.48634	1.07091	1.42117	1.00725	1.40209
Zm00001d026878	1	0	0.650983	0	0	0.479961	0	0	0	0	0	0	0	0	0	0	0	0	3.11462	1.37475	0	0.75124	0	0.761512	0	1.13406	0	0
Zm00001d026881	1	1.67303	4.34562	2.60333	0	3.38399	2.65719	2.30997	0	1.47026	0	2.46895	1.52296	3.30358	3.6448	2.97034	3.94001	4.26035	2.96121	3.09028	3.59943	3.2684	2.88125	3.14466	3.02331	3.77064	3.50017	4.0544
Zm00001d026910	1	3.96239	2.86038	2.16009	0.739999	0.443141	1.1037	2.06072	1.627	1.61233	1.20345	3.4512	2.7335	4.0751	7.63039	4.95431	4.93532	6.83395	6.41655	9.1672	11.1551	6.33801	2.15688	4.39063	4.42822	3.56826	5.83129	5.26198
Zm00001d026997	1	0.495551	0.123659	0.088906	0.294874	0.353321	0.132611	0.260283	0.731513	0	0.97773	1.5129	0.327122	3.87095	5.82839	7.27752	6.47275	8.44435	5.7653	5.11536	4.21991	7.95701	4.01492	4.45358	4.77264	1.93375	2.84797	3.17174
Zm00001d027020	1	101.013	132.144	119.109	308.314	259.953	224.519	116.794	95.5858	98.6522	193.416	177.446	172.923	276.729	251.695	294.385	782.103	647.725	611.326	740.402	577.607	673.168	646.408	467.823	651.548	661.043	513.872	602.548
Zm00001d027021	1	106.725	92.3746	104.67	228.134	218.434	246.519	110.373	115.544	108.541	236.395	256.057	186.37	281.352	228.146	245.129	901.367	836.869	711.379	1061.71	1437.6	1179.56	491.987	697.77	736.525	801.904	854.935	786.623
Zm00001d027030	1	2.04363	0.721077	1.09747	1.29405	2.14884	1.18411	1.6245	0.978843	1.2532	2.5861	1.62393	1.12865	1.08096	1.45619	3.01747	3.21933	1.96343	4.91547	2.07974	2.3914	1.76701	3.21652	3.21632	3.7421	3.50346	2.91859	2.60184
Zm00001d027073	1	2.93486	0.502455	2.15995	0	0	0	1.1034	0.517568	0	0	0.587823	0	6.228	7.07578	3.18513	11.6168	5.06715	11.3281	11.7801	11.5592	11.6085	2.94329	8.76584	4.22973	2.64274	9.2035	6.04696
Zm00001d027146	1	0.614277	0.997288	0.908727	0.567442	0.554345	0.173578	1.09143	0.691296	0.862503	0.918615	1.6319	1.00332	1.69088	1.26518	1.61877	5.27703	2.98907	3.74922	5.66977	2.7587	3.2434	1.20934	1.87232	1.65873	1.10366	1.8972	1.76865
Zm00001d027156	1	0	0	0	1.51086	0	1.04804	0	0	0	1.05344	0	0	0	0	0.744737	5.32096	0	0	0.964609	1.63523	1.08227	0	2.22184	3.7363	0	0	0.868279
Zm00001d027173	1	5.0856	3.19415	3.61789	0.907426	1.20582	1.27083	2.77899	2.33442	2.2935	3.63956	5.94496	3.96614	3.76757	5.13197	4.09329	12.114	10.61	12.8922	17.7257	16.6182	13.0747	9.49714	12.7903	11.0512	13.0729	13.6228	13.9777
Zm00001d027256	1	0.562799	0.644983	0.972599	0.565398	0.364672	0.274707	0.402894	0.756744	0.725384	0.949397	1.77446	1.12558	1.44642	1.89353	1.41761	1.45374	2.2619	2.10931	1.32056	2.64608	1.40451	0.598367	0.937731	0.452735	0.78156	1.00018	0.766166
Zm00001d027298	1	24.384	4.19178	35.661	6.83208	5.76447	7.21109	6.94372	8.32776	8.31337	10.439	15.5808	11.4555	14.4342	20.568	15.0767	23.7483	27.8747	28.453	24.3105	23.9543	23.7101	20.6373	23.5026	23.8636	17.8703	19.7128	17.2252
Zm00001d027361	1	7.43663	1.73802	10.6187	1.99514	1.88001	1.53064	0.571408	1.15692	1.39228	8.07206	12.6859	8.6196	55.6424	65.0694	62.7746	87.2449	95.4778	70.0547	59.9052	95.0994	88.1378	19.0264	50.9397	41.8832	26.7844	46.7473	33.5951
Zm00001d027362	1	12.467	12.4404	11.8498	11.6258	11.5072	9.85354	8.31679	9.07957	7.78465	11.4294	12.7933	9.33947	17.6707	15.4007	17.2357	50.5978	51.5097	52.5315	37.6854	42.4707	40.326	36.3088	34.8338	29.6257	36.3255	33.3963	35.942
Zm00001d027365	1	3.34421	3.62786	2.77378	2.35398	2.55002	2.33812	2.94852	3.26786	4.17001	5.15166	6.71718	5.27043	10.119	8.01688	8.03041	18.2989	24.946	24.4417	6.9748	10.3849	13.1544	10.5782	17.9154	8.88316	13.796	11.187	17.545
Zm00001d027366	1	39.4573	4.0957	54.3888	4.70607	3.96186	2.91995	11.7007	13.8573	11.8179	6.88891	5.56044	7.36644	9.678	7.45421	6.73038	30.257	30.4599	31.0779	21.1101	23.0533	22.1739	23.381	28.1086	25.8646	19.7297	21.8759	19.4558
Zm00001d027415	1	4.72558	2.46986	5.38987	1.47757	1.61773	1.47888	6.00031	6.35841	6.53636	8.02119	10.4061	9.25781	12.4854	13.7508	9.25852	14.2765	13.8284	12.9268	15.5125	15.6525	12.209	22.7811	18.2751	22.222	9.53159	9.30298	9.41455
Zm00001d027454	1	50.4259	67.8285	38.6572	38.9535	30.2756	24.3483	108.92	153.263	142.289	223.499	225.459	239.48	153.214	123.115	161.863	549.66	476.007	451.237	438.982	322.38	416.062	72.0768	162.899	113.763	252.901	349.471	286.756
Zm00001d027455	1	21.3224	19.8964	23.0862	16.4964	15.7727	14.93	23.7321	23.5986	22.4603	29.7553	32.7475	26.7681	35.7051	38.2054	39.8648	77.6008	81.8151	57.3967	94.9569	82.5915	77.7352	65.5246	65.2063	56.7575	70.4631	66.9123	71.2875
Zm00001d027472	1	3.68386	1.2648	4.19629	0.923037	1.35222	1.32859	2.72103	4.45769	4.51549	19.2391	16.9798	16.5115	18.5364	22.3113	20.7072	22.3774	24.8111	19.8408	34.7582	34.2863	33.0237	23.7193	21.3017	19.2301	28.8346	30.5966	26.1319
Zm00001d027593	1	32.3046	6.63769	42.7409	3.71922	3.76093	3.60652	2.94341	5.53816	4.64814	25.5744	32.9416	24.1258	38.3949	31.3407	28.5034	101.714	88.3563	84.5261	56.3686	50.1976	52.4342	34.0137	48.0604	39.5676	49.4524	50.5272	55.2704
Zm00001d027624	1	30.577	15.075	34.6725	15.4658	16.6075	15.7161	15.9204	17.767	15.3895	25.7736	32.6675	23.0358	55.5382	54.0677	51.6231	90.0604	93.9421	86.4365	80.5619	83.8349	81.092	84.3057	79.4858	80.8546	91.9128	89.407	90.9743
Zm00001d027651	1	5.10526	7.68831	4.72789	2.45523	2.78214	2.62065	11.5651	15.0724	13.8473	13.4847	18.9626	14.4499	16.7444	14.8141	15.3793	25.3125	14.5507	16.9615	12.5936	16.0931	18.0877	18.6305	16.3551	10.722	15.7076	14.7401	15.771
Zm00001d027676	1	1.64023	1.03697	1.99623	0.563885	0.431722	0.350597	1.07615	1.33323	1.1497	1.76265	2.22363	2.89882	5.01798	5.84878	6.05814	24.7741	21.7785	16.1195	27.2783	21.2833	18.2985	31.815	21.8363	26.6053	20.2137	11.4211	20.0568
Zm00001d027685	1	1.14443	0.075784	0.979758	0	0	0	0.079062	1.41006	1.63258	9.86322	16.7965	8.25991	12.3265	10.8422	12.7141	17.2962	28.1791	27.6481	12.5148	15.3452	21.9863	8.43652	16.6316	12.4168	16.41	18.5152	18.6368
Zm00001d027695	1	2.76355	2.51474	1.1682	0	0	0	0	0.880207	3.21532	2.80694	1.95812	0	136.689	188.569	111.997	536.884	460.405	687.09	192.648	124.854	134.882	135.503	220.148	189.942	191.66	187.869	310.928
Zm00001d027727	1	107.271	112.911	99.242	72.0239	79.8575	80.5264	111.131	117.925	121.674	122.63	125.808	111.326	228.457	187.492	215.55	458.962	465.987	501.119	273.436	252.253	308.218	375.803	327.566	282.613	325.977	305.461	320.526
Zm00001d027790	1	10.8295	9.65977	6.49419	5.49233	4.65034	4.5843	13.3804	10.5832	11.6501	8.84886	11.9105	8.7158	16.4174	16.2471	12.9638	15.6382	16.5852	16.9227	11.85	14.9888	13.2553	15.5546	16.7845	14.8595	13.6838	16.2921	15.7962
Zm00001d027802	1	7.2263	2.53456	8.14304	0.191291	0.11834	0.09616	5.50477	14.1154	13.028	56.8374	69.1543	58.6727	68.9117	56.9806	65.394	98.7997	96.4753	113.512	67.2533	77.4789	77.7214	60.1706	73.0939	47.1312	66.8976	55.5316	72.5249
Zm00001d027846	1	3.3986	0.8119	7.21185	1.1621	1.41538	1.1279	1.96881	2.99571	2.0509	6.28731	9.39797	5.64991	8.7627	10.4385	9.45716	37.8787	36.8426	28.4897	14.9249	25.8741	20.9811	24.4189	30.2443	27.147	28.5952	30.4201	30.8336
Zm00001d027854	1	48.6312	18.0364	54.4608	4.93264	4.34305	1.63025	18.0649	32.3574	30.1062	119.268	122.313	75.8664	194.5	215.538	234.034	299.109	371.889	377.449	329.977	244.966	363.863	168.994	168.65	218.633	269.348	290.191	331.047
Zm00001d027862	1	0.030415	0.038514	0.027641	0	0	0	0.037191	0.03752	0	0.087324	0.04219	0	0.695971	0.578347	0.460823	0.382478	0.092815	0.645349	0.74581	0.26357	0.529052	0.223344	0.300684	0.751569	0.432667	0.471007	0.622752
Zm00001d027863	1	4.70679	3.42286	6.93873	0	0.148857	0.037443	0.475039	0.343608	0.960683	1.68041	2.12485	1.4632	4.0112	4.29728	3.62677	3.90806	3.82504	3.60638	3.37879	3.92458	3.83683	3.56063	2.872	3.51634	3.07924	3.08084	3.63935
Zm00001d027907	1	5.51838	2.28751	7.21587	0.700796	1.6442	1.64591	1.7723	1.82565	2.734	12.7844	16.5846	9.24306	24.9306	20.9079	21.9053	74.9806	73.4193	68.9093	55.3808	53.6194	43.2339	17.832	24.4935	21.8141	29.0123	29.7966	31.2491
Zm00001d027938	1	1.73727	2.50244	1.6355	1.97806	1.49531	1.54922	18.3098	61.9837	55.4616	198.934	270.465	195.236	130.244	113.249	136.081	428.738	504.836	437.023	455.153	388.063	448.567	79.0427	145.693	152.285	138.237	202.592	186.073
Zm00001d027982	1	19.422	9.04441	26.4164	10.6434	11.5654	13.1607	10.8584	17.6304	15.0299	39.5994	55.1952	40.4331	78.8812	60.4858	75.9441	99.8262	84.0776	95.3726	57.0664	63.4016	61.3198	15.5499	32.0026	29.74	20.835	21.4135	22.4414
Zm00001d028083	1	0	0.044278	0.031782	0	0	0	0	0	0	0.444371	0.679737	0.881541	0	0.267843	0.466126	0.377483	0.640723	1.7409	0.813062	0.795258	0.708251	1.69382	1.3316	0.132623	0.918608	1.23871	0.496162
Zm00001d028151	1	32.557	50.5645	39.5438	38.5204	37.8248	37.102	47.3849	49.3611	46.9706	45.6096	51.0249	34.7859	120.396	158.75	154.832	140.082	150.461	151.004	140.991	139.386	170.54	87.6971	119.718	127.743	151.946	146.953	182.888
Zm00001d028162	1	2.55381	2.21902	3.76572	1.61588	1.64484	1.49413	2.9438	3.39234	3.17878	3.82718	3.97415	3.20302	5.24893	7.37107	4.74458	8.04231	7.70159	7.7258	6.28859	6.37227	5.40779	7.98541	7.96197	7.32404	7.46116	6.89893	6.66261
Zm00001d028185	1	4.30068	2.14081	4.27048	1.87222	1.89482	1.69067	2.53628	3.3505	3.80516	2.49034	3.85945	2.14229	3.63995	4.22945	5.00136	9.56144	7.65062	10.6863	12.4608	13.3213	13.0724	10.5434	8.80504	10.9336	6.81581	7.0716	7.44751
Zm00001d028219	1	4.13971	0	8.82624	0.021724	0	0	0.02814	0.476458	0.71568	27.8067	39.1557	19.4536	161.03	159.992	161.776	676.98	697.442	531.413	722.983	651.291	575.387	296.31	315.153	317.799	375.825	357.918	424.455
Zm00001d028228	1	1.65029	0.811763	0.581341	1.08435	0.674487	0.74088	2.2571	3.74643	2.7752	3.04029	4.36938	2.76024	7.66499	9.55593	10.391	25.6313	25.91	22.9794	28.7407	20.459	19.9185	3.91818	6.83495	4.84787	12.9057	17.4859	12.8157
Zm00001d028274	1	1.52187	1.2977	1.86273	0.501983	0.442682	0.54271	0.978044	0.613012	1.25488	0.490363	0.560089	0.374021	1.04516	0.831799	0.564264	2.05416	1.99033	1.90014	2.32488	1.81646	0.945348	2.09797	1.22814	1.68646	1.22341	0.927596	1.22049
Zm00001d028304	1	10.2919	9.35875	8.5658	5.07892	4.71746	3.25047	5.53499	5.57318	5.33475	9.96566	15.1059	9.75981	18.8373	18.8862	18.596	26.0837	33.1429	15.41	13.7075	20.1608	20.5582	22.8513	29.5787	28.5224	19.5793	26.6412	20.336
Zm00001d028333	1	0	0	0	0	0	0	0	0	0	0	0	0	0	0	0	0	0	0.576414	0	0	0	0	0	0	0	0	0
Zm00001d028440	1	3.54403	7.92081	3.72642	2.97807	4.41424	4.24451	2.07529	1.74438	1.90061	5.19898	11.9695	3.87554	5.53454	5.11239	5.34344	5.63521	7.15068	10.1149	7.14312	7.84861	11.2678	4.61431	6.68785	9.72822	4.99037	6.53531	7.56995
Zm00001d028451	1	3.65255	5.20312	2.63461	1.70094	1.32058	1.49198	5.21068	14.6793	11.1894	43.2749	47.8075	49.7998	51.2614	48.4235	44.4025	53.8006	58.0174	58.1673	30.0583	31.4695	37.0835	43.3195	35.0561	39.4193	40.4826	33.0152	39.6845
Zm00001d028472	1	2.04687	0.227377	2.14899	0.367559	0.288674	0.561874	1.10799	1.04499	1.12095	5.44397	10.4678	5.43516	8.96766	11.0397	7.78756	7.69083	7.75666	8.12846	17.4965	18.5625	15.1955	13.7776	12.8129	11.083	9.10895	9.55942	7.95248
Zm00001d028475	1	21.05	18.6194	21.6302	19.5889	19.2208	17.6198	19.0415	20.6138	21.1875	31.2228	36.2704	28.7976	34.1908	33.7507	32.9696	44.43	41.9803	43.3614	40.129	34.4021	36.9252	35.004	29.4029	31.2978	33.5413	30.4021	33.2346
Zm00001d028477	1	74.1791	75.2697	78.788	47.0162	47.3513	46.0279	72.9858	74.7955	75.5686	107.293	112.082	97.5666	169.305	108.555	166.436	329.234	322.501	221.544	158.541	146.413	149.978	200.975	149.361	156.55	116.965	96.4478	117.338
Zm00001d028548	1	610.705	384.847	655.559	144.724	141.617	141.21	400.037	341.921	321.903	240.466	375.151	252.165	481.244	508.395	465.825	1019.5	865.599	1017.86	859.549	842.633	795.168	272.411	483.226	460.054	216.854	385.232	297.619
Zm00001d028576	1	6.27452	5.64384	5.53239	2.24379	2.16412	1.74729	8.25508	13.3209	13.0594	17.2848	22.1011	15.0482	39.5174	39.5029	36.6115	34.5642	42.5328	48.2268	36.2174	37.49	40.5543	26.6518	33.1807	30.864	34.9897	32.3622	41.0696
Zm00001d028587	1	2.32894	2.38336	1.95952	1.20983	0.976336	1.33474	0.76398	1.43628	0.894568	0.442032	0.570123	0	0.968141	0.393148	0.949597	2.40479	2.29899	3.41057	1.85646	1.74197	0.893087	2.61339	1.69242	2.20607	1.31103	1.5532	1.70122
Zm00001d028599	1	0.081236	0.103095	0.073972	0.020576	0.054271	0	0.746022	4.33605	4.23661	138.521	231.536	101.18	263.478	179.218	241.11	679.415	602.832	684.252	406.486	414.96	387.03	65.05	179.103	139.156	169.741	188.455	198.855
Zm00001d028625	1	5.71842	1.39455	7.62819	2.32174	1.77139	2.5084	1.66229	2.43684	3.5918	8.23024	5.18382	7.01603	6.19152	5.5662	5.45857	15.1313	16.2735	14.6659	14.1216	12.4437	17.1625	7.05187	10.38	9.71915	9.22642	8.89621	9.13453
Zm00001d028627	1	0.597761	0.418444	0.870504	0.631234	0.417017	0.754999	0.2168	0.651801	0.435325	0.062024	0.67576	0.253276	1.34447	0.904562	0.754533	0.990997	1.15728	1.44814	1.43538	1.99788	1.2747	1.06709	1.21657	0.885628	1.37393	1.57523	1.42697
Zm00001d028643	1	32.144	36.9763	30.6858	19.2225	23.0464	21.3609	22.6608	24.7811	24.191	28.9745	33.0607	30.1876	30.0088	30.0327	27.2103	56.5238	61.2171	60.8104	64.2444	66.1366	54.4544	57.0429	55.2739	56.1359	60.3122	52.1673	57.1951
Zm00001d028698	1	24.4165	29.5106	28.0792	22.0848	20.9246	20.5325	37.9089	38.6532	38.5152	25.6271	25.5822	22.6631	38.2939	31.1976	35.198	39.4785	47.6586	50.1808	33.5814	34.941	36.5981	24.8675	33.0383	25.9976	38.1914	44.0636	45.9965
Zm00001d028748	1	0.133265	0.108484	0.096775	0.147939	0.11461	0.092536	0.095127	0.050172	0.039921	0.078391	0.115227	0.097561	0.135586	0.071969	0.087977	0.283101	0.087364	0.205198	0.264194	0.15465	0.238237	0.081052	0.188108	0.15548	0.209679	0.19304	0.173363
Zm00001d028751	1	0.63641	0.340331	0.198387	0.492545	0.596704	0.315462	2.68039	19.0593	17.7261	187.204	249.508	167.782	250.922	182.424	221.429	312.176	293.307	339.879	179.559	199.805	202.353	31.3951	84.0403	60.8903	89.0178	90.3202	100.041
Zm00001d028761	1	0.867059	1.09895	0.477956	0.079728	0.351076	0.247296	0.586033	0.615944	1.03179	3.39855	3.9727	2.18536	12.5195	10.7206	13.3935	73.755	73.7871	69.0966	43.7468	40.1743	41.3893	15.0633	22.6436	19.573	25.2873	24.1409	27.1702
Zm00001d028766	1	1.20046	1.75968	0.722337	0.667213	1.66392	1.07316	0.87548	0.65721	0.627591	0.853206	0	0	2.15515	1.19226	0.827888	2.53134	1.21924	1.13702	1.89231	1.28832	1.34572	0.874492	1.972	0.843755	1.37967	0.737366	1.3027
Zm00001d028776	1	21.5852	0.507085	37.3292	1.80447	1.66653	0.828334	4.63449	8.65164	7.96293	1.31773	10.7238	4.38135	26.666	17.8636	11.054	18.3573	17.9926	19.3677	16.0851	17.6827	13.1709	24.772	18.2408	19.792	8.43216	9.89178	10.0428
Zm00001d028824	1	7.80963	7.09846	7.44229	4.71582	5.12878	4.85422	7.84764	13.0971	10.2479	19.5402	27.1157	19.7076	17.0611	11.3309	13.1784	36.2604	31.2631	28.8101	38.2163	28.6095	33.6271	7.70943	12.0866	11.617	14.3287	14.8558	11.2701
Zm00001d028931	1	19.7791	0.504007	28.1445	0.185594	0.228104	0.452712	0	0.237929	0.380252	20.5943	40.9375	15.5582	19.5761	9.33496	19.1551	27.6461	34.8846	28.4011	33.9041	30.1467	31.1997	2.56301	9.42655	8.54441	16.9863	22.1497	15.8901
Zm00001d028949	1	96.6323	88.8745	102.476	52.8123	49.1343	50.5012	81.0611	92.8999	94.492	145.35	179.061	165.827	86.2785	96.7488	78.3848	163.952	174.067	163.919	187.275	190.847	192.628	82.532	111.207	111.341	123.477	214.293	152.35
Zm00001d028966	1	14.1073	11.9553	14.0008	12.6212	9.83757	9.62975	12.5758	15.4862	15.9134	26.4069	23.7122	18.934	10.3831	13.5615	15.7749	40.4619	39.2707	27.1443	46.2104	33.1208	33.0916	28.7131	18.8884	20.9106	21.4678	28.2166	17.3691
Zm00001d028984	1	12.8881	13.338	13.3122	6.13562	5.76609	5.41445	7.73789	5.89159	6.08926	5.61917	4.46953	5.4477	6.54421	5.97981	7.07027	15.5279	13.8282	17.7261	18.6757	15.1517	16.8935	9.0873	11.1341	10.3159	13.3194	13.1429	15.1677
Zm00001d029083	1	7.04478	18.8509	21.1367	6.81842	3.96132	4.74151	4.41736	1.52039	4.19729	3.26575	7.38974	3.32792	0.200554	1.34884	1.41444	10.4613	20.6443	36.0808	5.0074	5.20975	5.59563	1.11234	1.62913	1.08149	16.2572	17.781	10.7976
Zm00001d029134	1	1.47553	2.27832	0.953458	1.16711	0.886547	1.04113	1.56856	1.19343	1.51793	2.31491	2.34766	1.37517	2.22222	3.42437	2.84688	7.65711	6.85986	5.76259	4.49708	5.46164	5.9183	1.79899	3.19747	2.7067	3.315	4.82971	3.9817
Zm00001d029152	1	4.11742	5.30785	2.41078	2.20859	2.35919	1.9756	4.61346	3.40565	4.42809	2.65784	3.45771	2.43504	3.9243	4.71027	4.91774	5.88176	5.84309	6.52546	5.28534	4.83197	4.55479	6.41832	5.63033	5.50598	5.52832	5.2444	6.82672
Zm00001d029202	1	2.59152	2.14441	2.20387	2.18853	2.75005	0.989097	1.62044	3.18442	3.71469	15.7274	21.4115	16.4573	19.7818	21.0027	15.0471	17.5096	33.9504	21.6866	23.4053	26.8959	33.4716	30.9076	39.0848	27.2402	25.7297	33.4122	28.8012
Zm00001d029232	1	0.173679	0.219724	0.063085	0.280425	0.092832	0.700167	0.911576	0.514114	0.577277	1.14553	1.9756	1.14112	10.5571	10.0129	7.80419	9.14664	18.8118	16.5044	14.0316	10.9373	17.5606	13.6589	13.1427	12.8106	12.1182	18.0157	12.478
Zm00001d029234	1	16.9981	15.4777	17.2568	20.9002	19.8454	19.5916	22.12	17.9391	19.4552	18.9705	24.1322	16.233	57.289	66.4339	59.7827	54.5037	51.3739	51.4348	51.4982	54.2197	55.4833	25.8146	29.4356	24.8315	36.6842	39.853	38.2579
Zm00001d029237	1	0.419811	0.49932	0.310196	0.343712	0.59636	0.300604	0.326183	0.376913	0.437543	0.361171	0.420898	0.312422	0.439183	0.52361	0.567033	0.359606	0.395612	0.736042	0.541485	0.389081	0.429354	0.54072	0.353361	0.472007	0.594389	0.355442	0.542411
Zm00001d029258	1	3.73092	2.42883	3.98799	3.59632	4.89573	5.01685	4.66344	7.30961	8.04168	6.88577	8.46237	8.38631	6.27728	8.03574	4.3364	31.792	37.2097	30.6374	39.9206	28.0277	35.6942	17.1617	13.0363	17.5368	11.0221	13.809	10.4992
Zm00001d029290	1	8.92343	1.08027	14.3902	0.05388	0	0	2.06196	6.27721	3.93011	31.416	51.5816	23.9936	69.091	50.2011	52.6729	109.823	92.0312	113.101	69.204	82.8115	69.641	66.991	77.1452	53.7055	89.2995	83.9413	96.6796
Zm00001d029372	1	1.25987	1.11536	1.14645	0.360907	1.03756	0.703281	0.592552	0.967966	0.679385	0.512809	0.494605	0.468187	1.4718	1.60633	1.38692	1.25023	1.85034	2.23283	1.59533	1.41867	1.75918	1.25868	1.74672	1.53031	1.56268	1.6567	1.48541
Zm00001d029387	1	1.58994	0.715482	2.23772	0.691866	0.051315	0.190585	6.08399	7.90731	4.88911	26.4759	42.5258	24.726	743.396	945.73	854.281	662.484	684.515	855.522	532.379	383.518	571.509	228.449	305.568	187.268	236.229	203.565	270.388
Zm00001d029389	1	1.91751	1.95797	1.91081	0.906041	0.936731	0.457284	1.0145	1.48792	1.76419	2.97427	1.67318	1.55748	3.08063	2.52431	4.52889	3.88229	5.00207	7.96459	6.82549	5.4601	4.84139	2.63418	2.92639	3.1634	4.83927	3.90001	5.36193
Zm00001d029391	1	0.021806	0.05533	0.079403	0.022084	0.053059	0	0.79217	2.17064	2.04577	4.49371	9.59498	5.78594	10.1003	6.87263	11.9957	92.103	133.714	107.235	34.7195	37.5749	36.6358	9.77397	11.6412	8.45341	11.5616	22.1658	19.4109
Zm00001d029420	1	9.31069	7.45255	9.06194	3.47989	4.28361	3.40186	6.28769	6.74185	6.04717	7.49536	12.3324	8.24726	10.4071	13.0844	8.73863	17.5784	18.7819	14.4403	24.9083	22.7456	19.054	25.3577	20.3834	21.7969	18.2454	16.6566	17.7943
Zm00001d029475	1	18.4874	13.8437	22.6092	7.03903	7.55851	7.84935	21.348	20.1129	21.7282	35.7547	47.563	28.7502	49.4651	48.9174	39.5645	49.5182	68.2197	67.2661	38.7319	52.2841	50.8277	43.2929	58.0319	52.528	56.757	64.6273	51.1084
Zm00001d029488	1	1.69765	1.42119	1.75434	0.684227	0.751551	0.885568	1.6837	2.09196	2.18298	3.41856	4.38226	4.0038	4.05053	5.2842	4.59543	7.4494	7.66216	7.35546	4.91537	4.8469	4.54044	5.77145	6.8868	5.26645	6.85874	7.29913	7.90247
Zm00001d029545	1	0.311456	0.317006	0.284065	0.691999	0.464644	1.123	1.22602	1.27428	0.851265	0.897186	0.477937	0.444528	3.52108	2.82421	4.39138	11.1079	6.71456	9.01695	9.55153	7.06172	8.58794	3.81159	4.09839	5.17403	7.95876	6.13919	8.92072
Zm00001d029559	1	9.3111	8.62058	9.76591	9.27947	8.2973	11.4974	7.76024	8.27306	9.67539	12.9556	16.4024	14.9451	11.9932	14.5688	14.063	15.3909	14.6701	13.5659	16.9779	17.4888	19.9123	9.99563	16.0551	13.7363	15.2206	13.6044	13.3652
Zm00001d029564	1	3.65069	3.27662	4.62492	1.50531	1.92776	1.47672	1.67394	1.57264	2.08298	1.44687	2.50169	2.02424	3.25653	5.05064	4.41375	7.01634	9.92678	5.25414	4.93947	5.64997	4.70794	5.34545	6.6713	5.13803	6.34129	6.32383	7.40606
Zm00001d029571	1	5.49353	2.71172	6.82665	1.54298	1.97106	1.80365	4.48653	4.68894	5.00299	5.58154	6.38456	4.17217	6.84759	7.66607	6.68509	12.5398	11.8464	6.64164	4.11142	3.58859	3.69324	12.954	8.62818	9.74668	7.6572	5.14318	8.10112
Zm00001d029601	1	52.0268	69.1381	43.9904	37.552	38.5346	42.6052	20.0595	32.5393	25.762	32.6475	42.2625	38.1731	66.0597	74.2704	61.1882	94.2476	96.4471	125.028	159.502	147.455	130.605	77.0521	111.019	99.6509	109.723	133.933	108.537
Zm00001d029602	1	0	0	0	0	0	0	14.0978	10.6686	19.2412	12.1561	25.5393	15.0212	23.6209	31.2718	31.097	27.4078	50.8629	71.8966	45.0202	37.4207	54.2695	26.9046	53.6407	46.1243	18.1814	51.6177	52.8008
Zm00001d029636	1	16.6748	26.2986	15.8769	2.31516	2.61738	2.64349	13.0972	31.3085	27.9377	103.168	139.61	99.9149	313	261.74	262.559	403.509	384.166	431.923	182.018	181.089	196.463	113.723	171.852	101.75	115.368	128.152	127.52
Zm00001d029651	1	3.26251	3.64562	2.08617	2.48552	1.86316	1.01124	0.93311	2.68186	2.27933	6.40469	5.86043	5.45325	4.84224	4.58915	5.67683	35.105	38.1461	28.9095	46.0452	33.3846	38.189	4.59555	12.0393	8.87869	13.8921	15.4047	14.9594
Zm00001d029662	1	0.337924	0.388988	0.893365	0.558633	0.519959	0.289053	0.604618	1.40217	1.46039	8.56654	8.56552	8.5086	11.1234	6.73856	9.81129	58.6294	54.2795	27.2743	42.9427	27.4517	33.6192	40.1972	18.6558	33.7105	28.1696	12.5052	30.7499
Zm00001d029684	1	5.13226	3.82988	5.1767	2.15754	1.85386	1.77874	3.71461	4.44853	5.63355	6.86602	7.32568	6.33	7.56571	8.14702	7.11522	16.6122	16.8699	13.3769	18.4662	14.9859	13.8201	15.8894	12.7684	13.001	12.9944	11.8446	11.6922
Zm00001d029688	1	3.23141	3.8161	3.87499	1.53291	0.246612	0.717254	10.6122	15.1125	16.8989	21.2728	25.426	22.6015	25.8941	28.4995	27.1353	39.992	42.1631	34.6695	21.9622	26.6238	25.9638	27.2169	30.4932	20.3363	18.5087	23.7055	24.4679
Zm00001d029722	1	4.3191	5.05714	4.82128	5.78859	4.60213	4.49487	4.00449	3.31258	4.0307	4.41569	4.61647	3.88685	5.86506	4.83479	5.89138	7.45383	7.18592	9.18235	7.14756	7.81239	5.64153	7.35768	7.46432	6.66879	8.53179	6.26772	8.72031
Zm00001d029758	1	4.93242	5.80702	3.99941	6.83998	6.63383	4.54589	2.35986	2.20127	2.48522	4.19532	4.52827	4.12147	5.82954	3.98547	5.96316	20.4293	19.8478	16.3654	7.86289	7.33172	8.63365	2.97053	4.82917	2.82291	3.42529	4.09742	4.1076
Zm00001d029763	1	15.5186	15.1465	11.8649	3.40402	3.97376	5.461	14.611	22.681	23.0859	38.4456	78.0369	55.0893	61.1718	61.7327	72.1256	65.4206	76.1982	73.27	57.6539	51.6673	55.3613	30.139	48.5502	37.8685	37.9238	45.0582	51.617
Zm00001d029785	1	11.617	6.56876	14.4318	6.40751	6.02661	6.08601	4.50943	3.43634	4.48377	9.73577	9.81875	7.54458	11.0976	12.7956	12.2776	29.3308	31.0148	18.3618	41.5543	30.5886	31.3568	28.6396	21.4611	22.9822	23.3339	17.9243	24.2257
Zm00001d029809	1	10.3775	0.543081	11.4677	0.861369	0.957807	1.55943	1.9752	1.59069	1.3455	4.18347	6.74378	3.28452	7.5357	5.88537	5.25444	9.27088	11.6183	11.15	13.5104	14.9861	14.427	7.49301	11.9071	8.8852	10.0986	8.81431	10.0778
Zm00001d029839	1	22.2055	29.9042	18.6186	44.7489	38.0921	31.8777	35.0797	38.2458	38.8794	69.519	66.1305	61.2904	81.0261	81.4206	95.9561	159.993	142.932	158.142	146.409	137.106	151.172	65.2449	97.5005	94.3242	94.9343	94.6419	94.5341
Zm00001d029855	1	8.64339	10.9245	5.07508	6.71134	6.74182	4.51738	6.66868	8.04104	8.26967	7.92527	7.51674	8.94224	9.97615	10.9342	9.6813	12.9829	19.2768	23.9027	15.1725	16.8687	21.9375	10.3449	13.4812	13.8491	15.6507	16.8945	19.2052
Zm00001d029921	1	0	0	0.024653	0	0	0	0	0.066895	0.032252	4.20692	10.4167	2.8187	12.5161	9.33356	9.0742	41.5483	49.7865	55.3984	48.6565	38.8848	45.9229	8.12823	24.7434	19.8521	29.6792	35.5068	34.8336
Zm00001d029975	1	1.5585	0.65745	2.66456	0.863962	0.75384	1.28706	3.88707	5.50068	5.77152	22.2964	38.2913	24.9086	39.2773	38.4341	40.068	174.348	152.427	142.652	144.313	149.336	144.827	64.9435	83.5925	63.8925	85.0948	105.65	89.8131
Zm00001d029991	1	5.62171	5.91342	3.68905	2.662	4.53275	5.25693	5.15526	2.96497	3.44192	1.63907	2.105	3.33545	6.4891	4.10531	6.81042	10.551	14.0083	12.7924	12.3206	6.85589	10.7639	10.3498	11.0471	8.81696	6.68294	8.08792	9.29588
Zm00001d030031	1	15.7632	4.61522	18.9253	1.74498	1.48777	0.89631	6.63959	8.81966	8.81834	13.8211	16.1443	11.4593	20.1558	22.4842	22.1818	39.8094	39.5985	34.2503	34.928	35.0703	35.9856	44.1807	36.7677	34.5499	40.8215	39.7535	42.039
Zm00001d030159	1	47.4741	50.7918	46.451	41.818	39.2638	40.3533	53.6906	60.5519	64.1221	91.4931	112.394	98.6011	83.668	80.739	78.2811	126.253	117.422	101.006	93.8222	87.3477	87.0399	60.9032	64.335	61.7284	65.2686	61.47	70.9462
Zm00001d030189	1	0.12466	0.154425	0	0	0	0	0.185978	0	0.818756	2.53631	4.86234	2.87425	1.40932	0.597169	0.196057	7.65142	9.97366	7.31365	2.39192	2.18974	2.07303	0.185117	1.22193	0.199982	2.20252	1.41795	0.912241
Zm00001d030191	1	2.83816	1.28902	4.31729	0.436305	0.467183	0.1244	0.364297	0.837226	0.623255	5.26944	5.77716	4.25534	40.8599	34.7002	38.1711	40.7641	38.3153	32.9193	22.6942	24.1247	28.7071	21.519	21.3917	22.2826	27.3227	24.1941	27.2572
Zm00001d030213	1	0.961592	0	1.5906	0	0	0.052797	0	0.242196	0.070193	1.29977	1.3065	1.05124	10.8559	10.082	8.52309	12.1414	12.4024	13.4642	9.42199	8.03662	8.49157	13.2321	11.6511	10.0551	11.4847	10.0303	11.3851
Zm00001d030220	1	6.91902	0	8.46842	0	0	0	0.041454	0.233835	0.037538	4.03525	7.66958	3.94315	15.8625	14.1427	12.3858	20.3425	16.3412	19.192	14.842	19.5699	17.079	10.0199	14.7232	9.85453	16.2809	13.6993	17.3432
Zm00001d030235	1	10.2621	14.2924	8.3413	8.07933	7.68602	7.81925	13.7888	21.1691	17.2773	32.6713	48.4191	34.6365	32.271	30.5234	29.322	41.5458	46.0674	45.7607	30.4429	39.8292	37.8616	17.4681	26.3174	27.3178	17.4179	32.7445	23.8665
Zm00001d030323	1	0.64141	0.280829	0.901719	0.074773	0.074924	0.028306	0.068965	0.142802	0.075419	0.197314	0.189603	0.183916	0.46701	0.26801	0.372317	1.09014	1.38098	1.09302	1.04499	1.22505	1.02444	0.682512	0.609882	0.4377	0.784602	1.02381	0.87802
Zm00001d030342	1	3.24757	5.04219	2.33252	1.62401	1.88719	1.93218	6.19301	4.26301	5.05276	2.17199	2.80491	2.22336	4.27686	4.68074	5.32437	7.3297	4.68677	5.19002	5.34053	4.30624	5.52241	5.15561	5.00216	6.7077	5.74052	4.25532	5.83328
Zm00001d030380	1	0.058961	0.062369	0	0.033179	0	0.098411	0.154888	0	0.246329	0.274448	0.235143	0.244347	0.352474	0.189989	0.41721	0.169282	0.499663	0.389704	0.227345	0.448191	0.270662	0.336985	0.264779	0.354707	0.486334	0.622796	0.246695
Zm00001d030437	1	1.40062	1.3617	1.07676	1.42365	0.783738	0.504758	0.730931	0.713576	0.603415	0.773901	1.3155	0.93404	3.08826	3.13955	3.53212	3.5435	3.45216	3.49978	3.19534	3.89277	3.14853	1.77204	0.990413	1.8088	3.06324	2.17877	2.65215
Zm00001d030500	1	8.0314	8.4047	6.77602	6.19514	6.70433	5.31335	7.09704	7.49118	8.53586	6.06663	8.23119	7.15916	9.62165	10.91	9.58104	17.3897	17.0995	14.374	15.1747	13.583	14.6855	13.8308	14.0747	13.6304	16.4209	17.2496	16.5781
Zm00001d030532	1	12.6244	15.8183	13.5398	1.23885	1.35905	0.401148	1.86038	4.64612	4.24279	5.75895	7.23488	3.72662	14.0881	14.4976	14.1519	20.6851	16.113	18.9038	7.13394	11.1163	10.5593	8.25191	10.8329	11.5397	6.10033	4.11592	6.03659
Zm00001d030550	1	29.4451	27.7943	24.2289	19.3292	20.2326	19.7197	37.7065	34.7776	32.9761	7.16194	5.45012	5.79934	21.2103	24.3222	23.5985	44.0965	46.9251	56.9328	25.2982	31.0913	27.1689	20.1157	24.5814	23.7219	8.7208	11.9379	11.4518
Zm00001d030551	1	7.64375	9.28111	6.3302	5.9645	7.08023	6.25594	8.47679	13.7814	13.2226	36.1297	44.6414	32.62	62.2186	47.7212	56.1956	95.1256	91.8737	80.4779	31.9113	31.3291	30.5309	9.81885	18.5967	14.6387	15.8112	20.7155	18.6439
Zm00001d030662	1	4.50987	0.951577	4.00602	0.748535	0	0	5.7619	2.92561	3.18864	2.13273	0	0.439177	0	1.02585	2.54791	13.0982	11.3596	2.25676	7.61944	4.06173	3.8193	0.457828	0	3.74212	2.08337	2.61161	2.19982
Zm00001d030678	1	44.9713	6.9306	61.9843	4.74758	6.93052	4.49933	3.34524	3.05743	2.64498	15.7849	19.4665	11.5939	24.3179	21.7789	21.2358	83.5555	68.0447	72.9164	54.7234	42.8859	57.4568	26.0432	35.1777	36.0739	66.868	71.0562	59.2907
Zm00001d030761	1	0.021162	0.080616	0	0	0	0	0.027703	0	0.077642	0.030369	0.088168	0.068927	0.02816	0	0	0	0.159828	0.120395	0.054402	0.045642	0	0	0.089929	0	0.023278	0.023419	0.024303
Zm00001d030795	1	0.230467	0.585456	0.42003	0.233743	0.322589	0.199342	0.369962	0.345429	0.275034	0.830316	1.5984	1.0082	5.14034	4.1338	4.31552	7.76328	9.02668	8.48366	4.92922	5.08268	5.21086	8.4641	7.51836	6.48108	6.9489	4.71712	7.40027
Zm00001d030850	1	10.0834	13.7075	6.89138	6.55381	9.30519	6.65773	5.60797	9.05938	8.25143	18.6303	26.3441	16.599	51.614	48.5682	53.3494	67.1296	110.006	89.2942	31.8358	40.9646	59.4922	49.3976	68.8539	59.8848	68.0956	90.1785	85.8238
Zm00001d030856	1	4.30009	1.65085	5.62682	0.564724	0.890308	0.937779	2.34811	2.2659	2.51924	6.08495	10.1558	6.10379	9.417	9.30546	7.15888	7.49123	6.88256	10.3544	5.30982	7.06307	7.79086	5.94937	6.86505	6.33663	7.48541	7.37981	8.68859
Zm00001d030938	1	7.93782	4.38035	1.4855	0.885034	0	2.43149	1.1724	1.16622	2.18177	6.07732	0	2.80011	0	0	4.28981	0	14.6747	9.14356	9.86052	2.86292	7.44037	7.80936	0	0	3.68931	4.67405	0.997555
Zm00001d030941	1	0.265803	0.333981	0.179938	0.531873	0.05921	0	0	0.327417	0.234511	3.02283	3.04247	2.57465	6.07167	4.07291	4.63389	9.73079	14.4769	10.9515	22.2132	12.8315	16.4837	17.1733	15.7241	17.9214	10.6421	8.01631	14.5757
Zm00001d030953	1	6.68787	3.01646	8.94601	4.08577	3.94438	4.18278	3.37788	3.4478	4.13157	12.0233	16.6266	12.8553	22.561	20.353	21.4156	67.2758	57.9264	47.0252	61.5521	57.3228	51.5285	33.0104	30.1266	27.2042	26.1646	22.4599	28.516
Zm00001d031099	1	1.16642	1.10259	0.72165	2.33902	0.948368	1.31329	0.820995	1.21712	0.21212	0.623017	1.38565	0.698026	2.41203	5.48614	3.33783	3.67104	3.15785	2.7925	2.0583	4.25472	3.3157	1.95391	4.2402	1.35214	2.2601	2.99331	1.12201
Zm00001d031104	1	0	0.015236	0.019602	0.059176	0	0	0	0	0.04897	0	0	0	0	0	0.064482	0.29998	0.040016	0.049527	0	0.023328	0	0	0	0.06765	0.022066	0	0
Zm00001d031109	1	6.12764	3.25579	4.71532	0.625718	1.5447	0	0	0.062367	0	0	0	0	3.11964	3.0169	2.08067	26.5352	28.4953	28.6333	30.37	33.1518	33.5185	5.23256	13.2537	17.1542	13.0301	27.4699	18.8587
Zm00001d031110	1	0	0	0	0	0	0	0	0	0	0	0	0	0	0	0	0	1.11951	0	0	0	0	0	0	0	0	0	0
Zm00001d031119	1	0.035713	0.090695	0.032535	0.090517	0.015906	0.07207	0	0.02204	0	0	0.099076	0	0.072102	0	0.102501	1.29946	0.845095	1.2964	1.17538	2.17347	1.68582	0.473381	0.833108	0.991463	0.802551	1.50142	0.765303
Zm00001d031120	1	44.8434	42.3345	40.8779	23.4032	22.8319	21.4431	36.1704	40.2302	40.7636	59.715	81.6158	59.1305	86.4947	102.209	96.5799	115.349	116.105	114.466	89.321	93.1328	95.6096	82.1059	90.8029	92.9017	95.3343	112.571	119.128
Zm00001d031125	1	12.6333	8.41776	9.91513	8.08289	9.5163	2.30233	14.1191	13.0526	9.76849	6.42518	14.487	7.99062	9.23324	17.228	11.2861	16.5565	14.634	15.0482	15.2604	20.9703	18.6187	9.78689	15.5058	13.6216	21.0951	16.9429	12.772
Zm00001d031167	1	0	0	0	0	0	0.032239	0	0	0	0	0	0	0.580815	0.550185	0.710813	1.09923	2.70759	1.63766	0.897265	1.69077	1.66971	0.211553	0.372633	0.726271	1.10278	0.822126	0.91543
Zm00001d031229	1	2.03312	2.51277	2.47067	0.653272	0.963457	1.10383	3.23574	2.24008	3.27837	2.10392	4.26065	3.36525	4.77499	7.3403	4.96114	9.76507	7.98205	9.47342	9.71383	11.1621	9.76209	5.25803	8.60491	6.50455	7.702	9.90329	9.52991
Zm00001d031241	1	0	0	0	0	0	0	0.016493	0	0	0	0	0	0	0	0	0.016933	0	0.017902	0	0	0	0	0	0	0.027586	0	0
Zm00001d031254	1	4.73231	3.71373	2.70227	1.22157	0.917317	1.07108	3.6881	3.15069	4.80771	3.5996	6.28009	3.33604	6.04689	7.14595	6.59764	8.26391	8.29686	7.67356	8.37612	7.32636	7.66278	9.12455	10.1411	7.97313	8.43609	8.12292	9.34212
Zm00001d031275	1	0.059257	0	0.026931	0.119764	0.131966	0	0.699741	7.71228	5.74137	210.512	349.669	173.046	257.525	210.841	246.052	553.688	471.403	486.816	481.737	575.073	539.268	26.8103	157.798	132.288	264.817	269.533	304.032
Zm00001d031292	1	10.5723	13.2688	11.2188	8.04734	8.26716	6.84495	9.91394	12.6659	14.6142	16.6404	14.0701	14.9262	22.9516	17.9118	19.569	40.4842	46.6672	43.928	32.2986	32.143	36.2504	30.7711	29.962	31.3091	41.3945	41.4261	33.3568
Zm00001d031322	1	2.7437	3.71448	3.44982	1.50353	2.54401	2.74905	3.74737	3.04905	3.48491	3.20444	4.30311	2.8402	4.84937	4.65223	4.11458	5.76437	5.76203	4.74787	6.9169	6.21222	4.90306	4.37421	5.39179	4.33005	5.23325	6.38773	6.33329
Zm00001d031338	1	9.33266	6.8537	9.4672	4.67583	5.44758	5.70633	7.8628	8.39788	8.62967	10.8565	11.6004	12.7927	18.4025	14.6651	14.8876	29.1412	29.9219	20.4659	28.3348	24.1794	25.9691	10.7493	10.8429	11.8259	35.5338	34.7757	33.6297
Zm00001d031423	1	87.4141	28.6235	99.1989	14.5894	12.1526	17.6975	16.1261	32.9462	28.1932	84.117	88.8559	81.0817	79.1607	74.2446	68.862	88.0206	114.119	114.481	175.411	99.8105	180.158	88.505	80.6219	92.4572	126.283	124.059	108.393
Zm00001d031435	1	0.540008	0.364868	0.564832	0.212232	0.303621	0.353545	0.192597	0.159332	0.379491	0.865488	0.851217	0.695174	1.13084	0.886769	1.04262	1.90979	2.02728	1.3526	0.793538	0.629987	1.42045	0.293697	0.926322	0.910378	0.830041	0.661168	1.23325
Zm00001d031505	1	0.45179	0.588249	0.057353	0.395725	0.366338	0.543975	0.140137	0.240427	0.534699	0.114226	0.384734	0.303694	0.159308	0.131353	0.352694	0.764588	1.04473	1.37565	0.478126	0.276075	0.584851	0.243438	1.42053	0.368256	0.663479	0.923077	0.678875
Zm00001d031522	1	23.7003	27.0801	21.2803	13.2616	13.7383	13.5041	34.7097	40.7016	43.0125	94.1291	124.218	90.3873	64.8806	89.2206	70.4178	89.009	98.9132	101.893	110.306	122.27	115.172	89.8619	103.19	85.14	118.489	128.735	114.196
Zm00001d031619	1	2.46191	3.11849	2.45704	2.53299	2.09473	1.56816	4.83078	6.20826	5.59238	38.3727	64.8492	29.464	47.4709	40.7104	46.1903	171.193	149.244	151.621	132.434	129.743	129.857	13.7745	50.2397	39.9813	68.1482	71.6888	77.3813
Zm00001d031625	1	27.0283	2.63749	33.1316	0	0	0	1.37094	7.10724	0	5.7392	11.7166	4.25779	26.6187	17.7969	23.6326	48.0057	56.551	58.8724	70.0433	51.9896	56.8481	39.2573	29.9846	51.0111	44.4735	46.1236	36.5302
Zm00001d031654	1	3.05169	2.95735	3.16218	1.97352	2.09688	1.73436	3.79225	3.23027	2.99381	3.92562	3.24619	2.99978	4.02293	5.4397	3.22474	4.65177	4.84395	4.33594	2.54367	2.73123	3.02519	3.33664	4.47761	2.84414	3.87816	6.29296	4.09264
Zm00001d031655	1	83.9018	32.5918	115.862	5.53216	3.72175	4.22082	12.2224	25.6455	23.3054	68.8165	80.7463	61.8667	114.5	120.684	91.7545	132.883	131.914	111.976	96.9022	99.301	93.6001	145.13	119.416	129.778	107.424	64.1055	108.512
Zm00001d031659	1	70.159	78.9	73.0613	57.1953	53.9357	56.0792	56.7444	55.4034	58.1857	46.2031	40.6763	45.4265	62.4717	68.1601	67.0489	228.782	201.886	248.341	133.588	148.781	138.893	190.674	186.185	161.744	165.454	171.624	157.037
Zm00001d031666	1	12.9595	6.97236	12.7837	5.95033	6.56669	6.22618	6.26902	5.93117	6.49956	2.81821	1.60686	1.99882	12.0959	14.0583	12.316	14.0783	19.2824	16.3029	8.69785	10.9374	9.60947	15.0375	17.5423	18.9745	13.6269	13.4336	10.7285
Zm00001d031671	1	4.52882	6.6049	3.27085	2.37348	1.23679	1.63806	6.20962	11.4581	9.75089	11.9845	8.49189	10.7143	10.7211	11.6927	13.3441	16.8186	17.3519	19.0387	16.2363	10.4006	15.3471	8.89259	9.11207	12.6727	10.4155	7.67889	9.48745
Zm00001d031702	1	0.45467	0.269917	0.538875	0.246806	0.219069	0.098967	0.459734	0.150167	0.128047	0.340653	1.02858	0.645299	0.974564	0.798462	0.863726	1.58655	1.0483	1.52144	0.984136	0.893058	1.19922	0.530013	0.631274	0.826553	0.624181	0.684604	0.70508
Zm00001d031726	1	10.8859	4.78789	14.53	3.86398	4.99525	4.82537	2.29909	1.98463	2.58032	12.138	16.0724	12.4275	13.32	13.3002	13.7142	14.3752	15.2953	12.9416	19.8492	17.0613	15.423	15.082	11.5111	14.6236	9.85148	9.57971	8.68888
Zm00001d031732	1	67.309	78.7974	72.7534	24.3148	24.6308	23.3439	71.9501	107.679	111.943	318.558	438.083	302.608	425.293	330.793	405.901	719.995	726.691	595.283	775.439	579.831	737.971	158.018	265.6	179.759	279.603	247.141	337.813
Zm00001d031862	1	6.05564	4.88001	4.82404	2.25057	3.92241	2.73751	7.68392	5.1887	7.35694	4.81572	7.99076	2.3442	16.9357	23.8544	14.9087	21.8908	22.9489	9.64835	14.8458	18.1647	18.6401	13.5039	15.6436	21.1724	25.0445	19.2308	14.9235
Zm00001d031869	1	0.683197	0.435946	1.07631	0.250946	0.623061	1.03557	0.754307	1.36901	0.794751	0.116603	0.738987	0.53361	0.418861	1.50034	0.501861	1.87895	2.05637	0.323548	1.51845	1.29078	1.1483	1.93607	0.880861	0.564595	1.25066	0.307039	1.017
Zm00001d031874	1	0	2.15603	0.619978	0	0	0	0	0.441259	0	0	0	0.797779	0	0	0	0.994015	1.08551	1.52584	1.38046	1.8334	0.498128	0.503591	0.998421	1.36295	1.5139	0.394756	0
Zm00001d031878	1	3.5322	3.41292	2.81955	2.30975	3.26842	2.45911	31.8042	34.3747	26.9972	4.15051	3.48708	4.32455	7.8656	3.5564	5.12391	83.1862	104.515	96.6931	80.2081	73.5309	85.3762	22.7555	52.6939	58.0262	60.266	83.9621	42.1376
Zm00001d031948	1	11.0755	8.04026	9.72084	4.87153	5.72375	4.07004	6.92269	5.43509	5.811	7.05663	8.18093	8.8482	7.05085	9.93336	8.50981	9.57801	12.754	13.257	15.3245	9.23578	11.9314	10.4742	10.2023	10.7032	11.1277	8.40059	10.1632
Zm00001d031957	1	21.9014	19.7999	27.6208	17.2377	15.3738	26.2813	40.5786	53.9249	33.7533	18.0082	17.751	25.2625	42.0548	56.7365	34.2316	48.3226	65.4524	53.5747	17.3562	26.6844	39.6912	51.9912	36.219	33.755	34.7054	33.1769	46.0101
Zm00001d032032	1	4.15886	5.50352	4.08942	6.11545	6.07152	4.72317	3.45796	3.80842	4.23349	5.62657	11.0093	7.93984	21.8465	14.5823	17.8554	95.0295	83.1839	98.3059	36.3667	37.481	38.1956	18.9189	25.609	25.0069	39.277	30.7808	44.3065
Zm00001d032043	1	1.05133	0.321619	0.57083	0.715473	0	0.418322	0.313959	0	0	0.575043	0	1.02357	0.39426	1.09544	1.17936	1.76876	1.44803	2.56022	1.74264	1.17657	2.9279	2.18772	2.07954	3.12751	1.29927	2.6318	1.14595
Zm00001d032045	1	4.4003	3.92308	3.99475	5.5668	4.65904	5.71872	4.68545	4.98217	3.59513	4.91123	3.05206	2.9625	14.9537	10.4894	16.7797	17.3904	14.8004	15.1353	7.2616	8.69996	8.46222	11.7449	8.14642	14.1229	6.7438	6.34315	6.45603
Zm00001d032056	1	1.40683	1.44335	1.64314	1.79183	1.91258	1.97643	0.501834	0.380877	0.353871	0.587545	1.02704	0.742079	1.57787	2.01321	1.62963	1.49576	2.28019	2.16127	1.59276	1.6654	1.6684	1.61958	1.46625	1.8215	1.39444	1.26981	1.50231
Zm00001d032069	1	1.17391	0.12152	1.3734	0.193983	0.277428	0.289957	0.22002	1.44854	1.71168	12.3688	18.6765	9.88292	41.9848	31.004	32.4469	44.102	46.3281	42.2446	53.2442	57.1369	43.1063	20.4016	27.286	14.6369	31.75	20.6826	33.8489
Zm00001d032115	1	20.0749	19.2331	7.2662	16.4487	14.8663	15.6461	29.1946	31.0776	28.0164	74.475	76.3334	57.8209	96.7483	150.166	143.668	85.3848	97.7704	136.375	120.722	74.4299	115.102	33.1351	71.6715	56.6835	132.892	159.282	151.04
Zm00001d032152	1	20.3845	12.4795	28.0337	5.7884	5.55694	5.7777	19.7553	28.5447	24.5723	126.394	172.315	93.8709	178.882	160.737	163.255	1063.61	1136.97	1102.54	513.553	530.265	603.317	649.062	576.526	536.437	693.591	588.838	646.706
Zm00001d032213	1	0.206897	0.524087	0.376126	0.507775	0.342283	0.35759	0.736829	0.692794	0.594417	0.976129	0.902003	0.873565	0.477413	0.979997	1.10229	2.35335	3.11192	3.78496	3.24241	1.66525	3.85649	1.7801	2.21255	2.34945	1.7144	1.14432	2.59689
Zm00001d032218	1	5.6124	5.3928	0	3.73355	2.97874	5.9849	8.1585	6.32881	3.18472	7.55849	15.857	8.02333	17.4607	6.60137	8.5697	10.8691	11.8725	11.2952	18.4771	8.08283	13.2289	5.55738	12.629	8.36905	12.9015	16.5118	8.72806
Zm00001d032274	1	1.28863	1.24441	1.11869	1.1826	1.07053	1.35075	0.780184	1.10136	0.903056	3.41438	5.24198	2.38429	4.43596	4.04275	4.51744	11.5641	9.83889	8.69775	6.89298	8.79215	7.13289	0.986639	2.59385	2.36033	2.1477	3.18055	3.23227
Zm00001d032316	1	32.7348	32.9126	31.9117	32.0041	36.4805	34.6195	26.093	27.4083	26.8024	32.0367	41.9836	31.9901	48.0807	53.1294	46.7356	107.215	107.224	106.434	116.613	113.963	108.588	125.082	115.125	88.9521	112.037	99.4524	101.122
Zm00001d032360	1	0.444689	0	0.527006	0.580329	0.13213	0	0.389226	0.36388	0.170475	0	1.2348	0	0.798817	0.569582	0.423143	1.62196	0.900407	1.88851	1.72105	0.935314	0.210678	0.212293	0.414651	0	0.159591	0.163711	0.336182
Zm00001d032371	1	11.5772	8.60528	15.2168	6.17434	5.19305	6.33154	5.27575	8.0702	8.46246	30.3427	35.0759	28.4728	29.974	25.4821	29.3382	42.3997	42.3229	32.8862	46.0951	33.993	37.4939	36.1078	25.6282	33.9188	37.0371	26.8171	30.7677
Zm00001d032386	1	23.7783	29.0459	18.6788	19.8561	17.8422	18.6033	43.2962	55.3396	52.667	109.585	145.03	108.178	177.02	187.076	170.501	304.879	307.273	281.41	251.828	283.848	250.701	228.929	230.439	194.226	242.25	237.556	242.626
Zm00001d032433	1	2.66175	0.367767	2.4516	0.209457	0.259363	0.167587	0.054577	0.102564	0.246366	1.36899	1.32699	0.956866	5.15069	3.13049	2.90185	21.9772	25.054	25.3153	14.7266	16.127	15.1053	16.2073	13.4971	14.7135	12.2234	10.7176	12.4759
Zm00001d032438	1	2.17363	0.726384	2.35965	0.9761	1.04883	1.01452	0.911049	0.186211	0.93299	1.90701	1.8845	1.35498	16.5795	17.0169	15.8783	9.3802	14.8801	15.2917	9.11719	9.90935	11.6409	9.08971	13.6866	11.8936	6.7725	8.91626	10.3994
Zm00001d032457	1	3.97633	5.04063	3.26937	3.37816	3.2696	2.53627	3.61173	6.35296	7.61503	11.9083	14.2844	10.0697	10.5671	8.64518	8.58113	18.3597	20.7341	26.9876	11.0205	15.4266	13.0529	13.2291	17.3946	15.7671	16.3283	11.9555	17.545
Zm00001d032471	1	3.87823	3.52992	2.06726	0.805206	1.68326	1.17053	4.54723	3.26939	3.99393	3.16566	4.48663	3.04493	3.76655	4.41298	4.13071	5.32838	6.06218	5.01709	4.62371	3.5372	3.68348	5.87567	4.70625	4.43942	5.4575	4.65625	5.4763
Zm00001d032506	1	0.551711	0	0	0	0.976191	0.735078	0	0	0	0	0	0	0	0	0	0.763195	2.50065	0	0	0	0.764528	0	0	0.686163	0	0	0
Zm00001d032533	1	4.2927	1.33638	0.947297	3.70033	2.46128	5.93244	8.08766	40.4109	24.6115	441.336	617.706	360.019	765.555	711.013	709.336	932.771	833.19	972.408	590.607	707.198	570.767	180.988	290.237	179.861	239.019	246.26	272.543
Zm00001d032570	1	0.495237	1.00283	0.359886	0.599997	0.94117	0.399346	0.389889	0.822369	0.548967	6.41768	9.57202	3.50651	17.8394	22.2332	18.0902	41.4915	36.7309	25.8201	35.0411	34.6649	30.2236	43.4583	35.3859	35.8582	24.2462	15.1829	24.802
Zm00001d032613	1	1.44676	1.54473	0.841689	1.32723	1.24754	0.724842	1.45372	3.6097	3.08667	20.0568	19.5129	18.9013	12.6984	9.39706	11.4864	69.5047	70.6634	78.5415	63.6184	59.434	64.1383	13.2126	25.878	24.9067	23.8986	30.7022	27.7697
Zm00001d032636	1	2.59465	2.25892	2.51379	0.990457	1.15579	1.02126	3.22891	4.13651	4.19057	4.98947	3.41325	4.06882	7.58785	4.45209	6.11358	11.6124	10.9828	11.5139	2.94439	5.40739	4.85248	4.78091	6.62595	5.25741	5.47181	5.83806	6.91256
Zm00001d032650	1	1.0141	0.423094	0.152034	1.00971	2.25925	1.81097	0.998624	0.520105	0.395634	2.03243	3.86969	2.41474	4.89347	3.02341	5.56406	6.65795	6.30394	7.31856	10.469	9.75261	9.47314	4.78319	7.96046	4.17357	5.59886	8.22044	6.97098
Zm00001d032681	1	7.78953	9.17297	7.19312	7.11019	7.39144	6.7538	4.18003	3.37284	3.59522	4.43019	5.85948	3.3179	9.49374	9.08934	9.52253	17.3348	13.4754	15.1099	20.6498	17.6643	14.4666	14.9127	12.2799	11.3754	13.1824	10.7385	13.5188
Zm00001d032686	1	6.40879	6.7854	8.01971	1.71252	1.92808	1.50113	7.23581	9.78116	10.8164	22.9687	25.0767	19.0018	19.1668	19.8729	19.1812	110.731	105.977	77.9782	65.5428	60.6846	57.9933	51.3481	41.801	46.7878	48.7075	40.4729	51.807
Zm00001d032688	1	1.15467	0.125364	1.12699	0.670463	0.600164	0.65612	0.874074	0.60236	0.683433	4.4456	11.2141	4.89482	7.76427	12.2929	8.19319	17.3083	12.8526	17.2654	16.3206	18.2883	13.8743	5.16673	7.5179	6.42627	14.5783	21.547	15.291
Zm00001d032714	1	3.4664	4.93591	3.45605	1.36537	0	1.5718	0.892862	1.72528	1.55242	2.22092	6.73071	5.12714	4.56572	0	5.81916	4.65336	4.07871	7.83146	7.52232	4.2194	1.9201	4.81991	10.542	4.95523	5.601	3.64278	4.54623
Zm00001d032729	1	0.744352	0.142862	0.754488	0.055808	0.295707	0.390802	0.640306	0.627033	1.00695	0.395319	0.42184	0.45588	0.702434	0.910346	0.761659	1.11664	0.885543	0.823309	1.00863	1.15313	1.10493	0.566387	1.25403	0.858283	1.10441	0.664252	0.864648
Zm00001d032776	1	0.470019	0.234317	0.208117	0.365847	0.301376	0.187238	4.2002	26.636	22.9366	319.167	447.995	289.305	441.977	318.148	388.26	829.468	727.602	773.192	509.033	546.342	522.053	98.357	222.203	136.927	224.008	221.236	279.067
Zm00001d032828	1	6.90587	2.37041	7.67863	6.87893	6.77978	4.37275	3.83918	2.57603	3.35663	8.54475	13.5027	5.11513	8.33939	4.44961	8.33371	17.6105	12.4066	23.6871	4.72757	5.46047	5.59947	13.3219	3.15276	11.7948	2.18136	4.47992	3.12167
Zm00001d032902	1	1.56556	0.976686	2.32868	0.452616	0.686219	0.634907	0.163016	2.02373	1.47918	14.9703	25.0258	16.2616	30.2373	24.7144	24.1544	38.6114	40.202	39.6797	31.3345	32.9315	34.775	28.0276	30.7938	27.8252	27.2959	28.8923	28.7799
Zm00001d032926	1	19.4591	1.34748	26.05	17.7333	15.2157	20.8036	17.7524	17.781	20.1443	20.9216	39.9487	27.5706	34.5106	37.8644	26.8867	33.2808	35.6975	52.3815	21.9056	31.884	29.1101	26.1501	38.9008	38.168	24.2688	32.6386	22.6377
Zm00001d032955	1	12.609	1.40783	15.7389	0.578535	0.240269	0.181231	4.95459	12.3089	12.8906	80.0747	132.119	81.6945	219.328	247.334	213.131	191.185	255.368	284.796	131.601	190.349	211.488	167.334	220.5	189.69	223.197	242.281	222.279
Zm00001d032971	1	0.107015	0.067811	0	0.243516	0.095328	0.431653	0.491421	1.48539	1.17779	8.26573	6.7914	6.76372	5.68971	5.2195	6.4989	26.6363	24.2519	24.4544	32.6296	26.4844	31.8582	8.21875	12.7373	5.36973	9.95893	13.7026	11.6153
Zm00001d032992	1	9.85509	8.89359	7.54798	9.86422	9.23922	7.12807	4.70177	6.28986	5.23071	5.43948	5.90042	4.87927	9.49014	11.7774	12.1748	16.1172	15.1151	17.4523	12.2578	9.78657	15.3331	12.6689	10.2877	12.2127	11.4154	11.473	11.7555
Zm00001d032999	1	4.18105	2.72219	4.12808	2.53138	1.85232	1.78519	1.71235	3.22133	2.53023	4.87003	4.29606	3.34005	4.58547	4.56905	4.1898	20.1932	24.177	20.655	11.8488	12.6319	13.0364	15.4612	17.8811	15.9117	14.5899	10.6948	13.3153
Zm00001d033056	1	38.9439	35.6677	42.1787	27.9901	27.994	27.6189	31.6413	31.3005	31.7469	46.9908	53.9994	41.2634	74.6911	62.2156	75.9312	146.161	135.719	134.524	118.617	114.306	106.648	71.4519	83.4025	77.9569	81.8778	92.8002	93.1444
Zm00001d033057	1	0.371372	0.401832	0.230496	0.199085	0.276186	0.298658	0.18954	0.318132	0.129766	0.257712	0.220295	0.200065	0.256928	0.439225	0.289979	0.605719	0.673142	0.612934	0.803389	0.720803	0.532309	0.596183	0.582482	0.468201	0.524713	0.649743	0.731641
Zm00001d033084	1	7.58249	9.84488	7.34159	5.35971	6.51311	3.35296	7.7481	7.57345	1.89071	3.82438	5.08757	5.30431	9.09634	11.9495	10.1234	12.0266	13.1489	20.2419	8.31393	6.06002	6.27165	5.53395	12.884	9.6348	13.2306	12.6948	12.2314
Zm00001d033091	1	31.7102	8.31982	39.5086	11.45	10.8315	12.4957	15.6513	13.8888	16.0428	12.0763	13.7022	12.6122	21.7584	19.2865	19.6791	35.3102	32.878	41.7522	29.3734	32.4787	33.4029	18.2269	26.7574	25.7299	24.3316	28.4444	23.7267
Zm00001d033097	1	0.205243	0.074275	0.10661	0.059265	0.23507	0.07883	0.03847	0.289373	0.313741	0.294727	0.081345	0.224665	0.394663	0.934764	0.448609	2.76971	2.72915	3.20597	2.45967	2.12859	2.46552	1.37831	0.99392	1.07363	1.8612	2.49738	1.79658
Zm00001d033135	1	0	0	0	0	0	0	0	0	0	2.98245	4.71895	3.22222	4.94343	3.70013	3.43721	9.73533	10.9513	11.7618	11.5713	9.36981	12.2647	1.53319	3.22467	2.15197	2.91111	4.02183	3.09056
Zm00001d033159	1	26.5612	24.6984	19.5527	19.6845	22.841	19.3363	28.0872	20.2646	23.6044	13.9498	14.4741	14.3606	18.5153	32.6002	24.6343	43.5502	39.4573	38.4296	29.9068	31.1663	32.3389	29.0924	33.5091	30.7812	37.1472	35.5279	41.7075
Zm00001d033160	1	1.30135	2.35302	1.29377	7.56099	7.59866	8.16674	2.75072	3.50893	4.21826	4.74786	7.25404	5.06303	12.9511	10.8158	10.7414	34.1259	38.51	30.0444	23.9827	16.5777	25.5266	23.8887	31.9421	43.5433	24.5731	34.6574	20.2897
Zm00001d033166	1	2.41428	2.182	1.37207	0.91995	1.20429	1.32507	1.90037	1.76396	1.42786	1.19591	1.63426	0.845086	4.39334	7.0665	5.26593	5.93514	6.48661	5.856	6.13224	5.16162	5.07639	5.26075	5.9794	4.82616	6.11755	5.76928	6.24035
Zm00001d033170	1	5.42037	1.63074	6.60781	1.79323	1.54278	1.6771	3.25634	2.83352	3.23199	11.9026	11.6527	11.6966	25.7215	28.0641	26.0186	20.7811	20.0368	23.1114	18.8831	22.0567	24.253	23.1564	23.989	23.5592	20.3027	26.0681	25.155
Zm00001d033175	1	5.49974	5.13727	3.39155	5.0391	6.37381	6.25923	3.83827	3.00549	4.14464	4.90653	4.72806	4.08217	6.51436	9.56527	5.65247	6.3772	7.36057	6.25398	8.75972	8.14886	7.55594	7.54144	8.11472	5.65748	6.07485	5.42441	5.91803
Zm00001d033214	1	40.3858	50.99	32.5569	31.956	32.7569	34.6717	45.6019	49.2008	52.7003	70.0153	79.4298	74.6903	106.335	81.7958	94.035	146.272	142.473	138.652	94.46	89.4542	104.956	45.5979	71.1477	56.9477	53.5166	52.4467	63.1721
Zm00001d033232	1	0.323404	0	0.837227	0.092954	0	0	0.485052	1.31	0.382641	4.75461	4.9351	6.12657	4.10481	3.47808	5.07726	5.43519	5.56523	5.05833	9.0032	4.78491	8.61764	4.53021	5.6692	6.0723	2.82494	3.06568	3.03599
Zm00001d033279	1	2.35305	3.66217	2.93391	0.084637	0.262039	0.16931	3.19815	5.43975	6.17211	99.2715	140.247	67.8575	130.152	139.626	109.563	410.747	427.138	451.077	285.681	276.231	301.979	121.442	189.186	165.442	214.603	235.316	226.754
Zm00001d033287	1	4.27059	6.04722	4.79369	2.41836	2.74243	1.79452	1.86906	1.75228	1.73819	3.40431	1.85908	2.66863	7.85911	5.02857	5.27375	9.09873	7.65637	9.03537	5.61895	4.295	7.82325	7.17126	6.12228	7.32278	5.4574	6.10913	3.35816
Zm00001d033296	1	4.08502	5.8167	3.48138	3.0368	2.78715	2.25033	1.51087	4.50485	4.03901	15.4463	15.8579	18.5741	14.1553	20.8322	14.9443	85.1288	57.2542	52.445	18.7895	16.4898	18.7982	18.2892	15.8772	19.1154	21.5685	21.1536	21.5813
Zm00001d033297	1	8.62009	2.44164	10.6701	3.25856	2.8869	2.21974	1.27533	3.03532	2.51499	7.53313	8.67293	7.11725	23.8741	22.1141	21.9088	28.2086	28.32	26.3979	19.7116	19.9717	19.8574	29.4535	23.1774	26.1195	25.2227	21.5142	26.153
Zm00001d033334	1	3.85542	1.89133	4.23897	1.7535	1.50586	1.14393	2.10082	1.50883	1.64871	2.47238	3.31855	2.07178	4.40894	4.26821	4.27325	8.41684	8.52674	6.73897	10.1227	9.57355	8.85613	6.20512	6.27331	6.54757	6.10546	6.58895	6.75085
Zm00001d033340	1	0.100403	0.169409	0.212789	0.371638	0.089443	0.269867	0.175657	0.123843	0.158974	0	0.185705	0.183228	0.1802	0.554911	0.383984	0.587426	0.255297	0.428512	0.302352	1.08675	0.14547	0.294716	0.141764	0.422676	0.109823	0.333172	0.425323
Zm00001d033347	1	2.43015	1.14676	3.26821	0.052297	0	0	0.57653	0.893008	0.861371	4.23554	12.0117	6.30817	20.7946	29.3324	19.241	26.3599	39.8429	44.3619	10.6754	20.0998	26.6597	27.9049	41.6696	31.1309	19.1049	25.8738	25.9249
Zm00001d033349	1	0	0	0.123265	0.068306	0	0.183169	0.179338	0.336535	0.160622	0.194105	0	0	0	0.087227	0	0.092611	0.520281	0.388151	0.61704	0.073275	0.196848	0.198963	0.192328	0.172849	0.14871	0.453115	0
Zm00001d033377	1	1.4375	1.22879	0.645835	0.370288	0.137053	0.797494	0.502611	0.691628	1.37603	1.3351	0.569613	1.26334	1.14259	0.791937	1.40436	1.46037	3.23594	1.65909	1.87815	1.18893	0.992105	2.33433	1.49273	2.72808	1.88495	1.84919	1.59296
Zm00001d033378	1	35.6215	30.1648	47.3068	19.887	19.9957	21.1384	20.7203	26.6013	26.5897	49.3523	53.757	44.8243	46.6681	52.3783	43.2607	105.053	111.891	111.953	96.1807	108.677	102.226	103.815	99.5388	90.7368	118.31	114.099	119.012
Zm00001d033390	1	0	0	0	0	0	0	0	0	0	0.424134	2.75287	2.52646	12.1233	3.90766	7.98019	10.4349	17.5995	11.6565	7.47658	6.40892	11.0468	3.49194	10.4488	3.48648	10.1743	14.3167	14.5182
Zm00001d033399	1	13.7783	12.8501	10.013	4.83432	11.3036	10.8591	20.1977	12.0714	14.3774	10.9852	20.8591	10.1451	15.1804	19.2868	25.2737	28.2495	37.7789	34.3466	23.9814	24.5888	21.2001	20.856	26.4582	8.28832	27.2498	23.9838	20.9514
Zm00001d033419	1	5.30818	1.35169	3.8813	2.31547	1.62336	2.1818	2.28722	1.90511	2.58269	10.5505	14.6174	6.5958	30.5548	22.8919	30.4436	68.5636	89.0589	105.302	20.0916	45.463	53.2099	31.7585	64.121	49.9947	48.7041	51.0425	43.3415
Zm00001d033544	1	0.607996	0.494362	0.688202	0.336278	0.291736	0.31382	0.279848	0.188091	0.406756	0.24163	0.140281	0.299936	0.630972	0.636372	0.377806	1.78706	1.28671	1.81689	0.89193	1.08528	1.1431	2.42808	1.28888	1.75897	1.12908	0.913752	1.13259
Zm00001d033555	1	22.9329	23.894	21.019	22.0686	21.8136	18.889	22.6861	23.6514	24.7885	51.9357	54.2998	48.0442	79.1519	82.7508	74.3444	95.7942	101.231	94.8385	90.5849	85.658	90.6308	116.05	96.7965	99.2495	103.721	99.6109	103.165
Zm00001d033558	1	8.97889	11.7507	10.1378	8.74002	7.55155	5.89166	11.0078	11.7528	10.387	20.1646	31.4999	22.127	39.1307	36.0443	40.464	36.5229	33.1966	30.6776	35.4279	42.3043	36.0627	31.1019	36.7768	28.1686	26.5207	27.2439	31.6855
Zm00001d033619	1	20.952	8.69554	24.0484	8.91448	7.33356	6.77672	19.2149	16.4416	19.0914	18.3931	22.9142	17.8042	23.1225	24.731	21.8551	32.0688	33.3038	34.8371	29.3202	28.929	28.2854	27.1363	37.369	39.4104	29.9899	37.9233	27.8056
Zm00001d033621	1	17.374	7.69958	17.8894	4.04108	6.19166	6.33066	9.51162	10.7079	12.8497	10.5619	15.5638	15.8893	18.1765	19.6374	15.8891	30.3527	38.4449	36.1335	37.7965	37.1867	37.0166	24.8269	34.6471	28.9884	32.8841	37.1645	34.9453
Zm00001d033625	1	1.98013	1.61933	1.8627	1.56215	1.27024	1.15652	2.68259	2.04674	2.29261	2.71339	3.95761	2.69835	3.40838	4.70048	2.79014	4.18061	4.12465	3.75183	4.88528	5.67917	5.30862	4.20754	4.38991	4.06467	4.51831	4.61815	3.82566
Zm00001d033652	1	26.708	31.7492	25.5202	11.035	9.81976	8.44477	19.6293	22.9634	22.7588	54.4858	59.3181	45.1358	52.9702	52.2345	51.457	63.1874	64.9088	59.0489	51.7261	56.567	49.091	59.1086	56.2076	55.684	49.4429	42.5652	50.7358
Zm00001d033691	1	0.99832	0.897534	0.468684	0	0.566436	1.79074	1.39551	1.26818	0.62062	0.67714	1.20403	0	0	1.16071	0.802955	0.944648	1.14073	2.51005	1.45892	1.12336	0	1.88006	1.40062	0.409757	1.31033	1.70874	0
Zm00001d033699	1	0.5074	0	0	0	0	0	0	0	0	0	0	0	0	0.668981	0	0	0	1.51488	0.415485	0	0.47559	0	0	0	0	0	0.767097
Zm00001d033749	1	2.31149	2.887	1.83431	1.60872	1.44194	1.38607	2.55261	1.75597	2.22465	1.29609	0.975309	1.23391	1.67264	2.27193	1.97125	3.34889	3.4702	3.3056	3.06016	2.91553	2.87543	2.52954	2.58957	2.68434	2.16937	2.65938	2.06508
Zm00001d033778	1	1.20532	3.30001	1.23916	0.364358	0.465312	0.161911	4.27056	3.96348	5.04763	4.37169	7.97014	5.80974	11.4658	10.9173	11.329	78.5434	94.0005	95.0511	57.4516	53.1799	70.6518	29.2039	32.6572	34.5672	41.886	55.1018	47.2466
Zm00001d033786	1	12.0371	9.51929	12.1256	7.98595	8.05831	6.96983	7.24849	7.57402	6.79249	22.3307	29.5759	15.3826	33.0954	43.2277	38.6384	39.2907	38.4221	40.3858	58.3565	52.0951	55.6993	29.7784	33.163	32.8196	51.4404	49.2096	51.4742
Zm00001d033793	1	66.1074	45.8477	18.9278	26.7452	29.9296	30.8688	225.945	316.088	241.731	698.572	859.659	455.36	581.901	750.698	691.824	1067.37	1413.35	1542.16	950.131	581.323	799.548	285.431	422.968	316.247	706.857	976.915	835.809
Zm00001d033815	1	0.373947	0	0.370492	0	0	0	0.13382	0.209653	0.080727	11.1159	18.533	8.07771	18.2125	13.3545	19.1763	35.0229	36.2003	41.3009	5.83521	25.2385	21.67	26.1969	30.1423	32.4158	38.2341	34.1428	38.0402
Zm00001d033869	1	3.77142	2.84404	2.35484	2.39462	3.07405	2.8175	2.10211	1.64244	1.79015	2.30376	1.4019	1.13289	3.91507	4.62012	3.84304	5.11984	6.73414	6.52492	5.05835	5.26807	5.54366	5.40106	5.43348	6.75232	4.58923	4.85381	4.90547
Zm00001d033898	1	28.3897	6.25184	36.7604	5.27998	4.93759	4.51032	7.94291	11.3211	11.6906	30.9936	36.5243	27.1389	41.0828	42.099	35.3165	67.1048	77.5388	78.4935	104.127	91.3347	110.885	58.5878	69.2795	63.654	72.5809	82.5602	71.7204
Zm00001d034022	1	40.5268	15.3831	45.9359	4.8391	4.84903	5.4126	12.5483	27.8236	28.7888	84.099	121.797	100.84	145.647	118.348	127.961	197.435	166.83	154.86	123.8	106.775	167.03	60.7976	75.9345	53.615	86.7835	106.212	119.289
Zm00001d034032	1	18.1811	22.0308	13.9786	24.5371	23.7385	25.9414	28.5345	33.8069	27.5779	28.9506	35.5894	28.8493	35.2936	26.0019	31.0008	56.2234	62.9823	67.3919	29.6295	26.7717	33.6315	9.13772	16.7252	13.9401	26.9189	28.3738	30.855
Zm00001d034043	1	0	0	0	0	0	0	0	0	0	0	0	0	0	0	0	0.068333	0	0.036098	0.032738	0.027513	0	0	0	0	0	0	0
Zm00001d034111	1	2.00644	1.62735	1.88014	0.88666	1.98288	0.884911	1.06951	0.928153	1.26657	0.67491	0.913268	0.995347	1.64578	1.75922	1.73867	2.53904	2.00902	2.36403	1.53752	1.35808	1.04507	2.07152	1.06256	1.58358	1.57789	2.01134	1.48554
Zm00001d034174	1	0.897194	1.07481	0.384231	1.69704	4.77868	1.78623	1.77198	2.77633	0	1.80939	2.52025	0	5.45418	2.33222	4.26224	8.70022	5.42221	7.67453	12.5871	5.95845	4.96568	2.5211	5.63482	3.94909	7.06133	6.39253	2.98699
Zm00001d034195	1	0.993741	0.526513	0.126321	0.974214	1.0123	0.757605	1.11835	0	0.163534	0.395797	0.788323	1.87992	0	0.363574	0.27024	1.55233	1.29373	1.60811	0.366282	1.04659	0.201992	0.407126	0	0.540684	0.458901	0.783988	1.12795
Zm00001d034241	1	41.6913	5.40829	59.4627	7.04444	7.33448	8.55219	10.5138	17.8704	15.363	27.4168	40.0693	28.7467	33.359	35.7469	24.86	37.2493	35.0466	34.4042	36.2148	37.6821	34.1443	35.0054	36.7609	39.1474	24.0259	23.3027	25.8904
Zm00001d034279	1	52.1089	70.4528	46.7827	55.0575	57.4816	49.512	62.5294	70.6006	72.1154	113.162	108.16	112.62	137.703	127.694	140.61	130	183.351	152.034	170.006	120.601	179.839	155.6	148.068	146.792	138.138	129.197	158.702
Zm00001d034358	1	40.2646	39.3571	46.6238	25.5059	27.4537	24.4009	50.2627	49.8926	48.8945	74.989	98.2537	81.1678	90.3047	94.8715	93.6164	159.919	161.58	128.908	180.975	178.144	166.043	142.572	149.401	132.488	148.803	154.808	150.155
Zm00001d034369	1	0	0	0	0	0	0	0.162044	1.81967	1.00011	2.9381	2.0555	2.71977	3.82337	2.0529	3.29155	3.0305	4.50171	5.24676	1.11454	3.26407	4.40416	0.71052	2.0753	0.626212	2.53297	1.77248	1.40494
Zm00001d034372	1	2.70072	0.841225	3.23227	0.051562	0.090581	0.129826	0.088938	0.570377	0.242682	0.914256	0.94039	0.611709	6.08713	2.72659	4.52432	30.161	18.3463	9.32833	31.1291	23.5615	19.6892	13.2779	8.77684	12.8543	13.1632	4.34882	10.0875
Zm00001d034376	1	0.534138	0.682366	0.259531	0.522838	0.579817	0.443083	0.773201	1.12434	1.06633	1.88202	1.54061	1.44741	1.59616	1.16116	1.48001	2.94132	3.20126	2.52012	1.67752	2.07042	1.99125	0.472007	0.654479	0.292078	0.41453	0.650037	0.658696
Zm00001d034419	1	2.44153	2.12992	0.638794	2.39246	1.28015	2.68228	2.82853	4.93676	3.30743	3.80246	10.1688	7.13297	5.22401	4.04621	6.28763	8.83543	8.94324	9.15055	7.58199	10.7352	9.19309	2.47046	13.6642	11.8524	4.79629	6.82085	6.3561
Zm00001d034491	1	49.2014	37.1584	57.7432	31.0602	26.251	28.4375	50.67	55.1017	53.0706	44.0488	42.3282	46.3679	77.999	68.8267	78.9986	117.958	109.325	131.913	105.192	99.6316	117.227	110.565	117.073	113.181	119.001	103.653	115.03
Zm00001d034511	1	7.38516	8.37478	6.3767	6.78224	6.48119	6.25516	3.44692	3.38194	3.37782	5.49081	6.87959	3.75756	9.27022	11.7123	11.8858	15.8147	14.9081	15.9813	15.8527	9.77216	15.1966	14.8916	13.2793	13.3005	16.6056	14.2773	15.8621
Zm00001d034519	1	9.3746	0.490839	11.3547	0.995721	0.348731	0.660966	0.390338	0.425279	0.373865	3.27315	4.80071	3.85957	6.21799	6.54745	5.43927	18.8415	16.524	16.0253	19.3204	18.6702	16.4968	8.67656	12.822	7.88415	11.7974	8.19341	12.8298
Zm00001d034529	1	6.28021	6.83168	6.75375	5.51942	4.76377	5.35062	4.55201	4.07436	5.50545	4.7441	5.90062	5.93608	5.59382	7.71202	6.42613	7.49861	7.05193	9.47944	7.92593	9.36858	8.91095	6.50469	5.40234	6.53754	7.29833	6.34986	7.93664
Zm00001d034602	1	194.859	238.278	187.769	252.927	235.962	234.402	277.965	319.866	335.387	330.253	298.745	317.252	462.263	397.654	433.509	832.243	831.613	642.865	441.979	447.875	461.384	476.383	428.264	313.565	429.716	377.821	407.845
Zm00001d034635	1	49.4347	15.5638	61.0051	18.9605	29.933	35.5234	11.1326	29.5652	27.2188	171.078	273.656	135.941	170.295	122.248	132.467	602.971	607.93	738.392	526.013	453.686	508.272	66.8126	129.74	107.89	166.681	238.417	198.783
Zm00001d034643	1	0.673038	0.084552	0.242958	0.134644	0.359826	0.180493	0.618461	0.165805	0.316618	0.478273	0.840425	0.812613	0	0	0	2.82847	2.87093	3.44226	1.56339	2.38321	2.23089	0.098044	0.568567	1.36243	1.53876	2.23237	0.386623
Zm00001d034664	1	8.18639	6.93919	8.50906	4.13984	5.37457	4.39564	6.48627	7.7065	6.89448	7.14271	7.92692	7.30129	12.5216	12.6755	11.693	19.6851	21.214	17.6634	21.3711	21.1539	18.7745	15.3151	13.1801	13.5277	17.1695	16.3772	15.7095
Zm00001d034714	1	51.2131	33.4824	56.0033	19.9876	18.0457	17.1735	29.367	41.6636	38.5914	57.2901	70.1095	52.2505	97.123	91.3715	90.2102	112.921	122.183	107.243	113.348	109.076	105.577	110.709	102.284	96.1897	83.3132	77.0677	95.4481
Zm00001d034800	1	2.2312	1.44662	1.01253	0.632491	0.214818	0.466841	2.06726	3.06332	3.89995	2.23145	2.21663	1.59916	2.96988	3.47254	2.53998	3.80477	4.45491	2.91404	1.87585	1.72221	1.53292	3.09845	3.73868	3.41899	3.2901	2.39115	4.45216
Zm00001d034802	1	0.250823	0	0.060484	0	0	0	0	0.68434	0	1.5151	2.82713	2.26218	5.48833	6.52404	6.29717	13.445	8.07449	10.4395	12.2748	8.10783	11.3327	4.49996	7.866	10.4035	11.6551	13.3209	13.8956
Zm00001d034810	1	0.22597	0.281808	0.090371	0.119297	0.254508	0.148701	0.168441	0.169751	0.223557	0.173793	0.204126	0.26094	0.248342	0.422645	0.220371	0.246014	0.388894	0.366991	0.369427	0.323486	0.219049	0.315654	0.157589	0.318094	0.394123	0.252106	0.403928
Zm00001d034827	1	1.09499	1.91321	0.824494	0	0.162609	0.081604	1.19773	2.32345	1.57685	5.28299	10.0432	7.60763	2.04756	3.72776	2.61454	24.7211	23.3603	28.9581	19.9402	28.9642	19.9213	2.66227	8.31243	6.69353	5.43558	13.3854	9.37516
Zm00001d034829	1	2.74046	1.10598	4.54352	1.61272	1.04624	1.33588	1.97588	2.8606	2.39837	16.6024	18.0884	13.9539	13.8227	12.5968	12.2387	45.8464	41.9992	33.2503	50.9927	31.0256	43.0007	27.3351	18.4611	27.1879	26.2656	15.2585	26.7353
Zm00001d034836	1	6.87549	5.02094	9.17078	0.750909	0.28415	0.476228	2.97627	10.2284	7.78153	34.7358	38.3965	35.6675	21.8494	20.0257	22.0235	50.7812	41.5757	32.3665	60.2381	48.8079	46.2505	10.6584	14.3596	14.1902	32.6703	31.3995	29.1046
Zm00001d034869	1	0.987539	0.088554	0.190857	0.140992	0.377124	0.472815	0.277806	0.086875	0.497303	5.0082	6.45939	4.56911	11.5875	18.425	13.402	26.4025	25.3576	32.4649	33.1515	25.7885	39.8287	13.5541	13.0068	14.3707	39.2247	32.2081	34.586
Zm00001d034916	1	1.9904	1.91986	1.46403	1.56358	1.21021	1.06162	1.94835	3.07883	2.89045	4.94204	4.64557	4.94623	5.01817	4.27102	4.01782	11.0881	15.0879	15.5526	6.32008	4.27663	7.23455	3.89561	5.88927	6.4234	9.8515	12.3713	10.7711
Zm00001d034976	1	0.107209	0.267069	0	0	0	0	0.281563	0	0	1.35696	0.743921	0.472083	1.2996	0.959717	1.73743	4.08814	3.09815	3.49727	1.24498	1.93608	1.68832	4.49052	3.30988	0.951382	1.97333	2.60649	2.08035
Zm00001d034991	1	18.8151	9.92085	25.2431	5.88098	5.17243	5.49418	10.2006	17.0506	16.4632	66.3603	68.2697	54.6916	70.0024	69.8563	68.5659	90.2272	100.633	71.0598	87.835	65.9874	76.9118	86.9787	59.1642	72.0904	72.359	51.9025	63.873
Zm00001d034995	1	2.79321	2.02886	2.78284	0.22021	0.392995	0.394089	2.21951	6.6984	7.07646	23.7789	22.4374	22.7626	16.0342	14.2706	13.7537	35.3012	34.8177	21.1938	45.9173	27.6409	31.3247	11.7626	4.03415	9.48887	9.19507	6.58231	7.08659
Zm00001d035016	1	1.92876	0.043576	2.53348	0	0.030682	0	0	0	0.040889	0.543277	0.907781	0.377151	1.06632	1.01038	0.922012	3.48807	2.83736	2.40084	1.15571	1.60262	1.99576	1.76885	2.09094	0.783008	0.565022	0.647639	0.47742
Zm00001d035072	1	7.28976	3.13196	8.79583	2.54206	2.42697	2.39491	4.29106	3.86292	4.66317	3.58827	4.13099	4.18489	6.10099	5.66218	5.04482	6.82772	7.09035	5.6807	4.63179	6.37731	4.84753	4.70049	5.77756	5.95384	3.99057	4.17054	4.37209
Zm00001d035089	1	3.0978	3.09378	1.79526	1.04174	1.35317	1.08447	5.50003	3.37156	4.21396	3.57504	4.25431	3.05598	4.99777	5.68867	5.63851	7.40907	8.87813	7.64652	5.51396	5.7439	5.40635	5.98229	5.77015	5.70298	7.67504	8.21693	8.5657
Zm00001d035115	1	7.44579	4.10629	8.47245	3.37884	2.30741	2.76978	2.19331	1.84715	2.44036	4.92995	5.87369	3.72109	8.13936	8.66179	9.66793	15.7369	15.1362	18.1474	20.6057	19.4859	18.2366	9.54854	12.0937	12.8927	16.8876	18.4386	18.5377
Zm00001d035172	1	0.015263	0	0	0	0	0	0.020022	0	0	0.176022	0.232883	0.183599	2.19479	1.30025	1.1829	3.86312	3.59024	4.81094	2.17141	2.49451	2.41735	4.94495	4.08303	3.04253	2.92688	2.22911	2.73861
Zm00001d035174	1	0	0	0	0	0	0	0	0	0	0	0.048461	0.038255	0.430749	0.274699	0.400787	1.94016	1.11595	1.07346	0.697795	0.556175	0.657904	1.18648	0.68971	0.485388	1.15109	0.849909	1.01542
Zm00001d035206	1	10.2311	7.76326	13.1709	5.18427	5.0487	4.5274	10.1358	7.03844	7.92727	8.16751	11.7837	8.67256	16.6547	17.9953	15.9131	32.2594	30.1906	24.8704	31.5088	31.7282	30.4312	25.0956	26.1265	23.253	23.1314	23.8017	29.2321
Zm00001d035233	1	0.848091	0.532335	0.892359	0	0	0	0	0.174084	0.166081	5.11801	6.96213	2.87092	13.0373	14.0804	10.2564	15.048	15.2869	9.1357	9.12034	9.69847	7.533	6.27552	13.728	10.8212	12.6128	17.5024	18.9084
Zm00001d035253	1	2.28709	2.67839	2.5119	1.88704	2.54693	2.91778	1.98709	1.47437	1.73002	1.93301	2.21566	2.18453	1.95673	3.36665	2.17672	3.72204	3.438	2.65191	2.07598	2.70767	1.95419	2.79541	2.72992	1.82452	3.44787	3.65727	1.86637
Zm00001d035377	1	1.72872	0.476443	2.50722	0.937953	0.446352	0.606413	0.098612	0.061827	0	0.216118	0.243274	0.356416	2.5292	2.14032	1.27	3.10891	2.17951	2.88804	2.58681	2.17416	2.72609	1.11202	1.94699	1.32835	1.7285	1.05319	1.82611
Zm00001d035383	1	15.4957	6.49394	20.8295	1.40321	2.70577	2.34207	3.77519	4.89997	3.37791	4.21328	7.32075	6.53139	13.7965	12.2837	12.68	23.8457	26.9867	23.2749	18.1398	25.5104	16.087	19.2726	22.5477	23.9401	26.9604	23.8163	20.7792
Zm00001d035557	1	1.10309	0.637802	0.589943	1.00857	0.580521	1.27821	0.526277	0.616802	0.414595	0.429328	0.626315	0.329836	0.745626	0.89575	1.26442	1.01698	1.06966	0.998013	1.22877	1.18856	1.24245	1.39235	1.46337	1.07679	0.546685	0.831324	0.577396
Zm00001d035621	1	5.03103	5.78795	4.2206	3.17859	4.98046	4.56397	8.31557	8.53885	8.44802	7.09607	10.9359	7.6475	10.522	7.92973	8.98609	14.739	14.759	14.1513	11.7781	14.4847	15.4492	11.1213	13.4693	10.7661	11.861	9.88433	13.8325
Zm00001d035624	1	0.536225	0.421713	0.696992	0.232626	0.721656	0.356488	0.705667	0.821498	0.442041	0.764015	1.17191	0.741281	1.07266	0.651257	0.955966	1.19458	0.977816	1.07675	1.79558	1.35232	1.161	0.882996	0.729541	0.884135	1.21469	1.19952	1.47398
Zm00001d035672	1	0.706507	1.1639	0.58999	1.36376	1.25894	1.45867	0.713288	1.20558	1.15473	0.697562	1.6587	1.01311	1.17063	1.73411	1.60945	2.20682	1.98812	1.69952	1.05203	1.75526	1.80507	1.50847	1.91501	1.30552	0.414906	0.961553	1.31396
Zm00001d035717	1	9.09706	5.16814	9.46231	1.17875	0.909073	0.117589	0.153025	0.395677	0.069336	3.39158	6.47135	2.45754	11.6176	15.9512	11.2365	38.7955	31.7668	34.393	23.3685	19.6518	20.4855	16.2341	21.0035	15.757	30.5715	32.189	18.8694
Zm00001d035741	1	17.4255	12.3402	18.5285	3.90827	6.31575	6.88465	6.5128	9.09802	7.91857	21.0159	25.0318	18.372	32.7653	28.956	31.9341	52.2966	59.7304	43.1066	50.2815	43.0219	42.6153	66.0816	49.6812	55.3519	47.0862	40.9027	40.9685
Zm00001d035753	1	0.606349	0.191122	0.731928	0.152314	0.135056	0.406968	0	0.062282	0.23884	4.25611	4.13579	3.32361	4.28544	3.67554	5.21403	3.89664	4.85298	5.1721	4.2386	3.75718	5.69496	9.01322	6.26934	7.08983	0.937352	1.34108	1.28065
Zm00001d035756	1	0	0	0	0.048974	0.13021	0	0	0	0	12.9428	25.5466	6.51479	392.039	472.299	452.173	1030.19	1094.8	1222.55	1281.13	741.252	1164.02	593.523	569.326	557.688	515.011	401.69	557.693
Zm00001d035807	1	8.2966	10.0388	7.61115	9.16541	8.56147	6.85336	7.69235	6.74526	6.73444	6.59281	9.80829	7.53635	9.69051	11.3434	11.4361	10.8769	10.429	12.8581	13.9428	15.1838	13.2252	11.2335	11.4445	8.93817	11.9785	13.3734	12.8616
Zm00001d035875	1	2.96519	2.06764	3.04021	0.409121	0.543377	1.0464	0.831992	1.79501	2.0119	3.61532	5.28547	4.01187	12.2442	11.3573	7.90188	24.2911	22.5052	21.6332	15.8077	21.6997	20.1981	26.417	22.6921	26.7976	16.057	20.7229	18.1428
Zm00001d035878	1	16.0332	7.35425	21.9479	9.89839	10.5592	10.309	10.4709	10.979	11.6885	12.1931	16.265	12.6355	14.8227	18.25	12.4321	14.945	17.0648	17.1771	13.0937	19.0166	15.518	16.4507	18.8905	18.3594	14.4903	18.1994	15.2462
Zm00001d035899	1	24.9512	35.1088	20.5398	13.8048	16.0637	14.9176	14.0552	13.592	15.4923	20.0394	24.0503	7.45554	98.3757	69.4849	100.438	56.8915	66.0298	73.9993	63.7455	68.9744	71.5785	46.5316	137.363	127.88	32.4073	40.6495	36.9793
Zm00001d035989	1	3.52505	3.62261	2.82278	3.04981	3.63683	3.06062	1.72694	2.00981	1.3024	3.53096	4.17791	2.44097	5.64553	6.54222	6.03942	21.1478	20.5002	11.1451	7.48658	6.27254	7.22114	8.4034	5.13951	8.41989	7.16136	4.79171	7.46304
Zm00001d036008	1	18.379	24.4671	19.0106	21.725	23.3999	24.4715	22.2245	27.2785	24.4589	29.4512	37.1599	30.8777	29.8306	34.6371	31.1118	27.3324	31.0612	32.5873	26.2078	34.9563	34.6329	24.3633	30.6389	26.1951	29.686	38.6174	33.5078
Zm00001d036023	1	1.09833	1.19802	0.975881	0.465137	0.819105	0.824291	1.34047	1.19761	1.27687	2.75378	1.87786	2.54365	2.06282	2.76834	3.54222	8.75119	6.89979	5.77955	7.74693	7.17522	9.85633	2.59123	4.18629	2.86982	3.04869	5.45338	4.34366
Zm00001d036049	1	0.185503	0	0	0.046651	0	0	0	0	0	0.066284	0	0.050825	0.12486	0	0.044317	0.313559	0	0	0.1197	0	0	0	0	0	0.050635	0	0.053463
Zm00001d036050	1	0.117484	0.208593	0.064148	0	0	0.031599	2.52783	7.1616	7.4436	27.7124	32.8867	23.4475	33.4609	29.0595	29.1269	106.99	96.7996	85.8095	54.3438	51.6851	67.9215	37.2235	44.9916	29.4519	39.1481	33.2256	44.6485
Zm00001d036056	1	0.348981	0.196051	0.844409	0.23452	0.449072	0.052092	1.22118	1.0998	0.689643	3.66542	5.75556	4.28981	6.26357	8.06503	8.6363	13.5681	12.0653	11.0303	12.1066	14.3249	11.4512	10.0611	10.2335	8.63167	8.2221	9.47809	10.4287
Zm00001d036085	1	0.080214	0	0	0.378029	0.265483	0	0	0	0	0	0.228604	0	0	0.513562	0	0.70931	1.71501	1.33459	1.76304	1.39788	0.617804	0.313511	0	0	0.139655	0.427921	0.657622
Zm00001d036100	1	0.551711	0	0.469551	0.523918	0	0.735078	0	0	0	0.742795	0	0	0	0	0.526294	0	0	4.75592	0.698949	1.70732	2.29358	0.779932	0	1.37178	0.576706	0.60163	0.612627
Zm00001d036132	1	0.383946	0.332425	0.295441	0.072081	0.261398	0.129936	0.423152	0.45977	0.328155	0.21742	0.696956	0.156549	0.35242	0.792002	0.588265	0.699409	0.94051	0.796402	0.505493	1.04489	0.522705	0.586518	0.813987	0.871974	0.880692	0.976815	0.776264
Zm00001d036293	1	323.071	432.233	284.131	142.317	135.239	135.464	538.519	924.684	892.159	1466.92	1542.75	1461.71	2108.63	1828.01	1998.94	2770.9	2773.07	2553.49	1665.36	1582.93	1657.13	2123.82	1639.2	1616.74	1627.89	1296.84	1723.09
Zm00001d036338	1	10.2518	7.50449	11.8275	4.78453	5.04477	4.76305	5.22033	8.63463	8.63292	23.6478	22.842	21.1718	24.432	20.7766	25.5779	39.1903	36.516	27.8519	34.6103	29.2445	22.7798	12.245	10.4603	11.2208	11.4429	7.19608	11.9199
Zm00001d036389	1	1.4029	0.718344	0	0.538155	0.973536	0	0.748186	0.709699	1.71862	0	1.38581	0.534549	1.54514	2.22025	0	2.31989	2.41052	1.62802	1.84861	2.52459	1.30344	0	0.796986	2.51405	1.8348	2.16759	0
Zm00001d036412	1	0	0.106435	0	0	0	0	0	0.110131	0	3.52615	2.44321	2.17959	0.33877	0.392117	0.493565	4.65241	3.89516	7.15761	1.11501	1.34248	0.759815	0	1.96406	0.715021	1.22903	0.915889	1.74002
Zm00001d036415	1	17.2291	19.8355	14.5695	14.9628	11.5062	6.65784	17.461	22.063	16.8388	19.3662	40.1466	16.7534	38.7758	44.5969	40.518	73.5571	91.7256	86.4646	57.0591	63.4356	44.3334	80.0709	99.8421	94.4971	73.0456	87.6359	70.9768
Zm00001d036439	1	34.8378	53.639	25.8051	17.2022	19.1406	15.6935	60.5747	93.7745	92.1215	138.993	220.189	155.339	169.845	185.473	172.383	214.816	318.601	344.482	205.74	219.755	277.314	227.194	323.167	234.251	209.952	269.598	262.501
Zm00001d036440	1	19.6356	15.5748	22.1459	14.0457	13.6755	14.8611	15.5168	17.6716	18.9443	34.4213	50.6123	35.2545	33.7553	48.0098	34.8328	64.772	65.7923	66.1646	72.3889	77.5295	69.5114	49.4382	53.325	53.5608	48.6668	53.8061	49.2129
Zm00001d036475	1	16.1441	9.81692	21.1933	4.46281	5.57411	4.67037	7.45651	6.73755	7.7053	12.3149	13.6766	11.7891	13.3163	13.228	12.2957	33.1153	29.6563	20.9653	44.2669	32.6184	32.739	40.9527	27.6898	35.4996	29.3047	20.1758	28.4117
Zm00001d036476	1	0.679319	0.641535	0.308129	0.511087	0.554825	0.45576	0.520111	0.069759	0.06678	0.242057	0.942434	0.499809	1.13077	0.794846	0.702981	2.0694	2.77349	1.69842	2.71805	1.45429	1.38926	0.495952	2.0693	2.34089	2.04899	2.44132	1.82425
Zm00001d036543	1	39.3339	46.2248	40.579	30.6335	29.5903	29.2113	40.1909	55.979	55.8499	173	221.428	155.806	208.196	190.402	207.533	505.778	485.1	429.444	400.961	367.016	357.754	83.6275	153.788	116.35	146.877	159.539	166.854
Zm00001d036592	1	1.23048	1.43982	1.55091	1.10935	0.871031	1.60978	0.578379	0.789822	0.732324	0.321163	0.538116	0.769471	1.73465	2.3763	2.18713	4.19697	2.95082	1.32051	1.29118	0.799133	1.31096	2.57208	3.52083	1.86661	2.06051	2.0164	2.44813
Zm00001d036602	1	9.01659	4.88802	12.6092	4.44025	3.5226	3.58084	2.29099	1.94039	2.91459	7.74577	8.49226	5.12037	13.9502	13.3231	13.367	22.0621	24.9453	19.5482	24.3187	23.291	20.6084	26.91	20.7159	22.8518	25.082	22.7181	21.8707
Zm00001d036616	1	2.4539	2.94887	3.03033	1.32911	0.936619	2.3224	2.30448	7.32349	3.52458	2.83888	10.29	5.06441	8.04729	14.9661	13.6313	14.0745	9.00966	7.94327	3.59677	6.44752	7.78702	6.88657	11.6974	11.542	9.24568	9.64317	15.5835
Zm00001d036628	1	2.19754	1.17032	1.90974	0.510121	0.097709	0.374905	1.56254	1.84007	1.16628	2.04405	2.13337	1.36815	1.6044	2.57176	2.88278	3.77115	2.46989	2.37202	2.75497	2.01006	2.69313	1.88611	2.4872	3.18207	2.64033	2.80328	2.3782
Zm00001d036664	1	0	0	0	0	0	0	0	0	0	0	0	0	0	0	0	0	0	0.033694	0	0	0	0	0	0	0	0	0
Zm00001d036672	1	0.710627	1.13113	0.625483	1.52814	1.75041	1.46285	0.067294	0.050717	0.195692	0.319997	0.158895	0.14176	0.204035	0.194519	0.174024	3.11791	2.84161	1.98497	1.92441	2.37924	2.20874	1.33729	0.53849	1.3232	0.766219	0.599559	0.617127
Zm00001d036714	1	6.22139	4.5781	4.16499	2.77219	3.94796	3.58218	4.3958	6.60389	5.67417	8.16314	6.9391	7.07828	10.4731	7.2422	9.50876	18.5115	20.974	14.4733	17.7855	15.4213	15.52	12.0518	11.0551	9.41371	11.2567	11.1638	13.2746
Zm00001d036720	1	0.803711	0.333807	1.09879	0.12544	0.096369	0.103985	0.425788	1.71706	1.40221	6.21606	5.20964	4.36075	11.9198	9.35788	10.0264	11.3485	9.72262	10.078	6.50319	6.06751	7.61308	4.41845	5.923	4.58283	6.06756	5.1334	6.60891
Zm00001d036781	1	6.81308	0	0.943295	2.46177	0	0	1.48493	18.7945	4.60702	17.0719	6.38608	16.0606	7.5896	2.97369	7.88985	373.536	339.619	147.163	205.703	154.833	166.498	112.318	159.083	118.915	280.645	297.154	215.893
Zm00001d036792	1	2.4424	0	3.02202	0	0	0	0	0	0.156568	0.947249	0.753454	0.449028	2.92468	1.91084	3.22968	10.9358	11.1318	13.8379	8.2277	15.887	8.69769	5.64971	8.16878	11.0227	11.7071	10.9417	11.7174
Zm00001d036812	1	0.595357	1.25578	0.450664	0.667855	0.913403	0.355613	1.17178	2.24388	2.00338	3.7483	3.16584	3.33178	0.934955	2.19359	1.61282	3.3491	2.57354	3.05857	3.45763	2.86431	2.9166	1.45643	3.08287	1.37845	2.64062	2.81707	2.0636
Zm00001d036834	1	27.2924	42.1356	20.4106	28.3589	27.1202	29.7234	56.1926	81.4175	77.2288	100.765	97.0638	97.743	249.853	218.233	218.553	226.38	224.915	271.009	193.18	177.861	214.153	53.7576	92.2788	66.6921	90.1815	99.9241	107.104
Zm00001d036835	1	0.082155	0.051897	0.409815	0.041381	0.073191	0	0.119311	1.8741	1.31418	38.4622	28.8581	30.8527	45.1495	36.2458	31.0632	160.365	151.849	126.28	115.446	75.0065	106.343	17.5584	33.3978	24.9431	34.6547	35.7025	41.2803
Zm00001d036840	1	1.91801	1.41387	2.79116	0.523459	0.213589	0.107354	1.73037	5.56802	3.88374	54.9239	63.968	42.9848	103.383	74.1292	95.5203	131.311	122.674	156.981	79.9515	84.5311	89.0078	28.7535	58.8699	37.9627	46.7682	51.163	64.0995
Zm00001d036886	1	1.72952	2.05168	1.9789	1.52795	1.29783	0.996643	5.02622	8.08752	4.98859	13.3065	14.3315	11.1831	17.7023	19.7464	19.8315	37.5848	35.4813	34.2583	28.8617	24.5097	33.2057	15.3774	17.366	19.3424	19.4457	23.7316	20.5453
Zm00001d036895	1	36.9681	35.1926	28.7702	21.1045	22.5794	21.7817	36.0796	35.3957	36.4616	41.5666	48.9006	37.7884	56.2839	54.9034	54.6981	92.4401	93.7568	99.7309	109.578	105.684	104.268	81.1979	85.2937	73.8475	97.3627	92.9894	94.8556
Zm00001d036912	1	0.924654	0.639186	1.00425	0.686148	0.980029	0.806706	0.964381	0.286499	0.69199	0.306412	0.295168	0.486694	0.989415	0.887794	1.2399	1.14727	1.94906	1.98262	0.973722	1.17685	1.01126	1.59411	1.88772	1.07418	0.954064	0.813258	1.29714
Zm00001d036918	1	7.62853	0.541071	8.99735	0.611389	0.825666	0.383199	0	0	0.296136	1.2264	2.1758	0.8198	6.42992	5.50171	5.45274	32.9772	37.3928	19.2434	55.5751	48.2801	41.2524	33.3401	27.7783	24.7766	32.704	16.2841	31.6177
Zm00001d036936	1	2.93345	3.90902	1.0042	2.05326	4.68976	3.05316	3.7391	2.57482	4.57245	3.67534	2.61781	3.31704	6.46032	5.49328	4.30706	5.31281	9.63675	6.75388	4.9466	5.02732	3.6717	3.40129	3.57475	2.22143	4.13806	5.37527	5.14665
Zm00001d036941	1	0.550715	0.372908	0.702324	0.11165	0.147163	0.222262	0.144495	0.271883	0.218594	0.58141	1.09492	0.341342	0.54357	0.44462	0.450621	5.0703	4.87643	2.37797	4.24765	3.71036	2.31947	0.648798	1.63499	2.03861	2.73663	2.57532	2.97071
Zm00001d036986	1	3.29353	3.54715	3.19633	4.50385	3.48629	3.41169	7.14221	13.0563	12.3045	64.3661	64.7258	56.2977	61.4617	56.9633	57.6887	166.502	168.355	153.378	118.865	113.174	125.423	78.8147	85.3023	72.8435	100.86	89.7114	97.0587
Zm00001d037174	1	8.39472	8.41369	9.72543	6.29386	7.3795	6.45788	7.02569	7.93159	7.77112	10.1314	13.3835	10.7409	13.9588	16.0515	13.7122	19.0437	18.1441	17.8612	21.4485	22.4082	20.2089	19.553	19.9785	15.7974	21.2853	22.6304	22.2494
Zm00001d037180	1	25.5088	32.7738	20.7542	13.1186	11.3768	13.4308	23.8604	37.0861	38.8734	50.721	41.2279	54.1919	53.8578	34.0415	41.7643	67.9233	84.0816	70.6815	30.0926	24.5651	37.5818	61.6951	37.9807	46.1271	24.6918	19.295	31.8518
Zm00001d037228	1	20.1793	13.3771	16.7947	4.24848	3.48389	1.87034	1.5652	0.980912	1.45603	9.63971	11.9968	5.33324	44.5726	21.9333	44.575	63.3458	62.7121	74.1981	20.1418	40.1217	34.0395	25.1928	36.2595	53.1267	52.2117	57.096	55.5877
Zm00001d037240	1	28.0628	0.915555	42.2039	0.628613	1.19781	0.638116	1.55171	0.857856	0.827271	4.93985	6.86744	5.81171	5.78885	6.61921	5.23015	34.0215	36.8323	36.3646	24.0156	22.9218	22.5374	4.17767	7.48214	10.8259	3.28352	6.58528	4.7224
Zm00001d037242	1	0.235759	0.042775	0.153444	0.017077	0.059999	0.113285	0.022092	0.18707	0.160753	1.01915	0.794193	0.736693	0.679961	0.92303	0.918353	0.884953	1.00269	1.12674	0.93458	0.951905	0.831739	1.01709	1.14289	1.50869	0.627725	0.372618	0.682832
Zm00001d037252	1	9.62235	10.4561	9.87884	4.71551	4.7368	4.84848	5.86804	8.36248	8.09378	15.3432	17.8044	14.1957	15.08	17.8758	16.5874	20.3068	22.4855	21.9851	25.2012	24.6857	24.0457	21.2491	21.1371	20.6972	24.9444	24.6423	24.0079
Zm00001d037360	1	0	0	0	0	0	0	0.162044	0.909834	0.714363	0	0	0.272021	1.32987	0	0.822888	2.86214	6.75257	6.99568	0.955318	5.22251	7.04666	7.81572	5.18825	7.98421	2.66629	2.59054	2.2479
Zm00001d037361	1	40.1881	7.81156	53.3438	17.4313	13.5798	15.7808	40.1801	42.7516	37.1369	20.9267	40.1088	32.2973	45.6446	34.9672	16.5089	50.0324	48.0946	61.2136	35.2436	40.8694	32.9517	24.9126	42.8577	50.6675	15.023	20.6021	13.4399
Zm00001d037435	1	1.5434	0	1.32969	0.365203	0	0	0.507624	0.950495	0	0	0	2.57162	0	3.50078	0.732511	24.5938	22.7515	1.64311	9.88089	11.4282	16.0462	11.9138	8.05828	30.7304	6.90687	17.8099	5.996
Zm00001d037476	1	6.71962	3.62963	6.07491	3.34346	2.86948	2.74394	4.00073	3.92435	3.93388	3.42627	4.3553	3.50033	6.13722	5.78743	4.80197	7.87171	6.50263	6.71813	7.3046	7.42894	7.34654	5.0931	6.61503	6.53701	4.33941	4.40286	5.30296
Zm00001d037497	1	9.35685	13.8245	7.42495	15.7231	17.0329	15.3497	7.63574	10.3858	8.92564	26.7412	36.3161	28.6551	80.423	73.4899	75.5827	101.002	88.4373	92.0471	92.4995	99.1137	92.9735	59.4821	59.2428	55.2368	74.9647	64.4896	77.9796
Zm00001d037499	1	68.4121	66.0336	74.7382	52.7795	53.7587	52.6609	83.025	73.0853	74.0038	81.5155	104.829	87.6348	101.246	103.878	107.288	144.807	140.36	116.159	161.684	172.464	147.833	145.789	135.436	138.574	148.435	162.7	160.341
Zm00001d037532	1	14.5465	9.14124	18.2517	9.42806	8.984	8.18118	12.7785	11.0305	11.4462	11.9179	16.3186	11.5568	15.897	16.6993	14.2897	14.8449	13.4066	12.7221	19.0954	20.9557	17.0711	19.2454	21.5807	15.5181	13.4112	14.6079	16.8924
Zm00001d037566	1	1.50868	1.93027	0.963575	1.1194	1.26482	1.10798	0.945178	0.845726	0.813904	1.19712	2.22578	1.37665	1.52026	1.1782	1.87267	5.34771	4.62131	3.79414	3.9784	3.00661	3.79928	3.27291	2.68269	2.59463	5.38423	3.85509	4.81858
Zm00001d037615	1	0.342977	0.214157	0.325096	0.554462	0.487965	0.614573	0.312477	0.675956	0.732409	0.78783	0.642493	0.895665	0.875696	1.42726	0.96337	0.778549	0.816961	0.966012	0.993534	1.32861	0.840237	0.904237	0.885657	1.43288	0.955915	1.30987	0.548611
Zm00001d037617	1	5.27531	3.15868	6.61013	3.2647	3.133	3.16631	4.52243	3.16646	3.67338	4.18492	4.68346	4.00532	9.61004	5.6969	8.27119	14.6753	12.286	12.057	13.6619	11.3534	12.5824	12.8991	11.1215	12.4355	8.19176	10.3473	8.65193
Zm00001d037619	1	11.9608	16.0735	8.04772	8.50649	6.70974	5.15781	10.9178	22.8668	18.3749	76.4499	78.7838	66.8861	93.4531	61.4226	82.0509	121.128	112.3	151.935	109.244	109.074	99.2869	39.1123	54.7586	35.188	64.9707	48.8319	77.4997
Zm00001d037650	1	0.499631	0.121345	0.777988	0.190559	0.14002	0.021063	0.312301	0.37108	0.396196	0.662541	0.386434	0.291796	2.70104	2.35641	2.59212	5.33505	6.11307	6.12532	8.13306	7.6776	8.44877	4.12752	4.31082	4.63916	5.45943	5.56626	5.98473
Zm00001d037708	1	0.378551	0.478588	0.412253	0.305347	0.134895	0.305153	0.596086	1.02705	1.12241	1.57272	2.78319	2.1975	0.866268	0.965765	1.77317	4.75575	6.81353	2.9076	4.15265	3.8881	4.05583	1.77613	4.43467	4.20812	4.05535	3.09835	2.53474
Zm00001d037779	1	44.1547	3.0804	61.1811	3.48365	3.54713	4.54278	2.9099	2.91433	1.63913	7.97177	18.7097	9.31649	155.071	170.842	128.174	187.234	192.598	244.187	149.391	155.429	175.79	149.956	176.584	156.09	153.388	191.716	197.996
Zm00001d037780	1	0.867655	0.613981	0.368036	0.17748	0.397821	0.371631	0.636418	0.421742	0.241594	0.582713	0.533044	0.386529	0.491512	0.165126	0.540951	1.60795	1.09591	1.10254	0.532515	0.974026	0.600728	0.848248	0.673316	0.721927	0.563128	0.703499	1.00994
Zm00001d037794	1	1.86568	3.07778	1.27097	1.14353	0.860686	0.985027	0.262288	0.205469	0.474776	1.00356	2.35698	0.948448	3.40824	1.52969	2.6757	2.60887	1.98229	3.12817	1.67688	3.13738	2.60663	0.537877	1.69347	1.51471	1.05682	2.43217	1.00077
Zm00001d037829	1	22.684	26.2981	22.2695	25.7792	28.6419	18.3841	30.3415	38.4567	34.6152	152.237	207.024	132.022	228.618	173.912	220.697	508.02	491.096	466.938	436.881	439.756	398.679	82.7989	172.393	114.08	192.964	186.627	207.831
Zm00001d037835	1	0.058042	0	0	0	0	0	0.076183	0	0.205325	0.661565	0.24157	0.381989	1.56286	1.40773	1.82955	4.24426	6.45742	5.44442	6.59153	5.18145	4.35605	0.169447	2.69883	2.34868	2.84721	4.55685	3.27246
Zm00001d037855	1	1.48729	0.834562	1.57631	0.870532	0.783156	0.287618	0.496309	0.89253	0.663671	0.860225	0.774571	0.652422	0.55703	1.31461	1.02972	1.47015	1.18531	2.26089	1.25251	0.503279	0.876903	0.632331	1.14163	1.47397	1.51358	1.4763	1.33801
Zm00001d037951	1	4.95687	4.68616	1.93299	1.33771	1.98164	1.39132	10.0472	7.48389	9.29204	4.93177	6.40579	5.77263	9.30679	12.5238	10.8253	11.6148	12.4666	11.6925	8.39164	7.60818	8.561	12.2754	12.9537	9.92629	10.9314	12.6593	14.0649
Zm00001d038020	1	4.91757	8.1536	5.37455	1.70563	1.93185	1.12494	6.64557	20.0734	17.2307	132.77	181.564	110.219	120.441	125.443	111.244	152.534	161.694	187.077	232.108	260.87	237.044	23.003	93.8092	75.1072	106.042	148.311	125.317
Zm00001d038039	1	2.35699	1.20373	2.65005	2.6434	2.43932	3.17479	1.07498	1.32508	1.3026	3.14433	4.21436	2.78936	6.49927	8.90833	6.82474	9.66274	7.93915	9.85614	8.44407	7.38199	6.92863	5.68181	7.77122	7.08521	11.3928	10.8481	10.6185
Zm00001d038066	1	13.2379	7.69105	20.6233	3.77702	3.30375	2.2759	29.5314	37.3359	38.4056	122.964	141.188	110.109	117.128	106.904	122.487	159.798	154.504	170.812	134.133	161.109	151.149	181.811	128.308	172.277	135.107	116.391	124.264
Zm00001d038081	1	0.033225	0.042048	0	0.134171	0.177589	0.17861	0.087192	0	0	0.190639	0.691344	0.58207	18.5056	22.1945	15.2898	10.3729	15.3073	19.7697	3.5702	8.35698	9.66146	16.9005	17.7524	18.9834	14.7784	19.3675	12.4642
Zm00001d038148	1	0	0	0	0	0.124883	0.042224	0.323368	0.153357	0.034225	0.305896	0.280713	0.305226	0.430786	0.106854	0.194074	0.41923	0.81268	0.621489	0.211722	0.366343	0.629782	0.594726	0	0.762324	0	0.13425	0.364213
Zm00001d038173	1	85.8312	55.853	90.4448	31.5196	29.3216	29.22	58.7958	69.3609	63.0847	87.5065	82.3698	77.4502	89.3899	91.1318	98.4772	194.898	158.126	111.193	230.418	185.045	197.306	166.325	140.961	153.828	182.597	165.649	182.787
Zm00001d038177	1	5.77734	8.82944	5.12343	3.77041	4.49779	4.21489	3.60735	5.25321	5.82363	20.469	19.8245	16.9166	78.4785	41.8114	67.2855	61.0712	58.1331	68.3239	89.7577	59.0915	84.2175	61.4961	38.1416	53.9714	35.0447	36.1603	37.9612
Zm00001d038186	1	4.7865	2.75194	4.98701	0.86126	0.61881	0.407405	0.850022	0.945402	1.18997	12.8859	18.47	10.5153	68.271	76.5119	58.5079	55.0197	49.3856	58.66	37.9971	43.0278	45.1418	41.221	49.5459	42.7967	24.8629	24.6382	29.2628
Zm00001d038202	1	0	0	0.186698	0	0	0	0	0	0	0	0	0	0	0	0	0	0.643538	0	0	0	0	0	0	0	0	0	0
Zm00001d038226	1	6.55905	1.73938	11.4215	0.081587	0.14428	0.054386	0.743241	1.69747	0.479828	2.55032	2.35897	2.57255	4.03315	2.99578	3.40559	5.47111	5.00181	6.96757	5.6955	7.524	6.32838	3.14448	5.77046	5.26872	4.33582	6.44835	4.01805
Zm00001d038249	1	4.55685	4.8837	2.34597	3.49642	4.23299	3.0322	2.74206	2.3276	2.37823	0.261823	1.31895	1.05095	2.55879	1.46201	3.78801	5.73596	12.383	4.02603	3.91797	4.55105	2.94789	3.5093	2.64783	4.1037	1.83004	2.93453	3.42471
Zm00001d038268	1	5.32856	6.49195	2.72934	4.39601	3.57148	3.7911	3.83493	3.38306	3.54025	1.63592	1.3276	1.52862	4.28248	5.54106	4.72513	8.96731	10.6586	9.38665	6.9439	6.59243	6.56642	9.73519	9.31921	11.5273	7.42075	6.15211	7.03172
Zm00001d038282	1	3.74038	5.95115	3.10577	4.38188	4.53215	4.72795	2.67936	4.67037	3.89464	41.1038	57.8061	40.2623	31.7799	25.3021	30.2665	62.3826	62.9526	79.0823	31.5617	34.3802	42.44	6.33081	21.9178	17.468	22.0285	24.5206	24.9019
Zm00001d038352	1	4.57065	3.60844	4.76975	3.98022	3.81125	4.8749	2.68562	2.83744	2.8999	19.811	35.6455	18.2388	98.3279	102.349	72.5229	44.5457	56.1933	63.6053	55.2911	87.0636	59.982	63.8318	96.3636	65.9256	85.9393	72.375	74.3093
Zm00001d038357	1	42.9853	22.6745	54.6589	17.7866	17.603	16.3476	20.4354	26.0463	23.4801	35.0281	43.0496	33.4866	56.7357	51.0504	55.8967	127.49	125.891	112.399	170.685	146.309	149.156	76.2149	85.8468	77.8475	87.4341	83.2516	86.5056
Zm00001d038434	1	3.82223	5.3761	3.85086	3.33217	3.75333	3.31557	4.28734	4.67457	3.11226	2.63209	3.64891	2.5472	5.03289	2.75799	2.31633	5.12288	7.55063	4.40931	2.72076	3.23761	3.82827	3.00404	5.34927	4.28328	5.27083	4.89438	4.00016
Zm00001d038465	1	0.672804	0.103495	1.33666	0.103277	0.108964	0.109696	0.026747	0.150968	0.218725	2.43599	2.96946	0.579887	2.00323	1.66347	2.26238	2.00631	1.52499	2.49573	2.84186	3.09995	2.81205	0.540182	1.06628	0.926317	1.42985	1.80442	0.873424
Zm00001d038490	1	0	0	0.122078	0	0	0	0	0.055356	0.467005	0.438786	0.607982	0.240115	2.60277	3.85826	2.49548	33.7503	32.1697	28.7788	15.9357	13.0908	14.7567	9.98208	9.00126	10.3633	5.94141	4.21694	7.97361
Zm00001d038492	1	0.466293	0.653092	0.093795	0.468397	0.60013	0.556375	0	0.447035	0.673264	1.55285	1.5095	1.48844	3.06965	1.91746	1.62942	2.10325	2.84347	1.58621	1.68633	1.76685	2.62139	1.8934	3.21401	1.63753	2.76962	1.70219	1.73068
Zm00001d038494	1	16.7453	3.72985	22.922	4.31709	4.34268	3.41432	2.85341	2.95173	3.48496	10.0004	13.7258	7.85995	19.8547	20.6407	20.5601	63.6318	56.3509	43.3421	74.5168	69.6466	68.6726	48.6568	49.4862	45.4522	52.2177	47.4824	48.3421
Zm00001d038522	1	4.42043	0.443075	6.94432	0.228323	0.110126	0.045385	0.206419	0.555072	0.619294	10.5764	14.0628	9.20407	7.97234	7.46328	7.73372	29.4978	25.5408	13.5081	33.5529	27.7886	22.4425	20.6923	13.7694	18.5767	13.244	7.63338	14.1941
Zm00001d038550	1	0.193265	0	0	0.116893	0.172174	0	0.050721	0.095333	0	0	0.05362	0	0.676407	0.98615	0.738973	0.939961	1.65079	0.934619	1.09746	0.919192	1.45488	0.566641	0.272762	1.02542	0.549233	0.042752	0.40156
Zm00001d038555	1	39.5339	47.9528	33.7927	14.5884	14.6597	13.4754	40.3664	61.7476	57.973	105.35	110.293	102.054	149.576	115.495	137.486	347.488	316.493	227.312	155.211	139.521	150.764	183.877	139.157	169.016	160.336	115.99	162.47
Zm00001d038558	1	388.266	278.684	314.019	86.4796	79.538	50.8572	240.731	281.925	207.796	466.903	500.158	350.346	609.817	548.084	636.109	1106.29	888.505	1139.88	970.131	978.261	1084.89	1403.37	1128.58	1424.06	1132.31	892.843	1011.93
Zm00001d038599	1	0.828924	1.34981	1.39928	0.628256	0.342835	0.875518	3.49588	5.84346	5.87756	33.5294	39.8056	31.6242	63.997	56.6116	50.3795	76.8676	86.2869	84.91	70.5694	67.4191	74.2919	29.7449	40.6691	28.1478	34.9919	45.2243	43.0201
Zm00001d038612	1	0.631158	0.610294	1.48273	0	0	0	0.048718	0.412088	0.352338	0.95759	0.309017	0.650603	1.34937	1.79961	1.27771	23.3193	28.3731	27.9894	27.6517	19.6723	20.4827	11.488	13.3633	13.1356	21.0252	24.2682	23.0625
Zm00001d038691	1	27.3383	30.2762	31.6844	23.5839	22.7316	24.1118	19.7364	22.0543	20.3294	33.977	40.821	33.259	48.0871	59.5269	52.4269	96.4261	116.719	90.9182	90.5676	89.3723	93.3256	61.5338	86.2449	72.1231	83.1651	85.8379	83.0112
Zm00001d038728	1	18.4501	15.3086	16.3856	8.96272	8.78801	7.96774	6.73026	8.45362	8.66749	17.5373	10.5506	13.5391	8.64796	9.56449	11.3545	26.9023	23.3672	27.5913	31.5847	23.3387	32.9563	23.1987	19.1892	18.026	23.3949	21.5901	22.2953
Zm00001d038745	1	38.865	41.9188	35.8379	30.0178	31.8913	29.028	26.7435	27.7664	25.8069	24.9874	22.3457	22.6119	64.9115	77.4676	75.2555	74.3925	87.984	82.8813	64.3681	61.2749	67.481	79.2896	79.5539	63.7878	75.6935	86.8774	75.4557
Zm00001d038760	1	1.08865	0.744985	0.658274	0.7309	0.763026	0.670604	0.83412	0.279856	0.376096	0.389436	0.818756	0.248762	0.672274	0.347564	0.780953	2.14847	0.969184	1.54935	2.34362	1.37169	1.44439	0.996825	1.60095	1.89331	1.28899	1.75734	1.04694
Zm00001d038770	1	0.72269	1.66724	0.254021	0.836484	1.39707	1.14157	0.139671	0.100888	0.835451	2.15626	2.85071	1.50109	3.26518	3.88309	3.85907	4.50084	5.35267	5.56122	6.68203	5.66227	5.89984	1.18329	1.15491	2.49207	3.39381	3.37081	1.37121
Zm00001d038810	1	17.9199	13.4281	13.369	7.07963	4.33966	6.9277	8.16084	11.7202	11.335	40.3887	45.999	34.0855	52.3167	54.9642	45.5281	30.4582	40.81	36.2931	96.0967	58.7011	54.6058	58.84	33.3416	38.9934	37.3654	34.1128	37.1467
Zm00001d038813	1	0.710951	0.663605	0.860769	1.6969	1.31731	1.05639	0.473288	0.462613	0.522828	0.396077	0.291421	0.114539	0.046524	0.493636	0.485228	2.01312	1.40979	1.59121	1.46721	1.28699	1.30512	2.18504	1.3909	1.00738	1.3321	0.622652	1.18842
Zm00001d038853	1	2.7403	2.34737	1.59796	1.58437	1.60001	2.00302	0.984644	1.28307	0.788578	2.58716	2.27297	1.18324	2.21461	2.03213	2.84761	6.61611	5.75675	5.58361	5.14233	5.02515	5.96794	4.36199	4.49038	4.20825	5.66405	5.84001	5.34011
Zm00001d038878	1	2.03784	0.598278	1.68475	0.293648	0.032432	0.244477	1.7891	4.74676	3.62218	23.9679	23.1118	22.0274	46.9767	33.0713	39.676	60.1892	57.0652	50.1204	40.1497	46.4191	46.7913	33.5702	45.822	23.9056	44.9974	30.4317	51.012
Zm00001d038881	1	3.26118	2.67304	2.80173	2.64003	2.53885	2.38817	4.04751	2.44003	2.38893	1.39465	1.81393	1.90906	4.15217	3.76319	3.84686	6.29247	3.9899	6.72561	7.96449	7.98394	8.79265	5.26531	6.62773	5.25079	5.46445	7.3597	6.70134
Zm00001d038911	1	56.2223	28.8837	51.2343	30.9213	23.3795	39.003	171.61	212.82	146.467	683.226	1621.8	474.555	2809.9	3034.72	3149.71	4709.2	4451.29	4837.08	3068.66	2640.3	3042.45	1604.66	3548.44	3297.74	3540.34	4277.2	4212.36
Zm00001d038924	1	0.742589	0.374586	0.627592	0.447813	0.308747	0.265837	0.389832	0.366139	0.117036	1.13115	2.19771	0.705483	2.33258	3.98004	1.70289	16.0727	13.7365	6.61601	14.4389	11.313	11.5188	21.6474	12.0764	16.2697	10.3196	3.23012	12.0929
Zm00001d038936	1	3.32741	2.3188	4.19829	1.15504	0.978994	0.724624	1.4686	2.15413	1.62119	2.65273	2.30174	3.08517	1.55189	2.25816	1.62851	5.93646	6.60849	5.51723	7.03207	6.41338	6.56408	7.39371	6.0307	7.36779	5.78473	5.41897	5.55303
Zm00001d038954	1	2.7805	2.29043	2.17002	2.63258	3.58512	3.69385	3.75071	4.28099	3.5	9.98422	10.7435	9.72861	13.8183	11.8589	13.7184	36.255	33.0498	17.0312	18.0272	23.1639	19.8187	14.6535	19.6207	12.7883	20.6818	27.9381	23.7808
Zm00001d038972	1	40.474	42.69	38.1257	36.963	42.3376	38.2201	35.0352	35.192	37.1958	55.7697	47.9399	47.7536	70.718	70.8693	73.1165	105.381	102.637	80.2353	105.186	92.6221	102.777	105.382	100.126	93.908	107.575	101.953	104.703
Zm00001d038991	1	13.5878	11.964	14.318	9.82263	10.2938	8.57939	9.31442	11.1068	11.4788	24.2989	33.3628	23.5176	59.9238	63.1103	57.2228	55.5785	56.5194	35.5077	51.4546	47.2902	39.5203	63.3895	46.1884	45.2187	44.8992	26.7529	42.078
Zm00001d038997	1	6.07217	2.15022	0.730512	0	0	0	1.15271	16.0109	4.26806	4.77677	33.2527	13.8017	261.797	202.493	123.846	1141.26	1031.75	1526.71	513.509	485.54	384.203	108.608	601.609	402.065	744.695	884.796	658.041
Zm00001d039001	1	4.60521	7.51766	4.14428	8.54585	9.67332	9.68069	2.80729	3.037	3.77563	1.04769	1.25519	1.80724	3.32219	3.78245	2.74671	10.1625	13.1977	13.5843	8.06512	10.4611	7.56673	8.80758	8.13917	10.833	11.2574	10.3632	7.83972
Zm00001d039004	1	0.660316	1.71317	1.04967	0.633331	0.470585	0.532461	1.73284	4.39823	3.37219	23.3836	38.9394	21.2456	19.6874	14.2222	18.1954	47.1885	35.6068	54.436	24.9149	34.6697	31.3385	4.79773	17.108	14.5532	27.4202	25.711	33.0957
Zm00001d039051	1	12.7264	9.50175	15.9159	7.68107	7.851	6.6144	8.41285	10.0982	10.9225	35.1393	41.0511	30.3261	16.2781	15.5943	17.5505	37.7374	35.2005	32.0878	41.5259	46.7763	37.2646	28.318	25.1691	26.2745	20.2497	17.9608	20.6851
Zm00001d039061	1	0.713566	0.461739	0.846165	0.434091	0.619459	0.642106	0.417297	0.314235	0.500035	0.551698	0.491733	0.417287	0.654938	1.14398	0.792781	0.706052	0.649856	1.14346	0.907233	0.643537	0.978294	0.791367	0.617347	0.642019	0.818032	0.633727	0.949085
Zm00001d039095	1	0.464293	0.196175	0.656962	0.365311	0.482517	0.381514	0.203052	0.477389	0.24559	0.444912	0.465142	0.310508	0.381908	0.361786	0.345371	0.765464	1.85017	1.0645	0.432773	0.699363	0.523841	1.17557	0.583093	0.716387	0.734346	0.970156	1.13258
Zm00001d039146	1	6.49342	3.53957	6.93174	1.60342	2.36923	1.71734	3.48973	3.32288	3.07526	5.99277	6.80364	5.1816	5.53264	4.71376	5.15142	8.30184	9.95878	10.7605	15.834	10.876	13.2591	15.204	8.67991	15.2246	9.70794	7.90823	10.0141
Zm00001d039156	1	12.7477	12.1095	11.4644	8.55634	10.1409	9.63163	10.0007	9.88739	10.1265	16.0796	20.768	15.5997	20.6186	23.2192	21.0623	26.4414	30.5123	23.2738	11.0574	20.4094	16.99	16.4835	19.387	16.9326	18.8048	18.8664	20.2335
Zm00001d039195	1	0.584628	0.515562	0.462462	0.745778	0.407565	0.37597	0.233445	0.376358	0.151276	0.767344	1.1283	0.556328	0.478989	0.324105	0.826563	1.74858	1.93965	1.44693	1.60748	0.60654	1.25374	1.49492	1.14925	0.8343	1.36389	1.15287	1.44089
Zm00001d039241	1	0.662489	0.529328	0.189969	0.140741	0.186371	0.140565	0.686283	0.602077	1.11751	4.04947	5.0787	2.3664	12.8132	14.943	15.9677	48.5442	63.5389	100.939	76.5448	58.5003	55.5075	36.22	34.1886	37.8296	63.8796	70.038	72.9097
Zm00001d039267	1	7.04046	7.59793	6.99718	1.36861	1.72359	0.885223	1.26733	1.11049	1.78888	6.82346	8.54544	5.23428	5.26938	7.58841	6.03477	15.7162	17.0785	16.632	17.6016	16.6019	17.3945	7.51022	10.9046	11.2897	13.0263	14.8677	13.56
Zm00001d039279	1	8.43113	11.8586	5.98363	12.9135	12.2765	9.36218	10.4126	8.67209	7.73314	22.9348	31.7758	16.8161	35.1731	29.4675	30.365	26.3121	39.4465	43.9084	40.9498	36.8081	57.3557	25.24	32.8055	28.9656	37.703	47.6838	38.8116
Zm00001d039283	1	83.4553	76.9998	99.6826	33.409	23.7205	29.4857	188.418	357.164	355.553	593.271	617.467	635.639	267.136	338.495	304.206	778.419	841.418	819.845	768.154	859.176	760.489	359.194	475.662	431.623	537.929	632.967	510.4
Zm00001d039300	1	21.7146	28.4164	17.2684	20.1376	20.3112	17.8464	30.507	32.1656	30.6915	23.2755	17.27	20.9986	20.6188	17.8241	21.7378	49.0025	51.4994	48.0945	51.161	52.4968	50.7907	42.8242	47.6346	44.9588	44.2769	40.8399	39.0436
Zm00001d039328	1	31.3456	14.9681	37.2014	9.15638	8.58581	8.9221	26.953	20.597	21.8257	30.4928	56.1019	34.9361	56.9879	66.9645	50.9677	79.6332	100.94	94.1862	125.301	130.852	135.503	53.835	89.2553	78.7934	104.878	123.173	99.5195
Zm00001d039368	1	0.55929	0.420215	0.560984	0.15299	0.149281	0.159395	0.250992	0.188665	0.260111	0.520322	0.857151	0.586926	0.486187	0.459708	0.361836	0.981925	1.17881	1.15274	0.766897	0.723833	0.96238	1.33176	0.997936	0.669237	0.88526	0.957728	0.869521
Zm00001d039412	1	1.91257	3.26012	2.09551	0.956289	1.7042	1.92327	3.49709	5.38457	6.98705	10.5787	8.24515	6.74817	7.44971	4.79749	8.21783	10.2798	14.5679	14.9438	10.1371	7.40076	14.0746	6.56578	7.88547	12.8772	10.1123	8.23159	9.80795
Zm00001d039426	1	0.017935	0	0.130712	0	0.015976	0.024129	0	0	0.064183	0.12918	0.24878	0.019617	2.02774	2.08052	1.81882	1.57106	2.57382	1.83826	3.93516	2.8262	2.47471	2.43011	1.21712	2.08219	1.57283	0.734169	0.997183
Zm00001d039437	1	13.5475	14.6912	13.8733	11.3361	12.1435	12.9895	15.0459	15.6252	16.7411	13.0645	21.1644	17.3999	22.6696	26.2709	24.0643	33.4076	51.875	38.7704	42.8757	36.1085	38.4819	18.8697	27.1141	23.0684	24.7298	29.1831	28.6151
Zm00001d039453	1	7.08651	8.03522	5.54504	3.52506	3.67616	4.38123	6.82075	8.77332	9.62198	25.2609	40.8841	23.5679	20.966	28.4192	23.2973	28.2774	30.3858	35.5031	39.2436	43.5022	43.4682	10.9959	22.3502	20.7574	23.167	30.7931	29.7214
Zm00001d039506	1	3.73936	3.27412	3.59364	2.03843	2.15573	1.3148	1.38636	2.15269	1.8221	12.874	14.2905	11.9168	16.645	14.8984	16.6359	49.3846	46.5224	55.487	61.0212	73.5198	58.9636	31.7635	40.0806	34.295	53.3261	47.8715	45.0552
Zm00001d039535	1	32.4075	37.4644	29.835	18.0563	14.1405	13.047	43.4443	81.7267	71.7832	203.799	240.974	206.632	250.236	184.199	234.362	335.567	287.807	251.713	282.554	234.697	238.78	127.565	107.761	122.56	88.4617	61.6066	96.6562
Zm00001d039567	1	4.38377	5.36387	3.41353	2.7637	2.25549	2.30845	3.55341	3.96629	4.71547	7.48089	7.98794	6.71363	9.71142	9.23133	9.32828	15.496	14.7596	10.409	4.95458	5.39148	4.47189	10.5164	7.77887	8.4849	6.71972	4.35313	7.02252
Zm00001d039624	1	134.718	161.383	149.742	112.918	112.171	106.509	103.066	117.311	115.598	148.394	186.783	136.256	302.417	326.221	318.606	521.968	621.613	628.065	738.486	670.766	754.494	307.447	343.472	325.218	582.713	629.679	524.528
Zm00001d039634	1	4.0955	6.28558	3.8718	11.2716	8.62653	11.29	17.2474	16.4461	18.3562	4.36201	0.721894	3.93631	0.609112	1.44242	1.14709	23.6149	26.8006	35.1273	29.4627	20.8325	34.5127	12.5501	13.5834	13.6518	24.1164	22.6286	24.565
Zm00001d039646	1	0	0	0	0	0	0	0	0	0	0	0	0	0	0	0	1.23471	0.279545	0.781408	0.237655	0	0	0	0	0	0.394944	0.406075	0.624651
Zm00001d039680	1	3.66028	4.44672	2.01171	1.90302	0.476171	1.37665	2.43449	1.27368	2.23889	1.02313	1.33985	1.14047	2.46337	1.91222	2.2852	3.80573	3.27143	2.85768	2.36185	0.809325	3.57535	2.84034	3.26817	2.34246	3.03395	3.23366	1.11851
Zm00001d039710	1	22.4513	14.2842	22.7446	14.7925	14.964	16.9462	25.0648	18.8769	21.7883	23.7914	28.3686	29.8988	37.9388	34.5362	39.0613	64.4284	55.099	64.214	79.9642	78.5306	70.4745	58.7426	58.6601	56.8662	70.5581	69.3091	64.8534
Zm00001d039735	1	1.52511	2.44587	1.76084	0.298224	0.543792	1.01673	2.00234	1.87166	1.75208	3.81721	1.69407	2.02117	2.26028	1.1723	0.725472	2.71306	3.24202	2.59033	0.787008	2.72379	4.3321	3.2737	3.19862	3.09909	2.46153	1.68431	2.4197
Zm00001d039795	1	0.391702	0.962965	0.346332	0.756554	0.747056	1.22494	0.515059	0.568061	0.276006	0.981028	1.81277	0.844606	6.56819	8.9677	4.90179	12.266	14.7434	17.1096	16.8502	13.3868	15.7332	8.20427	12.6049	8.6718	10.3572	10.0448	8.76807
Zm00001d039799	1	3.30697	4.11158	2.49065	3.84623	3.0912	3.49564	3.87158	3.51679	3.66861	4.43656	6.99824	3.35141	21.4399	16.8212	16.4155	26.5032	39.3865	46.018	35.7818	27.7991	35.9836	48.904	38.3219	40.3505	21.7996	25.9652	26.2116
Zm00001d039825	1	19.1767	16.4672	10.074	8.11853	7.01624	5.89917	18.4568	17.2472	16.0703	48.0997	71.2995	55.5616	83.6903	85.0384	70.3523	103.817	161.538	102.294	188.518	127.767	188.357	154.75	118.066	198.273	119.646	120.22	141.247
Zm00001d039826	1	0.203113	0.051327	0.11054	0	0	0	0.106614	0.100183	0.240702	1.16305	1.0707	0.623029	4.2106	5.28598	5.94072	5.16002	5.82383	5.89297	13.788	10.7526	11.7579	9.64309	6.3628	8.16035	9.54368	4.49289	10.2658
Zm00001d039922	1	0	0	0	0	0	0	0	0	0	0	0	0	0	0	0	0	0.575618	1.11743	0	0	0	0	0	0.739026	0	0	0
Zm00001d039956	1	0.206207	0.228711	0.117233	0.33898	0.068883	0.207952	0.304363	0.318036	0.797612	2.55646	5.0057	2.31306	3.64292	2.85939	3.69781	8.83171	8.53627	10.6375	6.75317	7.18443	6.01925	1.17475	2.51282	2.31035	3.16113	3.45019	4.23409
Zm00001d040034	1	18.4349	15.6362	20.6519	7.94483	7.75851	8.91866	8.39791	8.98058	8.85613	13.5819	15.0661	10.9616	23.5536	26.8215	25.234	19.5627	23.0422	26.1685	22.9803	18.9148	21.2134	22.5157	15.9991	22.0341	12.2522	12.1714	12.2173
Zm00001d040035	1	0.321363	0.299009	0.058513	0.086796	0.381676	0.230527	0.871321	0.634535	0.382955	1.6341	2.4666	0.796912	1.87436	2.97719	2.9306	2.3685	4.02241	5.97677	3.04159	2.0005	2.98558	4.66615	2.54356	3.56931	4.67122	3.65	5.33232
Zm00001d040052	1	1.21277	0.366465	0.746573	0.643626	0.502849	0.529784	1.16077	0.64245	0.955079	0.792162	1.15881	0.555507	0.803536	0.704783	0.960209	1.27028	1.89961	1.45588	1.69738	1.32114	0.422093	1.21282	0.991665	1.37896	1.82843	1.15727	1.44056
Zm00001d040125	1	3.6831	6.04043	3.05324	2.47097	3.1888	1.75045	3.17592	3.78371	3.43069	4.53348	4.11697	4.35137	2.89452	3.64433	3.40111	10.2346	10.0701	10.7054	7.56883	6.5397	7.86211	3.70258	3.67933	3.29803	7.16664	9.81711	7.62892
Zm00001d040154	1	6.03001	5.95354	6.48586	2.40568	2.88169	3.24469	6.42904	6.26086	6.25456	4.79655	6.39948	5.56989	7.39462	8.7608	7.60026	16.8229	17.943	9.40096	7.89724	7.36211	8.28388	19.1941	11.9882	15.4375	12.4415	10.9068	12.725
Zm00001d040173	1	9.01845	0.920427	15.2961	0.18353	0.453856	0.293373	25.8331	99.3294	84.4127	389.977	476.919	369.612	740.388	632.092	622.483	892.233	774.01	865.43	502.799	495.478	497.087	492.125	552.407	319.126	377.528	307.02	382.945
Zm00001d040211	1	1.14617	2.9544	5.71212	0	1.00485	0	0	0	0	3.1355	3.21743	2.31615	12.2541	1.49839	6.82334	7.72359	15.5698	15.3638	5.56705	8.89644	6.33627	12.2327	20.7094	3.77846	8.25992	10.4597	7.72731
Zm00001d040212	1	442.422	107.836	592.341	26.1933	18.0873	20.067	56.9155	159.505	161.603	700.785	1203.32	627.676	2346.67	2641.77	2480.29	3964.5	3622.68	4219.94	3809.41	3951.3	3607.89	3949.4	3955.49	2414.56	4505.2	4393.06	4216.31
Zm00001d040251	1	1.06705	1.15939	0.914438	0.178393	0.364367	0.509761	0.185189	0.42495	0.357806	0.313206	0.427113	0.263157	0.283007	1.0165	0.634987	1.97858	2.15277	2.77465	0.452859	0.552463	1.13244	1.51161	1.62899	0.50535	1.31212	1.13387	0.665506
Zm00001d040297	1	76.9075	125.629	39.0212	10.2576	6.40484	9.12722	125.814	310.473	255.432	783.354	2095.64	1185.55	2793.57	2421.69	2688.94	3919.36	3906.57	4419.32	2042.35	2089.76	2440.55	747.228	2062.2	1473.74	1977.14	2117.84	2293.63
Zm00001d040461	1	0.416147	0	0.073358	0	0	0.109185	0.229406	0.802695	0.652049	1.00325	0	0.306646	0.6672	0.883267	0	2.1652	0	1.30436	2.26122	0.720131	2.05051	1.376	0.954252	1.3653	1.26672	0.868245	0.376957
Zm00001d040513	1	4.23936	4.85151	4.00127	3.97307	4.95784	4.78771	3.21194	3.38481	4.05182	5.0811	4.98107	4.90904	5.9976	5.99219	6.5279	6.75181	7.1025	7.5057	4.719	4.41877	5.00357	5.02605	3.94669	3.64549	5.42273	5.36348	5.8438
Zm00001d040517	1	2.40631	0.120167	3.80114	0	0	0	0.126388	1.18416	0.785985	0.407248	1.06854	0.105874	15.9445	15.7488	15.1469	84.7044	90.6596	81.9477	87.8083	105.548	88.4967	87.0879	72.764	73.5408	70.6606	49.1489	72.971
Zm00001d040589	1	0.886423	0.729118	1.08999	0.242479	0.512175	0.25774	2.73454	2.86751	3.39484	1.9294	2.22656	1.44181	3.6116	3.51277	4.21627	5.55718	5.52135	9.20585	5.10179	5.25098	6.36164	2.32557	5.26153	5.80637	6.37624	5.45959	6.07117
Zm00001d040627	1	2.33462	0.467798	3.44975	0.207472	0.310111	0.055093	0.591071	0.808756	0.537037	0.648552	0.909022	0.940931	10.0885	10.156	10.8531	18.4689	24.6025	30.4322	13.2948	9.8527	12.3092	11.0928	7.41042	8.83938	15.1252	13.2311	17.8545
Zm00001d040656	1	1.47528	2.27467	1.15384	0.268322	0.537765	1.07902	1.37277	2.21352	2.69494	2.90288	3.47731	1.9274	3.249	2.41008	4.12839	5.53201	4.49969	6.11548	3.72011	4.02333	3.3625	6.96428	4.35222	5.85124	4.60657	3.31548	3.52604
Zm00001d040697	1	559.43	577.963	636.318	85.3961	93.9442	89.635	249.617	345.019	346.712	643.393	696.291	585.741	1066.76	605.998	1000.45	2315.18	2153.63	1986.5	721.906	716.175	822.509	1474.79	1154.46	905.814	981.638	721.201	1042.46
Zm00001d040720	1	19.1923	4.14921	22.4428	6.34301	7.06381	10.2548	11.3812	8.06377	9.31691	19.4422	20.7962	19.5156	20.888	18.2217	13.4462	30.5774	35.3814	23.5138	45.2108	50.2997	33.7586	28.8704	34.0095	32.8304	25.681	26.0703	20.5798
Zm00001d040723	1	4.66969	4.14727	2.17311	1.55415	0.807014	1.21466	4.41599	3.09747	3.73093	5.23193	6.8758	3.67994	5.66249	6.89087	6.9564	9.05067	7.69028	9.78756	7.60485	8.61656	7.79555	5.66907	8.65868	8.17573	7.30349	8.78521	9.29936
Zm00001d040836	1	0	0	0	0	0	0	0	0	0	0	0	0	0.959001	0.928199	0.679043	0.976067	3.20897	1.03008	4.43614	0.74053	0	0	2.01595	0.86256	0	0	0
Zm00001d040837	1	3.10895	0.313969	6.56532	0	0	0	0.340312	0	0	1.4121	2.16464	1.15076	68.8632	58.0526	71.9895	204.509	193.445	197.188	65.9129	71.808	82.9944	67.6009	88.2698	72.1517	81.5275	97.1717	104.066
Zm00001d040839	1	2.02761	1.86472	2.37587	1.33851	0.952419	0.495329	0.48375	0.863852	0.524828	2.48296	1.48307	1.73616	3.47374	3.85602	2.74893	6.67248	6.12962	6.80158	3.04499	5.30242	5.23167	5.67687	4.94524	6.9851	6.69065	5.79017	6.55536
Zm00001d040842	1	19.8497	18.8198	25.244	10.9666	11.3564	12.2182	3.63435	5.29925	5.18358	8.55189	16.2553	5.71632	50.1407	45.5641	40.6355	181.694	194.579	198.539	121.306	159.687	186.586	148.718	174.699	204.592	164.997	231.219	163.987
Zm00001d040855	1	4.7954	0.313289	9.06663	1.30998	0.721382	1.08182	4.1691	2.37854	3.19311	2.12712	1.90087	2.22035	6.79183	5.42192	6.2452	10.0408	7.21216	6.549	5.38487	5.76377	5.74873	4.35949	8.77968	10.0902	4.41022	6.05993	5.2991
Zm00001d040857	1	0.871575	0.184195	1.38421	1.02908	0.237227	0.131842	0.222345	0.268865	0.41702	0.62667	1.10825	0.198868	0.847264	1.59928	0.972565	1.1428	1.51499	0.861292	1.34356	1.44101	1.12412	1.1394	1.81018	1.58631	1.40534	1.25872	1.12056
Zm00001d040905	1	8.02996	1.14256	13.5727	1.96177	1.65182	1.64696	2.0274	0.378995	2.48247	2.79013	1.71536	2.72901	4.57726	4.74834	1.0283	6.9745	9.14399	8.52341	9.56218	8.91862	6.79651	3.75531	5.18107	5.49182	6.6446	10.2323	7.17296
Zm00001d041006	1	0.390241	0.109507	0.196545	0	0	0	0.113803	0.320766	0.051344	0.248099	0.962418	1.04523	1.5176	0.885135	1.16033	1.23086	1.32223	1.91149	2.51814	2.10657	2.94805	0.761977	0.917573	1.47932	1.37352	2.01411	1.30031
Zm00001d041055	1	0.659266	0.653574	0.469264	0.426244	0.587354	0.632269	0.803399	1.45128	1.61534	4.04169	5.68344	3.61279	5.26156	3.30509	4.22989	9.87094	10.052	12.3198	10.0274	7.92342	11.0971	2.27382	2.25805	3.45186	4.72977	3.02053	3.69109
Zm00001d041129	1	0	0	1.8339	0	0	1.95249	0	0	0	0	0	0	0	0	0	0.998173	0	2.11106	0	0	1.01112	0	1.03306	0	0	0.778192	0
Zm00001d041161	1	1.75323	1.47543	1.50746	2.2167	3.00378	2.8373	2.41881	1.16389	2.55398	1.79977	1.62145	1.13305	3.63098	4.53131	3.00731	5.53094	5.96384	7.0956	5.6856	5.19102	5.3312	4.34345	4.18523	4.71516	3.63291	4.07684	3.00657
Zm00001d041232	1	3.78929	4.02347	3.92884	1.2341	1.20039	0.647792	0.757654	1.15871	0.877073	1.2327	1.4187	1.10507	3.27139	4.2327	3.88043	7.30824	9.33512	10.9139	3.75838	3.99451	4.44329	5.23477	5.94015	5.96561	4.79204	3.99629	4.32502
Zm00001d041236	1	8.21448	8.92097	7.65224	1.85432	2.10448	2.21827	5.87442	6.96945	6.93967	24.5257	27.628	19.7814	26.5514	28.4332	32.0293	24.2753	27.5851	30.0408	34.9133	26.1079	30.5858	43.3983	31.8805	50.0158	32.2709	26.0344	31.3513
Zm00001d041240	1	0.166934	0	0	0	0	0	0.189321	0.967239	0.444312	5.26019	10.2113	3.6498	0.768554	2.84338	2.41705	20.7667	12.8237	18.1855	4.7305	5.19741	5.79462	2.11642	2.68346	2.26777	3.07511	4.53134	5.71774
Zm00001d041291	1	0.926007	0.563194	0.203062	0	0.412912	0	0	0.28367	1.56887	1.90059	5.47408	1.02727	2.80944	3.57233	5.05308	2.55151	5.96295	4.57864	5.66934	5.02865	3.89809	1.63624	2.57766	5.00481	6.9097	6.8965	3.11598
Zm00001d041315	1	0.206608	0.174262	0.154932	0.191183	0.201958	0.254855	0.24142	0.388442	0.408317	0.32488	0.493627	0.235626	0.399314	0.469685	0.605294	1.08894	0.634408	0.890632	0.636796	0.644452	0.875862	0.76539	0.928685	0.491722	0.633797	0.389627	0.840044
Zm00001d041374	1	8.82419	3.41109	9.6438	2.72118	1.63967	2.07615	2.50136	3.56771	4.21609	8.53448	12.3103	6.83757	6.23816	11.5698	5.18527	9.93965	12.2857	10.334	11.0714	10.4609	14.4781	7.04382	10.2102	7.51308	5.71674	10.652	7.1016
Zm00001d041438	1	0.426392	0.360643	0.889112	0.641178	0.731085	0.951198	0.4651	0.806302	0.51764	0.646434	0.364291	0.58746	1.13113	1.28873	1.13089	1.77716	2.54657	2.00778	1.94907	2.20108	2.25229	2.25834	1.913	1.8389	2.16066	2.17029	1.83945
Zm00001d041462	1	0	0	0	0	0	0	0	0.351544	2.57261	10.124	23.9835	21.0281	16.644	9.61525	15.235	26.9451	16.4972	28.7754	13.6539	15.9006	14.4003	0	2.79044	6.1931	5.77632	5.37401	7.04252
Zm00001d041481	1	8.6644	5.80847	7.64925	2.1141	3.00493	1.69256	1.25512	1.95691	2.18756	10.0974	17.1459	10.8817	12.4696	9.59754	13.8174	16.4344	14.7535	24.8894	15.2705	16.5479	21.3653	1.51765	7.89512	7.18221	8.13253	10.2762	11.1256
Zm00001d041511	1	14.3061	16.9287	12.9728	14.1432	12.8771	12.3768	12.3349	16.1132	13.4922	43.8197	50.6174	39.2388	36.4322	37.1591	32.3174	53.7565	50.8667	50.212	45.712	45.2995	42.4503	20.6069	23.887	21.6358	22.1966	22.4838	27.488
Zm00001d041515	1	1.58913	1.56601	1.03543	1.08553	0.907068	1.01718	0.492843	0.423477	0.313367	0.633315	0.612961	0.893915	0.412803	1.04462	1.2527	1.71402	2.84433	1.92598	1.81272	0.923537	1.41782	0.675395	0.88395	1.18292	0.524563	1.3972	0.918793
Zm00001d041545	1	1.16341	1.35229	1.32292	1.19778	1.42509	1.37112	1.02089	1.12073	0.95024	1.60888	1.81249	1.82567	2.14096	2.14629	2.73994	4.18478	5.05912	6.50644	4.75132	6.13932	4.98214	2.9516	2.05747	2.25945	3.3188	2.43116	3.98747
Zm00001d041593	1	89.9779	115.375	87.7572	72.719	70.4212	66.2832	131.301	163.588	158.443	192.213	207.106	203.05	251.335	245.776	243.682	402.556	397.987	357.217	182.161	203.458	195.205	192.175	176.819	143.209	159.726	149.919	177.128
Zm00001d041732	1	7.31043	9.01051	7.88956	11.4335	10.8917	11.5126	18.3877	14.5931	16.5394	7.71811	11.7712	10.3466	13.8828	12.8493	13.1832	31.2948	31.5864	37.7781	8.30773	15.4591	13.974	9.94062	19.0905	14.6024	22.054	23.7741	19.8747
Zm00001d041735	1	0.880424	0.651672	1.02729	0.505416	0.857218	0.566934	0.363505	0.787429	0.473746	1.13893	0.837782	0.624996	1.39244	1.25938	1.13989	1.73958	1.816	2.41541	1.53148	2.1326	2.4051	0.860098	1.21063	1.35327	1.50727	1.55142	1.03393
Zm00001d041746	1	44.6091	47.2648	37.7756	27.1721	25.0833	25.379	54.2447	59.4634	55.0433	112.121	145.966	107.828	183.043	187.913	208.103	332.614	325.591	305.108	314.192	332.381	313.027	146.767	200.452	173.983	227.934	274.267	231.631
Zm00001d041781	1	0.185635	0.093891	0	0.074883	0	0	0	0	0	0.319197	0	0.121988	0.14993	0	0.070984	0.55164	2.20477	1.51747	0.843768	0.120443	1.34588	0.054445	0.990521	0.434595	0.040589	0.164259	0.042867
Zm00001d041927	1	6.65474	10.1835	3.97992	5.35389	4.99814	4.64971	5.34168	8.67553	7.91884	48.101	64.7924	35.4028	44.647	62.4756	46.3499	53.6771	69.3284	67.8557	73.1753	60.6207	76.2373	85.073	83.173	75.6561	74.9119	90.556	56.2222
Zm00001d041951	1	2.92806	0.894678	3.94733	0.211556	0.209594	0.140608	0.171502	0.451591	0.466672	6.53798	9.64644	4.72082	20.7265	15.0343	15.0079	42.4962	45.7645	32.8508	37.5904	32.0081	30.4134	26.2877	29.3206	22.9735	43.0201	40.3735	42.9721
Zm00001d041960	1	34.5251	22.3654	29.3005	6.44426	8.36679	7.00678	32.4061	30.2023	24.1711	13.5164	29.9805	17.5678	72.4801	81.1336	83.8557	92.2551	102.227	110.597	84.5151	105.109	109.318	100.714	134.79	129.827	20.6493	27.6269	32.8122
Zm00001d042014	1	0	0	0	1.2473	0	0	4.49333	0	0	0	0	0	0	0	1.13722	12.3577	6.91991	17.0709	11.1341	7.62552	3.16814	1.74752	1.72578	2.51897	4.71996	6.97312	0
Zm00001d042113	1	1.18428	1.33128	0.659035	1.21107	0.866829	0	0.845013	0.146557	0.443139	0.710108	0	0.391471	1.07694	0.786989	1.20493	2.15641	0.558347	2.60693	1.85594	0.323765	1.58949	1.20667	1.46663	0.880493	0.945519	2.10177	1.71355
Zm00001d042114	1	23.1902	7.92958	24.8656	4.34225	4.17713	3.85554	13.1727	21.7651	15.3134	38.7646	37.0659	34.88	37.6514	11.9778	46.5371	51.1474	48.1713	15.6462	59.1589	53.2451	31.4492	51.2062	37.4377	79.1344	41.7289	29.4534	31.8524
Zm00001d042140	1	0.268309	0	0.556515	0	0.068294	0	0	0	0	0.384334	0.478546	0.125951	79.6645	70.3105	57.635	81.8298	62.3234	78.3978	59.2125	86.5174	69.0875	28.2658	55.7747	50.3573	31.2554	40.9723	24.7321
Zm00001d042180	1	15.4772	12.5116	17.3784	11.2267	10.8004	12.0348	9.48204	13.5976	13.6743	39.5983	43.8488	34.9786	34.2643	27.2003	34.4878	57.595	62.5646	50.6034	61.1858	57.3479	57.953	46.2979	44.2371	52.5228	49.5964	44.906	49.8509
Zm00001d042258	1	0.367506	0.433704	0.576187	0.364586	0.430109	0.223598	0.166516	0.296741	0.366834	0.721638	0.822841	0.548802	0.32552	0.396694	0.510795	1.55291	1.37518	1.77293	2.08975	1.66524	1.07731	0.902093	0.829612	0.815288	1.34452	1.69604	1.58516
Zm00001d042276	1	12.0238	6.45007	17.8385	1.56225	1.87154	0.816907	5.04808	17.5215	13.4163	142.456	203.442	126.897	244.13	198.198	208.958	547.956	489.093	492.106	351.325	309.511	320.455	66.4734	112.121	100.592	166.373	144.466	197.503
Zm00001d042309	1	50.0219	57.5435	51.005	38.3624	44.7866	41.9846	78.7098	64.2894	66.0056	74.6259	100.629	77.2872	103.13	127.009	104.365	200.768	225.405	231.146	201.059	204.667	205.243	146.067	173.715	138.095	217.573	231.85	197.344
Zm00001d042359	1	1.41786	0.520372	1.2814	0.059216	0.631575	0.079249	0.465203	0.434995	1.0445	4.03854	3.68775	3.56354	8.58897	7.38977	9.19658	28.7996	26.196	24.2611	23.4788	18.7371	22.5032	2.32753	7.5734	2.3904	9.33546	9.52372	11.8924
Zm00001d042463	1	3.34031	2.85228	2.80394	1.77862	1.5277	1.28779	5.81994	6.2878	5.48069	7.33001	6.25963	4.89933	10.3952	11.493	11.4967	12.4339	12.2699	13.1667	18.1384	16.5124	18.5643	10.3929	10.9176	10.4261	15.2516	14.1597	14.617
Zm00001d042481	1	21.8864	16.6453	23.408	8.94958	10.1814	5.85569	6.76969	8.19742	7.42674	9.74736	11.5657	8.62941	21.9013	33.2928	21.5251	32.1686	35.3755	34.8447	26.9644	27.1178	31.2263	14.2639	15.7964	18.304	21.9933	39.1615	22.9322
Zm00001d042503	1	17.0475	18.6684	13.7201	11.7543	11.349	17.8566	25.5377	29.1266	32.5004	16.403	21.379	22.6479	13.276	18.5325	16.8579	27.1413	21.4615	28.8325	20.5026	17.3622	29.2814	17.6333	22.3831	14.963	17.6442	13.5098	17.4902
Zm00001d042534	1	9.61198	8.3481	8.14885	6.06544	9.26949	7.80923	7.26673	10.5582	9.65888	35.738	42.9866	39.6875	24.0452	24.7474	24.2084	43.1352	33.494	43.5648	21.4816	29.3107	31.0288	14.4671	25.7436	25.2338	28.562	34.7875	36.8983
Zm00001d042542	1	0	0	0	0	0	0	0	0	0	2.88074	4.4014	2.79145	7.70618	4.46741	4.47025	13.1623	11.2523	7.87878	6.57828	10.7377	8.5197	0.72715	1.09146	1.2861	2.56281	2.80451	3.08567
Zm00001d042555	1	9.1481	12.141	9.58726	9.15735	10.7445	10.4571	7.7216	6.13106	6.33922	8.284	10.1843	7.04784	18.8234	17.1645	17.8304	44.1383	37.5211	31.2226	43.8795	41.8297	38.016	40.7747	32.0557	34.3214	33.1417	28.3314	33.8544
Zm00001d042634	1	12.0572	14.7018	12.4834	19.2756	20.6602	18.6807	12.6983	17.9657	18.5103	108.862	140.951	86.2149	159.941	117.953	145.493	616.211	547.474	615.63	703.446	572.07	626.315	122.921	158.932	127.939	210.648	164.393	211.575
Zm00001d042636	1	13.0246	16.5339	8.36157	11.1976	10.7655	7.10191	23.7848	29.1701	26.743	39.1004	40.2672	28.9464	31.1033	32.2176	32.8677	85.1357	78.7625	99.5823	31.8653	25.3599	28.3017	32.064	28.5476	22.7199	68.8742	78.0854	44.9611
Zm00001d042747	1	9.74402	11.8677	8.9898	7.42161	7.97451	8.34622	9.99769	12.3482	10.9797	30.1818	37.5076	28.7424	30.1289	31.7011	29.9313	51.1515	51.4226	50.6187	33.5953	39.0012	38.7262	14.2968	21.7374	17.3153	22.652	23.293	23.2201
Zm00001d042768	1	0.847439	0.837702	0.656368	0	0.161804	0.406009	0	0.596639	0.071327	13.3586	16.1239	9.42987	123.957	119.933	102.469	100.441	129.231	171.009	82.3335	76.3842	53.7945	55.1932	117.677	129.533	74.1416	76.8366	110.349
Zm00001d042801	1	1.86781	0.171517	2.4371	0.520115	0.868086	0.764297	0.035516	0.033398	0.06441	0.388959	0.675897	0.355519	1.49388	2.14009	2.58881	5.66061	4.42014	6.16324	3.80807	3.28701	3.49412	6.20658	4.32129	7.1769	2.63757	2.87468	4.2578
Zm00001d042809	1	77.2796	114.779	70.9118	42.6714	41.3854	46.5912	95.0855	142.091	134.44	362.858	367.992	348.633	298.194	339.867	318.18	696.486	700.187	683.965	554.424	519.531	553.558	121.115	186.759	181.907	264.336	376.599	305.39
Zm00001d042876	1	1.35561	1.39585	1.42803	1.80912	1.4342	1.76145	1.09607	1.15602	1.12649	0.889545	1.25659	0.686835	1.90462	1.10951	1.55333	0.911032	2.03858	2.97951	1.4298	1.9119	1.9641	0.711579	0.677744	1.37843	2.14009	1.3868	1.40768
Zm00001d042899	1	12.1729	15.5489	11.4758	7.87938	7.28246	7.26294	16.9096	19.1636	20.4623	33.8937	33.074	36.0009	41.7654	30.1288	35.092	51.6367	56.1688	52.5452	48.8269	45.9795	43.6788	23.4065	28.1195	22.0936	23.2643	19.206	26.7398
Zm00001d042906	1	0.515752	0.201416	0.144516	0.120599	0.229703	0.160101	0.832761	12.5834	11.9902	179.389	235.986	154.184	102.916	78.5636	98.2118	294.237	237.57	271.345	203.625	174.266	190.611	23.0987	64.9649	47.1109	108.843	118.231	134.041
Zm00001d042912	1	0	0.190428	0.274112	0	0	0	0	0	0	0	0	0	0.208058	0.395695	0	0.634045	0.234461	0	0	0	0.876969	0	0	0.392273	0	0	0
Zm00001d042955	1	1.14541	0.544308	1.93495	0.791012	0.741973	0.809743	0.440129	0.671336	0.456281	0.734616	1.2678	0.99926	1.71043	1.28085	1.20681	2.2591	1.76681	2.50408	1.8666	1.93951	2.06275	1.74351	1.71843	1.66384	1.40903	1.17771	1.30133
Zm00001d042985	1	25.3537	21.7318	22.7278	18.1272	21.0699	23.3953	31.8944	34.5293	31.337	107.936	136.24	103.323	99.5024	88.5091	103.801	241.024	216.964	205.313	186.421	183.745	177.812	30.7035	59.3841	47.5815	57.4882	77.9477	67.449
Zm00001d042996	1	11.9281	7.13411	13.2068	3.26955	3.91066	4.46506	4.66029	7.69631	7.00595	16.0938	24.1584	13.8785	22.3924	25.634	19.499	34.2187	32.7031	31.6437	32.8392	34.3341	30.9881	31.2722	28.5566	30.1217	27.3755	21.2456	27.6494
Zm00001d043139	1	0.161133	0.255526	0.220095	0.306109	0.215295	0.135466	0.052848	0	0.120055	0.115986	0.084108	0.176268	0.162659	0.051355	0.154143	0.352961	0.368959	0.229358	0.259956	0.175011	0.29244	0.177895	0.170825	0.140571	0.176578	0.22292	0.25654
Zm00001d043144	1	11.8729	9.25469	15.8694	3.39704	3.31126	2.3329	5.51113	6.66402	7.53391	11.9287	7.90137	8.35919	15.9149	16.2605	15.412	28.3991	22.3719	26.0095	33.0768	29.9781	35.5129	29.7967	20.5564	31.3575	21.8653	18.5227	22.974
Zm00001d043174	1	38.3248	40.1279	45.2433	50.1573	60.803	66.0286	43.4867	47.3484	46.3123	68.3067	72.9066	61.0091	76.6075	72.0342	74.7497	127.177	121.596	120.433	49.0998	56.3333	57.0373	68.6487	47.8586	60.8135	29.63	30.5378	36.5399
Zm00001d043195	1	40.2834	35.1124	42.2841	19.6253	20.2631	15.1639	74.8727	100.525	102.857	84.2271	81.4532	84.7633	87.658	82.1052	92.363	117.773	115.444	78.6064	124.32	118.041	107.623	100.627	80.5185	85.8993	95.8828	90.0147	100.285
Zm00001d043198	1	0.941713	0.881338	0.632308	0.452407	0.603355	0.244517	0.606856	0.469029	0.611187	0.547594	0.687499	0.614327	1.55655	1.36824	1.20132	1.33566	1.81612	1.0584	1.59924	1.383	1.99211	1.33867	1.30818	0.917256	1.23175	1.11498	1.30161
Zm00001d043206	1	3.78601	5.84723	3.35452	3.90169	4.7972	5.20303	4.7076	4.15403	4.76583	4.26584	4.63508	4.57539	6.47745	6.00585	6.91745	9.56687	7.03172	6.50868	8.79902	7.62858	6.53336	7.23634	5.29225	5.06267	3.65879	4.63595	4.57298
Zm00001d043220	1	8.97194	0.537402	6.91615	0	0	0	0	3.3316	2.0102	24.7283	37.8038	27.8424	26.6649	18.0747	12.7867	25.4792	37.2777	23.6631	33.1841	25.2088	27.9319	18.278	15.0262	16.3605	43.3095	13.2768	47.294
Zm00001d043240	1	10.4971	7.26642	8.90183	5.26146	5.40925	2.28291	4.61954	4.58176	6.84913	11.5654	15.1627	6.30874	19.4817	26.6692	21.3453	35.1217	30.2333	32.0951	54.6506	48.8226	56.8928	22.6275	29.4177	25.5637	38.5336	41.6078	34.2599
Zm00001d043276	1	1.56809	0.980772	1.09654	2.60032	2.79481	2.44978	3.66028	5.36085	4.89051	56.5298	77.5615	38.6067	74.7299	42.0791	67.766	82.8585	70.9498	94.1083	74.9801	85.6626	56.4448	66.4649	65.756	41.7053	42.6567	26.3845	50.2806
Zm00001d043365	1	8.83709	3.62316	11.5736	2.55576	2.57763	2.39179	1.66719	2.29228	2.35989	3.74408	7.07822	5.52353	13.6412	13.135	11.0163	22.9797	19.1579	18.5625	15.1653	15.2278	14.0154	20.753	18.7658	17.2804	14.345	12.3505	14.1275
Zm00001d043374	1	1.3718	0.38961	2.97621	0.036597	0.080389	0.048566	0.236793	0.80201	0.516731	1.63802	1.42712	1.18455	2.79384	2.85315	2.52118	4.1596	5.07032	5.31878	4.17	4.13879	4.90234	1.43546	1.83734	2.45997	1.87965	2.35638	1.73529
Zm00001d043477	1	0.492672	0.481374	0.449953	0.372836	0.459815	0.432336	4.65841	26.9552	23.8485	319.626	412.736	288.134	519.616	377.762	485.6	870.398	822.539	778.774	648.511	661.406	596.009	122.681	235.937	138.407	224.792	238.168	275.762
Zm00001d043525	1	10.9833	4.10876	12.2191	3.66444	3.49563	4.91035	5.49316	7.16851	7.69401	36.9127	57.1515	41.1887	33.3657	35.8163	33.2024	55.6528	61.4759	46.7286	54.9308	46.6085	55.7088	24.68	28.6351	33.0035	44.1465	39.2549	34.9419
Zm00001d043543	1	11.0919	7.64046	11.8103	5.50912	5.61991	5.32927	7.69566	8.34683	9.57923	17.4016	19.6802	15.4296	32.4239	27.1153	30.2638	146.906	153.311	145.803	138.444	135.676	132.435	84.2207	80.515	71.0373	122.602	91.6127	121.363
Zm00001d043560	1	36.0272	45.5734	35.1626	35.1592	34.059	34.45	43.6527	37.2385	39.7576	34.1676	46.352	35.3628	44.436	57.1021	49.2194	86.3699	90.9441	78.1802	83.8451	91.0487	80.9743	75.7088	77.3082	67.5929	84.7625	87.6243	75.0725
Zm00001d043667	1	14.5158	16.9742	13.4609	10.8882	10.665	9.70133	11.2762	12.3377	13.9698	22.7338	27.3844	22.867	27.749	33.3212	27.9139	41.82	47.0317	38.0278	38.2022	40.6082	37.9063	35.5487	35.7214	27.8274	44.512	44.4174	44.9402
Zm00001d043701	1	4.48957	0.116021	5.38464	0	0	0	0	0.113028	0.145196	3.1128	5.76179	2.77505	7.07091	10.672	12.2365	10.8609	12.3985	20.467	9.34173	11.3803	7.12753	4.75447	4.8845	6.28622	3.17491	4.76346	4.37744
Zm00001d043766	1	1.68489	1.82412	0.936411	1.18417	1.14832	0.941964	1.48478	1.27555	1.27929	12.9163	18.7718	9.70334	32.2741	18.3079	30.8674	228.228	195.941	173.995	235.782	225.244	213.918	23.4119	54.3306	33.909	75.2997	81.4131	79.1083
Zm00001d043768	1	7.01748	7.22768	7.59111	10.0342	10.279	10.7433	5.53937	4.4351	4.78926	8.22389	9.8813	8.84073	10.8589	11.052	11.0866	35.7461	38.581	20.6053	43.3532	28.1186	31.5779	15.1878	14.9663	13.2578	14.2848	12.1306	15.5212
Zm00001d043800	1	5.237	4.23953	4.24888	2.48565	1.16413	2.29987	1.14318	2.9373	3.0426	15.4661	20.5598	12.7962	31.2721	22.2059	29.2405	60.7619	63.0714	62.0602	84.8156	66.2537	75.4033	63.2952	49.0569	48.823	64.7223	45.7442	68.4408
Zm00001d043879	1	3.29553	3.79503	3.38983	2.43197	2.32382	1.9185	4.29676	10.8905	8.58422	48.0964	58.798	45.9991	73.8274	58.1094	68.1431	108.785	95.5937	99.2911	55.267	56.227	58.6709	26.7252	33.045	23.9794	35.0641	30.9669	37.8089
Zm00001d043921	1	0.962697	1.28179	1.00738	0.584604	0.300142	0.226557	2.40014	5.37528	4.47068	24.0891	30.7141	24.6235	18.7563	13.9622	18.4848	47.9405	43.5654	50.608	29.1036	40.0586	34.8171	10.5129	21.8337	15.4938	16.4222	19.7821	21.2767
Zm00001d043928	1	0	0.125823	0.014182	0.019183	0	0	0.180155	0.136827	0.223373	0.05412	0.581065	0.081061	0.448153	0.272635	0.559532	1.01559	1.19923	1.0824	0.40197	0.246474	0.338422	0.5095	1.08644	0.597067	0.204176	0.502364	0.958063
Zm00001d043968	1	0.548142	0.020479	0.646452	0.06541	0.04308	0.021692	0.211493	0.258698	0.192413	0.278824	0.223625	0.105787	1.04154	1.0686	0.802094	1.34674	1.47687	1.35415	1.06119	1.17441	0.632406	0.878867	0.866262	0.874717	0.866173	0.642118	0.709833
Zm00001d043974	1	8.17711	6.56552	7.7916	3.5619	5.65963	3.19098	10.1105	11.2402	10.6078	14.2832	17.7329	15.7862	21.7016	19.4728	23.0341	37.5062	53.673	49.603	50.9721	41.3591	51.9569	28.3748	32.1592	28.5437	34.0856	36.1578	37.3222
Zm00001d044025	1	4.8458	4.02101	4.70309	0.744263	1.66077	1.29891	6.06818	2.38685	5.075	7.93103	9.72326	5.8948	7.83006	10.1889	8.61117	22.0075	32.6999	24.1415	30.9782	28.3069	28.8695	20.8184	24.6509	22.1754	22.2166	25.7968	24.4671
Zm00001d044071	1	0.88318	1.18565	0.958	1.59404	2.25367	2.13288	0.927417	0.652959	0.277655	0.838713	2.53229	1.61471	9.51265	7.85442	8.60475	10.6231	10.1575	6.19229	6.61072	6.20485	6.71034	3.5232	4.56233	1.93595	3.34226	2.66938	2.57413
Zm00001d044073	1	0	0	0	0	0	0	0	0.361709	0	0	0	0	0	0	0.279864	3.2624	2.80171	1.05094	0	0	0.822365	0	0	0	0.625011	0	0
Zm00001d044091	1	9.05067	8.7679	8.28925	7.46186	7.94731	6.39842	4.19479	4.20331	5.20775	4.5023	3.93472	4.0581	7.14002	9.68981	7.41362	9.63483	10.1407	7.6434	7.63288	8.76509	9.20915	8.86331	10.6104	9.19931	7.79295	7.89695	7.76276
Zm00001d044104	1	8.05255	12.1607	9.10243	14.8889	16.2108	18.7489	7.86196	7.23481	8.13606	6.77879	10.0269	4.85924	9.39768	8.49075	7.57837	41.6821	38.7005	38.1116	23.8924	25.7478	22.4472	34.5382	22.3401	40.6365	14.1517	14.2812	17.0732
Zm00001d044118	1	0	0	0	0	0	0	0	0	0	0	0	0	0	0	0	3.44931	0	2.46802	3.12608	1.79137	3.52743	0	1.21404	1.00205	2.62258	2.67451	0.94495
Zm00001d044171	1	0.706764	0.268207	0.705887	0.106966	0.094443	0.189942	0	0.174339	0.167768	0.050661	0.147063	0.038699	0.237841	0.180296	0.033784	1.38396	1.34771	1.50809	0.72971	1.56747	0.921326	0.257779	1.04765	1.20513	0.772867	0.742655	0.653023
Zm00001d044181	1	3.49053	2.01825	3.3689	0.554457	0.815235	0.987329	0.16772	0.417514	0.343338	1.15169	0.951122	0.624346	1.15342	2.47207	1.85916	6.97953	8.15001	11.8881	10.6944	7.22598	9.17908	2.29029	2.43006	4.39928	3.69919	3.89635	3.30169
Zm00001d044184	1	11.3866	15.1379	10.9546	6.57601	6.84428	5.62315	13.3197	17.4378	14.4838	40.2723	57.3438	42.8675	82.2361	77.2506	77.0111	106.265	102.964	107.444	94.9857	106.652	109.194	59.7102	66.9167	50.9568	61.4909	63.2878	63.8626
Zm00001d044242	1	0.864197	0.283619	1.07596	0.129296	0.313642	0.129058	0	0.118446	0.228151	0.367425	0.1776	0.315386	0.81859	0.489849	1.16296	0.691315	1.02552	1.4572	0.908767	1.17835	1.57708	0.093982	0.677973	1.05092	0.73536	0.920514	0.776737
Zm00001d044244	1	4.14212	1.10252	8.27255	2.17659	3.2665	2.44398	0.606258	5.70208	2.06406	11.7551	12.2892	11.722	4.35326	3.5904	1.31221	22.314	15.9897	9.19223	15.2512	23.0505	8.2789	12.2893	7.06916	16.1888	10.6201	2.01701	7.66005
Zm00001d044267	1	5.80362	1.06491	11.8197	1.59321	0.827248	1.19344	0.292696	0.122724	0.117938	2.357	3.43624	1.51873	6.57521	6.80035	6.63644	9.19943	10.7354	10.7238	13.3108	12.9014	11.6656	5.2418	9.4545	11.0706	6.12585	9.15006	7.08962
Zm00001d044301	1	11.627	12.0629	19.2622	9.21067	9.62328	9.73163	23.2231	20.7118	21.3612	12.101	10.3889	11.1079	8.19218	7.07643	10.9989	19.1871	22.4613	29.413	25.8255	19.6311	18.9106	13.1063	15.6982	17.8909	18.2537	18.5472	17.954
Zm00001d044319	1	0.775352	0	0	0	0.138229	0.206725	0.203588	0.951436	0.712133	0	0.215321	0.856432	1.88038	0.794772	1.91764	1.91022	1.41264	1.75567	2.80061	1.95374	1.10067	3.39506	2.38449	2.55106	0.833984	0.342503	2.28367
Zm00001d044320	1	7.07706	7.99893	5.30789	6.9978	7.36272	7.27846	7.69149	6.84208	8.26417	8.27323	8.31511	6.30026	8.28176	8.61999	8.81398	11.6488	13.6616	13.19	11.3206	11.4539	10.6864	8.30695	9.40145	8.56784	8.00883	8.03324	7.45393
Zm00001d044409	1	2.38578	3.25231	2.57141	3.49609	3.5534	4.4075	4.01112	3.6319	3.00692	3.36505	3.82671	2.69468	4.76708	7.41797	6.55705	7.95592	8.18825	5.46154	2.93471	4.79681	4.64209	2.1866	3.578	4.33219	7.21336	6.88567	6.49908
Zm00001d044437	1	1.11761	1.23036	1.09533	0.968412	0.880439	0.792409	0.82226	0.508797	0.602838	1.11708	0.857432	0.853895	0.851142	1.08547	1.13094	2.19122	2.02515	1.42852	1.69983	1.25968	1.51108	1.62566	1.64865	1.12689	1.37171	1.70815	1.29612
Zm00001d044443	1	2.96355	1.38776	3.8551	0.739121	1.02641	0.957188	0.821739	0.849942	0.656977	2.51386	3.17539	2.59515	2.60227	2.20768	2.47237	10.2956	9.40294	4.10837	5.65002	5.57118	3.89302	9.80685	4.65115	8.5645	5.29788	3.07223	4.53184
Zm00001d044457	1	0.477916	0.289537	0.230566	0.092586	0.356473	0	0.393855	0.441249	0.344404	0.076356	0.10232	0	0.315955	0.301597	0.606462	0.689175	0.589836	0.701444	0.445581	0.473595	0.331064	0.756193	0.527432	0.647158	0.2408	0.309248	0.402513
Zm00001d044460	1	0.394981	0.12453	1.073	0	0.175951	0.066281	0.64797	2.25179	2.21779	4.7241	4.10961	4.0591	10.8339	10.4588	10.6616	41.8763	49.4539	65.2102	45.1116	35.4455	49.8055	14.8745	21.7907	24.0422	34.303	33.2517	45.7964
Zm00001d044508	1	0.444317	0	0.262886	0	0.039578	0.089637	0.058292	0.16449	0	0.191786	0.061633	0.194448	0.328922	0.028324	0.170002	1.3779	1.83113	1.96041	0.774157	1.15758	1.25757	0.686433	0.690741	0.92534	0.681469	1.03223	0.385718
Zm00001d044516	1	105.508	44.3393	125.893	24.4125	26.4064	25.4618	54.2554	73.0646	66.3062	113.378	137.939	100.867	251.471	216.095	225.834	556.629	591.304	478.62	758.016	646.085	655.143	508.619	438.78	506.281	672.621	593.133	653.771
Zm00001d044599	1	52.4394	10.2739	69.8578	21.0945	19.0194	20.8055	35.2926	34.4359	34.0357	56.7717	76.3792	54.2313	65.3424	77.3756	60.6541	76.4689	69.8621	70.9089	112.535	120.311	102.031	67.548	81.7192	65.5159	80.7752	85.2491	78.7246
Zm00001d044622	1	18.537	23.7902	22.2151	24.322	24.935	26.4242	13.1868	14.0468	12.6935	23.4836	23.5139	19.7512	26.4486	22.8234	24.2869	85.583	89.5883	72.498	59.5638	67.3047	58.6177	26.2029	29.7686	28.5939	57.6921	74.6391	65.654
Zm00001d044623	1	0.017342	0	0	0	0	0	0.076919	0.032251	0.165517	0.324803	0.116625	0.185104	0.10984	0.110528	0.217442	0.373895	0.219205	0	0.201437	0.134949	0.297515	0.178803	0	0	0.32319	0.132374	0.321424
Zm00001d044625	1	0.466418	0.49891	0.514263	0.581869	0.612583	0.565507	0.241076	0.116186	0.497756	0.471984	0.717064	0.416529	0.489223	0.914614	0.76907	2.95039	2.72803	2.33447	1.17919	1.5423	1.52336	0.388171	0.766897	0.524521	1.27412	1.651	2.73679
Zm00001d044654	1	1.05902	1.04799	0.751724	0.89942	0.95531	1.25117	1.79722	1.95519	2.80262	1.46787	1.84297	1.7115	4.04063	4.82798	3.23131	6.3621	6.72424	5.52416	4.56202	4.00826	4.73025	8.08695	7.63541	6.69011	5.92572	6.11198	5.3133
Zm00001d044655	1	0.745585	0.735391	0.875189	0.44772	0.553223	0.44977	0.906794	1.11521	1.09003	0.717889	0.772911	1.06743	1.86287	1.42933	1.66553	3.64763	3.25621	3.21213	2.87457	2.86464	3.56275	4.20962	3.60786	3.6806	2.85552	2.31425	2.84784
Zm00001d044690	1	0.576984	1.01779	0.345451	0.277574	0.371333	0.724325	0.102727	0.167281	0.380251	0.212371	0.271658	0.172998	0.90791	2.50727	0.911894	2.55886	2.57737	1.96938	2.36348	2.5803	2.05045	2.3129	1.81236	1.56742	2.01733	1.52525	2.16524
Zm00001d044691	1	8.79781	11.0857	8.68437	5.46057	4.84564	4.86614	9.65738	15.9029	13.3471	32.7836	36.5216	30.811	39.4081	38.2452	40.2418	73.7494	63.9347	36.3816	42.3956	34.279	43.8966	29.4505	21.6461	25.9529	22.5666	16.9812	23.2085
Zm00001d044700	1	3.73396	4.36336	4.25176	2.1241	3.12651	3.78143	3.71462	5.56405	5.78054	13.823	25.027	13.0847	17.9849	16.2106	14.4711	30.8393	44.7338	35.2975	30.2195	16.2438	32.5268	18.4439	16.5057	17.8038	17.75	16.754	13.5482
Zm00001d044705	1	0.740659	0.939406	0.133427	0.690576	0.814696	0.686002	0.805917	0.822389	0.697967	1.91724	2.29287	2.24554	1.12148	2.62054	2.07156	4.5119	3.57512	4.14651	6.4488	4.84668	4.55229	0.435209	0.512716	0.040296	4.21246	7.39616	3.73958
Zm00001d044717	1	1.52764	0.33478	2.03412	0.721886	0.738991	0.886145	0.345508	0.422693	0.188771	0.588864	0.730676	0.475174	1.96743	2.66879	2.60851	1.64957	2.93595	4.16232	1.13881	1.63355	1.1868	0.718388	0.596036	0.947013	3.23583	2.88498	3.19068
Zm00001d044760	1	1.06307	1.64778	0.578204	2.0836	1.31418	1.25371	0.891538	1.35161	1.24595	1.76137	1.71021	1.9813	1.33269	0.247524	0.854436	2.66984	2.58	2.526	0.776853	0.769182	0.507492	0.200105	1.23514	0.882133	1.27848	1.76118	1.23688
Zm00001d044798	1	1.83558	1.34257	1.41398	0.324207	0.412713	0.298742	0.88384	0.545507	0.89351	1.28628	1.75341	1.15537	1.43924	1.87659	1.96491	5.32416	5.32526	4.16725	3.91669	5.32996	4.77595	3.17333	4.47043	3.55509	4.92866	7.0967	3.82231
Zm00001d044813	1	6.08629	4.91444	6.73512	4.19416	3.2146	4.27259	4.06336	5.48239	6.28001	8.82302	9.6754	9.01906	18.2332	20.0889	17.6165	31.4269	30.2228	25.0246	23.878	24.7019	23.8643	20.9034	20.5825	24.3099	19.4888	22.7899	18.7194
Zm00001d044826	1	0.600151	0.499279	0.627526	0.050225	0	0	0.205486	1.45856	0.653689	22.7197	30.6204	9.55496	83.0849	38.6193	76.3941	121.031	107.475	144.189	39.1841	73.76	69.64	51.1126	67.7679	104.964	52.5482	67.0682	54.9121
Zm00001d044829	1	4.75127	6.1338	3.18137	4.09511	4.12072	2.54956	18.395	32.3902	32.6324	63.0645	54.4875	56.012	56.4925	43.3853	50.8121	206.323	223.937	210.113	147.673	117.68	145.964	70.0292	80.063	61.4729	86.8197	84.4567	88.6837
Zm00001d044846	1	0.96415	1.29418	0.388524	2.16025	1.60934	2.31794	0.286845	0.668106	0.237998	1.10821	1.36963	0.683321	1.06134	1.43881	1.52199	4.86199	4.79981	5.98259	8.55809	5.29441	6.47674	0.967875	0.912932	1.35084	7.38647	8.17411	5.69151
Zm00001d044921	1	20.9627	22.9469	13.1442	15.8659	15.552	17.1929	56.4699	79.0283	77.8582	180.299	180.882	169.746	186.143	127.718	143.128	523.553	656.691	611.466	496.766	359.729	472.458	199.314	218.284	170.894	271.289	252.035	283.409
Zm00001d044976	1	1.00072	0.847478	0.843542	1.12789	1.15158	0.705304	1.47948	1.70581	1.11859	2.10631	2.28695	1.28547	4.52626	5.75006	3.69308	7.01423	6.49079	8.27033	6.13601	5.16842	4.708	5.89796	5.52543	5.39142	4.43608	3.76084	4.16013
Zm00001d045042	1	114.813	144.281	86.9664	136.007	138.806	145.184	218.054	177.385	189.651	251.441	258.614	232.922	213.36	305.158	237.214	342.428	369.357	364.854	448.672	531.899	435.45	246.241	284.286	312.026	339.073	335.607	318.022
Zm00001d045095	1	0.723954	1.46645	1.28121	0.336468	0.622304	0.205587	0.828686	1.08771	0.838267	0.636735	0.502479	1.04962	1.09153	0.915196	0.853676	2.3179	3.85793	1.78349	0.784161	0.772243	0.495653	1.38941	1.09956	1.86175	2.80777	2.20051	1.61582
Zm00001d045097	1	4.76776	5.7966	4.23892	4.51487	4.25607	4.09759	4.8123	3.75999	4.45589	2.47204	1.99347	1.49354	3.85361	4.04321	4.45689	15.9782	12.5242	15.036	17.6342	11.3913	16.3125	13.1527	13.3215	12.1426	9.66643	9.45152	9.62371
Zm00001d045101	1	0.387129	0.285849	0.293088	0.162888	0.258649	0.043359	0.380968	2.0295	1.34132	28.4675	45.0189	22.0403	98.7481	67.024	92.9085	1103.8	1479.68	1349.74	656.671	563.959	736.653	256.674	415.916	301.758	449.283	418.207	480.054
Zm00001d045102	1	2.21606	1.47818	1.69349	1.90349	1.95721	1.81902	0.665212	0.509929	0.515124	0.540935	0.521004	0.451927	1.01109	1.12521	1.00612	9.94852	8.51497	3.60899	7.73208	7.30492	4.88189	7.46642	3.10628	5.16657	3.2523	1.43361	3.52355
Zm00001d045136	1	6.4376	4.26315	7.94254	4.30635	4.7262	3.94356	3.99148	4.30471	4.24824	2.29793	2.05871	2.80036	5.26872	4.39887	4.68559	9.20127	9.8561	9.56004	11.1678	12.0345	11.1005	11.1735	10.5959	9.24767	8.31697	9.21651	8.44441
Zm00001d045206	1	24.588	23.9059	22.2293	4.48954	3.03722	2.07832	16.5121	33.6309	33.0355	108.499	121.952	114.888	137.136	81.203	140.253	404.654	349.584	266.129	193.407	145.507	203.841	102.969	113.155	93.4605	78.4645	50.9519	87.7927
Zm00001d045298	1	28.5746	1.50015	41.8183	1.87292	2.40935	2.59989	15.9893	36.5348	27.2556	127.806	107.072	92.0189	91.1453	128.939	118.842	177.217	175.055	250.608	190.444	159.219	192.128	90.069	133.131	139.096	262.88	213.462	286.048
Zm00001d045305	1	58.4356	56.4048	65.5862	57.6806	57.9455	62.7491	62.0112	66.8481	66.9315	226.931	288.237	218.501	241.842	247.563	240.089	406.724	401.642	356.026	558.072	552.024	520.642	246.166	260.241	235.338	342.173	338.218	319.433
Zm00001d045313	1	1.65785	3.27498	0.749978	0	1.0344	0	4.42564	4.05942	3.99699	4.30014	5.26056	2.04545	4.59065	4.1679	3.55322	5.02449	5.97019	6.62413	7.4429	8.2241	7.77743	6.58116	7.50882	7.13699	8.16895	6.15807	7.54463
Zm00001d045319	1	0.879202	1.16907	1.04478	0.879091	1.09853	0.941438	1.29885	1.71562	0.656177	0.592213	1.0942	0.501184	1.5803	1.25698	1.62503	1.54864	1.42021	1.9505	1.52124	1.66413	1.35007	0.7039	1.45599	1.07938	1.52199	2.00309	1.45501
Zm00001d045338	1	0.849092	1.03141	0.832839	0.479938	0.484098	0.182571	0.401088	0.418919	0.282286	0.438382	1.08363	0.483469	1.23438	1.3862	2.01171	2.10951	1.81352	2.17426	2.01632	1.47028	2.36182	1.74446	2.4456	3.04555	1.82022	2.06621	1.45171
Zm00001d045350	1	1.88544	0.62969	1.02942	0.488816	0.392488	0.571996	0	0	0	0.162358	0	0.134366	0.894441	0.803898	0.380874	4.37721	4.07825	2.00111	3.38176	2.24771	2.85882	1.38962	1.31975	2.56064	1.33194	1.79773	1.54274
Zm00001d045394	1	39.501	15.6081	52.715	9.24551	8.33763	10.7239	25.486	30.7943	28.1445	45.6864	55.81	39.877	67.1914	73.2612	63.4828	107.807	115.344	114.824	94.4678	99.5483	92.3446	114.99	105.21	96.1638	86.8172	84.4914	90.7702
Zm00001d045450	1	49.5424	66.7017	52.9956	37.6281	40.2481	39.2566	51.4616	58.9085	59.8523	95.9351	102.112	92.802	160.655	104.231	165.735	297.633	253.194	202.692	90.6084	109.525	98.0849	180.2	125.217	152.603	105.659	80.1943	111.691
Zm00001d045451	1	67.2744	51.043	79.8354	50.2414	49.104	45.8567	72.3083	94.491	100.056	118.594	135.582	127.968	119.408	104.726	104.191	157.366	150.62	146.668	111.247	130.827	109.213	177.064	155.631	184.57	112.816	112.237	111.68
Zm00001d045499	1	0.89105	0.18407	1.52828	0.020992	0	0	0.108743	0.716051	0.765659	9.48512	17.1314	9.13575	20.5997	28.5842	24.7386	10.6851	14.8353	26.1623	9.48118	13.4755	16.4	15.6767	20.2686	20.1117	19.7438	25.4446	21.2085
Zm00001d045539	1	15.0586	0.135859	20.7126	0.215853	0.194516	0	0.573159	6.1718	5.45388	48.3159	79.5049	51.0599	40.1249	32.3781	33.5968	140.315	114.766	134.788	117.763	113.635	109.162	81.9213	83.2893	85.2303	66.0275	68.3708	59.1444
Zm00001d045563	1	13.7395	20.2423	13.8749	3.25488	5.29438	3.97646	12.1337	11.2055	9.88333	31.3625	42.5044	22.2436	52.4359	51.2448	54.1918	41.9624	51.6614	67.2243	60.4516	66.3075	77.9609	26.4617	38.6236	40.5428	63.6851	65.9206	62.9726
Zm00001d045567	1	5.141	6.86694	4.18908	3.49685	3.57546	2.67869	7.47413	9.33011	8.19057	18.9184	17.6019	15.419	24.1426	29.5652	25.3507	37.6292	27.6283	30.739	25.0575	24.5469	18.8357	16.5261	19.7742	23.3035	12.9905	15.2213	11.2898
Zm00001d045698	1	9.16491	0	18.2742	1.73039	0	0	2.44094	3.16624	5.69048	2.63888	7.70859	2.16446	17.6215	7.09487	9.01278	22.8997	8.30726	25.9995	10.6956	12.4735	8.22527	0	5.37487	2.4817	0	0	2.89184
Zm00001d045729	1	28.6724	26.7458	29.5761	7.86295	9.53543	6.34471	6.92355	11.271	8.41528	13.3643	11.6331	9.45936	28.5649	29.308	35.4427	55.8596	59.0806	75.0883	51.5365	38.7778	49.282	48.6496	37.1097	52.3926	50.7704	40.803	45.6733
Zm00001d045759	1	9.06638	12.4551	10.1655	7.46837	10.4885	8.15499	9.40911	10.7428	10.0881	13.3756	15.346	12.7163	14.9731	13.1961	15.6879	15.8532	16.7883	16.0525	18.7513	20.3866	19.0306	15.2601	15.8095	13.9734	15.8576	14.5515	14.6291
Zm00001d045807	1	1.06044	3.46611	3.74532	0.857615	1.42058	1.4097	1.15824	2.59669	2.01514	4.14783	3.67594	1.56133	1.66433	2.03654	0.670766	2.90396	4.01556	3.49628	2.27568	2.76574	2.2461	1.00557	1.23133	2.0183	4.41692	2.92216	4.18445
Zm00001d045835	1	0.42404	0.887225	1.40227	0.282841	0.440178	0.568466	0.556682	0.348168	0.415202	0.200706	0.098058	0.077593	0.475813	1.05949	0.202429	1.82108	1.50716	2.81085	2.6138	2.16837	1.22157	1.44028	0.895307	2.01991	1.38785	1.09382	1.13601
Zm00001d045888	1	4.11027	1.29982	6.0361	0	0	0	21.7327	124.994	136.406	371.976	483.416	430.232	278.678	142.045	277.437	864.974	1926.92	813.618	436.898	360.528	568.045	653.22	362.747	225.756	329.455	177.559	463.352
Zm00001d045947	1	0.082052	0	0.738421	0.899249	0.365595	0.32974	0.430926	0.909068	0.0961	1.0454	0.683117	0.811434	0.331476	0.524163	0.861328	3.34271	2.99822	5.70861	2.85883	4.47351	4.6008	0.71487	2.42305	1.45447	2.58526	2.81178	2.06893
Zm00001d045956	1	12.2103	14.2844	12.3232	12.3527	10.9265	11.4805	8.11117	8.91248	9.12891	40.6596	47.5112	34.0926	73.8492	63.292	63.6307	66.8368	58.5482	59.7737	67.0184	73.1343	72.8131	27.2779	35.9928	26.8172	33.5292	28.7878	35.9886
Zm00001d045957	1	3.57216	6.73102	1.30605	1.4503	1.35644	1.35739	2.01977	3.17669	6.90117	6.1792	2.15784	4.50893	1.38003	6.65062	5.34636	9.88733	6.93898	14.6156	18.7962	10.9865	19.0801	6.47254	14.3017	14.6639	13.3578	8.92422	14.1563
Zm00001d045991	1	0	0	0	0	0	0	0.691291	0	1.18247	0	0.738838	2.88959	4.25138	4.78269	2.49591	7.24829	3.95737	3.00351	5.31713	4.83625	5.07861	2.95564	2.93837	5.22701	5.48101	3.43255	3.48752
Zm00001d046182	1	1.06181	1.05115	1.16404	0.200694	0.33664	0.217905	1.81794	3.554	3.97141	13.6621	14.9781	11.7901	29.2126	25.5339	26.8421	41.482	35.8549	37.788	36.0023	33.1111	36.4113	20.3555	25.6561	17.9185	20.7698	20.4083	22.77
Zm00001d046218	1	8.35444	10.3872	7.64676	8.68383	9.23376	7.43725	7.09521	8.18334	7.54529	9.86698	17.2413	12.3293	19.4245	18.3644	20.2107	43.2804	41.1087	49.2172	37.1668	38.8313	37.1966	16.7978	20.2672	19.7642	22.0583	25.7117	27.6011
Zm00001d046243	1	0.021201	0.024816	0.019302	0.021475	0.059188	0.085549	0.027815	0.046135	0.025266	0	0.294088	0.021387	0.142681	0.244299	0.074813	0.576948	0.323626	1.05618	0.564268	0.475455	0.524581	0.604456	0.379503	0.172716	0.721215	0.173037	0.692556
Zm00001d046246	1	0.344939	0.437503	0.376721	0.651866	0.512102	0.742238	0.271528	0.652666	0.383472	2.18223	2.1372	2.21433	1.54761	1.46595	1.29775	2.54274	3.61523	2.94559	3.08664	3.69378	3.40406	1.69146	1.88487	1.39327	2.69534	1.24654	2.55495
Zm00001d046261	1	9.65308	0.271846	11.2525	0.036138	0.031912	0.096266	0.752065	1.36958	1.48784	8.72928	18.1374	10.3026	10.126	16.2665	17.6946	47.9576	48.0613	26.6946	44.335	32.1273	35.019	10.4448	5.0568	14.2977	6.11038	9.90534	11.0041
Zm00001d046263	1	10.8541	7.78817	11.0559	3.02813	3.61251	4.15854	3.77239	3.48419	3.23575	7.04402	10.7211	6.96164	11.7136	14.9667	14.7069	18.2059	15.1504	15.8886	21.4425	17.8253	21.8382	23.4675	13.051	22.0005	10.6216	16.496	13.3674
Zm00001d046270	1	1.80822	2.36231	3.91325	1.67919	0.655966	1.00308	1.97337	0	1.111	0.960528	0	2.98799	0	2.76056	1.6186	3.07925	2.03643	4.19521	1.57815	2.04264	1.84364	3.7776	1.70439	3.2769	2.78837	0	2.94533
Zm00001d046380	1	1.28391	0.729763	1.64061	0.466099	0.648632	0.515567	0.502794	0.42571	0.594115	0.469115	0.850595	0.586917	1.08328	2.00317	1.06327	0.929823	1.40418	1.69121	1.08823	1.18666	1.41919	0.507862	0.866865	1.08825	1.00812	1.63242	1.59783
Zm00001d046391	1	0.856339	1.46097	0.215648	0.473445	0.066529	0	1.12602	0.965094	0.667122	0.789437	0.520126	0.151055	0.301792	1.00711	1.57296	0.949356	1.7335	1.44482	1.03562	0.834507	0.584447	0.349747	1.11352	1.05444	0.941966	1.19412	1.09625
Zm00001d046492	1	58.3025	12.1464	80.5784	10.7736	11.1886	11.6521	21.4467	23.9726	23.7753	52.5991	83.9626	47.3959	54.6556	59.1142	41.9403	74.2417	81.6289	85.8596	81.0217	96.3458	80.6978	62.3568	67.1818	65.3631	50.137	52.2581	49.8101
Zm00001d046568	1	51.0572	27.4105	63.3305	21.6732	25.2545	22.2335	25.4851	25.0943	22.196	36.4255	59.656	33.2695	42.0572	48.5958	41.5922	78.4843	82.8404	85.2591	91.073	90.0922	93.9909	84.7365	81.0628	86.5252	80.5477	92.1384	85.3156
Zm00001d046637	1	1.85027	1.25727	3.07381	0	5.03334	4.76195	2.36264	2.81445	1.1603	2.25964	1.26013	1.89378	2.18663	3.24843	3.40689	7.98386	7.25866	5.0164	8.52588	2.81135	7.92477	11.3114	6.25099	6.12646	3.31919	4.74016	2.98699
Zm00001d046664	1	1.38756	0.514976	0.12354	0.136152	0	0.185165	0	0	0	0	0.385253	0	0	0	0	2.08559	2.9509	3.53702	1.61109	1.16999	1.77791	0.796387	3.10744	3.17061	0.598322	3.67837	0.945477
Zm00001d046667	1	5.84573	11.2151	4.7766	2.01554	4.28225	1.11048	7.94951	8.44325	3.31537	8.60461	5.22344	9.48598	4.22157	4.29089	4.1629	84.1278	73.4277	94.9989	81.5639	27.0986	74.9278	59.7846	60.4969	44.0661	54.2113	51.4881	55.9093
Zm00001d046726	1	0.194031	0.363298	0.087062	0	0.259385	0.129826	0	0	0.905193	0.820788	0	0	0.261317	0.248033	0.277572	0.659835	0.295236	0.275315	0.375545	0.516609	0.41741	0.421264	0.272513	0.491719	0.420758	0.107225	0.110921
Zm00001d046775	1	21.359	22.4633	14.0109	11.4355	11.6281	11.4542	24.4014	22.6937	22.7891	18.0504	20.1964	18.5872	24.8936	24.6563	24.5941	25.94	26.7734	22.8913	22.2409	21.3814	20.1277	25.0052	21.9494	19.6044	22.483	20.6093	22.2417
Zm00001d046824	1	0.307286	0	0.550948	0.10149	0.273866	0.137019	0	0.25196	0	0	0.284285	0	0.275907	0.130961	0.195326	0.139415	0.467455	1.88895	0.264324	1.30724	0.733796	1.0366	0.287588	1.29819	1.66461	0.565987	0
Zm00001d046925	1	107.825	4.80053	148.252	3.98575	5.77603	4.55749	4.52967	4.90507	4.68883	23.0513	44.4674	23.216	145.827	142.887	111.24	136.763	133.238	131.893	151.049	181.817	176.207	90.0191	142.814	153.017	124.405	140.963	140.331
Zm00001d046941	1	5.27607	4.05972	6.0767	3.99298	4.98245	4.218	3.94738	4.88987	5.0251	7.5934	7.25977	6.00386	10.1247	9.62717	9.5881	16.6259	14.1666	16.0447	13.3281	12.5622	14.6108	10.4777	11.4404	11.3241	15.9236	14.7683	17.9183
Zm00001d046945	1	4.60365	0.913875	5.77376	0.294517	0.460585	0.407373	2.43205	11.3973	8.64901	74.4927	99.193	72.7062	168.564	121.055	144.276	236.455	228.265	244.824	197.143	203.752	207.353	195.174	170.161	177.38	196.186	135.943	203.927
Zm00001d046953	1	1.94489	1.5687	1.53878	1.68317	1.9172	1.43518	2.28531	7.1004	5.99423	28.6191	29.7872	27.4766	40.3838	25.9691	36.5523	49.7347	55.1889	28.5903	60.719	47.4764	44.2933	15.0971	15.4662	11.8836	18.9321	15.5995	23.8094
Zm00001d046996	1	227.401	217.601	172.245	123.436	122.694	129.196	297.843	331.449	350.765	390.996	482.361	435.176	886.306	974.7	908.777	897.668	858.442	855.859	582.202	664.117	702.237	688.906	708.171	517.083	680.868	661.327	801.7
Zm00001d047048	1	4.00492	1.3219	1.31991	1.43854	0.378746	1.39145	1.42632	0.722459	3.63436	3.53664	1.74842	1.90669	1.67287	2.72164	2.90368	3.46663	5.45526	2.06867	3.27475	1.77155	7.39814	4.21409	6.01067	2.73564	3.89102	2.3738	5.07807
Zm00001d047106	1	1.48961	1.87676	1.06531	0.62171	1.38258	0.915796	1.14032	1.29996	1.24277	2.12005	4.99444	3.47311	5.18109	5.4603	6.58193	2.85902	3.68753	8.58817	3.6872	5.06826	3.67474	3.62078	9.79165	5.2841	4.26018	4.32355	6.06642
Zm00001d047136	1	0.752266	0.117453	0.675472	0.373535	0.419016	0.377584	0.246948	0.115698	0.439055	0	0	0.206834	0	0.360574	0.627843	0.255737	0.715488	1.20099	0.36401	0.501111	0.269853	0.40858	0.792604	0.714803	0.815979	0	0.215127
Zm00001d047174	1	9.21945	7.15566	6.32365	4.0242	4.08127	5.11447	9.03679	7.12682	6.57987	7.05577	7.71486	6.2683	9.02601	12.0447	8.94118	12.9512	19.0441	12.0201	8.79925	11.0343	12.8209	13.6962	16.267	11.4026	11.1667	12.0225	13.4134
Zm00001d047202	1	2.26158	3.46018	1.72098	2.75454	1.13355	1.23168	3.15453	3.7428	3.23857	6.2219	6.17767	6.82814	4.94846	6.49863	4.72334	8.43453	13.4567	19.3757	8.20823	7.95577	12.1177	13.7856	13.8275	12.431	11.7668	11.9548	12.1728
Zm00001d047208	1	0.365279	0	0.71927	0	0	0	0	0	0	0.393281	0.253352	0.099969	1.55699	1.20341	0.960539	3.12235	4.18015	3.98454	7.18929	5.2098	6.88336	6.75054	4.38503	3.65156	4.1637	3.6365	4.29261
Zm00001d047276	1	2.68205	0.306387	2.99007	0.464629	0.215235	0.129972	0.697755	20.304	18.068	393.686	644.294	386.293	488.319	386.279	431.266	1218.47	1186.56	1169.16	992.32	983.941	997.037	110.644	323.659	222.023	348.922	507.127	479.725
Zm00001d047293	1	9.26003	13.801	9.68571	4.02414	4.17571	3.99661	7.80882	19.7514	18.5468	60.6804	55.652	58.0151	71.7092	55.1681	65.0979	88.2895	80.1217	98.659	45.3184	38.3155	57.9816	31.3585	40.0863	35.1192	35.8957	30.1125	45.9022
Zm00001d047311	1	0	0	0	0	0	0	0	0	0	0	0	0	0	0	0	0.419149	0	0	0	0	0	0	0	0	0	0	0
Zm00001d047338	1	1.14636	0.570257	0.682458	0.991239	0.812749	1.48407	0.501487	0.061941	0	1.16968	0.677224	0.617033	0.973851	1.45829	2.34132	1.42769	1.1174	1.16444	1.43079	1.42827	1.56209	0.82648	0.452288	1.49151	1.49998	1.83649	1.58
Zm00001d047355	1	19.7966	19.1804	18.9133	10.4702	12.8616	11.6875	34.208	35.6967	35.0162	50.436	59.7581	49.466	112.842	99.8414	99.9969	121.072	102.469	101.736	89.1193	95.0768	81.4303	90.4257	102.502	104.928	85.5382	101.079	104.94
Zm00001d047356	1	22.0627	19.1636	24.0425	19.0246	16.1825	13.6108	28.8759	38.7208	33.9118	66.7562	82.6579	67.8028	153.995	139.708	132.045	157.064	160.257	125.544	178.561	153.135	144.961	127.884	135.211	129.315	133.61	137.635	132.519
Zm00001d047364	1	6.91962	7.89305	5.32376	3.86066	6.37598	6.61795	5.84676	8.99767	11.6037	24.3795	25.3793	24.2587	31.6647	27.5774	23.1427	35.1895	33.4575	32.4807	32.4785	27.8067	32.7512	11.5805	12.9003	10.1831	14.6943	12.527	12.6192
Zm00001d047423	1	10.8213	3.1852	15.9809	3.51163	2.13594	1.63338	5.48468	8.87124	9.13468	22.6672	35.2661	25.2176	25.9769	25.6422	23.3541	45.1526	45.6913	36.1316	37.9995	39.6675	40.9387	34.2946	34.4675	34.2569	34.7218	36.2915	35.3283
Zm00001d047424	1	6.84838	2.17202	8.43196	0.978046	0.215074	0.531395	14.3121	31.1773	29.9377	125.976	180.675	125.496	214.184	199.809	188.29	362.346	444.085	444.001	252.629	246.982	313.704	178.774	225.711	177.509	253.271	229.57	309.093
Zm00001d047425	1	0.044784	0	0.040764	0	0	0	0.264397	1.24346	1.0137	26.5464	47.0166	17.272	56.1193	44.6502	52.233	191.732	198.432	177.934	129.341	98.9376	129.861	26.6529	48.0387	35.9424	68.4154	69.4607	85.8919
Zm00001d047428	1	1.89216	1.40069	1.71985	1.5778	2.27118	2.0716	0.818591	0.814894	0.766547	3.10899	3.78743	2.78083	4.61443	4.19855	3.98127	10.3509	13.2114	11.8052	10.4269	9.4368	9.78167	6.8998	8.35918	8.8308	6.06484	6.71275	5.27265
Zm00001d047446	1	3.53768	5.22572	3.89152	4.91528	4.51384	3.93034	4.03102	3.48356	2.69204	1.42531	2.47981	0.883299	7.12724	5.21333	7.20774	7.11368	7.14034	8.19165	7.16472	5.63838	6.22573	9.60754	6.06275	9.81239	2.70246	1.44229	3.85684
Zm00001d047511	1	0.385595	0.258695	0.591412	0.096988	0.257674	0.064718	0.443073	0.820158	0.855776	0.734845	0.213324	0.264355	1.4067	0.734938	0.6934	1.66723	2.19028	1.23595	1.82828	1.99878	1.11703	4.47458	1.34117	1.55981	1.98279	0.840266	1.87366
Zm00001d047563	1	56.484	57.4134	50.2785	23.7327	26.3142	26.3454	66.6366	79.3541	82.5258	85.8823	91.5455	83.7288	89.8989	112.804	98.7143	145.754	146.79	129.26	179.909	167.022	157.017	106.251	126.996	114.93	118.548	133.52	136.418
Zm00001d047600	1	19.9887	28.163	19.5295	18.3658	17.4358	17.7498	23.7944	29.644	28.3215	64.6682	72.256	66.7822	99.5622	81.2743	92.179	172.546	155.366	131.743	115.485	112.469	106.545	41.0499	59.9462	40.6538	55.4009	50.9622	56.7598
Zm00001d047710	1	6.2936	4.35845	7.56095	1.77984	2.99885	2.01175	2.76825	2.8135	2.94702	1.96278	3.15758	2.45496	4.5024	4.67373	4.24769	5.54702	6.25453	6.3047	9.02167	7.09686	7.54355	6.07489	6.67485	5.92078	6.38944	5.55528	6.911
Zm00001d047722	1	0.965203	0.201526	0.289634	0.561203	0.430056	0.232168	0.21121	0.495112	0.376989	1.13914	0.781241	1.14882	0.541558	0.308276	0.307052	1.74729	1.10223	3.31213	0.726563	1.20429	0.462692	0.467343	0.339367	1.833	1.0489	0.533488	1.10654
Zm00001d047723	1	16.7527	25.8921	17.3252	5.56197	6.54609	6.69721	8.34869	11.294	12.7432	31.4311	39.7113	27.1357	71.3001	51.0947	66.4423	160.215	154.837	143.651	83.0179	77.03	79.2625	76.7543	72.5547	60.0819	58.1935	44.6228	67.8495
Zm00001d047772	1	20.6519	10.6386	24.0457	7.66267	7.85974	6.13089	9.78704	9.2811	10.9824	13.3411	16.6715	13.9195	18.1872	16.6819	16.8974	40.4667	43.6364	37.5475	47.3475	41.048	45.8484	47.1446	46.4409	35.9487	44.1143	38.857	44.5725
Zm00001d047781	1	13.8016	16.2666	12.7019	12.5103	14.9953	14.2734	12.0208	10.9441	11.5308	8.1592	7.28564	7.53804	11.9474	11.842	12.1413	18.8156	14.5918	16.3284	13.3983	12.4916	12.3731	10.8574	14.3623	12.2935	12.3674	11.4373	12.4025
Zm00001d047821	1	37.8384	33.7552	40.9221	30.1145	30.4716	24.5937	24.278	17.5311	16.7156	41.2828	61.5108	44.6656	66.926	68.411	69.5013	47.0908	41.6335	44.5398	77.7955	80.2871	73.5488	42.0393	58.882	59.04	64.4522	74.7562	60.9258
Zm00001d047837	1	5.36522	4.97051	5.85053	2.23202	1.62428	0.85062	7.35959	9.17011	10.094	14.3846	17.7135	13.8135	19.6626	18.1765	17.7803	24.6367	21.5355	25.2701	23.6395	26.1135	28.2545	10.6321	15.9225	16.1406	15.6476	22.0501	16.3293
Zm00001d047893	1	11.9793	13.8992	10.1698	5.02182	4.60848	3.06092	8.68481	14.3748	12.6599	26.8525	25.1986	20.8071	25.0737	21.4979	21.0433	39.2217	39.4529	49.1097	35.4751	34.4966	37.2912	44.5321	51.011	36.3479	38.6969	30.6185	35.8267
Zm00001d047900	1	0.049306	0.373092	0.178595	0.099118	0	0.066192	0.06471	0.060777	0.116571	1.40831	1.36803	0.972869	4.51358	4.16565	2.77964	3.93518	3.91555	5.25749	3.2508	3.98631	3.77669	3.25356	4.24106	4.13247	2.74435	3.10827	3.48735
Zm00001d047909	1	0.386089	0.345689	0.496101	1.03475	0.809214	1.00796	0.268164	0.336308	0.162323	0.457415	0.18902	0.223639	1.00877	0.579113	1.1079	0.949341	0.901291	0.77577	0.586233	0.986027	1.08772	1.26967	0.898686	0.945994	0.223912	0.427119	0.446856
Zm00001d048022	1	0.611039	0	1.55497	0	0.539547	1.63426	0.808439	1.54043	4.19386	1.64853	1.7306	0.669271	0.827414	0	1.75318	1.68936	4.61866	1.76433	0	0	1.69812	0	0	1.5093	0.637998	3.31857	0.679988
Zm00001d048109	1	1.59036	2.13748	1.55716	0.660287	0.600242	0.316769	2.12735	2.69429	2.41817	2.06229	2.27926	2.11417	1.14623	1.20082	2.16055	4.75535	5.50804	5.56544	6.07024	4.87031	5.70882	4.21926	3.61297	4.77992	3.66973	3.76857	4.0091
Zm00001d048146	1	3.53673	2.53164	3.35463	2.03903	1.52123	2.00004	2.23016	3.43254	2.71032	12.2464	16.6387	11.3966	18.9716	23.2712	17.3281	17.7216	25.1906	25.8505	8.50889	18.5763	18.4407	26.1274	29.7632	18.9773	22.8859	20.8836	20.9691
Zm00001d048178	1	50.8067	69.6818	50.877	60.4657	50.8848	50.1531	190.755	225.901	209.713	338.302	427.788	286.929	774.379	935.263	893.534	1247.89	1415.54	1576.69	1127.81	1067.78	1287.33	682.361	892.728	838.246	890.395	1073.5	1045.01
Zm00001d048191	1	1.95605	0.179692	2.78297	0.063765	0	0	0.414186	0.711081	0.404843	3.8506	7.71037	2.97209	4.65626	4.30061	4.95977	43.3293	45.0801	23.4315	54.868	49.2497	37.921	23.2022	17.071	25.6125	24.5061	25.1518	20.905
Zm00001d048209	1	0.560453	0.642324	0.784093	0.767828	0.317758	0.410349	0.267476	0.0628	0.602004	2.18191	3.53413	1.73156	1.09744	0.780259	0.486797	12.8909	11.5732	3.83891	8.08758	6.69778	6.55183	1.1918	1.65218	2.12541	2.16819	1.23957	2.17162
Zm00001d048239	1	5.37897	5.90061	5.63507	8.56733	10.1735	9.2368	3.87662	5.05541	5.21974	3.78336	4.40379	4.20319	3.73917	3.76898	3.89454	15.0203	14.7128	12.5253	11.437	11.422	11.224	11.6201	8.33444	9.47136	8.57157	6.19274	7.93222
Zm00001d048246	1	3.17783	2.45883	2.43901	0.840557	1.13979	1.07815	1.71284	1.65529	1.33276	0.691474	0.95391	0.894444	5.21431	5.61498	5.61656	5.69528	5.54421	7.12827	3.16814	5.10133	5.41951	5.06357	6.38032	5.89777	2.81873	4.01648	3.38321
Zm00001d048342	1	3.04475	0.089798	3.90912	0.095565	0.105123	0.063483	0.123864	0	0.140543	2.30838	2.75018	0.903908	7.14803	5.93198	5.75688	9.70802	9.22228	10.2454	7.12818	7.01783	6.74733	14.5812	9.83928	12.0067	9.79812	6.81489	9.06809
Zm00001d048359	1	32.7958	32.7142	30.9772	26.1382	29.6471	24.7657	22.3024	26.7612	25.4072	30.5102	32.6388	28.4717	37.7869	42.8731	37.8597	65.1878	75.5179	67.0948	54.4768	63.7952	53.4388	54.142	69.6888	60.6104	65.1444	66.5724	62.0834
Zm00001d048370	1	0.165223	0	0.125201	0.083531	0	0	0	0	0.065514	0.118688	0	0.060279	4.55906	2.42289	3.52884	7.43931	6.47144	14.0281	3.66119	3.04485	3.07498	5.27305	2.72303	6.01465	2.83367	4.53877	2.89794
Zm00001d048416	1	0.379023	0	0.740386	0	0	0	0	0	0	0.208897	0.322798	0.03184	0.313226	0.111281	0.166896	4.98505	3.86156	0.579443	1.68934	1.04016	1.56041	1.83751	0.780627	1.46911	0.764067	1.3514	1.27795
Zm00001d048473	1	20.8072	13.1886	27.6045	10.416	12.1935	12.8655	7.90102	9.75205	9.88831	14.4698	19.7469	15.8852	19.8963	22.6736	22.433	50.6143	52.4659	37.0226	46.2474	36.0248	39.2096	37.8366	25.8722	41.6775	22.2075	24.0941	33.3076
Zm00001d048479	1	53.9111	1.23616	81.1149	2.27117	0.758241	0.857326	27.5314	31.3772	31.9769	32.5404	41.2123	34.6908	41.2454	38.5231	27.7172	64.9638	64.7954	72.6937	44.4748	63.3081	47.6194	25.4931	56.1526	56.8552	14.9228	31.1504	15.5615
Zm00001d048487	1	8.23008	6.21044	7.86791	4.26433	4.65627	4.79451	7.80204	6.4984	8.06048	8.54931	13.1563	9.41517	11.6359	15.5996	10.7647	10.3384	12.1543	12.4972	9.46665	13.613	10.4815	10.4269	13.4472	12.9883	11.2415	13.1358	11.0043
Zm00001d048503	1	44.5159	30.2401	49.9251	14.1276	14.1021	14.8841	20.3638	33.6288	32.5775	54.4263	64.2142	59.1175	46.5783	38.0379	40.3296	159.778	145.873	73.2661	78.3342	71.0431	67.4181	57.0634	60.1296	60.2371	54.4743	38.0551	53.4771
Zm00001d048596	1	0.262463	0.451678	0.280876	0.327911	0.389025	0.448387	0.201912	0.284827	0.15263	0.082827	0.46254	0.229938	0.770799	0.52488	0.767905	1.57567	1.15086	1.98283	1.28853	1.031	1.60524	0.682469	0.684799	0.389169	0.776916	1.0225	0.469362
Zm00001d048603	1	2.6962	2.41978	2.05251	1.50136	1.32409	1.36726	2.16803	2.29153	2.30783	2.9733	3.15065	2.89672	3.26835	3.61886	3.57009	6.93622	7.50221	5.9959	8.46147	6.88921	8.3935	8.64668	7.39417	7.04617	7.1749	5.77238	7.82986
Zm00001d048608	1	0	0.041934	0.030098	0.033453	0.236143	0.044532	1.08694	11.0353	9.52325	124.011	173.61	107.609	301.166	229.224	258.384	343.832	343.08	375.515	168.017	184.254	219.739	70.4718	110.744	60.3431	121.821	134.168	165.007
Zm00001d048694	1	0	0.052362	0	0	0	0	0.979061	0.971064	1.86611	0	0	0	0.055796	0	0.039617	1.06431	2.7814	4.9516	0.962862	0.761113	1.19955	0	0	0.052369	0.181148	0.18337	0.191291
Zm00001d048763	1	14.3267	15.7565	13.9127	13.8396	15.5614	14.7947	16.3527	19.0155	17.7478	41.9686	56.2982	45.3323	60.2478	59.8209	57.5613	82.4998	87.1373	85.3638	64.0115	77.5236	70.5393	38.6726	57.1484	44.0201	64.0445	81.0976	71.7255
Zm00001d048799	1	12.3212	13.1287	8.55871	6.19809	5.0321	3.22591	6.06858	10.7551	9.46986	9.51524	7.44404	9.70401	8.64908	7.88033	9.04554	9.9644	15.8325	19.6867	14.5802	15.4306	17.5396	11.1874	12.2606	12.2828	12.7787	13.4721	12.3956
Zm00001d048880	1	0.699238	0.564597	0.598025	0.901414	0.754971	0.399	0.416977	0.418384	0.782805	0.426938	0.382093	0.394076	0.884112	0.702354	0.851294	1.22835	1.90829	1.32701	0.847765	0.782259	0.799749	0.904324	1.28779	1.47087	0.766147	1.24238	0.686846
Zm00001d048927	1	0.094781	0.359973	0.401891	0.478648	0.309589	0.254788	0.207271	0.038973	0.075077	0.13602	0.482088	0.069178	0.382742	1.28937	1.11774	1.2794	1.06049	0.404548	0.69317	1.36852	1.64838	0.881376	0.446157	1.03732	0.483933	0.5941	0.620705
Zm00001d048945	1	6.89583	9.43245	5.94037	13.9784	18.0095	15.0893	5.05868	8.84426	8.65102	91.3505	125.926	74.2423	112.647	99.1113	116.047	260.109	300.812	317.396	252.124	246.591	244.431	81.181	129.691	103.929	143.901	139.554	154.323
Zm00001d048959	1	34.9338	31.1973	31.2754	27.0153	28.8618	31.1323	45.4907	48.0626	49.062	49.6353	58.063	46.9738	40.3742	42.2844	36.9884	49.7474	47.1897	51.8562	49.8592	46.3355	53.0995	52.4771	51.1561	54.5623	50.282	46.3578	49.7452
Zm00001d048962	1	5.99007	5.25252	7.24937	1.98569	1.79715	1.37208	1.70934	1.33669	1.49497	6.68968	10.6762	4.33104	5.91207	9.20065	6.67775	7.37193	8.69841	10.1757	4.85603	5.25155	6.34176	4.957	7.84959	8.80681	7.73775	9.69933	9.10425
Zm00001d048993	1	0.023244	0.088439	0.084614	0	0	0	0.030495	0.803103	0.304524	7.1214	11.9941	6.61244	2.15871	2.43009	2.35665	10.5943	9.79168	7.92574	12.1496	12.5874	13.0053	2.70115	6.30665	2.6699	7.17967	4.57703	7.74711
Zm00001d049002	1	4.95486	1.96931	7.39477	0.483193	0.320383	0.268386	0.262178	0.344918	0.189451	1.08703	1.10863	0.919227	3.22735	3.92509	3.66669	12.8502	16.3332	18.6407	15.677	17.6333	15.4997	7.61293	9.47331	10.147	8.64622	11.8885	11.667
Zm00001d049019	1	67.6253	61.4676	67.3575	85.9627	87.2136	88.1345	75.7057	73.4428	70.7551	153.076	209.25	140.958	344.466	445.738	402.568	486.22	538.627	576.884	327.068	380.308	391.664	221.866	290.182	251.462	333.113	399.494	355.788
Zm00001d049053	1	6.29914	6.23567	5.52338	1.33173	1.76743	2.02983	4.10698	5.56384	5.17031	14.1995	15.0994	12.7439	25.3802	20.6185	24.4026	50.7835	51.5395	40.4794	10.963	13.3516	14.8591	23.6214	20.8224	14.85	26.1115	15.4048	28.2969
Zm00001d049080	1	8.85652	7.46385	8.52695	2.4107	2.19538	2.01716	4.68042	7.38196	6.82722	17.383	15.1335	14.1945	27.0256	25.0464	27.6861	34.1442	35.7604	31.21	46.1809	40.124	41.2463	20.5934	21.1035	16.659	25.1107	28.4695	26.9949
Zm00001d049096	1	0.095905	0.302461	0	0	0.042722	0	0.125864	0.472896	0.283536	6.02864	8.31537	3.94194	9.68296	13.1557	9.62239	21.8565	29.2442	31.7713	14.234	23.4244	25.0929	7.92713	14.6068	13.0305	8.4276	15.8032	11.2191
Zm00001d049196	1	1.70982	1.47008	1.61199	1.0099	1.09207	1.47421	1.90484	2.46735	2.37605	1.01835	1.20829	1.23623	1.69357	1.85149	1.94331	2.6219	2.95323	3.35052	1.37397	1.39718	1.54275	2.55747	2.04998	2.6074	2.39993	1.10622	2.64679
Zm00001d049234	1	275.083	373.122	316.399	242.105	252.553	248.62	280.204	410.743	388.21	656.727	633.328	608.976	1047.69	705.042	980.268	1935.6	1806.39	1678.71	609.317	567.71	656.796	1151.54	865.683	738.601	809.145	548.424	835.773
Zm00001d049239	1	829.7	1171.25	877.046	928.018	1008.65	1028.61	1108.81	1366.23	1420.06	1697.29	1303.34	1548.79	2102.35	1461.35	1958.65	3543.9	3407.31	3159.19	1720.64	1632.03	1786.02	2852.78	1939.36	1942.33	1768.47	1235.92	1865.57
Zm00001d049273	1	2.56483	3.33948	2.74647	3.4959	3.92659	4.48631	1.72439	1.74124	2.20023	4.50526	4.62497	3.85678	5.82538	4.31088	5.90766	11.2525	10.5976	7.80488	9.47568	8.00008	7.96508	12.9194	12.7209	10.9021	9.70239	6.17188	10.9592
Zm00001d049355	1	2.02156	2.15391	2.43954	1.37134	0.768519	0.825842	2.40408	2.45386	2.9628	2.23926	2.55801	3.22758	2.52138	2.44265	2.57293	5.2904	5.75455	3.38589	4.15149	3.16857	5.06841	1.46526	1.9672	1.78974	1.68065	2.39874	2.30045
Zm00001d049358	1	0	0.065309	0	0	0	0	0	0	0.061206	0.147892	0	0	0	0	0	0	0.236958	0	0	0.111636	0	0	0	0	0	0	0
Zm00001d049451	1	2.16746	0.610252	0.642285	3.41916	3.8298	4.05747	3.89836	3.68759	1.02191	5.64727	4.1099	0.986758	6.76876	7.60718	3.8783	5.03671	8.22037	14.6412	12.1844	7.22971	9.43251	14.6503	14.605	10.7107	6.77689	7.86418	12.0077
Zm00001d049461	1	0.423416	0.031591	0.317375	0	0.044393	0	0.065384	0.184475	0.237307	0.859804	0.622161	0.381743	0.804943	1.30263	0.54814	1.74763	3.11841	1.87944	3.40411	2.10836	2.24137	1.31906	2.71101	1.25822	2.72879	1.54364	2.70992
Zm00001d049541	1	58.8638	39.2691	74.4198	14.3534	14.7428	15.5025	197.935	512.228	477.021	1995.07	2574.54	1825.47	3279.17	2532.55	2933.52	5739.18	6110.4	5926.77	4229.97	4053.86	4579.37	2725.54	2715.31	2121.03	2898.17	2477.26	3300.54
Zm00001d049584	1	0.18812	0.237362	0.255637	0.189202	0	0.063146	1.60474	3.07279	3.28223	10.4842	9.26452	7.26782	5.57136	6.42108	6.92094	12.0207	13.9114	14.5107	8.13302	11.3628	8.02994	5.71175	6.23488	6.77597	4.46702	5.87728	5.90907
Zm00001d049585	1	0.454984	0.286432	0.514271	0.22819	0.152019	0	1.86618	3.50415	3.95804	11.5909	11.993	8.41981	6.0488	4.64618	7.33407	13.5525	17.1625	14.5501	12.9174	17.8669	12.3147	8.46987	8.33488	10.9309	8.68092	7.23219	6.93791
Zm00001d049625	1	0.066692	0.170335	0	0.067811	0	0	0.087548	0.083514	0.239186	0.379203	0.277594	0.148846	0.718382	0	0.838995	1.26567	1.62566	0.663263	0.258198	0.145486	0.097704	0	0.657333	1.18292	0.580916	0.884839	0.309067
Zm00001d049679	1	0.405948	0.151663	0.301141	0.100618	0.079985	0	0.338163	0.265461	0.626033	0.763161	0.488705	0.591683	0.777217	0.400193	0.648332	0.346848	1.0051	1.07795	0.116123	0.560785	0.324215	0.374832	0.86553	0.606801	0.580164	0.148513	0.868269
Zm00001d049713	1	1.13052	0.041029	1.42764	0.081906	0.057542	0.108651	0.084746	0.438567	0.250575	3.74745	4.7492	2.93192	5.06473	3.27321	3.92482	22.3257	26.6058	21.1757	13.611	11.2083	15.3217	9.78162	10.2378	9.67963	15.2112	11.2926	16.3923
Zm00001d049722	1	0.298135	0.991891	0.089142	0	0	0	0	0.244495	0	0	2.20654	0.656027	8.1644	9.52864	9.85587	20.8236	13.759	24.1103	27.9542	17.8762	26.6413	6.61342	21.6299	13.7272	5.92444	4.50316	8.51835
Zm00001d049737	1	3.85189	3.45295	3.88411	2.11037	1.90136	2.30945	4.05578	3.81969	3.56365	5.78554	6.63636	4.21487	7.19904	8.00822	7.13361	8.17313	9.51101	8.10053	4.74969	4.97738	5.51754	6.49439	7.73079	8.39307	7.12041	8.27799	8.60462
Zm00001d049813	1	1.73408	0.759284	1.25299	0.172556	0.154534	0.464432	3.64297	6.18933	3.95522	8.33612	6.13597	4.19333	3.15255	2.21585	2.2336	6.36143	4.09148	5.4156	7.16053	4.16613	6.60176	6.5402	4.2657	8.01597	2.91838	2.97101	2.68107
Zm00001d049816	1	0.244233	0.061608	0.751998	0.14746	0	0.131319	0.652642	0.421484	0.346498	2.1628	5.13886	3.37482	3.41937	2.86729	3.58767	13.8104	11.6175	12.9177	10.9056	11.1414	11.3748	0.428673	2.57214	2.58927	6.64179	6.30471	6.36062
Zm00001d049831	1	3.08303	4.26742	1.88501	1.5135	0.971824	1.07567	1.34629	1.0524	1.16842	4.14183	5.6083	3.65668	9.54735	14.8121	10.7406	10.3807	8.29254	10.542	13.5253	13.7553	13.1222	9.88733	8.28291	8.2014	10.0066	7.14445	9.89751
Zm00001d049912	1	0.490217	0.219168	0.136748	0.174881	0.077063	0.131813	0.302679	0.498051	0.404607	1.90955	2.57564	1.54629	1.12675	0.956079	1.27141	2.2567	1.88758	3.07175	1.48751	1.62497	2.39996	1.33516	1.88847	0.764599	1.54761	1.33848	0.633473
Zm00001d049916	1	15.4708	19.3945	6.29034	55.3401	63.1277	58.1663	46.1778	59.1708	51.5658	96.4848	93.4062	81.8069	101.607	115.588	130.472	196.933	205.831	220.471	258.874	189.385	264.549	130.406	149.391	146.023	260.521	262.075	257.088
Zm00001d049926	1	4.10197	3.19989	2.02633	2.40298	1.7476	1.19872	3.04205	3.44693	2.40287	1.06698	0.618492	0.715841	0.320082	0.379063	0.540054	3.98183	5.80555	7.063	3.79788	2.2221	2.02532	0.567603	0.713703	1.05091	2.01686	2.26873	0.824699
Zm00001d050011	1	28.416	33.6261	31.7527	11.6838	10.2877	13.5853	25.7933	49.7582	44.9892	24.5088	15.1942	23.5904	47.1047	36.5491	45.7843	295.983	253.614	54.8504	205.662	147.025	125.493	353.306	95.0464	315.051	182.578	14.6301	188.196
Zm00001d050055	1	0	0	0	0	0	0	0.174311	0	0	0	0.184288	0	0	0	0	0.543879	0.201712	0.940299	0	0.560519	0.567611	0	0	0	0	0	0.301824
Zm00001d050079	1	12.7496	14.4589	5.50131	8.17441	7.29709	5.55346	15.8593	11.3734	9.9147	20.9942	14.718	9.02952	15.1865	18.8983	16.7399	39.9126	58.7241	56.4608	30.6467	20.2505	33.0814	16.3835	19.9192	22.6547	41.8182	52.333	37.6737
Zm00001d050138	1	2.34894	4.43943	2.71894	0.526333	2.09694	1.40808	2.32903	2.04343	4.26375	2.51166	3.06801	0	1.17663	0.405004	3.41389	5.51907	4.9093	3.47785	4.83056	3.0258	2.15192	1.03756	2.97252	5.33335	2.24687	2.70156	4.54773
Zm00001d050167	1	0.721117	1.00685	0.25377	0.308995	0.382978	0.22706	0.328516	0.584258	0.607253	1.02468	1.0071	0.753435	0.713097	1.24428	1.1125	0.884588	1.37439	1.62624	1.18859	1.38224	0.681453	1.00677	1.42274	1.02577	1.53771	1.36669	0.923428
Zm00001d050179	1	135.344	122.247	156.745	61.9847	55.8667	55.838	144.947	169.829	153.289	231.259	284.906	229.626	315.798	305.313	318.588	363.724	337.864	345.885	338.729	336.053	327.002	302.548	292.099	308.937	277.245	292.224	291.846
Zm00001d050195	1	4.78467	3.27091	3.57723	1.77648	1.99999	1.50572	2.40355	2.40188	2.78534	4.12268	4.0975	5.05419	14.2354	13.4977	10.7764	14.8941	26.9161	33.3275	31.7116	17.3398	26.5947	25.9476	19.5577	24.2775	25.6242	25.3428	30.7842
Zm00001d050218	1	25.8844	24.2579	32.7481	12.5416	13.4394	10.4431	12.0896	12.8308	11.4099	20.3079	17.6302	18.5855	12.0751	10.3337	12.8743	99.3723	83.5586	26.2946	24.3228	11.8194	22.0655	19.6158	8.28387	15.7295	11.9483	6.2869	12.4709
Zm00001d050227	1	5.91711	3.11581	6.38308	2.50027	2.92362	2.22428	2.93028	3.74283	4.30428	5.67441	8.06245	5.78146	5.44547	6.12969	5.86545	15.2294	14.6025	9.1367	6.14877	8.2754	7.44027	6.99291	10.1569	9.80527	10.0664	11.1389	10.9203
Zm00001d050231	1	4.72092	3.39398	3.6345	2.68045	2.93187	6.27121	1.86643	0.585712	1.05985	2.53927	5.97686	4.17936	1.27623	1.22862	3.14259	6.54153	7.13264	7.41625	3.60741	3.86305	1.9602	0	3.95954	1.77737	2.97035	2.0679	2.09549
Zm00001d050273	1	0.58832	0.579433	0.350489	0.552549	0.339189	0.623361	0.343377	0.322095	0.387182	0.062659	0.242023	0.114827	0.539731	0.569974	0.261444	1.38292	1.02259	0.963809	0.661227	0.306768	1.06222	0.756077	0.551346	0.526489	0.49161	0.237777	0.761809
Zm00001d050294	1	1.43567	2.37238	2.06209	0.547327	0.970347	0.398755	0.389832	0.915347	0.6437	12.3719	16.1725	12.2103	34.2271	32.4721	31.5514	24.5779	32.907	28.0125	23.5112	23.2664	23.2523	19.6202	22.2681	20.9003	25.2318	29.345	25.1556
Zm00001d050417	1	0.416855	0.292251	0.503594	0	0	0	0.668632	1.1991	0.986385	4.50166	6.74816	4.46698	10.0385	8.92398	8.09983	73.2171	67.1629	65.5326	40.288	38.4297	46.507	32.4008	28.6133	25.697	38.7395	41.3346	43.6283
Zm00001d050465	1	0.023207	0.029533	0.021183	0.007865	0	0	0.050735	0.124175	0.120317	1.68743	2.31767	0.904687	4.67469	5.37249	4.1608	6.454	8.19969	6.76566	4.8127	4.48741	5.13176	3.1859	3.84212	3.94936	4.12718	4.06579	3.11461
Zm00001d050466	1	0	0	0.160175	0	0	0	0	0.072784	0.069633	1.51446	2.1307	1.49034	8.58897	9.19955	7.95671	18.6175	22.8657	16.7897	18.1413	12.9572	17.7298	10.517	13.085	10.6074	13.5841	13.6509	10.1255
Zm00001d050490	1	2.16991	1.42034	0.81724	1.57926	1.01797	1.22125	3.59928	3.22901	2.91635	1.44291	1.58505	3.01891	2.61523	4.96714	3.26507	4.20262	4.34124	4.37213	2.94706	4.96539	4.05264	1.48235	4.16453	2.83495	2.34721	2.77626	1.82295
Zm00001d050500	1	1.09958	0.758427	2.73297	0.481651	0.544532	0.327316	0	0.150135	0.285414	0.17116	0.169582	0.269287	0	0.312666	0.232784	0.666648	2.41425	2.07794	1.57633	1.93953	0.348902	0.704748	1.02742	0.929913	1.18899	1.3493	1.11296
Zm00001d050512	1	0	0	0	0	0	0	0	2.42524	0	3.7742	0	0.959328	2.47349	1.2022	2.68442	3.74164	2.75373	2.70229	5.6457	0	0	0	5.33847	0	0.952087	4.7981	0
Zm00001d050521	1	0.930891	0.170595	1.40134	0.153559	0	0.037106	0.057768	0.236318	0.131321	0.838279	1.00732	0.781943	1.46558	1.38304	0.970406	3.57871	1.90784	2.20429	3.24539	2.99496	2.13041	1.21772	1.57122	1.4328	1.28684	2.31034	1.99656
Zm00001d050532	1	1.1302	0.850142	0.938025	0.363571	0.657083	0.322689	1.97103	1.82915	2.87952	1.42498	1.16944	0.895935	2.28316	1.75863	2.10224	2.77045	2.36973	2.68301	2.62661	1.98893	2.24201	1.97366	2.69605	1.43659	2.28206	2.46444	2.07545
Zm00001d050550	1	10.1823	12.0449	7.95028	15.4112	18.3997	16.395	14.7758	11.8125	12.1775	10.6551	12.1481	10.2543	14.8728	15.5446	17.4019	21.9012	19.8381	20.3359	15.9157	16.4666	18.1967	20.2613	20.2735	21.5338	17.9927	18.6831	18.1118
Zm00001d050658	1	5.63493	5.13092	4.61823	2.67067	1.60685	1.22131	11.6822	11.9007	13.002	7.0528	9.65677	7.82459	9.74221	8.50089	10.0941	14.44	15.9503	13.2049	7.53206	8.07409	9.63502	13.0888	11.6651	8.30739	7.73888	8.82498	7.47058
Zm00001d050712	1	1.85382	2.99094	1.89658	0.834793	0.983881	0.42389	1.19044	1.60509	1.73006	3.55836	4.97916	3.58873	5.68114	5.49727	6.40942	8.36687	11.0092	9.08808	7.99188	7.58753	6.85117	6.3593	8.40518	7.87306	7.54377	4.84237	5.32625
Zm00001d050723	1	21.5214	20.5336	23.5845	12.7817	15.252	13.3139	15.268	13.7876	13.2932	9.69661	11.2044	8.32588	18.0209	20.5385	16.4807	44.9725	44.2763	32.8315	45.9376	46.2378	44.7676	48.9567	46.3851	41.6648	35.4229	31.1483	38.3228
Zm00001d050728	1	0.748115	0.607817	0.309038	0.360774	0.24609	0.225426	1.01484	0.866247	0.981545	0.812002	1.20127	0.956495	0.924676	1.44633	1.07594	1.56247	1.68081	1.13142	1.22567	1.36278	0.833241	1.44867	1.60685	1.25622	1.25421	1.16559	1.35574
Zm00001d050768	1	24.3499	30.8395	21.0892	22.4575	20.9698	18.6607	13.6696	15.0947	15.2167	60.9703	70.9171	48.3619	104.833	139.133	101.942	135.314	116.567	89.2065	96.3355	95.2335	106.966	139.46	108.241	132.307	104.076	97.0369	93.8939
Zm00001d050811	1	3.66147	3.29087	2.14974	1.32354	1.20895	0.220755	2.98943	3.58615	2.7783	7.40537	5.02573	6.50214	5.02307	8.13083	7.64215	8.5566	7.56514	10.3595	9.53395	9.24078	12.1922	5.17456	6.3958	7.76034	7.94347	7.33556	6.40155
Zm00001d050875	1	1.72294	1.31551	0	0.542413	0.848641	0	0	0	1.02399	1.23126	1.1289	1.09467	1.48748	0	1.58433	1.52079	2.25373	2.54178	1.97643	2.74677	2.15687	2.71923	0	0.982805	2.22727	2.1474	2.21857
Zm00001d050883	1	1.01753	0.844821	0.843106	0.992619	0.750697	0.54163	0.586513	0.605534	0.637223	1.27881	1.68397	1.15295	1.51125	1.57866	1.93128	2.76215	2.53841	1.9946	0.788605	0.995515	1.41242	2.13307	1.32639	1.45282	2.44406	1.10638	1.58295
Zm00001d050884	1	22.2778	20.9264	17.7259	16.6186	15.337	16.2654	19.8737	19.4387	20.0648	27.2506	39.5006	23.8914	47.1964	48.983	45.1647	80.4253	67.6888	80.7039	63.4733	68.7446	58.8795	37.7345	47.3957	38.4154	40.2613	41.5268	46.917
Zm00001d050918	1	52.6839	13.5328	47.3365	2.52866	7.53976	6.18239	10.4554	23.3786	14.446	58.7402	138.889	86.7983	106.967	177.806	134.281	63.6181	85.0524	101.144	91.1812	115.063	158.565	62.9311	130.442	134.107	110.586	133.17	148.221
Zm00001d050994	1	3.04749	1.37386	0	0	0	0	0	0	0	0	0	0.800548	0	1.40233	1.20052	1.63066	0	2.13334	0	0.418606	2.02478	0	0.63117	2.24644	0.799529	0.505573	0.765504
Zm00001d051125	1	0.925974	0.358188	0.832058	0.177087	0.095626	0.090299	0.246459	0.115966	0.144262	0.561316	0.91211	0.689652	0.3793	0.581549	0.282506	3.97658	3.33981	1.96804	2.85789	2.40918	1.95054	0.3759	1.00595	0.761878	1.22176	1.75204	1.75789
Zm00001d051126	1	1.17521	1.68925	0.70203	0.163795	0.636071	0.959065	0.938127	0.58719	0.663747	0.178663	0.200868	0.294202	0.923407	0.631938	0.724321	2.87244	3.01924	3.07082	1.76	1.62662	1.83726	2.21827	2.92839	2.13181	2.23255	2.39607	1.24395
Zm00001d051157	1	137.57	191.6	112.141	135.933	130.069	136.864	230.221	197.345	199.877	122.848	104.575	126.313	192.88	188.058	201.211	373.742	360.73	346.039	130.49	149.987	160.193	118.334	119.945	95.3688	107.168	107.273	121.073
Zm00001d051161	1	7.96635	9.8113	5.46784	3.78328	3.63535	4.09423	9.15408	23.6071	22.9223	147.097	196.732	136.211	118.097	102.26	102.939	797.228	830.885	616.17	280.298	339.092	413.065	82.484	160.865	87.9825	172.931	180.775	195.043
Zm00001d051170	1	0	0	0	0	0	0	0	0	2.00353	0	0	0	1.12999	1.15675	0	1.30646	0	8.60497	0.921409	0	0	0	1.21423	0	0.873755	1.59289	0
Zm00001d051206	1	3.4206	2.66792	3.78125	1.517	2.03916	1.06136	2.93437	4.64243	4.19488	25.5294	38.6325	23.6612	8.21663	7.64943	6.71891	16.1999	19.8766	20.5565	20.7229	12.8114	14.6156	20.6939	17.7013	14.1173	18.5508	14.4953	19.2322
Zm00001d051272	1	105.503	38.0373	127.966	26.2472	23.5453	27.0728	74.8728	72.0661	71.1754	95.8313	137.892	100.444	100.293	112.867	97.2548	186.58	167.67	155.783	118.07	128.157	118.164	157.634	145.96	149.556	106.162	98.0869	119.139
Zm00001d051339	1	4.46563	2.51932	4.66601	1.9688	2.59301	2.03531	2.61607	2.36002	2.174	2.11231	1.82526	2.35857	3.38135	4.42518	4.19229	6.24942	6.14206	8.56293	3.44762	4.39469	3.75114	2.57113	3.54479	1.96452	2.30939	2.29315	2.57685
Zm00001d051367	1	1.25285	1.28374	1.01822	1.07839	1.44847	1.36194	1.08419	0.789332	0.634346	0.612905	0.998368	0.379256	1.00464	0.747787	0.713813	1.69016	2.35946	3.03463	2.27061	2.22556	2.12647	2.31175	2.33486	1.95189	2.26229	2.12311	1.60324
Zm00001d051424	1	0.767582	0.10421	1.17163	0	0.02442	0.036857	0.143871	0.405864	0.358722	5.75042	9.12649	3.66047	6.08838	4.54437	6.08227	23.7448	31.3337	26.4482	43.5191	33.7313	35.7287	20.3039	22.0053	22.3239	33.5582	24.2903	31.6717
Zm00001d051589	1	17.401	23.0584	18.3322	7.33993	7.32915	5.97198	15.6516	30.5694	30.3036	82.6735	87.6921	87.1714	79.9324	68.5858	85.2977	148.933	134.309	105.692	99.8178	82.4204	98.0939	21.8994	30.5901	20.3687	29.5737	27.9743	37.6537
Zm00001d051596	1	3.08679	3.24105	3.98906	0.730406	0	0.518892	4.06099	2.37624	3.87935	15.0763	14.5861	15.0011	5.73137	13.503	16.1152	27.267	57.1704	37.2439	32.1129	20.8861	32.6272	10.2892	15.0421	7.31677	10.9697	21.2023	14.1334
Zm00001d051609	1	23.2824	27.1255	22.8743	25.2371	26.138	25.7621	21.3564	21.2438	21.5587	53.6299	66.1103	46.721	109.369	118.996	101.122	75.8387	71.1903	76.5867	98.389	106.744	101.392	78.4367	76.3737	66.2007	84.3815	75.433	73.2181
Zm00001d051645	1	0.988703	0.392073	1.11244	1.3877	0.839251	0.879396	0.870188	0.612644	0.847871	1.33979	1.22751	1.05974	0.917546	1.98727	1.71382	2.91575	2.93467	2.98664	1.2125	1.47985	2.63622	1.40639	2.00543	2.51562	1.81545	3.41892	3.37377
Zm00001d051700	1	12.4154	7.95821	14.0821	11.1606	9.62136	12.9766	8.13012	12.0221	13.9577	12.0339	23.3531	14.9242	33.568	34.4831	31.8234	57.6723	85.3456	61.1019	70.6889	82.3785	85.4148	28.8362	51.812	54.3255	44.2651	69.5941	52.7477
Zm00001d051732	1	0	0	0	0	0	0	0	0	0	0	0	0	0	0	0	0	0	0.373357	0	0	0	0	0	0	0	0	0
Zm00001d051736	1	0.794033	0.733774	1.53286	0.265772	0.707451	0.42628	1.94532	3.71875	2.62545	19.7117	25.7029	22.2299	32.7099	32.0234	28.5228	35.4611	43.6542	42.7413	41.6035	46.0071	34.8661	28.1576	27.908	26.7022	28.8725	33.9518	32.0036
Zm00001d051739	1	0.471475	1.43285	0	0.679354	1.68189	0.626222	0	0.288857	0.532155	0	0.655865	0.261553	0	4.85091	1.78942	7.79678	2.85725	3.13353	4.55678	6.09169	7.60416	1.99851	4.26465	3.59753	4.27008	2.34067	3.16344
Zm00001d051814	1	4.0989	0.113412	5.59479	0.022632	0.059729	0	0.377754	2.84267	2.0844	17.6555	23.1651	16.6478	24.0879	17.5178	19.0467	34.9096	34.3761	37.7793	50.8063	41.9909	38.1328	6.64383	13.1589	9.44899	11.4364	11.2058	13.5451
Zm00001d051816	1	0.736064	0.638269	0.801391	0.691618	0.815552	0.555507	0.469155	0.288056	0.706699	0.336194	0.199219	0.29454	0.724902	1.16715	0.82442	1.50002	1.0415	1.4056	0.787803	1.34619	1.1473	0.925399	1.16755	0.951498	0.944618	0.794473	1.10213
Zm00001d051833	1	5.20492	3.6596	1.61972	1.22975	1.71454	0.756286	0.891508	0.417303	0	0	0.157041	0	1.67656	2.46053	1.50971	8.48081	4.81749	9.78702	8.02959	5.64094	6.63481	4.24373	4.28514	4.44794	2.93794	2.62563	3.22577
Zm00001d051887	1	2.6297	1.44345	3.26715	1.18135	1.06746	0.825086	0.115043	0.360565	0.417	1.55292	1.17574	0.767821	2.2421	2.01195	2.15205	7.01963	9.09794	3.53485	5.95105	4.17905	4.36453	5.79634	6.56333	4.68485	4.57425	3.15807	4.35893
Zm00001d051895	1	0.567013	0.359211	0.423639	0.344411	0.433784	0.245389	0.451998	0.263455	0.945818	0.909339	0.552674	0.285191	1.51513	1.16128	0.915708	0.631922	1.25025	0.676266	1.22295	1.96624	1.21636	1.17979	0.74309	0.729683	1.77467	0.514493	0.861619
Zm00001d051954	1	0.07331	0.116736	0.227545	0.261389	0.09588	0.262884	0.079014	0.712204	0.242296	2.75653	2.49931	2.14821	2.12982	1.28038	2.04927	4.0642	3.27897	2.88622	1.97453	1.82902	1.98281	0.190537	0.716675	1.04253	0.644763	0.911547	0.929074
Zm00001d051959	1	2.87521	5.02264	1.89823	2.11586	1.03921	2.00049	2.31813	2.09375	2.52731	0.543654	2.15419	0.738631	3.68876	3.48426	1.4566	4.57744	7.76139	5.11281	3.93032	5.54241	3.39644	3.68106	4.26407	3.12367	2.67038	5.7794	5.82781
Zm00001d051964	1	10.6887	7.50234	9.00053	5.95221	7.13302	7.64513	10.285	7.66074	6.82721	5.31101	2.88953	3.49167	6.41413	7.15757	8.31062	23.6997	21.5892	18.8195	17.1562	17.8179	17.5094	14.6196	16.0243	15.5916	15.5637	14.339	12.0202
Zm00001d052019	1	6.90061	7.35759	5.62524	3.80872	3.80795	3.18859	5.55946	7.27918	9.26288	11.231	14.1766	10.0904	11.8826	13.1699	11.1647	14.4875	17.0913	13.6257	13.6639	13.5402	17.3936	18.2777	16.4966	14.1787	15.2973	16.7149	16.6624
Zm00001d052040	1	17.506	3.35835	22.4765	3.82622	2.36338	4.39633	5.5542	5.48748	5.44993	5.43827	5.87051	4.5303	19.2551	16.4566	16.934	20.6642	25.0069	26.208	17.0057	23.404	19.5105	17.6101	22.795	30.3935	12.8302	17.5335	12.9868
Zm00001d052059	1	0.593882	0.7513	0.919923	0.317264	0.280089	0.375552	1.19182	1.89584	2.28071	4.40772	3.39225	5.08795	2.49229	1.73776	1.93713	2.0757	3.41077	4.42292	3.06582	2.79705	3.84582	2.76777	4.24146	3.4416	2.59786	4.98463	3.83326
Zm00001d052089	1	1.54813	0	1.86389	0.024107	0	0	0.187486	0.587788	0.595612	3.42535	3.79936	3.54432	2.53259	3.55296	3.93874	12.7837	9.74226	5.35567	10.605	9.01954	8.74385	7.5315	7.7748	7.35789	8.89561	7.00857	9.34461
Zm00001d052103	1	7.6986	9.61689	6.9722	8.22137	7.93701	7.3714	10.044	14.6981	16.0856	64.3827	76.2608	65.9366	67.9732	60.262	67.592	102.986	113.007	112.734	114.887	133.611	114.349	16.8335	41.7515	31.2924	34.6739	44.9974	40.5362
Zm00001d052124	1	3.56628	3.21458	2.40809	0.564006	1.35992	0.561046	4.64526	5.54071	5.81556	6.33739	3.77733	4.46448	9.51758	10.5429	10.8047	16.0374	21.1362	17.7075	11.1816	13.6605	12.7657	11.7482	13.1611	12.8379	9.65744	10.6361	11.7004
Zm00001d052147	1	2.51293	2.7916	2.592	2.35993	2.71566	2.46088	1.59985	1.84722	1.69689	3.19355	3.38318	2.56465	2.68591	2.77942	2.49245	9.43803	10.2395	5.31309	10.3261	7.83018	7.02764	3.12908	4.8324	4.64016	4.51645	4.5177	4.17314
Zm00001d052164	1	56.6229	27.5454	63.9803	12.3508	15.8408	14.074	24.7738	24.0422	30.5093	9.98315	17.9821	15.2672	14.1725	22.6317	17.102	54.2648	50.6234	77.9354	42.3703	54.8049	35.6276	19.4595	35.8776	20.837	22.2435	37.9983	37.9074
Zm00001d052180	1	27.9868	29.0097	24.5975	33.1846	36.4497	34.0393	31.8433	33.3368	31.9619	44.23	56.2463	49.2089	57.8867	59.1269	57.7911	78.9635	78.2149	71.0622	76.6777	81.2564	77.8939	51.6643	61.4722	48.4735	67.1114	64.8386	68.6993
Zm00001d052191	1	0	0	0	0.277613	0	0	1.81551	8.455	8.55347	20.9843	28.2476	20.2661	212.664	169.146	167.18	456.685	433.514	485.876	325.235	302.705	323.151	50.0225	103.191	77.2333	109.929	169.906	171.905
Zm00001d052239	1	13.1103	9.13861	13.7776	5.51165	5.1553	5.0365	9.3536	11.0373	10.94	19.6388	20.2824	19.8898	21.2614	18.0299	18.6633	37.0799	33.5325	22.9539	49.2551	45.7511	35.8789	18.3225	19.2131	24.092	25.9209	22.9015	25.0548
Zm00001d052260	1	0.775758	0	0.772034	0.073603	0	0.0326	0.095417	0	0	1.53387	3.43002	1.00803	5.77554	3.64733	6.28926	13.0779	15.9469	15.767	18.9789	10.9944	14.9142	10.2681	10.7563	12.9446	8.28386	7.64316	10.0702
Zm00001d052261	1	0.508792	0.341635	0.788891	0.162564	0.200843	0.123846	0.480835	0.208547	0.065683	0.340463	0.451253	0.224285	0.308112	0.662101	0.50883	1.04337	0.896203	0.480768	0.557525	0.886371	0.594024	0.03257	0.17776	0.388469	0.536265	0.544432	0.447849
Zm00001d052394	1	1.89901	3.33166	2.01437	1.9103	0.907826	1.49261	2.91766	3.25471	3.01395	2.05223	2.50591	2.03044	1.68348	2.48219	3.27534	5.2611	4.23741	4.14907	4.24398	3.44774	3.2146	2.91472	2.48243	1.93166	3.84347	2.56118	3.0436
Zm00001d052395	1	0	0	0.656531	0	0	0	0	0	0	0	1.10351	0	0	0	0	1.07134	8.2384	2.28269	0.971068	7.41662	7.62986	3.38367	4.47947	2.81976	5.6804	2.49979	2.62421
Zm00001d052437	1	9.43415	5.99008	11.723	5.77515	7.22103	5.76695	7.95473	7.70259	6.51049	7.81498	13.6539	7.71981	8.93978	13.0318	12.1133	22.9441	24.8884	22.7721	28.6588	32.5829	35.1802	15.6436	17.6957	15.6574	18.5134	26.4835	22.3868
Zm00001d052444	1	11.9445	5.39769	15.5285	5.39025	5.28344	3.59573	6.88052	10.5028	11.1177	55.5091	69.4345	56.8809	49.7698	37.326	46.233	104.882	92.4162	77.9683	121.767	114.02	100.626	41.6597	46.3194	40.0265	46.6914	41.3392	50.4192
Zm00001d052450	1	19.7099	19.3608	21.3459	19.7093	22.4103	21.1537	20.006	19.8482	19.3976	37.4251	40.492	30.8847	73.4674	70.6334	62.9439	121.325	109.112	93.1868	126.658	116.126	111.997	124.937	125.135	97.5926	111.684	72.6088	109.763
Zm00001d052479	1	2.38421	1.04505	2.5001	0.24705	0.517358	0.164349	1.52404	2.48868	2.83365	8.07364	12.1268	9.36944	10.1215	8.77085	9.29463	10.0251	14.1983	13.6995	6.23301	6.35707	11.3426	6.82338	6.25953	9.72281	6.95715	11.2931	7.63155
Zm00001d052482	1	18.448	15.1249	7.79856	5.68949	6.3798	3.53279	12.1979	10.8544	18.2476	13.35	21.4471	14.3468	20.502	16.3996	21.4524	27.2649	34.8298	46.7552	17.4073	13.0131	15.6252	12.2105	37.3364	30.7536	12.3637	26.3491	17.6105
Zm00001d052493	1	51.2387	71.5772	41.2439	80.0276	87.2151	80.6302	40.2949	53.4586	52.2561	186.153	253.284	197.708	252.115	214.954	215.334	513.02	512.124	601.844	417.069	384.785	411.897	362.642	336.1	359.843	450.799	434.456	434.222
Zm00001d052545	1	3.08679	0.463006	1.32969	0.365203	1.37367	2.04556	0.507624	4.27723	3.44832	17.6756	27.0112	12.4295	16.152	10.5023	12.0864	16.0394	17.5011	15.8834	25.6903	8.66969	14.9764	18.9537	33.3075	22.4381	16.6578	9.75305	17.1314
Zm00001d052553	1	0	2.7203	0	0.538155	0	0	0	0.709699	0	0	0	0	0	0.740024	0	0	0	4.07005	0	2.913	0	0	0	0	0	3.69967	0.622593
Zm00001d052566	1	18.3272	18.3568	13.6988	9.3554	12.0763	9.21675	28.6604	32.1073	31.4598	25.2716	32.3591	27.802	23.8687	26.2606	25.5675	33.5835	33.9795	30.3384	29.828	30.1038	30.7572	28.3911	26.2597	28.1108	21.471	21.3401	26.242
Zm00001d052634	1	0	0.410145	0	0	0	0	0	0	0	0.481754	0	0	0	0	0	0.705769	0	0.243323	0.222219	0.17956	0	0	0	0	0.184789	0.190735	0
Zm00001d052673	1	13.9217	0.516154	19.8537	0.260785	0.110307	0.333035	0.714849	5.0311	4.29437	103.331	179.379	61.0614	215.293	161.46	188.904	486.632	435.826	426.938	283.01	243.635	273.536	45.6808	170.036	167.649	224.294	213.109	247.437
Zm00001d052701	1	10.4223	10.0052	8.87702	7.7623	9.11809	7.8617	8.9398	8.51995	10.0929	12.4583	15.407	12.7383	10.9719	13.0536	12.4943	27.5895	28.434	22.4862	20.3173	21.2951	20.7958	28.553	29.6729	28.247	19.3354	18.3081	19.9204
Zm00001d052733	1	2.7205	4.02449	3.60054	1.07099	1.27266	1.1321	3.23524	7.72961	7.39809	43.223	66.8669	47.2349	63.9346	48.7262	58.5482	92.0164	96.8704	107.486	103.584	93.7107	89.2121	19.6536	37.1844	28.8991	35.4778	36.3766	41.1382
Zm00001d052746	1	10.7428	0	15.6375	0	0	0	0.364808	0.455818	0.432578	3.00697	1.28512	1.12025	5.86182	4.14286	2.47352	18.0056	21	18.5319	20.7931	18.2669	21.9312	16.7716	21.4692	18.8888	14.1667	11.7715	15.8941
Zm00001d052760	1	23.065	0.541865	36.629	0.215233	0.581819	0.145482	5.28602	7.09006	8.72642	12.3883	11.0222	12.6969	4.83588	3.89596	3.94091	29.046	30.1142	21.6013	29.6197	31.5389	30.7084	18.6931	21.2193	25.6558	22.6123	36.7897	22.0991
Zm00001d052791	1	2.8144	1.99072	0.362443	0.789767	0.787732	0.992211	1.43587	1.80371	0.875403	1.82427	1.51687	1.43768	0.959882	1.78982	0.666321	1.41807	1.97105	2.84316	0.773221	1.70171	1.25213	1.95047	2.06091	1.29787	1.73522	1.65619	1.91836
Zm00001d052841	1	2.90978	2.89047	0	0	0	0	27.702	87.0207	74.2589	477.14	532.023	440.809	573.474	438.84	478.202	1148.72	1005.45	1013.32	360.046	363.86	398.296	501.923	467.693	363.741	422.172	217.622	434.806
Zm00001d052843	1	0.227817	0.857028	0.547364	0.833624	1.28571	1.83183	0	0.187012	0.089095	1.07677	2.2127	1.75153	7.0557	6.30509	7.90116	31.8428	41.865	27.3939	31.2609	26.6673	28.3057	54.1036	35.1514	57.9607	19.1579	14.2718	19.5155
Zm00001d052971	1	0	0.130908	0.016532	0	0	0	0.106732	0.125346	0.134068	3.11372	2.94428	1.91203	10.4318	11.3962	10.7979	8.76573	8.18566	7.14736	5.36335	4.80167	6.84013	10.9653	9.90539	6.96106	6.62218	5.44991	6.65771
Zm00001d052987	1	3.8515	3.06542	4.61693	3.55012	5.50893	4.45134	2.95606	2.56631	2.72763	3.17866	4.96554	3.32068	19.0791	18.5782	16.4887	52.0856	52.8381	47.7332	31.6883	34.5443	32.785	61.4426	52.2982	44.7862	53.3572	41.4639	43.5154
Zm00001d052996	1	4.0006	4.24993	2.8741	1.68119	1.91901	2.15216	4.42111	5.75244	4.75581	4.13253	4.27841	4.54965	4.66114	5.15064	5.04141	7.70028	7.92363	5.08529	4.44754	4.09058	5.12399	5.2062	5.53511	4.87131	5.26424	5.21799	6.06863
Zm00001d053049	1	5.55645	5.95275	4.81941	5.29533	4.4371	3.41638	4.92037	6.16937	4.71312	5.10416	5.13514	4.08382	5.47953	5.81623	6.41939	14.8134	16.2724	19.3985	11.667	10.2532	12.8451	9.83432	10.2178	9.27401	9.1332	8.57482	10.0427
Zm00001d053055	1	53.0982	86.9305	55.0283	23.3291	19.9076	23.1118	236.139	333.28	310.73	431.208	349.248	403.497	953.57	887.018	849.318	1060.33	1064.47	964.664	618.186	688.527	712.001	337.592	286.302	280.445	385.33	345.165	426.372
Zm00001d053067	1	11.994	5.11571	16.4135	4.55456	5.6357	6.10846	10.1584	10.2225	9.46254	15.6088	24.147	18.1828	15.7113	18.7484	14.8821	23.9227	25.0666	27.3417	20.552	26.8377	24.2391	20.0301	23.7616	20.4736	22.6551	24.7662	18.196
Zm00001d053135	1	4.38889	2.58484	4.58591	0.544163	0.558494	0.301159	1.38074	2.18296	1.73396	3.76933	3.75837	2.91541	4.00854	5.65264	4.92633	18.2364	16.7817	7.33016	16.7042	10.9379	11.31	11.0367	7.84822	7.54634	6.62331	5.49936	8.55291
Zm00001d053162	1	9.80837	5.55873	10.7237	4.34062	5.85274	5.18977	5.32674	6.06889	5.3282	12.1113	17.4086	13.7653	18.092	15.2091	16.4648	34.5477	37.7427	37.6123	44.4607	43.0435	41.9715	19.0299	26.9557	24.8896	28.1077	31.7219	29.9964
Zm00001d053182	1	2.37365	1.9119	2.63679	2.88756	3.50749	2.9929	1.71588	1.64495	1.58544	1.7556	1.59942	1.3796	2.43583	3.22352	2.33783	7.494	8.12456	7.73144	6.78876	6.98169	8.50196	4.07282	4.53953	3.52061	5.39253	6.02348	5.0224
Zm00001d053210	1	0.344562	0.515551	0.19924	0.063279	0.390656	0.210513	0.2055	0.30912	0.148882	1.25877	2.65056	1.30313	13.914	7.70999	11.4415	38.9832	40.1462	41.313	8.77255	11.9749	14.0283	17.1101	19.2425	15.9804	27.3092	16.9432	27.3686
Zm00001d053280	1	4.2528	1.57757	3.20729	2.94541	2.85975	3.64152	3.69912	2.55353	1.28296	0.550498	5.2146	1.27374	2.68449	2.60245	3.03584	4.89918	3.95174	5.15245	5.24562	6.97946	5.55068	1.94951	6.31888	8.30377	5.07172	2.56816	6.15423
Zm00001d053349	1	4.52387	3.48483	3.45558	3.63015	4.1175	1.67456	2.14859	1.53941	3.03166	6.24447	9.0844	3.91735	19.963	26.4543	24.9695	52.4984	54.7773	54.905	34.0304	22.0432	31.7539	11.7046	17.5757	12.6836	47.5942	49.5743	43.3643
Zm00001d053378	1	10.1365	7.15789	11.3437	9.40834	9.54287	9.79137	6.46034	5.33509	5.46304	10.3882	12.9945	9.33061	16.4241	16.5993	14.359	14.8041	12.7947	15.7254	23.4677	23.7691	24.5371	16.9927	17.8536	16.0837	19.0471	18.8132	16.649
Zm00001d053444	1	0.505543	0.386771	0.67756	0.641249	0.42459	0.694214	0.594296	0.516648	0.285457	0.136211	0.173096	0.294639	0.489404	0.61628	0.422757	0.762651	0.899688	0.9304	0.898467	0.983057	0.925625	1.02892	0.866596	0.65994	0.639229	0.898401	0.414523
Zm00001d053518	1	9.27019	4.59635	9.82184	1.92183	1.49376	1.12826	1.38517	1.55255	2.27989	6.44634	7.17239	5.28107	11.1394	6.80865	9.27264	20.1669	23.1394	19.1002	48.8752	35.5609	34.9256	37.7644	25.9321	33.8158	25.2004	18.0902	22.204
Zm00001d053519	1	9.00742	7.37162	11.8272	7.19163	7.70418	7.02171	9.77446	8.04326	7.52467	13.6641	16.227	10.6749	17.1964	13.9751	17.9357	25.7738	20.3878	26.1284	25.4063	26.9422	24.0703	21.3904	22.9528	21.6064	26.1448	24.8259	27.733
Zm00001d053544	1	3.55356	2.20198	3.89467	1.47173	1.52752	1.08552	2.27622	4.00866	2.88604	9.96216	13.3768	9.05276	9.82997	11.0854	9.9779	34.6747	36.6812	27.3099	45.0727	36.0568	30.377	10.6616	10.1984	10.974	12.2039	10.8163	12.1239
Zm00001d053593	1	252.015	277.737	217.902	352.478	378.971	388.335	419.786	389.327	416.008	832.491	969.345	725.432	1121.7	988.863	1049.25	3470.87	3290.48	2893.68	3008.62	3085.47	3142.64	2533.32	2239.74	2714.06	2535.19	2587.11	2575.38
Zm00001d053631	1	26.2328	24.0403	14.2587	4.82131	7.27522	5.96383	19.437	16.0304	18.8016	12.6293	15.1437	12.5945	23.1244	21.4755	25.3486	36.6079	29.0337	33.3854	22.3109	26.9807	20.7526	27.4548	28.8358	25.7326	33.9145	26.4931	30.9195
Zm00001d053639	1	1.66358	0.496333	1.99726	0	0.141185	0.106138	0.208014	0.09753	0.835694	4.15246	5.27609	3.39406	10.774	4.95886	5.06567	10.0014	12.0626	14.6239	17.4807	16.7798	17.434	22.3294	12.0338	23.9689	12.2266	7.35607	11.1728
Zm00001d053722	1	14.0754	3.28404	18.0316	11.7896	11.181	13.4251	32.0861	41.4052	39.4501	97.9036	133.739	102.264	77.3144	65.0836	76.288	120.663	113.557	117.614	133.511	132.412	123.29	13.7593	39.7053	33.462	37.3246	68.1178	58.3874
Zm00001d053727	1	17.342	16.5701	17.4621	21.0177	22.0327	27.6613	11.7901	12.3856	14.5211	18.9867	16.5958	15.6387	21.9294	22.5017	22.848	30.8613	33.1763	30.3805	29.9051	27.1937	26.6418	24.3836	26.9752	27.4788	24.803	22.5356	27.9415
Zm00001d053740	1	1.80313	3.15228	1.54129	0.957527	1.84121	0.946399	0.894314	1.0583	1.28378	2.08828	2.53168	1.73217	1.53905	2.13064	1.34617	2.81658	4.59833	3.38013	3.71781	4.55951	4.56419	2.32961	2.9524	3.38604	3.56545	4.64635	2.72351
Zm00001d053772	1	0.193607	0.897897	1.13571	0.442585	0.629395	0.73451	0.986724	0.5988	1.21862	0.392203	0.745551	1.8635	2.93374	0.58764	1.73479	0.22858	3.71026	1.6075	2.36842	0.627626	1.64599	1.87339	1.84111	1.63608	1.13545	1.85545	2.84246
Zm00001d053778	1	11.5226	10.9011	12.4677	9.38632	7.7668	6.61497	9.10175	9.46811	11.1836	16.128	15.3431	14.1082	23.1599	24.5853	27.0633	41.7034	42.1308	27.5136	34.8545	29.1587	29.9352	42.8143	31.1225	41.1503	32.8852	28.9444	38.5968
Zm00001d053799	1	2.9314	3.96856	2.50745	3.51887	4.18413	3.59449	5.27919	8.8461	9.35874	19.2491	20.7943	19.3475	30.5323	19.6104	26.6254	34.2315	31.8075	30.6034	26.0458	24.468	24.5427	6.76868	13.7078	7.24472	12.328	11.8521	14.3628
Zm00001d053826	1	5.65914	5.60171	2.73133	1.51783	1.63067	1.50334	8.59842	8.99309	10.9357	9.43606	11.4711	9.28672	10.0972	13.2094	11.06	12.5442	15.1837	12.2378	11.3384	10.3446	10.9162	10.0927	11.8751	10.0831	12.8732	12.7878	13.6743
Zm00001d053834	1	350.464	286.07	365.16	208.545	211.823	200.424	249.566	301.288	308.666	762.973	952.532	708.335	1234.99	1266.89	1136.46	1256.08	1227.93	1317.7	1519.95	1857.78	1605.45	864.823	1046.46	872.298	1159.2	1212.84	1208.86
Zm00001d053902	1	0.916074	1.02242	0.56039	0.375943	0.683876	0.411363	0.493062	1.03377	1.12133	0.357032	1.29584	0.481118	1.52807	1.61305	1.26774	2.30592	1.81878	1.24532	1.49192	1.27932	0.734802	1.27433	0.757834	1.34807	1.33834	1.80147	2.59151
Zm00001d053965	1	28.7239	22.1867	16.9919	4.50345	3.07235	1.14955	5.09136	4.76045	4.6304	36.2234	35.89	27.4223	125.763	132.287	146.534	64.7935	85.7243	124.041	134.515	94.1974	183.249	47.9664	44.4086	41.7568	80.2993	59.4842	96.1564
Zm00001d054066	1	23.8376	26.8191	21.2077	13.6435	15.5427	14.9045	19.7862	37.354	34.6467	102.549	125.492	97.5752	174.813	131.762	161.587	288.503	250.759	292.128	177.952	175.71	177.757	48.7406	92.4834	75.7692	83.9947	96.0542	99.6696
Zm00001d054071	1	0.168362	0.121995	0.153197	0.194741	0.299945	0.032344	0.126221	0.029678	0.200477	0.103765	0.266904	0.105272	0.647466	0.030666	0.368073	0.38924	0.917724	0.992664	0.713957	0.339248	0.418792	0.318365	0.611758	0.425049	0.60588	0.691785	0.61228
ENSRNA049454997	2	12.0481	0	10.6408	0	0	0	0	0	0	0	0	0	5.27634	0	0	0	0	0	0	0	0	3.98441	0	1.47055	0	1.39842	2.99973
ENSRNA049457749	2	4.18671	2.04521	3.98069	3.30508	2.48086	0	1.87721	3.39542	1.78375	0	0	1.60176	0	0	1.31705	3.51179	0	5.80448	0	0	0	2.0664	1.97262	1.6376	1.54832	6.18615	3.31218
ENSRNA049458812	2	53.2093	40.9353	62.2212	42.1267	50.5189	23.3944	6.74699	9.74825	13.0132	20.6922	16.3341	2.21946	27.5493	34.8113	28.9137	29.2795	22.862	14.0592	31.5432	9.53912	4.99148	5.62043	15.3934	0	19.3562	13.4874	10.2168
ENSRNA049458826	2	8.23601	15.1697	16.39	8.71661	15.3259	5.98599	0	8.43693	5.37445	0	3.32747	6.25738	2.06424	7.79052	14.166	0	2.55328	5.47888	2.70094	1.89637	11.8526	2.46963	0	4.96542	5.4952	5.48489	5.49445
ENSRNA049459101	2	238.68	280.94	200.622	148.419	124.873	123.255	123.211	104.703	116.799	60.0979	3.80003	38.1949	61.8971	78.2225	60.334	64.4565	57.9355	62.5285	16.2168	21.175	54.2454	75.9014	79.2452	67.5747	85.4857	59.4723	60.2686
ENSRNA049460753	2	4.25219	2.2154	4.66615	0	0	0	0	0	1.81996	0	0	0	9.83106	1.79922	0	0	0	0	0	0	0	0	0	0	0	0	0
ENSRNA049463828	2	5.3739	1.87845	3.56757	0	0	0	0	0	0	0	5.54722	0	1.76379	0	1.28417	0	0	0	1.68715	0	0	0	0	0	0	0	0
ENSRNA049465110	2	19.6883	1.81181	34.7105	5.27876	6.93828	5.48445	8.72776	6.13396	7.61911	17.6933	13.2412	12.7514	21.5282	19.0253	10.4099	4.98868	6.13623	5.56717	5.96049	6.00855	9.6468	11.5166	1.18447	7.18207	3.52343	2.30542	1.95619
ENSRNA049469802	2	2.68695	0	1.18919	0	0	0	0	0	0	0	0	0	0	0	0	0	0	0	0	0	0	0	0	1.47688	0	0	0
[truncated: 14,384 more rows]
