# Supplementary material for: Comparative transcriptome analysis reveals potential regulatory genes involved in the development and strength formation of maize stalks
Source: BMC Plant Biol. 2025 Mar 1;25:272. doi: 10.1186/s12870-025-06276-5 (PMC11871777; doi:10.1186/s12870-025-06276-5)
Supplement: Supplementary file 9 — Supplementary Material 9 [file 12870_2025_6276_MOESM9_ESM.xls]

## Sheet: sheet1
Table S3. W22 gene expression and clusters of maize stalks.
Name	cluster	V7_1_W	V7_2_W	V7_3_W	V8_1_W	V8_2_W	V8_3_W	V9_1_W	V9_2_W	V9_3_W	V10_1_W	V10_2_W	V10_3_W	V12_1_W	V12_2_W	V12_3_W	V14_1_W	V14_2_W	V14_3_W	V15_1_W	V15_2_W	V15_3_W	VT_1_W	VT_2_W	R1_1_W	R1_2_W	R1_3_W
ENSRNA049457201	1	0	0	6.38524	1.71324	0	0	0	2.07098	0	1.47138	0	8.18272	13.7212	0	0	0	0	1.62939	0	0	0	1.60495	0	0	0	0
ENSRNA049462250	1	5.38432	6.78336	7.06912	17.0837	21.8658	8.3964	11.388	19.8024	13.5524	13.9498	27.3627	24.9465	35.3485	10.328	20.0594	37.5044	26.6393	10.8173	9.22225	7.12126	6.91622	11.0873	11.8231	11.3981	8.99157	7.63833
ENSRNA049466676	1	5.70941	6.06086	11.0193	7.54576	7.0096	13.4975	4.16572	5.59088	7.26122	6.37621	5.7893	9.07253	10.7142	8.55309	17.1832	13.4979	7.30469	1.52231	0	7.83507	4.15115	4.45612	10.2229	1.9391	1.33339	6.74695
ENSRNA049471996	1	67.0379	31.4397	67.3034	10.1936	17.0232	16.9542	69.5548	89.2088	49.365	38.2435	84.3329	68.3326	96.1882	82.3062	78.8207	69.3723	104.154	82.3732	40.2918	32.1817	32.2684	13.1105	29.1879	55.4	36.4065	23.2323
ENSRNA049472626	1	0	0	0	0	0	0	0	3.24759	0	2.18204	1.66131	0	0	0	4.53275	0	0	0	2.50723	0	1.8294	2.64826	0	0	0	3.06036
ENSRNA049473070	1	0	1.35438	0	1.57727	0	0	1.43816	0	6.07314	1.33537	0	0	1.83159	1.40694	1.77866	0	1.87918	1.56491	2.83523	1.33488	0	3.04055	0	1.97696	0	1.71572
ENSRNA049475596	1	0	0	0	0	0	0	0	1.83293	0	0.624272	0	0	0.978978	0	0	1.89258	0	0	0	0	0	0	0	0	0	0
ENSRNA049476004	1	2.49233	0	0	0	0	0	2.14073	7.66399	2.62151	8.16046	2.81104	0	9.52979	0	4.88354	0	10.4459	0	3.59751	0	0	0	0	4.4812	1.62565	0
ENSRNA049479178	1	0	0	0	1.9844	0	0	0	0	0	0	0	0	2.2839	1.6757	0	0	0	0	0	0	0	0	0	0	0	0
ENSRNA049996962	1	4.88386	4.97937	0	0	0	0	12.0481	7.06803	8.55807	7.53535	8.22442	0	32.8676	24.3736	34.5443	2.68621	17.1916	16.8296	25.8754	15.4325	13.2382	43.422	10.4466	4.07451	16.2816	17.919
ENSRNA049997063	1	0	0	0	0	0	0	0	0	0	1.68984	0	0	14.6459	6.31573	8.49031	0	2.10169	0	5.39691	1.39467	0	0	0	10.298	4.40928	1.64911
ENSRNA049997133	1	0	0	0	0	0	0	0	0	0	0	0	0	59.0912	130.093	72.4473	34.8555	29.2819	33.6009	49.6176	31.3916	8.32931	17.8598	4.38012	3.88514	2.67286	16.9046
ENSRNA049997187	1	0	0	0	0	0	0	1.32997	0	0	0	0	0	0	4.06458	6.50626	0	0	1.46422	0	0	0	0	0	0	0	0
ENSRNA049997249	1	11.2876	0	15.9266	1.93069	2.29821	3.77663	35.2932	11.1915	27.5397	20.7734	23.1972	25.2663	33.974	41.4329	71.4815	27.9703	35.8782	16.6447	31.3771	30.9165	14.9456	23.9916	18.492	18.421	23.6419	14.8056
ENSRNA049997399	1	13.3219	7.72545	15.1054	13.9273	4.88469	9.99913	23.6571	15.7013	17.5367	11.7677	12.5023	8.29372	32.1022	24.1605	16.0697	1.80923	5.19232	1.44777	3.91026	1.25451	0	1.41061	7.17773	1.85699	1.2631	3.22681
ENSRNA049997541	1	0	0	0	0	0	0	0	0	0	0	0	0	0	0	5.44114	0	0	0	0	0	0	0	0	0	0	0
ZeamMp117	1	0.520592	0	0	0	0	1.31673	0	0	0.285719	0.479573	1.45725	0	1.17877	0.884643	1.00184	0	0.749806	0	0.639125	1.07281	0.41327	0	0	0	0	1.34941
ZeamMr001	1	17.1521	19.8403	18.9366	46.5176	60.9326	22.9623	28.9563	50.1363	28.0343	32.65	69.1522	68.971	90.2565	33.9461	43.2715	95.9124	55.7787	24.1892	22.918	21.4479	15.3278	21.0889	13.9922	15.0051	24.8336	27.1834
ZemaCp055	1	2.48113	3.13091	2.63667	5.91869	5.53752	6.12499	9.80861	6.92076	9.66018	8.95889	16.182	9.44162	20.4205	17.5244	16.8367	4.54816	3.97769	8.11497	9.48218	8.53199	9.47832	7.70777	8.37339	11.9114	9.2598	9.65232
ZemaCp076	1	3.71771	3.06892	3.56923	4.21032	5.28135	4.22945	5.83364	4.87257	5.83574	5.49632	5.53552	7.8621	7.51512	4.43059	8.14298	5.60148	5.01371	6.64376	4.28657	3.81524	4.85351	3.78727	4.69785	7.68324	4.59527	4.51869
ZemaCp081	1	0	0	0	0	0	0	2.77714	0	4.35673	5.10097	0	0	0	4.27655	1.71832	3.85655	1.82617	0	0	0	2.07557	0	0	1.9391	0	0
ZemaCp082	1	2.41107	5.9875	3.04093	2.56734	7.51393	1.14422	0	0	3.71347	4.29589	3.27003	1.51954	17.403	3.7345	4.4652	0	9.67341	1.33872	6.20986	1.16592	5.41216	2.60741	1.33624	0	2.37044	1.50816
ZemaCp083	1	0.164334	0.365621	0.488384	0.187546	0.305481	0.389609	1.0782	0.851581	1.35197	0.833969	1.27673	0.653681	2.3573	2.6105	2.59858	0.597143	0.625947	0.897364	0.690894	1.18228	1.25522	1.96757	1.37889	1.07184	1.03626	1.26478
ZemaCp084	1	10.3017	6.41038	13.6037	11.087	16.5597	9.98536	31.6995	42.642	16.7734	28.1539	32.3534	40.2976	69.8051	42.4491	46.4096	30.3065	18.8459	26.6673	21.4949	22.7533	38.8432	18.3045	20.361	19.808	42.5768	49.8111
ZemaCp087	1	8.07005	8.59595	7.30621	23.4972	10.1433	14.3297	11.7888	26.3263	21.4879	20.6306	39.3343	24.9613	40.0307	32.5383	40.2537	13.1778	20.2857	25.8413	17.0202	16.8792	22.6468	33.9005	30.9614	21.7255	20.6445	32.1232
ZemaCp108	1	7.44378	1.5695	3.62941	3.35131	2.4192	4.54436	29.8732	10.2413	25.6475	9.17018	10.2503	7.30742	17.2852	15.1109	14.2624	12.2213	25.0091	23.6395	6.34693	9.32343	7.85359	7.66691	9.46132	7.03508	10.5025	10.8414
Zm00001d000064	1	0	0	0	0	0	0	0	0	0	0	0	0	0	0	0.113086	0	0	0	0	0	0	0	0	0	0	0
Zm00001d000070	1	0	0	0	0	0.422378	0	0.796651	0.144885	0.828192	0.201229	1.49203	0.740152	92.9581	126.328	98.4589	41.1291	29.3779	33.7673	78.8894	65.3088	61.8608	32.0586	25.7099	23.4002	27.2324	39.4808
Zm00001d000117	1	0.22556	0.043673	0.324407	0.682754	0	0.404116	0.557825	0.883071	0.707855	2.01052	2.46863	2.08235	5.26291	9.46195	8.94496	3.35224	3.24079	3.28539	2.46447	1.78957	1.9389	2.18569	2.18806	1.72192	2.50245	2.56199
Zm00001d000179	1	2.85367	1.32797	4.37011	1.94999	3.27263	2.30798	6.48444	5.03834	2.68139	6.3197	7.98386	6.82639	87.2021	24.8773	46.2422	3.69585	2.49264	4.20456	1.72301	1.64406	0.784777	0.157698	1.43047	0	0	0.361322
Zm00001d000236	1	25.1631	24.6758	22.9323	4.45067	8.54599	11.5834	17.905	14.2159	24.4046	27.4706	46.3073	32.9262	105.228	90.7655	76.0468	18.7542	16.0102	16.2388	27.5707	28.983	20.937	11.0939	20.2807	9.99831	8.89551	10.4515
Zm00001d000366	1	0	0	0	0	0	0	0	0	0.329655	0	0	0	0	0.307053	0	0	0	0	0	0.060502	0.159414	0	0.272399	0	0	0
Zm00001d000370	1	6.05998	6.56001	5.79935	6.84247	7.83743	8.17993	7.79397	6.34449	8.68666	6.59335	7.40969	5.71854	7.03404	8.30635	7.68565	7.90035	7.00936	6.46384	7.1199	6.51113	5.75373	8.67236	6.38966	6.71006	6.2139	6.29971
Zm00001d000501	1	0	0.156577	0	0.201951	0	0.182354	0.393324	0	0	0	0	0.248138	0	1.98785	0.45754	0	0	0	0	0.181725	0	0.193732	0	0.269335	0	0
Zm00001d000508	1	61.8529	47.4898	48.0408	28.0265	15.9856	13.5891	71.6101	47.6479	53.3818	29.5356	48.9824	24.5192	337.409	319.767	273.175	97.5756	85.9791	119.89	95.8053	121.701	72.6381	54.2633	95.5113	101.993	105.775	95.2293
Zm00001d000514	1	2.72042	1.77942	1.70109	1.8806	2.36208	2.10015	3.59197	3.83735	4.77138	3.64307	8.28052	5.50718	10.2653	19.0684	16.273	10.3226	8.32784	8.32673	5.69925	5.72837	4.96592	3.54871	3.81178	3.31953	5.07341	4.4633
Zm00001d000580	1	0.109092	0	0	0	0	0	0.59466	1.05909	0.616994	1.88806	1.71242	1.0807	1.41564	1.31917	1.82537	0.828705	0.767454	0.997653	0.661368	0.880569	0.687289	0.719323	0.2313	0.972014	0.458574	0.277765
Zm00001d000589	1	0.280444	0.600728	0.171106	0	0.36351	0.385832	0.565159	0.704319	0.346529	1.29316	1.88218	1.04588	6.26931	4.61574	4.55757	1.69264	0.537868	3.80463	2.73298	2.09179	2.50836	1.81728	2.24844	1.57721	1.34168	3.49295
Zm00001d000596	1	3.76131	0.991721	3.05851	0.426513	2.02092	1.15395	9.7638	7.06343	9.20516	3.17771	4.51343	2.35435	32.0281	27.3474	23.7659	11.0792	5.63279	10.2696	6.66668	13.4917	5.441	6.13089	5.23364	2.28198	5.1385	3.87238
Zm00001d000603	1	2.09486	0.759034	2.70232	0.767411	2.65975	0.854946	4.03641	1.85467	6.06857	6.35757	12.233	6.2557	12.4982	30.2718	23.7534	7.29459	8.13807	8.15205	8.99293	7.15679	5.34593	3.53844	5.15286	3.77773	7.56092	8.02259
Zm00001d000614	1	0.277794	0.359233	0	0	0	0.286397	0.457454	0.385733	0.312185	1.32095	0.993513	0.390465	2.03844	3.53613	4.10886	2.10555	1.17858	1.91582	1.87233	1.67335	1.7536	2.16912	0.738955	1.65867	0.882031	2.13076
Zm00001d000715	1	0.250739	0.234957	0.412025	0.170262	0.14939	0.223747	1.55319	1.96966	1.2234	0.776374	1.34815	0.993802	1.36624	1.34286	1.46784	1.15935	0.608493	0.619461	0.776625	1.11339	0.840512	0.824916	0.786976	0.717199	0.636819	0.581907
Zm00001d000749	1	7.61686	2.14896	7.78625	3.72695	6.64032	9.94534	18.3233	37.4195	30.4813	18.8803	24.4647	13.3433	55.4375	29.909	31.3783	19.751	8.44049	17.7368	25.3645	15.3604	18.5763	17.4086	8.56435	19.3255	20.9208	11.0011
Zm00001d000778	1	0	0	0	0	0	0	0	0	0	0	0	0	2.87866	0	2.46066	0	0	0	0	0	0	0	0	0	2.73867	0
Zm00001d000884	1	0	4.38677	1.34452	0	0	0	0	0	1.10458	0	0	1.35784	4.35255	6.39002	0	6.09131	0	0	0	0	4.84577	0	0	6.22104	0	4.04228
Zm00001d000916	1	0	0	0	0	0	0	1.13364	0	0	0	0	0	0	1.15885	1.37652	0	0	0	0	1.07781	0	0	0	0	0	0
Zm00001d000919	1	0.920402	0.790914	1.21893	0.20854	0.227197	0.669922	0.619125	0.385779	0.802054	1.01142	5.54806	2.33207	2.39892	2.52447	4.61678	1.84013	1.86494	1.88008	1.26045	2.55889	0.728344	1.76618	0.433418	1.25446	2.27987	1.01331
Zm00001d000959	1	0.103937	0.184443	0.557134	1.52375	0.700079	0.646906	0.792214	0	1.08767	1.20125	1.33568	0.296767	0.931739	1.59772	0.669018	0.947832	1.02273	0.71207	0.884302	0.838185	0.818272	1.51064	1.10121	0.616525	0.218463	0.917995
Zm00001d000967	1	5.12844	5.86965	2.41875	3.05341	3.61732	3.04144	4.78687	3.49636	3.77323	2.75736	6.7829	6.85894	8.21731	10.8491	10.3653	4.80458	6.07127	5.01502	1.33455	2.53257	0.99207	2.00284	3.41603	1.6263	0.497394	0.599892
Zm00001d001017	1	0	0	0	0	0	0	0	0	0	0	0	0	0	14.2354	4.64895	8.766	0	1.39529	0	0	0	2.72138	5.57639	0	0	0
Zm00001d001061	1	0.457147	0.074053	0.342633	0.035598	0.028113	0.043921	1.68825	1.40814	2.68255	4.54627	6.70503	5.00941	17.9286	15.683	18.3864	2.3709	2.22032	1.76373	3.99255	4.88015	2.85417	1.44916	1.47402	0.487242	0.567191	0.526298
Zm00001d001067	1	0	0	0	0	4.10635	0	0	2.16685	0	0	0	0	3.7537	0	4.86162	0	0	0	4.18029	0	0	0	0	0	2.55606	0
Zm00001d001084	1	0	0.193119	0.143835	0	0.04892	0.152153	0.155627	0.151438	0.250148	0.21076	0.515966	0.577318	4.03264	5.8054	4.89862	2.98779	2.28172	2.69795	2.56671	2.85083	1.19428	0.841255	0.877916	0.661239	0.886773	0.958136
Zm00001d001094	1	1.44691	1.84364	0.963773	0	7.62376	2.19279	0	2.01348	1.53939	1.93231	0	0	4.32745	3.32202	1.88332	0	2.08551	5.10058	2.58233	4.43741	2.3003	1.58168	1.61654	0	2.24869	0
Zm00001d001139	1	5.8004	4.69551	5.19084	8.84805	16.6884	0	7.48189	17.3974	0	10.0553	12.2751	33.4391	40.6722	13.8991	19.59	36.8218	11.5388	15.192	7.05936	9.22345	0	5.11984	7.62689	7.03482	9.86354	5.36234
Zm00001d001247	1	0	0	3.09643	0	0	0	3.70213	3.24759	0	0	3.32262	0	0	0	10.5764	0	0	0	0	1.18213	0	0	0	0	0	0
Zm00001d001271	1	0	0	0	0	0	0.925938	0	0	0	0	1.30784	0	0	0	2.42342	0	0	0	0	0	0	2.07217	0	0	0	0
Zm00001d001275	1	1.53178	0.814318	2.14354	1.13369	0.826496	1.03803	2.65472	1.48512	2.70558	2.23279	2.52544	2.62173	4.25929	4.09446	3.45373	0.349944	1.28566	0.956	2.12839	1.68988	1.80589	0.676648	1.21315	0.112722	0.643935	0.291144
Zm00001d001302	1	6.82992	10.1028	10.5546	18.0683	23.8707	12.8245	5.79672	17.6075	8.90877	13.0929	21.1046	52.154	29.4083	14.168	20.2566	47.9631	30.6054	12.4186	19.0732	10.5057	13.6924	15.5458	8.3677	10.971	16.2414	11.5058
Zm00001d001312	1	0	0	1.54086	0	0	0	0	0	0	4.34576	1.6546	0	19.1523	42.748	25.574	13.6777	22.8179	12.1816	3.75191	12.955	5.47152	7.9113	5.41481	0	0	0
Zm00001d001414	1	0.132854	0.117224	0.357283	1.20758	1.11432	1.23401	0.291136	0	0.608252	2.05816	0.944747	0.571816	1.40581	3.23076	3.6846	0.402982	0	0.915978	2.0996	0.807622	2.09572	0.290978	0	1.7853	0.977347	1.35771
Zm00001d001437	1	13.5667	9.24716	16.1505	7.35486	11.6766	14.4607	26.6214	28.574	36.455	19.9485	51.6436	47.533	49.1016	81.4463	75.5375	43.8652	48.6365	37.6317	39.079	39.6341	30.5732	22.2444	20.6307	29.6868	21.0009	32.7022
Zm00001d001475	1	0.407199	0.180052	0.544878	1.85284	0.137187	1.05645	2.88139	1.69373	2.53751	2.25662	3.34473	2.45338	5.12453	4.91566	4.32498	1.70223	3.57609	2.67222	0.986699	1.94901	2.40403	2.57595	2.15653	0.905237	1.71178	0.906254
Zm00001d001611	1	0	0	0.762745	0.258763	0.306539	0.235668	0	0	1.15722	0.436993	0	0.160859	0.657354	2.00361	0.585772	0.17282	0.160237	0.520857	0.55217	0.229819	0.179277	0.124966	0.724205	0	0.239165	0.144964
Zm00001d001642	1	4.04626	0	2.71044	0	0	0	7.44954	10.3386	4.2956	0	4.63671	4.46794	2.0344	12.1626	6.04874	3.95001	5.8514	3.18033	8.79769	5.50459	3.20491	6.50843	1.50286	4.17711	3.49877	1.75843
Zm00001d001672	1	5.66287	3.66847	3.83015	5.06436	2.48136	3.39272	6.85571	8.26664	8.68388	6.99916	20.6952	12.2612	24.7825	46.783	31.9062	16.8906	15.5333	12.8811	7.11854	9.05613	5.94631	7.03189	6.90411	5.23313	7.59481	7.31901
Zm00001d001832	1	0.255466	0	0.227301	0	0.459334	0.177284	0	0	0	0.082521	0.243878	0.606033	0	0.279279	0.767823	0	0	0.096821	0.102987	0	0	0.281768	0.450095	0.125631	0.089498	0.108041
Zm00001d001838	1	0.134769	0	0	0	0	0.0851	0.057819	0.037257	0.093226	0.186425	0.428155	0.194622	1.02064	1.48264	1.00878	0.783126	0.224254	0.514019	1.16635	0.937284	0.380226	0.419872	0.282922	0.626163	0.594881	0.576329
Zm00001d001862	1	9.0162	2.60724	9.47415	2.08392	3.615	2.59382	1.69465	1.62813	1.1197	2.4216	2.53312	1.96236	17.8197	10.9487	13.0523	6.87209	18.9721	11.2399	3.70576	2.02701	10.3662	1.22869	3.51381	5.46407	1.44197	5.86825
Zm00001d001941	1	17.7804	13.5806	16.1399	14.3525	15.2854	15.7383	22.5169	24.9118	26.9636	31.3986	35.4597	30.458	28.5087	26.9589	31.4913	30.9307	27.2509	30.4159	27.8569	25.5415	24.2287	20.6615	20.8617	11.0918	10.3444	13.7877
Zm00001d001953	1	14.2028	11.5883	13.9758	13.6916	12.1004	15.4396	33.7751	31.9106	35.1434	28.4353	45.3018	44.4492	128.629	193.328	182.405	66.5139	52.6884	48.4649	58.9655	70.4717	62.5433	33.0815	47.5235	2.89937	1.57488	4.01436
Zm00001d002051	1	43.1933	48.7094	44.4257	63.22	67.5775	72.2993	25.8506	21.8908	20.7744	16.0637	23.7727	24.864	83.5099	86.659	89.5889	65.4715	64.077	57.0019	40.0813	44.7945	54.2418	27.4278	31.2839	15.1471	11.9496	10.7247
Zm00001d002057	1	0	0	0	0	0	0	0	0	0	0	0	0	0.767214	0	0	0	0	0	0	0	0	0	0	0	0	0
Zm00001d002122	1	34.138	30.9453	35.0907	27.4401	26.6285	34.6332	100.194	90.8791	107.893	98.3947	126.893	116.606	161.101	137.823	134.289	124.562	104.727	127.505	122.06	125.513	88.789	69.4217	67.3492	35.7985	26.2268	38.0039
Zm00001d002253	1	64.8488	62.5343	52.7213	101.477	83.9456	109.831	73.9765	71.5719	61.8863	48.9933	58.2659	54.8329	103.822	94.6459	91.5901	71.3637	62.2593	53.5067	66.827	43.2226	68.6943	39.8306	62.8099	32.7508	39.6909	28.8049
Zm00001d002410	1	4.87933	2.34914	4.05181	0.987787	1.10859	0.526035	0.68728	0.693901	1.25624	1.34324	2.49557	0.983178	50.4831	20.5982	31.2889	0.765885	0.634424	0.359636	0.05492	0	0	0.101192	0.143921	0	0	0
Zm00001d002446	1	4.61569	5.15484	3.12401	1.28359	1.47515	2.05302	1.29353	1.25226	1.84276	1.79725	2.84002	3.18342	12.8453	13.8525	12.2428	5.2146	4.15903	4.60214	5.96543	6.29127	7.23034	9.83858	7.86548	5.66248	5.34483	4.34218
Zm00001d002521	1	14.8673	18.6231	14.9474	9.22386	5.43341	12.3048	14.416	21.6991	16.7309	21.9183	24.8425	34.293	115.484	83.8918	61.7894	46.1779	54.3117	59.2595	71.935	28.3979	26.1029	43.0597	38.2664	53.3769	37.5886	62.6513
Zm00001d002542	1	3.98996	3.56804	3.75262	2.49075	3.24564	3.64707	3.30754	2.56496	5.12778	4.07093	3.94047	5.83191	7.34883	5.1805	8.52253	4.13107	3.06521	3.06143	3.64104	3.22655	3.29351	2.55039	1.83326	1.74349	1.08982	1.44163
Zm00001d002564	1	0.996815	0.429786	1.15884	1.4473	1.06136	1.39789	2.52868	1.58682	1.91393	1.78879	0.566796	1.74344	6.61582	6.48821	2.68955	0	0	0	0.072641	0	0	0.067187	0.475784	0	0	0
Zm00001d002573	1	14.9492	9.7741	14.5881	10.5392	9.97897	9.43242	10.196	11.069	13.2496	9.7488	11.6768	11.7532	90.3831	45.6781	68.7023	13.7406	8.84626	15.6021	22.3766	12.0798	20.3974	12.4231	17.5438	10.9663	11.9937	15.8915
Zm00001d002625	1	8.98904	5.97831	9.29323	6.83502	6.62577	8.42615	7.67484	8.28947	10.5424	16.6513	18.175	15.7478	27.7318	22.0248	22.7841	2.84727	3.14783	3.50615	6.27658	6.42446	5.22724	3.60146	3.80927	2.32508	2.71927	3.06242
Zm00001d002695	1	0.711943	0.330768	0.441567	0.425286	0.493082	0.793838	3.30781	3.10983	4.88116	7.8496	18.1341	16.671	108.85	137.146	133.353	61.8581	73.2924	52.7425	88.7748	85.6043	74.961	25.7315	30.6331	11.9082	8.9933	13.3331
Zm00001d002740	1	1.43756	1.26195	1.3945	1.16345	1.1026	1.46615	2.73415	0.857532	0.910743	1.72666	0.867823	0	2.44582	2.76717	0	1.54892	1.46851	0.47886	2.01081	1.68328	1.95205	1.11331	0.880938	1.25101	0.431579	1.58883
Zm00001d002772	1	0.54238	0.240445	1.89486	0.231671	0.365936	1.20357	3.22555	4.13027	4.49012	7.06993	11.8732	13.3734	34.6039	22.736	34.1638	8.26633	1.79913	6.21901	6.21977	7.53517	10.865	8.69678	11.2996	0.796329	0.142507	0.857985
Zm00001d002846	1	0	0.678729	0.706032	0.877788	0	0	0.883797	1.08129	0.284501	0.739385	1.08605	1.06572	3.51308	0.906512	1.66419	0.388443	1.11753	0.837163	0	2.19046	0.419098	0.73611	0.68903	1.93847	1.4012	1.53151
Zm00001d002851	1	16.9614	8.90382	16.3117	7.7031	9.4552	10.6157	28.4574	28.6529	29.2534	29.9933	41.9773	34.5493	82.6887	52.2182	64.1163	32.7396	22.9439	29.9643	25.7985	29.6766	26.5258	14.9801	29.3737	3.76584	2.19872	2.77741
Zm00001d002929	1	1.21411	0.910771	0.912358	0.760622	0.514881	0.50138	0.535864	0.394818	0.412002	0.235471	0.171968	0.27525	2.13453	1.59078	2.21231	0.983159	0.461897	0.827266	0.657932	1.08735	0.447683	0.450522	0.224809	0.690708	0.600469	0.389071
Zm00001d002964	1	4.67848	3.79958	5.69892	5.36781	5.92575	6.66362	7.07955	8.14655	8.39883	4.48377	4.16378	2.97533	6.89773	9.29361	7.26637	8.19941	7.5043	7.39276	5.01945	5.46926	4.7574	6.05273	7.1013	6.88308	5.40759	4.91099
Zm00001d002977	1	0	0	0	0	0	0	1.2294	0	0	0	0	0	1.59603	0	0	0	0	0	0	0	0	0	0	0	0	0
Zm00001d003028	1	0	0	0.127872	0.217672	0	0	0	0	0.10853	0	0	0	0	0	0.492673	0.14547	0.268515	0.109015	0	0.096273	0	0	0	0.141522	0	0.121492
Zm00001d003193	1	3.2443	1.21485	3.75565	0.813935	0.109223	0.404274	4.57281	2.25386	6.46105	6.83693	14.3909	11.8107	50.7501	33.6396	33.8632	8.55142	8.25219	10.0945	11.1873	11.4434	9.34097	12.4396	13.0748	4.00906	3.13544	3.90214
Zm00001d003267	1	2.93713	2.12447	1.9773	2.62211	2.64176	2.56178	3.68173	4.17562	3.96204	3.83388	5.01447	4.0266	4.32588	5.62268	4.27876	1.67257	2.03186	1.39658	4.23032	2.88425	3.25353	4.32835	2.8582	1.5057	1.83307	1.72392
Zm00001d003355	1	0	0	0	0	0	0	0	0	0	0	0	0	18.0209	20.1108	0	0	0	0	0	0	0	0.569593	0	0	0.557041	0
Zm00001d003356	1	0.088388	0	0.308099	0.1006	0	0.181934	0.125109	0	0	0.113357	9.86234	9.06338	92.9087	100.782	34.7355	22.3673	14.0354	25.3743	11.0143	8.3726	12.7919	33.3446	43.3952	26.5217	22.8622	11.0575
Zm00001d003358	1	0.215343	0	0.456743	0	0	0.180749	0.278049	0	0	0.846477	4.34339	1.30083	10.6273	9.60481	4.38861	3.48595	1.43741	3.68559	0.725981	0.729675	0.60812	0.717062	1.13239	0.125617	0.226322	0.162907
Zm00001d003364	1	0	0	0	0	0	0	0	0	0	0	0	0	0.598527	0.225804	0	0	0	0	0	0	0	0	0.431461	0	0.211484	0
Zm00001d003392	1	2.87617	1.55146	2.99678	3.02053	3.19764	3.95435	2.79926	2.65369	2.71192	1.87588	1.8651	1.61683	4.95219	2.64568	2.90835	3.26919	3.93049	4.33143	2.65186	1.40868	1.85945	1.62422	3.44562	2.2287	2.43012	2.56494
Zm00001d003414	1	0.727715	0.55449	1.02415	0.282573	0.046822	0.145664	0.260569	0.383317	0.518431	0.751312	1.09968	1.34855	1.69582	1.27022	1.60956	0.476616	0.19247	0.194714	0.40957	0	0	0.346613	0.877948	0	0	0.087273
Zm00001d003432	1	3.87559	1.82162	4.09636	1.57229	1.81248	1.4091	3.52448	3.0404	3.94304	4.10957	2.90158	3.59628	5.71625	3.06194	4.47108	1.82199	2.53666	1.80186	0.941667	2.07745	1.81178	2.64955	1.68408	2.93	3.09405	2.72276
Zm00001d003447	1	0	0	0	0	0	0	0	0	0	0	0	0	46.6181	78.9076	61.7452	31.0471	24.504	31.1969	20.6396	33.831	4.50945	10.578	14.2208	2.91138	5.93805	2.50253
Zm00001d003471	1	0.979749	1.40798	1.26184	0.573295	0.747047	0.872777	0.430953	0.277774	0.347709	0.720283	0.94347	0.617025	4.08444	3.87301	4.60408	1.80581	2.6118	2.22538	2.11335	1.9212	3.11036	1.17433	0.632722	2.44262	2.27059	2.74822
Zm00001d003533	1	4.88909	3.3507	4.4074	3.88189	4.48508	3.6652	4.35148	4.87106	4.51582	4.55441	4.72357	4.60273	6.76848	7.92533	8.86943	2.7205	1.66145	4.18734	2.22919	2.38242	2.11988	2.39387	7.08532	2.08841	1.93193	2.54949
Zm00001d003538	1	25.7631	15.838	30.8211	22.4751	28.9998	32.7546	21.3061	28.5823	14.3877	22.499	17.5636	25.6045	53.8102	19.3126	36.0508	39.4616	19.0392	31.0815	6.83382	6.65146	10.2376	2.20033	11.4087	7.24526	4.30021	2.28219
Zm00001d003579	1	1.93908	0	0	0	1.28916	0	0	2.03157	1.03688	0	0	0	2.9787	3.32329	1.24308	0.715737	0	4.02984	0	1.49993	0.771885	0	0.533609	0.756193	0	0
Zm00001d003625	1	0.307576	0.14441	0.93271	0	0.08909	0.311491	0.926836	1.01486	1.57881	0.483795	0.292277	0.314634	3.5959	1.45311	3.82876	3.29565	1.25243	1.76845	0.161766	0.571816	0.74831	0.973754	1.56407	0.436973	0.215044	0.294054
Zm00001d003646	1	0	0	0	0	0	0	0	0	0	0	0	0	0	0	0.042409	0	0	0	0	0	0	0	0	0	0	0
Zm00001d003657	1	0.32813	0.262561	0.781671	0.823435	0.133018	0.862359	0.704691	0.499035	0.868897	0.873645	0.994221	1.04095	2.25932	3.01229	2.83669	1.75535	0.956499	1.47437	2.01274	0.97912	1.44056	2.04275	1.2408	0.33403	0.551771	0.247846
Zm00001d003712	1	8.38824	2.28168	6.82166	1.1925	0.706345	1.30891	98.7719	73.939	113.149	124.711	193.412	140.128	406.362	418.283	454.469	239.405	277.61	340.69	228.142	227.416	254.762	93.3897	121.746	173.268	174.679	170.906
Zm00001d003742	1	0.763762	0.755743	0.467688	0.93319	0.281159	0.50928	0.58058	0.516832	0.486509	0.606688	0.362887	0.775141	2.28666	2.03539	1.89058	1.43145	0.479396	1.01148	0.676863	0.612432	0.75691	0.476311	0.708429	1.31904	0.986107	1.09058
Zm00001d003743	1	1.56677	0.641514	1.92249	0.686593	0.813388	0.567165	1.1711	2.83596	0.620383	0.942022	2.42475	1.20816	7.94757	2.48888	4.50553	3.40025	4.70691	3.33806	1.8171	1.3858	3.31221	0.867263	1.90526	3.09029	2.59666	2.20905
Zm00001d003753	1	0	0	0	0	0	0	0.102856	0.265577	0.153181	0	0	0	0.567071	0.204073	0.117951	0	0.258088	0	0	0.106102	0.362662	0	0	0	0.292994	0
Zm00001d003784	1	1.6975	2.04315	1.81477	0.42726	0.539881	0.709604	0.883202	1.20758	1.95799	1.80178	3.1732	2.41655	5.4579	5.11329	4.44617	1.45082	0.519049	0.979667	1.22999	1.01649	0.430351	0.777964	0.759698	0	0.026236	0.094166
Zm00001d003793	1	32.8457	35.2103	35.2795	18.8405	20.4402	21.4702	40.2989	33.6817	41.9046	28.9733	31.9743	35.4452	50.5891	64.4367	60.476	44.4395	42.1629	39.6375	38.4825	43.5166	34.4431	40.0039	38.5906	32.7845	29.8363	29.2487
Zm00001d003809	1	1.46862	1.81639	2.35363	2.22491	2.24038	1.42163	3.19307	3.11751	2.23038	1.98156	3.3542	2.3587	2.80874	4.28825	2.76976	1.18943	2.33528	1.11493	2.1314	2.65822	2.92407	1.9375	2.07036	2.46079	2.05524	1.8642
Zm00001d003833	1	5.37302	4.13622	5.75903	5.81956	4.05182	7.514	9.39787	11.0248	12.3373	18.9535	21.3466	20.7919	76.751	62.5547	90.8985	29.809	33.6334	34.3975	25.0457	22.2741	25.0102	26.5818	35.5134	18.2264	12.0469	16.8841
Zm00001d003860	1	0	0.092658	0	0.039678	0	0.219071	0.037323	0.048061	0.080001	0.102763	0	0.100368	0.195621	0.037564	0.134576	0	0	0.078093	0.041832	0.034591	0	0	0.117621	0.050711	0	0
Zm00001d003993	1	5.26742	2.76167	4.06712	3.65882	2.7831	3.9764	1.5231	1.35388	0.699588	2.52972	4.2866	3.56114	10.8214	6.49263	9.19248	2.16739	1.73447	2.50387	0.693376	1.61236	0.95301	0.525437	0.993199	0.147349	0.10646	0
Zm00001d004135	1	2.02755	0.737385	0.640102	0.135582	1.12423	0.987088	0.521174	0.661823	0.538354	0.571459	1.69954	0.816553	0.690328	0.394266	2.916	1.26745	0.336241	0.819903	0	0.964498	0.18798	0.654386	0.379797	1.06572	0.125341	1.52066
Zm00001d004146	1	1.49803	1.32338	2.36206	1.57482	2.81433	2.08082	2.59217	2.23896	3.30231	2.92287	2.31208	2.03898	2.01736	3.70995	2.24757	3.16112	3.66657	1.89935	1.10855	2.70586	2.16965	1.25389	2.17909	1.20252	0.982914	0.865862
Zm00001d004231	1	14.4076	5.50576	13.7267	9.01751	6.37918	8.72995	55.2873	58.7616	68.6895	142.24	194.625	112.554	138.581	168.701	110.846	64.3328	60.9545	55.259	73.9428	64.8908	51.9144	34.9055	31.8025	17.0375	14.1883	14.6195
Zm00001d004232	1	5.06026	0	4.13515	0	3.21541	0	0	0	0	0	0	0	67.2053	20.3619	76.6935	0	40.2652	18.1662	13.237	4.52555	58.4148	4.20898	17.8647	15.3346	0	0
Zm00001d004342	1	0.319369	0.094479	0.469082	0.161635	0.04787	0.074544	0.190318	0.147104	0.774535	0.104719	0.102198	0.204219	0.542014	0.421156	0.365682	0.16242	0.442817	0.5184	0	0.070514	0.055559	0.118111	0.074453	0	0.037235	0
Zm00001d004356	1	0	0	0	0	0	0	0	0	0	0	0	0	0	0	0.43913	0	0	0	0	0	0	0	0	0	0	0
Zm00001d004366	1	1.31333	1.3826	1.14384	1.22206	1.06964	0.761196	0.816768	1.52923	0.914839	0.681247	1.23371	0.996326	5.73226	3.95835	2.85397	3.06349	2.54281	3.49733	1.8285	1.44433	2.87134	2.65309	1.85116	3.31727	1.96034	1.34916
Zm00001d004443	1	0.806919	1.24746	1.48633	0.88033	1.18508	1.21655	0.226138	0.436596	0.565187	0.138279	0.101206	0.202244	3.79889	3.98063	0.271588	0.053613	0.048719	0.078861	0	0.034911	0.110032	0.116965	0.516065	0	0	0.220906
Zm00001d004451	1	5.91365	1.99254	6.47232	3.80655	2.43957	4.18452	6.73223	8.71419	8.46674	8.36137	16.1443	11.5627	53.7141	51.5326	58.8091	36.0062	33.0392	29.7366	21.7828	26.6897	28.0241	12.7405	19.6264	3.60489	3.16516	3.52718
Zm00001d004545	1	1.14409	1.48915	0.664222	1.24162	1.056	1.14512	1.52668	1.15718	0.932767	2.37041	3.50529	2.87475	9.39537	11.9812	11.7758	2.81612	3.79263	2.63076	5.87041	4.32567	5.33631	2.94945	2.91085	1.74263	1.43703	2.38699
Zm00001d004617	1	0	0	0	0	0	0	0	0	0	0	0	0	0.632965	0	0	0	0	0	0	0.425869	0	0	0	0	0	0
Zm00001d004664	1	0	0	0	0	0	0	0	0	0	0	0	0	0.309519	0.917718	0.446838	0.048122	0.174753	0.035352	0.037858	0	0	0.945107	0.826591	0	0	0
Zm00001d004744	1	2.6285	1.71101	2.99074	1.5622	1.90066	1.32216	7.83795	9.4709	10.2619	7.61912	16.9083	9.49228	16.7745	12.0512	17.3374	16.9141	18.7195	8.80304	4.05371	3.98007	4.41262	3.9073	4.66882	0	0	0.139905
Zm00001d004753	1	67.547	36.1637	75.1408	103.134	93.7767	99.1321	130.814	151.534	123.013	108.04	99.0031	103.708	154.18	172.975	156.952	90.8469	86.5599	118.926	116.946	91.4286	132.887	26.1884	20.1533	83.4198	55.0149	59.0771
Zm00001d004758	1	201.809	106.195	216.19	202.239	174.593	199.715	886.496	1021.27	1000.29	1109.32	1426.17	1089.43	1590.53	1539.69	1689.54	1703.64	1352.69	1532.82	1189.24	1193.04	862.009	609.765	820.241	324.503	257.376	316.597
Zm00001d004865	1	0	0	0	0	0	0	0.494345	2.16697	3.19364	8.26821	19.9961	21.5009	17.9516	22.5312	16.5524	1.33922	1.59326	1.81911	9.2605	10.0402	4.58135	3.36677	2.62727	0.679605	0.467054	1.14863
Zm00001d004973	1	0.061089	0.054219	0.161591	0	0	0.09649	0.163594	0.169003	0.105722	0.178555	0.088128	0.088329	0.299819	0.23063	0.157518	0.046638	0.211644	0.102813	0.18329	0.273109	0.143588	0.101709	0.128169	0	0	0.076849
Zm00001d005002	1	0.194668	0.023717	0.192843	0.23828	0	0.175443	0	0	0	0.041089	0	0.042087	0.530146	0.316626	0.269553	0	0.290533	0.094091	0.201259	0.416418	0.196694	0	0	0.060929	0.043925	0.105371
Zm00001d005057	1	0.071823	0	0	0	0	0	0	0	0	0	0.103583	0	8.68859	11.3723	1.43629	0.164625	0.049876	0.121107	0.172826	0.214444	0.112635	0	0.150943	0	0	0.09046
Zm00001d005212	1	0	0	0	0	0	0	0	0	0	0	0	0	0	0.040694	0	0	0	0	0	0	0	0	0	0	0	0
Zm00001d005300	1	2.37425	1.42381	2.51014	1.98833	1.50754	2.84161	2.71936	2.41735	3.18804	1.83629	2.6055	1.29696	18.677	16.6775	16.5583	10.8541	5.65893	10.2853	5.48038	5.66582	2.96265	3.85984	5.01027	2.87236	2.12832	4.06634
Zm00001d005342	1	0	0.130599	0.254876	0.213256	0.252615	1.15395	0.416189	0	0	0.17654	0.265496	0.261595	0.835503	0.420888	0.48323	0	0	0	0.919542	0.384471	0.297674	0	0	0	0	0.484047
Zm00001d005449	1	4.05466	2.06112	4.52986	2.98992	5.58563	3.14616	6.05286	4.08928	6.19982	6.01708	7.40828	2.94452	8.44823	7.53355	5.31872	2.93932	5.67798	6.58108	6.47095	6.57754	5.86369	6.65391	3.09868	4.33148	7.76365	6.68763
Zm00001d005461	1	17.4951	23.2537	18.1874	21.1749	23.8597	24.6253	21.243	18.8537	22.9196	20.5219	21.487	20.7183	27.3887	33.0982	35.9752	28.0648	26.3458	24.707	17.0407	20.0966	20.7253	16.955	22.8834	13.2172	12.2157	10.7138
Zm00001d005570	1	0	0	0	0	0	0	3.81189	1.88388	7.62659	8.28125	55.3934	38.5601	201.555	404.003	303.478	124.878	100.444	92.6179	58.8674	59.7236	15.8795	17.9116	17.9024	0.285186	0	0
Zm00001d005658	1	0.179885	0.063957	0.428741	0.164131	0.194435	0.115336	1.35298	1.2437	1.15892	3.08324	5.65549	4.0433	22.4185	13.454	17.5917	3.98275	4.74692	6.83486	9.78249	8.7725	11.1712	3.39796	3.74281	8.32605	6.72962	10.5572
Zm00001d005664	1	2.78606	1.82018	1.73743	2.61629	2.32452	3.69835	9.1218	10.7666	12.7588	13.8603	15.647	13.6785	14.6634	9.57605	17.8636	7.69743	5.46764	9.08384	18.0011	7.71418	13.5617	7.23307	12.3206	5.01614	5.7701	4.4412
Zm00001d005692	1	0.070292	0.031242	0	0	0	0	0.604113	0.340179	1.21325	3.28989	5.47479	1.77275	21.1539	21.8377	20.6774	3.00766	2.4891	1.93555	2.15636	1.5738	1.43296	2.42155	2.548	0.767153	0.738751	1.23928
Zm00001d005698	1	1.41297	0.553153	0.423748	0.712913	0.633421	0	1.5551	1.09081	1.9334	5.20546	5.56372	4.83541	17.7206	15.3563	27.2484	4.99174	1.78658	7.6148	4.97516	3.035	2.97662	2.74146	2.00908	6.37805	5.11548	4.62837
Zm00001d005749	1	0.310482	0.137816	0.274772	0	0	0	0	0.143204	0	0	0	0	0.292705	0.785863	0	0	0	0	0.062361	0	0	0	0	0	0	0
Zm00001d005752	1	18.754	14.4274	18.4023	12.6831	13.0402	11.036	7.42157	11.9582	9.32994	10.2206	17.0244	12.6772	29.1665	14.845	18.589	4.21631	4.40112	5.16194	7.28051	6.91452	5.55964	5.81446	5.16417	11.7133	10.879	9.05566
Zm00001d005823	1	0.024424	0	0.422357	0.180329	0	0.498181	0.052365	0	0	0.024153	0	0	5.65487	7.26615	0.378274	0.93907	0.270822	1.01292	0.176098	0.315303	0.803796	0.860525	0.281915	3.99815	2.92617	0.569384
Zm00001d005863	1	0.647257	0.732829	0.620427	0.529235	1.11596	0.905636	0.77128	1.24597	1.03317	0.775191	0.569605	0.774646	1.561	2.01748	1.42595	0.660895	0.694497	0.607761	0.563739	0.856384	0.960893	0.800969	0.605984	0.524615	0.224106	0.272374
Zm00001d005879	1	0.971231	0	0	2.11766	0	0	0	0	0	0.868634	0	0	0	2.10589	1.10635	0	0	1.07571	0	1.9344	0	1.0578	0	0	0	2.50563
Zm00001d005977	1	0	2.82144	1.09681	0	0	0.815903	0	0	0.882474	0	0	0	0	2.76465	2.13009	0	1.18819	1.94206	0	1.68191	0	0.901444	0	1.27044	0	0
Zm00001d006106	1	13.8701	16.9644	13.2547	24.2705	20.8908	21.8001	25.3719	26.7341	25.5628	26.4274	30.2176	30.1197	96.3393	63.8105	95.5541	51.7509	19.554	53.5893	25.9268	23.6195	31.1966	14.9344	29.7917	7.49146	6.40897	7.8356
Zm00001d006145	1	0.185911	0.082262	0.24843	0	0.375939	0	0	0	0.211066	0	0.736833	0	1.78363	1.99409	0.905718	0	0	0	0.424244	0	0.356051	0	0.438204	0	1.47803	0.28742
Zm00001d006161	1	0.690218	0.204553	0.652481	0.149964	0.088826	0.069103	0	0	0.113521	0.226873	1.05258	1.65878	5.35758	4.33079	7.25192	2.26062	1.14059	2.21525	1.06734	1.37306	1.39142	0.840376	1.0012	0.047799	0	0.165507
Zm00001d006328	1	5.64919	4.19877	5.12538	3.14649	3.85551	4.15991	7.16415	7.31755	11.2554	10.3141	15.9646	14.4002	25.9939	26.5111	27.6489	24.7004	21.121	20.7614	7.47242	9.73946	8.6171	6.37431	12.4138	5.64939	4.85038	3.85236
Zm00001d006368	1	18.2882	16.6772	15.4297	15.5612	15.2584	18.9889	22.0759	23.6324	27.7801	35.7918	46.72	47.4055	82.7486	112.228	104.904	60.2121	50.6695	53.4029	51.1508	56.2664	54.1728	61.7467	65.2432	32.0176	35.7032	40.2958
Zm00001d006374	1	13.2657	7.9987	13.6451	11.5626	7.0369	10.585	10.0539	10.3173	10.1642	7.8277	19.7093	19.1291	31.9485	35.9306	24.3615	13.3426	12.4489	12.6432	10.133	10.8243	9.64082	17.6803	18.1621	6.60734	8.69121	7.10435
Zm00001d006446	1	1.52585	0.943704	1.9756	0.567547	0.313755	0.871702	0.926154	0.504484	0.534615	0.915771	1.00501	0.669585	2.37746	3.15287	3.80918	1.31815	0.690707	1.49057	1.67569	2.1777	2.96461	0.589976	0.975635	0.434192	0.20917	0.125281
Zm00001d006449	1	11.3714	7.29862	10.0953	7.95395	7.65867	6.96764	7.4904	9.78456	10.7142	14.0508	21.7044	16.5384	36.705	36.743	37.4792	28.1391	27.4734	25.4386	24.7113	22.0791	25.425	7.63371	9.23908	3.64837	2.99502	4.19593
Zm00001d006535	1	0.130217	0.019313	0.258042	0.024767	0	0.022863	0.069759	0	0	0.021482	0.690017	0.848056	6.92758	8.69668	2.46521	1.09584	1.86412	1.02129	0.599671	0.526343	1.19023	2.94845	3.66534	0.912518	1.20888	0.790994
Zm00001d006536	1	1.51641	0.121121	2.31067	0.288445	0.026284	0.286852	0.375693	0.376093	0.606251	0.38516	1.82683	1.88461	6.9081	6.61457	2.45943	0.624692	1.72303	1.63282	0.30355	0.685982	0.609173	0.693007	1.63104	0.452144	0.388206	0.244472
Zm00001d006538	1	3.70585	0	4.15934	0	0	0.021814	0	0.228873	0.215137	0.081997	14.7226	14.4035	86.6234	78.0139	22.5018	6.68341	8.74155	9.88381	1.21858	1.13008	2.72481	18.2208	17.2849	0.660288	0.848763	0.755044
Zm00001d006561	1	88.0344	56.5325	95.2858	72.9353	80.5427	79.7389	165.244	167.21	162.189	205.271	216.209	210.788	888.548	873.819	922.654	452.912	425.079	384.6	775.071	696.305	506.801	287.452	283.397	220.314	173.315	245.712
Zm00001d006614	1	3.72868	1.22782	3.95419	2.26604	2.21427	2.46144	4.59123	5.47889	5.18739	7.54	9.18946	4.6448	23.235	18.3154	11.2054	2.69113	1.76762	2.37063	1.65614	2.45353	1.49951	2.39644	4.63583	1.18907	1.47046	1.41043
Zm00001d006626	1	18.6154	7.10439	20.3131	10.0697	8.16758	8.26834	26.3043	26.4602	29.4895	29.8969	34.3699	37.4331	80.842	39.2851	43.4095	4.73939	3.75915	3.13275	1.57989	1.10925	0.811098	3.79881	3.76348	1.21706	1.8812	2.65671
Zm00001d006647	1	0.261695	0.196886	0.193069	0.437583	0.120636	0.271209	0.428971	0.470505	0.147931	0.187276	0.179205	0.262343	0.281403	0.3117	0.305198	0.244083	0.265435	0.24517	0.270479	0.170047	0.371116	0.247093	0.293104	0.223202	0.423067	0.194995
Zm00001d006651	1	102.037	100.059	96.519	124.356	109.722	100.787	100.547	102.297	108.425	212.152	193.613	167.928	424.438	408.937	373.383	179.564	156.634	195.657	187.605	208.861	190.285	114.221	129.743	66.4614	53.6232	64.7652
Zm00001d006658	1	14.6207	16.1568	12.8453	14.341	14.159	13.7894	8.70549	9.44393	8.29282	6.52366	4.42047	6.6199	18.2375	26.4001	23.2119	16.4302	14.2772	15.003	18.7431	19.5618	17.5356	10.5485	12.1094	5.32497	5.51356	6.71235
Zm00001d006807	1	3.80072	3.93153	3.58649	4.7398	4.11707	4.11023	7.53839	6.67343	10.7235	8.06061	14.5636	12.2319	22.7711	29.3894	25.6259	18.9208	21.8204	18.1989	14.3496	17.7715	16.2725	7.64787	12.5362	5.06217	1.5568	3.4091
Zm00001d006920	1	4.36489	4.28803	2.94295	2.08305	2.39051	2.4012	3.7954	3.47039	3.255	3.23992	2.71841	3.41814	6.5651	9.84997	9.16718	6.58661	5.97518	5.76266	3.97848	4.19622	3.17512	3.14183	4.10329	1.61614	1.4092	0.897278
Zm00001d007012	1	44.7089	36.1659	41.0414	60.1583	56.6838	48.9921	77.8349	78.3355	92.3345	101.816	83.2543	73.5249	107.625	84.8557	94.5765	86.12	60.7664	93.5624	79.5801	76.0425	84.9885	62.8772	61.2377	59.1572	58.4725	61.2482
Zm00001d007025	1	1.43704	0.888641	1.43758	0.723292	0.938937	1.0939	1.43855	2.22398	1.98517	1.03157	1.94943	1.75934	2.34499	2.23296	2.89839	1.81244	1.8048	1.38228	1.89535	2.48298	2.03145	1.70539	1.9309	2.10315	1.00941	1.6102
Zm00001d007076	1	1.16984	0.390142	1.46996	0.100095	0.118575	0.030766	4.83304	5.41825	6.40296	10.3317	16.8032	12.7916	34.8398	30.8672	33.4859	15.6951	8.47977	14.2145	20.3105	17.9181	19.2626	11.7111	16.2759	13.5124	14.7835	20.3937
Zm00001d007125	1	0.921998	1.56709	1.1103	1.07497	1.4835	1.5698	1.10921	0.730605	0.68267	0.249828	1.01085	1.06123	1.70727	1.82106	1.20319	1.23717	0.801431	1.34336	0.629121	0.595404	1.17522	1.67497	1.23771	1.09277	1.35578	0.849741
Zm00001d007147	1	0.044779	0	0.118701	0	0	0	0.097722	0.062309	0	0	0	0	0.127714	0	0.115884	0	0	0.050648	0.27289	0	0	0	0	0	0.047464	0.112612
Zm00001d007167	1	0.071889	0	0.047594	0.163982	0.145694	0.075527	1.58347	2.23663	3.30822	6.12553	8.657	7.76857	11.9353	14.6071	13.8659	3.51519	2.7457	3.43451	1.29738	1.71712	0.450949	1.99699	1.35973	0.261585	1.51107	0.588525
Zm00001d007187	1	2.16523	3.04011	2.10371	0.944853	0.962279	1.08964	0.360743	0.34628	0.387953	0.270523	0.059228	0.598095	3.34058	4.74369	4.67575	1.22684	2.36817	2.06058	1.55509	2.28778	2.10904	2.53427	2.20042	1.23955	1.26365	0.748495
Zm00001d007290	1	0.463679	0.068746	0.715119	0.205745	0.139274	0.379629	1.57447	2.2787	3.00044	5.55088	8.96656	7.18184	5.6697	7.80507	7.18114	3.74256	3.21414	3.29337	7.46129	7.54834	8.4784	2.78077	2.35206	2.39294	2.57193	3.56337
Zm00001d007305	1	0.275682	0.963357	1.13	0.93453	0.738336	0.556817	5.24101	4.61384	5.13218	4.55614	11.1733	14.3513	15.0292	21.5933	23.3403	14.8849	13.5242	11.0364	16.9325	15.0732	10.9495	6.52196	6.85116	2.55243	2.02558	1.78867
Zm00001d007311	1	3.43044	0.715256	2.67151	0.978216	0.351154	1.15185	8.09051	11.2767	10.525	19.7412	32.3368	23.3759	25.8973	22.4496	26.4442	11.4228	13.5636	12.1364	12.0149	9.43542	8.85668	4.90125	5.35559	5.04097	3.2006	3.60244
Zm00001d007379	1	6.7971	0	6.95481	0.715105	0.106604	0.329451	0.770879	0.21896	0.90015	1.61159	34.3213	40.8963	96.7567	72.6518	53.3545	10.8318	13.2732	10.1402	8.31032	14.1953	14.2896	52.1767	56.4362	30.9628	28.5742	14.727
Zm00001d007386	1	0.160155	1.26933	0.216239	0.90898	0.646083	0	0.176368	0	0.716718	0.454725	0.453863	1.12032	0.235014	1.06884	0.617658	0.727277	0.22739	0	0.976324	0.652131	0	0.349428	0	0.482351	0.504993	0
Zm00001d007473	1	0.175957	1.30101	0.46768	0.066832	0.791737	0.42949	0.063305	0.162359	0.134235	0.057337	0	0	0.332534	0.573529	1.51226	0	0.572515	0.729099	0.424402	0.293136	0.368406	0	0.247208	0.601306	0.801363	0.592993
Zm00001d007486	1	6.21379	2.407	5.83641	3.44469	2.43903	3.86682	11.6717	16.6076	11.4253	16.5233	28.6917	19.4128	57.2521	28.2062	43.0417	13.1034	6.12171	9.63588	17.9151	7.97889	12.139	4.16662	5.39784	7.07128	8.39123	10.8409
Zm00001d007517	1	27.3047	21.2321	27.2224	24.5424	23.4769	23.4844	38.2796	41.2668	46.0957	30.967	29.0613	38.1168	43.4265	52.1323	50.6759	29.7152	32.5847	26.7903	26.8361	23.0618	22.2213	10.1194	10.8494	12.9273	11.019	13.1922
Zm00001d007644	1	0	0	0	0	0	0	0.965437	1.51829	2.85493	0.426113	0	0.624276	1.26074	0.843003	1.12617	1.0011	0	0.626794	0.133318	0.334674	0	0.96762	0.349719	0.487386	0.229998	0.281041
Zm00001d007743	1	2.32757	2.39063	1.68551	2.02328	2.65896	2.04102	3.71549	3.02587	4.50361	3.83201	4.48107	5.60107	45.6128	38.949	48.0248	6.27071	5.22625	4.75665	4.3635	4.47113	4.38676	3.761	5.90482	1.03869	0.844526	1.04567
Zm00001d007745	1	1.88886	0	1.93952	0.139736	0.070942	0.276592	15.0167	14.2552	26.863	33.7065	57.3487	50.7558	216.064	171.577	203.72	29.09	26.5939	20.4935	43.4914	42.4305	26.6015	18.8646	23.2075	4.48495	6.01037	6.34655
Zm00001d007825	1	9.147	8.48973	10.9653	8.13555	8.429	8.86923	12.4639	12.8357	12.067	11.088	10.5751	10.6404	10.8598	14.3956	15.5096	9.73647	11.5696	10.1696	10.4032	12.5658	10.7024	16.7716	12.4587	7.83219	10.1118	10.2163
Zm00001d007830	1	10.0258	5.48139	12.2635	3.5717	3.45092	3.46252	14.1025	13.9136	15.7829	25.9481	44.564	41.0771	178.99	123.658	139.652	41.7066	34.6496	36.0179	47.8992	43.6749	48.8439	23.3477	36.9476	7.52744	5.3726	9.96301
Zm00001d007843	1	0.043597	0.096988	0.115193	0.149257	0.117874	0.137782	0.023356	0	0	0.064728	0.189014	0.252165	1.06817	1.15068	0.50647	0.466872	0.452994	0.390787	0.392818	0.346182	0.648979	0.218464	0.571668	0.632114	0.435282	0.52053
Zm00001d008010	1	1.46665	0.17299	1.17681	0.111245	0.263574	0.913905	9.35967	8.26817	7.4293	5.00109	5.17106	4.7174	10.8136	10.6134	8.05748	5.94715	4.94255	3.90225	3.31552	3.7412	2.61627	3.33679	2.48443	2.31604	3.59666	2.60988
Zm00001d008073	1	0.162113	0	0	0	0	0.326893	0	0	0	0	0.68892	1.13352	0.385694	2.16437	3.12589	0	0	1.31218	0.59306	0	0.79274	0.353602	1.19783	1.22125	0.340766	1.45553
Zm00001d008154	1	0	0.240837	0	0	0	0	0	0	0	0	0	0	0	0.302038	0	0	0	0.313983	0	0	0	0	0.145206	0	0	0
Zm00001d008287	1	35.3321	39.9943	36.4475	48.4466	43.7861	41.5645	16.4036	14.8506	12.7215	7.74398	10.6778	11.085	60.5551	62.1379	66.83	36.7193	33.6735	34.507	46.5946	42.3442	33.8199	38.3376	37.9016	32.9654	30.523	25.2663
Zm00001d008295	1	32.811	31.5119	33.1233	27.6903	25.3419	32.2434	48.1797	48.4621	48.7899	45.3459	44.5959	42.3659	61.7236	74.4284	69.0077	32.9574	31.6053	27.0421	16.0338	19.9531	20.9296	17.1399	28.8189	6.00772	8.09548	5.49479
Zm00001d008308	1	2.35213	1.62666	1.48472	0.809731	0.559548	0.746608	2.86764	2.52306	2.61763	4.50329	5.74602	5.393	22.4564	11.6903	19.8907	7.51677	6.37877	9.16502	4.45697	3.97464	4.71966	4.18237	5.67373	2.88073	4.39945	3.51732
Zm00001d008329	1	9.60123	5.90228	11.425	8.6352	7.97263	8.5406	61.1549	54.187	16.6259	30.4047	62.4248	38.9213	1800.44	907.064	994.894	282.424	520.777	456.798	202.198	392.245	499.567	93.6774	249.578	158.98	87.035	175.504
Zm00001d008383	1	0	0.342622	0.12946	0.110161	0	0.100569	0.526499	0.134212	1.42772	0.373866	0.553639	0.137918	0.139017	0.849073	0.62335	0.147236	0.407781	0.441511	0.351724	0.194945	0	0.213202	0.102494	0	0.203514	0.123047
Zm00001d008437	1	0.627281	0.053593	0.572639	0.068799	0.660766	0.180981	0.785843	0.169153	0.565034	0.751239	1.55031	1.52764	1.51247	1.13915	1.70271	0.778862	0.802562	1.45075	0.770061	1.09197	0.781467	0.694413	0.603545	0.431268	0.131165	0
Zm00001d008452	1	14.116	1.50857	10.8609	6.4883	3.33054	5.06972	34.6309	58.6475	38.3862	48.6665	89.9095	107.136	235.219	118.74	186.24	98.2319	110.779	123.537	83.7248	70.9969	112.333	48.4859	104.292	26.344	28.8649	31.1853
Zm00001d008587	1	2.99096	0.414916	2.64873	0.344377	0.407955	0.259881	12.0384	9.67205	6.35808	8.86434	14.066	9.19225	51.8839	30.9499	54.9954	6.20994	10.5027	9.6358	1.15447	0.817955	1.11828	0.91589	2.21793	1.51416	1.06703	1.10451
Zm00001d008588	1	3.56927	3.35775	4.08287	2.21339	2.90299	3.05894	2.12177	2.01242	2.1136	0.956216	2.34931	1.44844	23.485	20.3638	21.595	8.94978	13.6654	7.00985	7.62866	5.86155	9.40074	3.08101	7.42718	4.18484	2.07592	3.09818
Zm00001d008620	1	613.346	619.908	576.485	842.41	871.495	894.667	736.851	601.966	683.34	431.119	476.464	348.345	1581.36	1958.01	1639.13	689.375	644.56	711.301	1164.84	823.128	1039.9	510.504	414.33	479.314	479.671	431.888
Zm00001d008630	1	3.18065	3.56683	2.20412	1.95179	1.86424	2.69411	2.7848	3.64791	2.04982	3.35182	2.63375	3.9774	5.67847	2.75027	4.32719	3.54546	3.34292	2.18859	1.25345	2.40098	1.94512	1.60528	1.69557	1.80224	1.13295	1.04293
Zm00001d008635	1	0	0	0	0	0	0	0.11664	0	0	0.052951	0	0	0.076538	0	0	0	0.075355	0	0	0	0	0	0	0	0	0
Zm00001d008671	1	0	0	0	0	0	0	0	0	0	0	0	0	0.22271	0.270073	0.036526	0.204037	0.078515	0.21256	0.068053	0	0.044367	0	0	0	0	0.106822
Zm00001d008672	1	0	0	0	0	0	0	0	0	0	0	0.172508	0	1.29602	1.35566	0.934863	1.1553	0	1.49778	0.588056	0.367334	0	0	0.128561	0	0.381763	0
Zm00001d008756	1	1.82484	0.168935	1.81282	0.346851	0.308169	0.119778	2.94232	5.78317	3.93449	11.8259	28.228	17.9577	123.934	89.3285	119.18	86.8921	98.0396	90.0037	53.8021	33.2429	57.6594	11.5711	23.3775	7.80659	3.23642	9.48367
Zm00001d008793	1	0	0	0	0	0	0.184337	0.0634	0	0	0	0	0.168304	3.66341	3.31871	4.46776	2.15017	0.327642	3.78374	0.354196	0.411006	0.092239	0.780526	1.48546	0.774274	0.061735	0.222706
Zm00001d008839	1	29.3993	38.6656	33.2305	35.6934	40.111	43.5516	30.2288	29.0655	34.9656	33.5633	44.1442	34.3631	69.4406	78.7391	66.7368	44.8632	45.799	45.3781	48.3078	52.0093	52.2224	47.5027	41.5057	26.3975	26.6159	28.4735
Zm00001d008961	1	6.26044	4.3625	6.68487	0	5.34947	2.01936	6.56264	1.42375	12.0882	5.61948	1.43691	0	2.88942	4.47275	13.2184	0	1.44671	0	4.58601	3.10473	3.213	4.57455	5.88167	0	0	0
Zm00001d009084	1	0.672817	0.246182	0.524355	0.315927	0.267328	0.457071	1.48944	1.58732	1.45579	2.53102	2.5101	2.05103	6.29872	15.8402	10.6705	0.120917	0.330019	0.311693	0.9527	0.236499	0.869109	0.52743	4.45186	0.980256	0.540738	1.04736
Zm00001d009087	1	0.716281	0.723897	0.410803	0.581993	0	0.424723	0	0.425633	0	0.098604	0.146163	0	5.15193	0.786173	2.6347	1.8665	3.01972	2.21916	0.123982	1.03119	0.322205	0.225134	2.81816	0.151675	0.645237	0.520576
Zm00001d009100	1	1.11213	0.979472	0.428945	0.541057	0.640957	0.489739	1.57428	0.883159	1.60017	0.300848	0.450315	0	3.26252	2.12003	2.04238	1.44309	1.12765	0.550768	1.54768	1.29357	1.25526	1.38679	0.677862	0.47834	0	1.01849
Zm00001d009127	1	62.0065	61.1736	67.026	71.7257	68.4982	77.0173	102.287	100.108	121.585	120.954	165.154	149.508	279.949	438.446	412.487	141.384	112.858	116.576	50.722	58.1138	36.9663	43.4155	54.1472	16.281	13.6792	13.1672
Zm00001d009226	1	11.562	8.03898	11.0962	10.1817	10.0885	11.409	15.465	15.4143	14.6934	13.6587	12.9551	12.6698	19.6307	19.5404	20.6719	22.5256	18.4799	20.5336	9.20509	8.22617	8.65156	10.0417	15.2611	7.25057	6.21149	5.1506
Zm00001d009243	1	13.6473	11.2208	13.3018	10.3397	11.336	11.9866	8.68371	7.96668	10.3186	10.8603	10.5994	9.86511	25.965	24.6607	22.9855	20.8518	23.4515	14.4639	9.48517	9.95387	6.65317	15.8252	16.1074	5.44628	6.12849	5.45886
Zm00001d009247	1	15.3748	6.12047	25.3202	15.3275	16.0247	19.5566	32.4823	22.234	20.4894	36.1908	38.5536	42.5	51.2834	50.0457	49.2748	23.4286	39.8943	37.1265	34.4605	30.4801	27.9576	23.9982	29.1229	25.6583	16.5903	21.4877
Zm00001d009275	1	0	0	0	0	0	0	0	0	0.055442	0	0	0	0.068269	0	0.06233	0	0	0	0	0	0	0	0	0	0	0
Zm00001d009323	1	2.74203	7.86581	8.45388	5.41869	13.0511	7.6625	7.17374	1.57242	6.77315	9.00431	15.3267	9.63228	10.6565	21.4009	8.29554	8.8517	8.52466	5.57467	12.0902	13.6528	6.70216	3.62711	6.3742	6.26018	7.9676	4.74548
Zm00001d009365	1	3.20609	2.62882	3.68316	2.58243	3.21244	2.09246	4.63778	5.24603	5.71359	5.89181	7.35322	8.0181	6.64851	6.75478	6.70028	4.70322	4.41743	4.61122	6.15179	5.0214	5.7439	4.31169	4.12163	1.97218	5.1014	4.13763
Zm00001d009393	1	0	0.293632	0	0	0	0	0.222688	0	0	0	0	0.30658	0.441024	0.092484	0	0	0	0	0	0.095899	0.145713	0.11214	0.217041	0	0	0
Zm00001d009481	1	8.98687	8.09914	8.80971	8.56135	7.93349	8.60401	16.1814	13.5778	19.0303	12.8078	14.5327	13.1535	38.1463	46.4845	49.2744	19.6012	15.3076	17.5364	21.99	22.6886	18.4109	11.6424	13.6168	5.12411	6.22491	8.05043
Zm00001d009521	1	0.72003	0	0	0	0	0	0.701292	0	0	3.2307	1.95439	4.46525	0.899231	4.46077	3.51642	15.7394	0	1.53582	0	0.656003	0	0	0	0	0	0
Zm00001d009532	1	13.5248	11.6479	9.78701	15.8654	11.2083	14.6734	19.6354	19.8105	21.1643	18.193	27.6202	20.4749	159.724	88.7004	116.128	40.9343	43.1403	46.4634	49.0445	58.9004	61.2422	47.4418	44.8879	32.2338	37.5854	41.5231
Zm00001d009567	1	320.975	95.1028	289.576	173.663	168.498	209.581	514.435	822.173	554.858	817.749	847.777	1070.22	818.128	589.109	855.443	1034.19	998.331	915.607	452.485	527.466	597.139	272.566	617.184	82.1686	30.7993	84.0898
Zm00001d009583	1	1.72184	0.619097	2.4398	0.802367	1.90431	8.54134	9.95447	13.9339	5.39833	10.9652	29.1825	16.9147	69.2782	41.036	63.47	18.523	15.5233	20.6998	51.6043	49.966	61.8387	15.9183	23.566	25.4197	11.571	21.815
Zm00001d009608	1	16.1577	9.97197	13.0384	5.26054	5.18616	8.0137	7.2371	8.20431	8.1328	5.75639	7.12019	7.08347	49.5056	34.3395	46.6919	21.3946	24.1721	19.9229	11.2484	9.56168	10.491	12.3704	18.2246	4.97078	6.60955	9.85407
Zm00001d009693	1	11.1244	7.29914	10.7345	7.80719	6.92838	8.58047	37.4545	41.8162	46.8962	57.4736	99.3745	90.5996	181.972	248.593	236.027	97.2373	82.5669	92.2925	53.0902	80.2602	78.978	43.2181	68.7629	4.81552	3.00769	4.40467
Zm00001d009810	1	36.0579	29.572	33.1329	28.8179	27.8857	31.536	49.5804	49.1015	55.5097	51.1539	62.8608	57.7539	63.9247	65.5623	64.6157	61.9114	58.9032	59.5602	44.7864	48.9091	48.68	33.9243	46.7039	24.1816	21.4829	22.6946
Zm00001d009952	1	10.2059	5.75023	8.11571	5.25103	4.48331	5.35556	7.58641	7.8038	9.00913	14.1271	16.1201	21.2509	31.8194	19.7996	19.0514	3.16829	3.2299	2.47494	4.49492	3.18269	2.60328	3.59268	3.0973	1.27	1.13366	1.2551
Zm00001d009957	1	0.30518	0	0	0	0	0	0.342007	0	0	0.278534	3.40267	0.832711	4.64476	1.73764	0.782799	0	0	0	0	0	0	0	0	0	0	0
Zm00001d010033	1	11.1643	14.5301	10.6242	12.0185	18.933	20.051	6.90057	7.9677	11.9945	17.7587	30.549	23.9207	21.4559	32.6143	30.3571	39.6333	35.34	28.0448	15.9237	17.1897	15.8869	11.9548	16.6509	0.763474	0.952051	0.820694
Zm00001d010044	1	13.4926	7.06273	9.72637	13.2809	13.4884	19.2062	11.1363	12.3307	11.9638	7.52928	4.55628	11.3584	22.6814	20.3188	24.8776	12.7565	12.4739	15.6422	14.742	14.9249	11.5442	13.6377	12.3322	6.65717	7.8434	6.48136
Zm00001d010231	1	1.06061	0.759059	1.24913	0.657767	0.841533	0.607082	4.32431	4.4292	5.29464	7.11721	12.4263	12.6318	37.4611	22.3363	36.3071	12.2384	4.44101	14.0848	6.01155	3.29625	4.94993	0.821437	5.78146	2.24057	0.969275	2.26068
Zm00001d010284	1	0	0	0	0.389952	0	0.051217	0.105288	0	0	0	0.070346	0.140371	1.44985	1.8012	0.441154	0	0	0	0	0	0	0	0	0	0	0
Zm00001d010388	1	0	0.955106	0	0	0	1.14241	1.17888	0	0	1.03153	1.57337	7.34155	15.981	12.0534	1.43763	3.29445	0	1.29207	2.43146	0	12.0305	1.25557	5.25883	3.34239	0	1.46015
Zm00001d010516	1	10.289	11.5323	11.1178	8.78606	7.88534	9.01804	5.65839	4.53458	5.06139	5.37553	3.79872	2.8896	23.3884	22.8551	19.5824	8.07185	6.87102	6.45882	9.41927	11.9772	10.293	7.57354	9.46725	1.95097	1.63838	0.69151
Zm00001d010587	1	0.342331	1.20487	1.38878	0.582609	0.920249	1.75511	0	0	0	0.161456	0	0	2.77286	0.954166	1.97981	0.517755	0	0	0.208911	0.698151	0	0	0	0	0	0
Zm00001d010617	1	0.166123	0.258293	0.110081	0.236781	0	0.174346	0.044673	0.287206	0.334018	0.040834	0.179539	0	2.98497	2.78656	0.642857	0	0	0.093493	0.049996	0.206887	0	0.184432	0.436701	0.242162	0.043648	0.157054
Zm00001d010649	1	33.7413	14.4868	30.7412	21.2797	18.4472	16.1768	44.3564	60.392	48.3003	129.962	162.223	145.486	292.414	99.598	211.384	51.8458	43.0292	51.6801	39.0337	34.5283	56.2969	31.7343	33.7443	30.8295	25.378	21.5371
Zm00001d010667	1	1.86159	1.91521	1.38515	2.43407	2.83719	2.61542	1.96526	1.27849	2.76232	2.29806	2.24991	2.48276	3.23978	3.69184	3.50141	2.09495	2.61411	2.47896	2.91562	3.52264	3.18046	4.34189	2.55505	1.183	1.75616	1.65552
Zm00001d010708	1	0.15629	0	0.181154	0.088263	0	0.423952	0	0.103298	0.131701	0	0	0	1.12403	1.3335	0.603718	0.355694	0.275994	0.457224	0.739552	0.305909	0.124094	0.964996	0.491384	0.335111	0.328365	0.101326
Zm00001d010812	1	1.04639	0.531423	0.643429	0.29834	1.56517	0.353266	0.722975	0.413429	0.687672	0.662315	1.34711	1.50714	4.15486	3.03029	3.08559	0.913568	0.98641	1.21868	1.21416	1.41372	1.69971	2.98915	2.6315	3.31929	2.39585	2.21267
Zm00001d010832	1	0.937205	0	1.6658	0.533536	0	0.569811	28.0948	38.7825	47.776	192.597	344.567	280.093	1337.97	1516.91	1830.24	641.067	387.823	533.626	545.833	625.932	515.698	259.986	549.826	12.1894	2.1341	13.8578
Zm00001d010903	1	0	0	0	0	0	0	0	0	0	0	0	0	0	0	1.68582	0	0	0	0	0	0	0	0	0	0	0
Zm00001d010975	1	40.0443	33.4479	43.2783	29.8109	27.6406	29.6034	68.5064	69.8539	87.3159	111.816	136.862	116.464	166.611	167.611	167.913	102.472	80.3922	89.3392	92.7678	95.515	78.4725	58.5555	75.0193	15.3743	13.5379	17.5886
Zm00001d011056	1	0	0	0	0.050478	0	0.092882	0.1906	0.306212	0	0.043491	0.765285	0.509269	2.68543	3.11633	0.228418	0	0	0	0	0	0.069465	0	0.09314	0	0.093063	0
Zm00001d011097	1	3.63181	1.79656	3.04853	1.99162	2.11102	2.26573	4.05855	3.4342	1.74124	2.88853	12.1153	8.78763	12.5893	5.92647	6.87782	2.10571	0.767555	1.55397	0.166106	0.550096	0.072137	0.153014	1.01569	0.402578	0.144949	0.173967
Zm00001d011208	1	22.9873	24.1873	25.0544	37.6592	34.3643	34.3379	23.8316	26.8787	20.6136	42.4115	62.8322	42.3875	66.736	51.3958	52.96	93.395	83.1299	68.7656	18.0331	6.44375	10.8217	3.50702	10.1814	21.4148	13.8248	9.3528
Zm00001d011291	1	0	0	0	0	0	0	0	0	0	0	0	0	1.11687	0	4.26529	0	0.463843	0	1.25679	1.05277	0	0.418381	3.05968	0	0	0
Zm00001d011470	1	0.039069	0.034719	0.103516	0	0	0.164089	3.90644	4.21441	5.47958	7.15083	35.4811	22.2182	19.1181	19.607	22.1761	3.58106	1.19442	3.29629	0.940415	0.933686	0.612801	0.260348	0.164277	0	0	0
Zm00001d011508	1	7.95382	8.89091	10.6111	9.16385	6.58629	8.95443	17.0218	13.0979	19.0834	14.8334	15.4829	12.3114	13.9656	18.712	16.6336	8.08471	13.4588	11.6905	8.23744	8.79889	5.12502	7.76156	7.53241	11.487	17.2771	14.0167
Zm00001d011540	1	0	1.03919	0	0	0	0	0	0	0	0	0	0	1.62402	0	3.06916	1.73956	1.656	0	0	0	1.85794	0	0	0	0	0
Zm00001d011594	1	0.185458	0.815103	0.75376	0	0.249123	0	0.410223	0	1.03206	0	0.2619	0.516191	1.64648	3.52595	2.38276	2.24153	1.58636	0.646283	1.35986	0.568485	0	0	0.396871	0	0.194894	0
Zm00001d011620	1	5.3616	4.80314	5.38004	1.59453	3.52607	3.27516	0.903622	1.22546	1.49808	2.19657	1.81262	3.88578	10.4649	4.69784	9.25987	7.18913	5.83877	7.09288	3.03241	3.02222	3.58484	2.01712	5.39598	1.36115	1.127	1.11749
Zm00001d011654	1	0.586301	0.03257	0.436732	0.20896	0.099016	0.384934	1.41761	1.46947	1.30666	2.20138	3.8046	3.48407	1.64983	3.32733	4.53843	1.39976	2.39228	1.35956	0.352724	0.583589	0.862017	0.407127	0.808678	0.266726	0.346607	0.415412
Zm00001d011656	1	0.631502	0.280679	0.418031	0.120045	0.331821	0.516113	0.753792	1.69787	0.80741	1.00252	0.708443	0.808975	0.049336	1.32688	1.76532	0.107226	0.438469	0.788607	0.084413	0.104732	0.385111	0.155953	1.58506	0.153156	0.036872	0.044181
Zm00001d011668	1	16.2641	16.5047	16.3576	15.0623	12.731	16.1104	19.7747	22.1325	23.267	21.5901	30.3661	28.3426	26.329	30.7136	29.2972	25.0084	27.0916	24.7737	14.0205	17.7445	16.5048	16.7685	19.5078	8.2186	7.4122	7.41055
Zm00001d011669	1	3.24694	1.36483	2.72454	0.908778	0.461395	1.07295	32.6363	39.1824	52.3667	74.7142	133.345	101.32	93.444	134.78	128.974	117.915	91.3218	115.158	42.1726	56.9211	48.0318	41.264	79.0332	16.6777	12.754	12.1634
Zm00001d011802	1	1.10361	1.3162	1.36529	1.36652	0.761784	1.31059	0.729843	1.20072	0.677345	0.650387	1.01776	1.22181	2.23673	1.74608	2.42458	2.37052	1.26907	3.39523	0.789996	0.722729	1.1039	0.444392	1.08401	0.579034	0.641625	0.590368
Zm00001d011838	1	0.030462	0	0	0	0	0	0.032695	0	0	0	0.087935	0	0.898214	1.05223	0.235853	0	0.211336	0.1026	0	0	0	0.033877	0.063977	0	0	0
Zm00001d011848	1	10.2867	16.767	9.1461	10.245	8.14194	9.9639	7.97382	10.4995	10.3238	10.2359	12.7512	11.7194	15.0421	12.0488	13.7296	4.87058	10.2506	5.78541	7.26128	8.05713	6.68002	8.85309	8.64221	7.45839	7.72178	5.35819
Zm00001d011849	1	8.87282	9.70505	9.6116	10.4284	9.8433	10.217	12.4157	11.9323	12.3519	14.1576	14.266	16.0083	29.1813	29.5335	29.2083	8.52094	8.85152	6.72411	15.2655	13.9624	12.9175	4.53749	7.0261	5.10958	3.60424	7.38317
Zm00001d011964	1	9.42216	4.84715	8.86764	5.82003	5.01507	5.21593	15.7624	15.535	14.6861	17.4379	23.0227	16.8007	19.2266	19.6633	16.9995	17.785	13.6848	15.6137	14.9757	13.0345	13.9247	13.2677	13.8233	5.31438	6.02537	6.65036
Zm00001d012015	1	2.16651	3.75513	3.3469	2.8004	1.7563	2.46577	3.72467	3.94448	4.65247	4.65933	7.1341	5.77475	5.89223	4.9565	7.03442	2.48287	1.50454	3.94124	3.30175	3.12659	2.60482	7.50266	6.82983	1.15628	1.21438	1.0915
Zm00001d012022	1	0.511016	1.30631	0.253577	0	0.043159	0.067161	0	0.044156	0.147116	0.441059	1.75134	1.19769	2.4228	1.51744	1.31877	0.927575	0.753556	0.466305	0.115231	0.28586	0.250375	1.17184	1.40888	0.417921	0.704899	0.321613
Zm00001d012067	1	46.7962	41.1288	46.5235	41.153	41.1192	42.422	65.0952	61.0073	67.9812	66.2384	98.9913	87.1241	368.049	273.389	308.426	70.8191	56.5685	71.0676	68.6983	75.202	77.6579	52.0168	62.0004	36.2166	31.1315	39.6361
Zm00001d012167	1	2.44118	0.534557	3.12146	0.928707	0.288134	1.12307	33.2188	32.7688	49.1401	94.9255	213.218	160.692	412.164	443.275	469.107	383.665	343.81	330.305	184.468	210.196	201.539	90.9455	146.572	24.1985	15.6583	23.7566
Zm00001d012231	1	4.27074	2.18086	2.15187	5.09604	4.00646	2.965	3.08617	2.97375	2.00174	1.86456	1.63571	1.67273	6.93359	10.1557	8.55183	3.7312	6.41325	5.28827	4.89117	3.35507	2.41376	2.13507	1.92268	4.81156	2.47322	3.91119
Zm00001d012240	1	4.10843	4.94493	4.18984	4.92949	5.9615	5.99067	5.09606	6.19911	7.21183	7.79458	9.69518	9.37037	11.9755	9.93164	9.02716	4.94939	4.20764	5.25346	2.60245	3.23064	3.068	1.97143	3.71564	0.410018	0.270838	0.258759
Zm00001d012241	1	0	0	0	0	0	0	0.11335	0.072747	0.060246	1.02997	2.11781	1.5841	2.37966	0.855591	1.89808	1.20336	0.732316	1.24586	0.126723	0.367423	0.495149	0.640957	0.553544	0.307472	0.442027	0.132761
Zm00001d012242	1	35.5356	17.8417	37.2038	25.6829	23.2046	23.8124	75.4324	71.6687	71.6449	80.4957	111.373	76.921	190.271	225.606	197.268	98.0283	94.7755	87.6441	96.1479	98.6415	52.2836	22.6069	32.5614	14.4602	12.1787	20.4167
Zm00001d012243	1	2.8988	1.96513	2.07443	2.76779	1.42787	3.20497	4.42609	4.53004	3.22024	5.65157	6.88222	6.84344	12.9516	12.0175	11.7002	10.3216	6.13635	8.40389	6.94166	7.71415	8.11242	4.90103	4.82549	5.01426	4.78186	3.84479
Zm00001d012246	1	1.93076	1.05245	1.68714	1.20075	2.60785	2.43972	1.18058	1.03186	1.46129	1.12087	1.26423	0.820297	2.78503	2.85082	2.03754	1.13915	1.83091	1.13663	2.11354	1.29914	0.481927	0.731555	1.38463	1.08813	0.27671	0.498
Zm00001d012257	1	0.041602	0	0	0.024119	0.028121	0.121391	0.06167	0.246391	0.044747	0.080982	0.060134	0.103737	0.071341	0.118099	0.143302	0.127333	0.035603	0.03472	0.136508	0.16318	0.044328	0.064153	0.052534	0.112306	0.063219	0.014219
Zm00001d012291	1	1.92787	1.70847	1.58054	2.61756	2.0006	1.92831	1.76611	1.1296	1.35271	1.51439	3.19026	1.05822	2.95817	2.75827	3.91762	0.790679	0.622087	1.76598	0.71635	0.966323	0.815794	0.408233	0.078278	0.109058	0.077929	0
Zm00001d012335	1	0	0	0	0	0	0	0.066075	0	0	0	0	0.094673	0.187879	0	0.12275	0	0	0	0	0	0	0	0.098191	0	0	0
Zm00001d012433	1	14.6541	13.0613	13.737	11.3914	11.293	9.83727	32.0629	33.3634	40.1715	40.1207	53.9914	47.8964	69.5535	81.5092	80.2666	43.0802	37.1752	39.1928	41.7748	43.5712	40.5916	29.2951	33.1661	19.1772	18.8251	16.9997
Zm00001d012444	1	0	0	0	0	0	0	0	0	0	0	0	0	1.53964	0	0	0	0	0	0	0	0	0	0	0	0	0
Zm00001d012505	1	0.219163	0.388473	0	0.166388	0.197114	0.22864	0.079075	0.404678	0.416586	0.284297	0.733513	0.104287	1.04048	1.03531	2.16507	0.667771	0.204259	0.496985	0.264704	0.512537	0.114814	0.08072	0.231334	0.107415	0.076778	0.092522
Zm00001d012507	1	0	0.091878	0.068693	0	0	0	0.055776	0.071602	0.059312	0	0	0	0.585409	0.898129	0.133452	0.07897	0	0.175152	0	0	0	0	0	0	0	0
Zm00001d012510	1	0.034442	0.153089	0.182375	0.157137	0.139612	0.144782	0.850899	0.571466	0.515296	1.22201	2.03697	1.04253	2.22749	2.64204	2.75515	1.21061	0.573868	0.619255	0.621474	0.274145	0.486069	0.153116	0.398033	0.05011	0.217186	0
Zm00001d012516	1	7.34053	6.61931	6.01676	6.26018	6.0934	6.20834	5.37043	5.07558	5.38991	4.27166	5.95015	4.48415	19.8114	16.4699	17.2752	4.32735	3.54382	3.53608	5.17295	5.25277	4.27603	4.93411	7.0156	5.39219	4.55596	5.50301
Zm00001d012520	1	12.3589	4.02698	12.2376	7.22913	4.84749	7.69525	27.9245	40.79	20.9872	34.6077	37.6128	37.4335	49.4958	37.4239	51.1066	3.82519	5.07484	3.84997	5.82644	6.30807	5.4847	1.4482	1.52851	1.25113	0.882693	1.83601
Zm00001d012603	1	1.30954	0.638599	1.80068	0.821207	0.755528	1.0967	1.26966	0.971638	0.522897	1.64817	2.64504	2.52131	2.41985	2.46104	2.2867	1.10974	1.83349	1.40094	1.75595	1.5605	1.26296	1.59875	1.92726	0.822597	0.727454	1.38068
Zm00001d012641	1	0.489491	0	0.068645	0.029623	0	0	0.167046	0.143542	0	0.076985	0.112493	0.075006	0.327597	5.03931	3.4513	0.119116	0.215972	0.378536	0	0.02579	0	0.028893	0.789714	0.430826	0.109145	0
Zm00001d012653	1	3.43954	3.83449	4.35863	3.88611	2.81882	3.70263	4.44806	4.08226	5.61842	5.41293	6.28637	5.32538	7.0669	8.36036	8.16259	8.78516	9.11401	7.70094	4.28623	5.42982	5.3276	3.39724	6.48431	1.95086	1.22749	0.989215
Zm00001d012794	1	0	0.023271	0.038673	0.059681	0	0.018309	0	0	0.033465	0.078085	0	0	0.193621	0	0.069994	0.044707	0.075584	0	0	0	0.039942	0	0	0	0	0
Zm00001d013080	1	0.095816	0.198786	0.126789	0	0.258955	0.235065	0.548634	0.397405	0.919473	1.57521	4.51662	3.54701	8.3452	7.55272	6.34657	2.58745	2.34932	1.86522	0.998666	1.01639	1.10165	3.51552	3.08611	2.41466	2.1147	1.32665
Zm00001d013109	1	11.1344	7.72272	7.78788	6.19886	3.86932	6.17681	3.92226	6.39634	6.25446	4.2779	3.9995	4.22477	19.9951	16.7838	13.5521	15.0244	12.0415	14.2594	1.05806	0.838426	0.643085	0.528522	3.39781	0.17809	0.166162	0.461365
Zm00001d013115	1	1.56178	0.455264	2.48685	1.17721	1.04608	1.58008	0.581358	1.45147	0.571437	1.19893	4.00743	2.859	14.931	19.1673	12.69	1.95415	1.12471	1.52948	0.639125	2.41383	2.47962	15.4175	10.6695	2.00345	3.27946	4.04822
Zm00001d013133	1	0	0	0	0	0	0	2.24827	0	2.26345	3.87567	7.42077	9.74612	70.8893	39.0631	62.7089	3.12673	11.89	6.1309	0	1.0671	1.65356	1.18375	3.64754	0	2.17822	4.15322
Zm00001d013163	1	46.8662	29.2875	40.711	26.8719	29.445	29.7467	23.562	31.0501	20.0909	32.998	35.9126	37.3938	142.068	70.9486	107.569	22.0017	8.35463	30.6651	47.0395	34.901	42.9572	22.7233	38.0201	10.0961	8.44221	11.6944
Zm00001d013183	1	0	0	0	0	0	0	0	0	0	0	0	0	0	0	1.18779	0	0	0	0	0	0	0	0	0	0	0
Zm00001d013210	1	0.199966	0.236415	0.088695	0.075926	0.359789	0.556963	0.720566	0.922848	0.228395	0.974787	2.39243	4.09802	5.49429	4.42587	6.18526	2.13355	1.39616	4.45241	2.81579	0.066726	4.60761	0.810941	1.82786	0.880506	0.770589	0.253015
Zm00001d013245	1	43.0411	22.5985	40.8821	29.8167	24.4616	34.4774	109.239	115.657	110.374	120.978	174.195	152.319	319.168	324.785	292.054	119.907	109.371	103.531	21.2815	30.8613	38.2543	28.296	66.8026	1.79921	1.91347	1.60046
Zm00001d013254	1	8.42961	8.63255	8.68535	6.60997	7.20468	7.39656	9.43984	9.70416	11.4355	11.1121	12.9089	13.1461	54.684	51.6756	59.2543	20.4525	18.8051	20.3461	22.6718	23.3412	20.95	23.269	19.9939	16.4988	16.8466	16.1502
Zm00001d013311	1	1.64292	0.360557	0.5578	0.232691	0	0.20945	0.227846	1.1434	0	0.191851	0.289274	1.4234	11.3119	0.691793	3.16504	0	0.293702	0.23943	0	0	0.650684	0.222663	0	1.25101	0.431579	1.32402
Zm00001d013313	1	0	0	0	0	0	0	0	0	0	0	0	0	1.4265	11.0158	3.90046	0	0	0	0	1.01797	0	0	0	0	0	0
Zm00001d013429	1	0	0	0	0	0	0	0	0	0	0	0.030256	0	0.03216	0	0	0	0	0	0	0	0	0	0	0	0	0.026305
Zm00001d013514	1	0	0	0.31111	0	0.306481	0.69679	0	0.636659	0.252264	0	1.28389	2.83873	1.3692	2.31883	1.1734	1.37609	1.31147	0.802291	0.560252	0	0	0	0	0	0.240061	0.590793
Zm00001d013527	1	1.96525	0.922455	2.42505	1.33087	1.13861	0.955559	1.52713	1.82051	1.4958	0.790955	0.873901	1.46779	1.75356	1.97711	2.89913	1.51979	0.478691	1.54856	0.054861	0.428694	0.236875	0.288591	0.611655	0.375727	0.317756	0.488541
Zm00001d013553	1	45.9175	8.23322	45.5679	17.0033	13.2683	29.3348	39.3767	92.0015	39.5447	78.4768	112.66	74.6493	214.429	123.915	178.812	26.9645	32.1427	36.5357	22.7386	39.8561	62.7831	18.933	13.776	1.35247	3.16924	5.08727
Zm00001d013723	1	0	0.050347	0	0	0.153014	0	0	0	0.032622	0.055907	0	0	0	0	0.292211	0	0.039257	0	0.238185	0.056257	0.044367	0	0	0	0.089241	0.035607
Zm00001d013759	1	4.82191	4.31705	7.14973	6.54831	9.20146	5.97274	12.7481	10.8903	12.3102	11.8419	16.9665	16.6522	45.1015	42.7807	48.6984	27.5393	31.3929	25.4436	35.5335	32.9367	31.3424	20.3388	15.3002	15.487	19.5425	24.9758
Zm00001d013915	1	2.64174	2.30839	2.44184	2.36575	2.11148	3.2875	3.80926	3.92661	4.28869	2.8053	2.62472	4.30566	5.22112	4.59715	5.64525	5.55934	5.75228	5.73765	3.4149	3.21821	3.78479	2.68596	3.42948	1.40283	1.31356	1.14355
Zm00001d013926	1	4.01413	3.51613	4.91518	3.34899	2.59394	3.84218	6.52168	7.28311	7.56518	6.26495	5.52594	5.7893	10.5878	8.96659	9.59449	3.4296	2.18649	3.34555	3.8517	3.29264	2.75243	2.74892	3.37981	1.12019	0.762401	1.15386
Zm00001d013934	1	10.8474	12.2936	12.1357	14.4858	15.8424	15.8796	10.0821	10.1995	9.03879	9.37144	15.2866	9.90161	18.2657	14.9386	12.94	7.9852	9.33965	9.92321	13.0081	13.5954	10.4182	12.3071	13.758	16.4074	12.0468	14.4538
Zm00001d013947	1	0.781004	0.622722	0.728789	0.266768	1.15879	0.244205	0.084623	0.10818	0	0.303428	0.111945	0.556768	0	0.937632	1.20744	1.42724	1.09282	0.709238	0	0	0	0	0.164976	0	0	0
Zm00001d014204	1	0.788728	0.487766	0.953295	0.586714	1.06572	0.973067	5.89346	5.64243	5.60442	8.61883	11.2787	8.05724	42.4742	47.7777	47.9178	29.2692	23.7593	28.2457	11.7566	20.6757	25.7573	12.2727	26.6602	0.498902	0	0.388619
Zm00001d014216	1	0	0	0	0	0	0	0.051175	0	0	0.046627	0.068416	0.06827	0	0.154489	0	0.072543	0	0	0	0	0.223711	0	0	0	0	0
Zm00001d014226	1	2.50565	0.494161	1.1834	1.45945	2.10483	1.69013	2.28241	3.69882	3.25188	2.94231	2.3221	2.31512	3.86334	5.74331	5.74317	3.82258	2.17293	3.45842	4.2292	3.33755	6.55654	1.91224	2.52194	0.651863	0.76077	0.984742
Zm00001d014244	1	0	0	0	0	0	0	0.568902	0.097628	0	0	0	0	0.347538	0.724841	0.409925	0	0	0.039679	0	0	0	0	0.185466	0.051374	0	0
Zm00001d014250	1	0.332748	0	0.332962	0.094699	0	0.086624	0.090228	0.230501	0.094655	0.403324	2.85966	0.710766	6.53958	8.3627	4.39352	3.79911	0.815554	3.21435	2.11229	0.33414	0.523276	2.48977	4.8354	3.3118	2.18574	1.79374
Zm00001d014389	1	0	0	0	0	0	0	0	0	0	0	0	0	0	0.029786	0	0	0	0	0	0	0	0	0	0	0	0
Zm00001d014415	1	3.42171	3.8381	3.53279	4.93106	4.71108	4.88392	4.23011	3.96445	4.46326	1.76828	3.30698	3.59158	5.36486	4.79232	5.57944	3.61802	4.87839	3.63942	2.95094	2.65804	2.30429	4.24583	3.53666	1.9491	1.98154	2.56356
Zm00001d014444	1	1.68367	2.51297	1.87237	1.98426	2.63172	2.30908	3.34081	1.66965	3.3405	1.57155	2.54198	2.39449	4.04705	3.79242	3.54011	2.65499	3.76936	3.03426	1.62241	2.34745	2.10507	1.18555	1.62526	1.27846	0.989218	0.084955
Zm00001d014491	1	40.055	10.8943	37.6672	9.02013	4.65353	11.5202	25.03	13.6136	9.43811	27.7652	38.7129	30.2495	630.734	351.281	523.305	144.901	29.8185	220.737	565.208	109.896	358.634	30.5441	301.002	301.104	99.9734	307.026
Zm00001d014507	1	11.7966	8.90374	10.9749	6.16479	5.45326	5.73932	12.0236	10.9139	12.5256	18.1321	23.6668	19.031	24.361	18.7292	20.4174	15.0278	13.8572	17.0639	9.55893	9.66096	8.79215	6.44726	9.4975	10.6241	7.88393	7.57649
Zm00001d014518	1	160.635	58.3795	130.411	112.342	87.4739	133.335	794.117	638.845	602.169	637.277	905.027	720.277	1331.68	1259.13	1130.53	659.215	716.825	775.704	698.644	582.092	528.768	528.404	692.132	595.373	549.515	613.818
Zm00001d014527	1	4.80778	4.53104	5.1175	4.00259	3.34123	5.05228	4.50382	3.91478	5.25379	2.81931	2.76394	4.09445	4.38239	5.02872	5.96057	3.44625	6.94018	4.39528	3.54187	4.01558	4.39595	4.37132	3.72114	4.49474	3.6616	4.21134
Zm00001d014690	1	3.22946	4.75244	3.2479	3.62404	3.5854	3.25522	2.44024	2.1158	2.37473	3.35626	5.18465	4.54507	5.665	4.25918	4.15464	2.30476	3.29456	1.60227	2.76087	2.84448	2.56307	6.18709	5.21604	2.54593	2.27627	1.56211
Zm00001d014834	1	1.5915	0	2.53494	0	0	0	0	0	0.581863	0	0	0	12.4258	3.00721	2.72234	0	0	0	0	0	0	0	0	0	0	0
Zm00001d014867	1	3.53816	3.50636	4.92633	7.81114	7.28588	9.38731	5.09177	5.45577	4.49601	2.74893	2.47722	3.21774	7.7277	6.65758	6.34079	5.9824	6.55657	5.73164	4.86174	4.34595	5.58024	7.33238	7.3083	4.25019	5.58298	3.92032
Zm00001d014947	1	13.7386	7.58955	12.5543	11.3395	10.0247	11.2586	45.4431	47.9829	52.6009	189.234	195.114	188.724	926.696	681.222	725.69	149.314	140.744	183.081	30.4595	28.1969	10.7685	9.80877	15.5592	0.313553	0.492943	1.45022
Zm00001d014960	1	0.318853	0.424995	0.844924	0.181801	0.323053	0.502114	0.171432	0.330731	0.412303	0.784197	0.861717	0.63108	19.3221	5.38951	10.2315	4.93156	2.04957	5.7401	3.21415	1.70413	2.81332	2.03599	2.81227	2.38101	1.50799	2.10959
Zm00001d015182	1	0.896519	1.99082	1.48598	0.715492	1.3925	0.658214	3.7152	3.03836	4.94043	9.24521	16.6574	12.5665	37.8821	47.528	33.2438	16.7009	13.4687	16.1076	19.1635	18.2776	20.8186	15.3701	16.9753	6.34406	7.25518	7.0101
Zm00001d015183	1	6.91868	6.05584	6.00261	7.06311	6.48845	6.63364	7.00121	6.19864	6.8625	7.61536	9.83282	7.76054	35.0151	26.2975	33.8133	16.4398	8.69425	18.6014	11.7895	11.887	13.8663	8.86729	18.1367	4.9824	4.80565	4.40555
Zm00001d015227	1	0.202474	1.44921	0	0.975072	1.36942	0.754621	0.721897	1.32835	0.619396	1.2445	1.56376	1.93302	2.21088	3.28082	2.22824	0.15679	0	0.365463	0	0.427549	1.5821	0.120383	3.13184	0.499668	1.49719	0.546038
Zm00001d015256	1	1.73729	1.57373	2.32306	1.46024	1.57167	2.12917	2.61751	2.0382	3.13451	1.98496	2.82689	2.9169	3.06741	4.11936	3.62901	2.61458	2.02104	2.35934	3.04251	3.15354	3.26948	3.083	3.03608	2.33962	2.72745	2.29317
Zm00001d015342	1	0.17483	0.154788	0.116709	0	0.235771	0.545773	0.189793	0.484542	0	0.253943	0.625703	0	1.62658	1.62556	1.57653	1.19744	0.122525	0.994518	1.16342	0.439262	0.962601	0.481979	1.38661	0.387171	0.459419	0.33284
Zm00001d015378	1	137.717	149.155	129.457	158.159	144.87	133.349	137.895	140.463	145.025	207.084	252.239	215.136	208.642	249.927	240.507	179.777	165.73	167.748	143.034	160.07	133.146	93.8074	108.389	20.0026	15.541	17.7104
Zm00001d015515	1	0.662372	0.256126	1.21885	0.065711	0.038921	0.242381	0.834285	0.557341	0.464631	1.4503	3.94976	4.61421	20.8131	30.7786	36.1996	7.79363	13.7817	12.1846	11.6333	3.80682	10.4734	4.22859	23.2074	16.5667	9.71563	14.2393
Zm00001d015626	1	0	0	0	0	0	0	0	0	0	0	0	0	1.70691	0	0	0	0	0	0	0	0	0	0	0	0	0
Zm00001d015638	1	13.3404	6.2143	13.1044	6.49483	5.71451	6.29401	26.5812	39.4692	29.4601	62.2861	87.2059	84.5189	202.339	62.731	126.858	3.13056	3.36182	3.97184	1.49992	1.54337	0.670319	0.158328	0.411715	0.863395	0.262318	0.134584
Zm00001d015798	1	0.436608	0.277649	0.720292	0.391583	0.168679	0.29603	1.11801	1.48648	2.00172	2.53596	6.42826	6.84024	12.5548	7.82996	9.57282	4.84948	4.80045	5.21888	3.41655	3.26218	4.30414	2.92229	3.86879	2.89676	2.07655	2.30318
Zm00001d015884	1	0.219906	0	0.158419	0.182525	0	0	0.064237	0	0	0.079198	0.375678	0.202445	0.671334	0.774988	0.077419	0	0	0.04478	0.048025	0.079343	0	0.690297	0.41933	0.115885	0.042021	0.100473
Zm00001d015956	1	111.586	113.462	106.571	110.56	99.1632	107.9	115.86	110.723	121.795	108.556	106.461	106.16	127.092	131.803	126.471	112.075	114.451	104.866	113.296	115.753	101.069	137.175	128.584	108.09	112.946	110.373
Zm00001d016057	1	0.071404	0	0.142847	0.07598	0	0.078767	0.067691	0	0.080891	0.096866	0.200302	0.056007	0	0.329148	0	0.05361	0.194126	0.12008	0	0	0.149663	0.079454	0.063022	0.051238	0.037398	0.044186
Zm00001d016066	1	2.97771	2.6824	1.09618	1.96647	2.23463	3.12521	2.40208	2.51682	3.4689	1.1793	3.15867	2.79689	3.72996	4.07268	3.68099	1.32652	2.01231	2.97914	4.87907	3.41984	4.0224	0.964245	1.56551	2.53194	1.3909	3.65064
Zm00001d016194	1	35.0879	31.0617	52.6694	28.1768	44.9968	37.9627	54.9329	42.3691	54.4321	37.6844	56.9186	31.4927	58.6018	66.4187	77.7444	32.7426	38.4451	36.0211	51.8228	49.7081	35.1861	41.5602	44.1782	48.6888	24.9012	32.7846
Zm00001d016225	1	2.62508	2.15071	2.14653	1.83078	3.12639	2.39272	4.55294	4.00183	4.47413	3.81621	7.19689	4.73091	18.5453	11.3203	14.2965	7.93683	7.13724	7.24153	6.40679	6.20257	6.98571	6.21843	6.99258	4.52988	4.00693	4.73862
Zm00001d016260	1	0.41769	0.073981	0.780236	0	0.225317	0.695873	0.815538	0.115739	0.190093	0.40498	0.35895	0.832655	0.83585	0.912903	0.860882	0	1.17007	0.474733	0.60608	0.419465	0	0.092161	0.088291	0.246378	0.52679	0.105965
Zm00001d016274	1	55.8541	50.8857	58.6209	58.6543	53.7738	62.5679	74.457	69.7282	82.3117	87.2237	78.6488	81.1987	159.223	159.134	166.638	63.3743	40.8295	64.7901	47.1796	54.2158	43.5445	51.7396	42.8805	36.4211	28.9687	37.7774
Zm00001d016307	1	1.42723	1.13123	2.29939	1.93176	0.990125	1.17467	0.787892	1.81372	1.06441	1.36671	1.50145	2.61049	8.63495	2.8784	6.71788	5.18584	3.43032	4.59915	2.92459	3.06731	5.44512	1.71378	2.79769	0.842767	1.62162	1.36086
Zm00001d016379	1	3.28979	0.510047	1.83699	0.877532	0	1.18634	4.71483	7.5388	7.7411	12.8771	49.6838	39.5243	411.343	223.495	364.178	201.302	94.7535	206.882	257.703	83.3341	228.252	34.6709	140.713	155.15	88.6591	132.315
Zm00001d016401	1	13.4401	0	6.16343	0	3.03966	15.0454	9.83523	21.033	2.5045	7.60508	28.1282	13.8454	84.5895	56.5783	88.7567	30.7749	22.8179	27.0703	17.5089	3.53318	20.0623	10.5484	23.0129	62.9503	19.1586	42.6897
Zm00001d016438	1	3.66576	5.15398	4.10407	4.00298	4.48799	4.54655	1.10991	1.08289	1.11863	1.45284	2.07992	1.94343	8.58091	7.23894	6.75161	3.63993	3.43487	3.37753	3.20259	2.74162	2.5543	4.3548	5.56086	2.82381	3.55627	3.03639
Zm00001d016634	1	12.0775	14.5984	11.5695	10.9338	12.1606	12.2747	11.699	12.4639	15.451	17.9231	35.9721	31.1944	57.0542	71.0154	69.6637	50.5628	41.0359	47.4769	34.5466	42.7729	40.4628	25.171	37.6594	4.91943	3.76565	4.55477
Zm00001d016649	1	0.377873	0.030538	0.181897	0	0.324913	0.072203	0.368985	0.379983	0.711643	0.677147	0.545088	1.13887	1.01422	1.26188	0.842122	0.524986	0.143091	0.501823	0.247939	0.102535	0.269333	0.305438	0.541352	1.04953	0.180517	1.12464
Zm00001d016664	1	3.86352	4.07313	4.09365	4.42493	6.08445	4.84015	5.18491	5.07881	5.46446	6.34831	8.63899	7.17142	15.551	12.915	15.2482	9.52773	6.30901	11.167	7.77814	5.86544	7.22167	8.63063	12.4091	6.72307	6.35257	5.25552
Zm00001d016674	1	2.71615	2.51761	3.01766	3.2283	3.03914	3.92923	3.22939	3.41659	4.06803	4.64002	4.98212	5.12332	6.99518	6.7151	7.95573	4.32827	4.1759	4.1108	5.21924	3.45622	3.25747	3.35989	2.55355	3.69063	3.24831	3.92976
Zm00001d016719	1	2.28101	0.880101	1.52216	0.813195	1.1239	1.62202	1.36315	1.70834	0.994794	1.48114	1.65603	0.969502	12.5973	7.20137	8.64921	1.74109	1.44067	1.96119	3.26293	1.29446	4.39542	1.27589	2.20562	3.68768	2.20583	4.39338
Zm00001d016760	1	0	0	0.125713	0	0	0	0	0	0	0	0.134517	0	3.91286	6.80072	0.24225	0	0.527949	0.535815	0.797056	0.662506	1.33213	0.621631	0.199076	0.556432	0.197714	1.79236
Zm00001d016782	1	0.915131	1.20653	0.709827	0.934565	0.682291	0.995435	1.76158	1.70145	0.944892	1.02733	1.82156	1.45658	3.72322	4.70187	5.04913	2.79774	3.45696	2.90584	2.16309	2.85275	1.73161	2.63155	3.84443	1.51216	1.32834	0.913517
Zm00001d016902	1	29.118	23.3506	22.6374	21.8283	22.6461	24.6502	28.7376	32.8449	35.9725	42.6531	35.4416	43.3155	81.288	68.3878	66.7283	53.7224	47.9084	56.7513	38.5266	34.7393	41.0177	31.2546	42.5956	29.6224	28.0147	18.1397
Zm00001d016930	1	0.392524	0	0	0.231331	0	0.271643	1.3057	1.65245	1.89878	1.30491	2.87534	1.73035	15.7979	17.1339	18.5096	11.3869	10.0414	8.74505	5.22699	7.09565	8.00833	5.38188	9.47132	0.229057	0.382834	1.04256
Zm00001d016947	1	0.579347	0	0	0	0	0	0	0.808956	0	0	0	0	0	3.95137	7.42876	0	0	0	0	0	0	5.56496	3.20848	0	0.603224	0
Zm00001d017025	1	0.578841	0.972411	0.742253	0.3965	0.51434	0.575526	0.371741	0.434157	0.554325	0.131192	0.215274	0.167627	3.04024	1.45973	4.18294	0.531557	0.457826	0.481214	1.27149	1.03148	1.30132	0.626669	1.02181	1.05359	0.608363	0.519272
Zm00001d017085	1	27.9718	24.8971	23.9841	15.7435	20.8597	18.7254	21.1308	21.5721	22.8336	24.433	27.5283	29.1379	94.7888	47.3013	59.454	13.7199	8.64134	16.4677	10.1603	11.279	13.5543	7.48673	8.50283	20.0614	14.1542	17.2214
Zm00001d017107	1	1.13287	1.21515	0.792508	1.76636	0.804828	1.24722	2.87902	2.14574	4.1611	4.69743	6.13009	4.69214	17.3306	25.3106	24.2428	3.45549	1.74628	3.43718	5.03389	4.2918	1.49813	0.594135	2.26202	0.262043	0.438657	0.151438
Zm00001d017138	1	0.918934	0.288488	0.536042	0.585899	0.292239	0.341325	1.18854	0.971326	1.43335	1.94941	3.59068	2.77114	2.42596	3.06274	4.15077	2.39712	2.32366	2.30429	1.91676	2.36308	1.65216	1.11268	1.73056	0.784859	1.1078	0.985848
Zm00001d017152	1	0.258735	0.183755	0.480851	0	0	0.216812	1.11552	0.930828	1.06761	1.52112	5.0631	3.41615	9.36655	8.13929	3.53649	2.44806	1.72971	1.92667	1.24723	0.46491	0.649801	1.49139	2.99639	5.74894	2.50174	2.54787
Zm00001d017276	1	0.597185	0.096411	0.594714	0	0.058647	0.068552	0.474865	0.509436	0.252372	0.664031	2.04361	1.14318	7.72602	11.1519	8.08663	4.67709	3.55656	5.42062	4.40523	2.72365	3.90505	1.99218	2.17208	1.98179	1.57952	1.8113
Zm00001d017282	1	20.6321	10.868	19.2745	16.006	12.0421	15.6461	74.3269	83.5938	105.374	129.538	213.991	180.738	368.691	429.309	417.7	157.827	118.233	122.321	62.2809	65.41	44.9638	46.2646	57.9801	5.95263	5.0717	6.71821
Zm00001d017412	1	0.867045	0.192122	0.384917	0.082285	0	0	2.97147	2.80161	2.71985	6.18763	8.81038	7.32472	11.8312	7.40268	6.61043	2.86215	4.14083	4.58683	5.41013	3.33072	6.35883	3.35353	4.80431	0.637288	1.51873	1.82996
Zm00001d017416	1	6.31749	3.21745	5.99547	5.30989	6.52727	8.55793	11.6473	9.00823	14.4083	11.6324	14.8335	17.8174	16.8231	15.3426	15.7339	14.3108	9.59922	9.7447	14.9737	14.3067	10.728	13.2116	14.1776	11.7384	13.26	13.3256
Zm00001d017418	1	0.259946	0.102749	0.114602	0.296561	0	0	4.46259	5.2703	6.69013	17.1117	22.0747	19.3442	27.8866	21.9719	25.5317	15.1051	11.1781	11.6694	10.9382	9.04263	6.92725	5.94367	7.85397	3.1049	3.5212	3.41676
Zm00001d017433	1	3.52887	2.4311	3.54119	4.09773	4.10003	5.2393	7.05719	6.49412	7.29134	6.69353	4.39691	5.10808	7.4887	6.26747	7.1212	5.6366	5.27661	3.53439	7.01909	6.58455	5.19532	5.68752	5.43446	4.8144	4.55502	4.84679
Zm00001d017457	1	5.05957	1.89869	4.13911	1.86844	2.84579	2.33818	6.59024	9.82426	8.29014	14.3218	19.5913	15.7866	27.5839	19.5043	27.6262	11.0891	14.6054	15.0668	12.6584	12.1211	16.688	10.4747	22.4466	14.659	10.2661	19.8339
Zm00001d017462	1	0.425749	0.125797	1.13383	0	0.287212	0	0.076774	0.393031	0	0.27633	0.814497	0.912133	5.65551	9.12336	12.8084	3.2436	1.38827	2.17119	4.28418	1.49291	5.79829	0.627433	10.1836	4.69226	2.98298	2.69519
Zm00001d017494	1	0	0	0	0	0	0	0.118355	0.203063	0.253368	0.723086	1.2176	0.475974	27.3332	10.2785	18.1874	0.056094	0	0	0	0	0	0	0	0	0	0
Zm00001d017502	1	5.65439	0.970683	5.04425	1.0472	0.656146	1.23668	8.30323	8.49786	9.43035	7.19681	13.2173	10.7591	72.6751	63.6875	72.7846	16.5309	14.5709	19.07	12.3624	13.9016	9.63013	15.9021	13.5914	7.95321	8.93862	8.35196
Zm00001d017591	1	0.870222	0.514038	0.386344	0.412929	1.17404	0.832285	0.078487	0	0	0.282262	0.104027	0.621219	7.12597	4.50549	4.20454	0	0.101371	0.328849	2.97781	0.145352	3.76065	0.160271	0.459246	0.106612	0	0.183674
Zm00001d017592	1	0	0	0	0	0	0	0	0.135544	0	0	0	0	15.8694	5.1459	11.4567	7.43394	6.86465	8.80794	5.92058	1.27988	5.84814	0	1.65629	0	0	0.12428
Zm00001d017648	1	0.5491	0	0.744712	0.613101	0	0.543239	0	0	0.585411	0.489065	0	0	0	0	1.40785	0	0	0	0	2.25778	0	0	0	0	0	0
Zm00001d017661	1	3.08806	1.59262	1.19906	0.930164	0.510085	2.07597	0.511904	1.67266	1.02704	1.00135	2.35335	0.996321	1.48295	3.53242	2.27766	1.81014	1.69068	0.628218	2.6172	1.26504	0.956915	2.09697	1.36588	0.423449	1.11058	0.661921
Zm00001d017742	1	27.0754	29.8095	27.772	33.8155	35.0069	31.3682	20.18	25.1501	23.1178	20.0774	19.5609	19.2197	55.0654	28.5485	45.7387	18.2148	16.2239	14.691	14.5495	14.1139	15.5548	7.41292	9.63766	9.29143	7.24317	12.0884
Zm00001d017749	1	8.32505	6.07251	8.36998	6.49286	7.25475	8.13694	9.11802	10.9441	11.6217	12.3973	7.2446	8.54567	13.7865	10.9692	8.71035	7.8074	9.20458	7.95684	8.64549	10.856	10.135	10.0706	12.6707	9.54293	10.3315	8.85287
Zm00001d017762	1	2.64286	0.921066	1.97033	0.832516	1.19012	1.10473	5.39779	7.50693	7.52911	10.1342	10.7096	8.68554	33.4971	15.918	20.4188	0.675566	0.4123	0.516579	0	0.021099	0.030074	0.21384	0.30193	0.139061	0.17706	0.048231
Zm00001d017778	1	2.22451	1.5627	2.85045	2.29159	0.484767	1.47013	1.69626	1.9845	2.27031	3.02069	4.4747	4.41542	5.01241	3.33488	3.47176	1.69959	1.59458	1.20996	1.51085	1.82111	1.57545	0.558149	0.539361	1.35759	0.339375	1.71717
Zm00001d017794	1	0.436012	0.577714	0.709912	0.825725	0.60043	0.431218	0.750927	0.806827	1.41719	0.917944	1.65323	0.964879	1.8807	1.27539	1.01041	1.47196	1.03776	0.907278	0.803268	0.473399	0.748019	0.935072	0.676326	0.45989	0.231139	0.300574
Zm00001d017813	1	0.215204	0	0.585179	0	1.15505	1.53417	0.956352	1.19862	0	0	0.302756	0.59554	1.60621	0.242078	0.552664	0.648702	0.308222	0.251321	0.790754	0.22076	1.02332	0	0.462114	0.656968	0	1.11121
Zm00001d017820	1	5.27669	4.46365	4.36045	4.85702	5.22527	3.46346	4.32747	4.11116	4.43672	3.78289	3.42059	3.67382	9.42429	8.702	6.53079	7.67383	6.16703	6.32576	7.09567	6.20723	4.79758	2.87752	4.5785	1.85753	1.89419	1.7466
Zm00001d017821	1	0.017701	0	0.022697	0.020203	0.047866	0.145023	0.110428	0.14253	0.318969	0.27636	0.841056	0.611837	0.296981	1.40513	1.68165	0.374044	0.095199	0.178327	0.21256	0.070222	0.305023	0.650863	0.891029	0.128179	0.166619	0.355722
Zm00001d017845	1	14.8046	12.1664	14.346	18.4967	16.4343	17.9658	21.8217	20.2602	20.348	19.5364	17.7437	20.1295	20.1845	21.1899	21.9867	14.7235	12.9132	17.9537	15.7319	19.4593	17.3888	17.8612	12.3584	9.22547	9.20175	6.78719
Zm00001d017849	1	1.61444	1.10335	2.04064	1.28157	1.26514	1.33061	1.42942	1.29346	2.07886	0.995291	1.41983	0.642568	4.71966	4.58917	4.49976	2.64844	1.45909	2.12428	1.96796	2.48569	2.60329	5.10545	4.83615	1.5612	0.811479	1.47066
Zm00001d017874	1	10.0503	8.62093	10.7336	7.7739	7.47265	7.97587	7.32892	6.41103	6.94138	10.235	7.69486	9.25386	17.3874	14.3665	13.0628	22.1388	22.787	19.1507	3.46921	2.32744	2.19955	2.81215	3.89001	1.70231	3.11142	1.96352
Zm00001d017900	1	10.9979	4.47509	8.08941	3.24269	3.14309	4.32621	6.4316	10.3891	5.76618	10.6664	15.6073	20.0819	38.0386	21.0459	26.9331	14.0145	17.5196	21.3041	8.97778	12.6889	16.9713	8.0878	10.9829	5.97894	5.37131	7.69227
Zm00001d017907	1	21.0306	17.1014	19.9394	31.927	23.2056	27.5787	49.6535	48.8749	46.8563	40.8398	43.0828	40.3426	61.511	53.0345	60.1794	40.4406	33.8558	42.8645	44.095	41.8951	54.5311	39.2	40.4361	42.5574	37.2698	40.8884
Zm00001d017968	1	13.1784	8.9453	6.70241	12.262	10.1975	8.14859	10.4189	13.0337	5.2687	6.35785	18.1429	8.06035	275.68	186.42	218.921	62.2071	29.5218	99.6554	88.8019	34.4312	51.5468	23.9982	66.1338	20.5266	10.8695	15.7576
Zm00001d017969	1	0	0	0	0	0	0	0	0	0	0	0	5.40295	2.88942	3.35456	1.32184	1.51468	0	0	1.1465	0	0	0	5.88167	0	3.17412	1.34048
Zm00001d017970	1	0.661848	0	0.891174	0	0	0.330279	1.09582	0	0.850576	0	0	0	0.994016	1.11403	2.08764	1.45925	0	0.385151	1.59997	0.673267	0	0.348705	1.06082	0	0	0
Zm00001d017983	1	3.51891	2.45259	3.13999	2.2225	1.95019	2.37382	2.66933	1.91269	2.60152	1.86034	2.90012	3.00856	8.15746	7.83254	7.85767	4.7243	2.49423	5.09751	3.0643	2.70164	3.18495	2.49201	3.73341	1.12689	1.3641	1.62946
Zm00001d017984	1	11.4202	6.38378	9.77006	7.2079	7.2996	6.73951	19.5761	22.7173	21.8051	41.6069	53.5597	43.0648	58.3351	39.8564	52.0581	23.219	14.8558	25.3384	7.98893	4.74729	9.20715	4.09095	11.3994	1.59471	0.717021	1.82889
Zm00001d017994	1	0	0	0.06736	0.057848	0	0	0	0.351105	0.116368	0.248724	0.365173	0.218559	1.1479	0.605438	0.392664	0.387279	0	0.171741	0.305773	0.709137	0.477942	0.393858	0	0	0.160016	0.128125
Zm00001d018017	1	29.8686	17.2107	23.8065	21.2816	21.5789	30.3638	7.87142	17.0008	8.35644	14.5911	14.8604	13.5624	71.3094	17.6663	51.2665	17.3239	11.2765	30.843	25.3722	11.157	26.3604	9.88085	20.1664	35.158	14.8621	27.2955
Zm00001d018088	1	0	0	0.032665	0	0	0.038177	0.27818	0.478964	0.707978	0.799164	2.77622	1.98033	21.4333	14.9842	17.8034	5.29775	3.70715	4.75352	1.4069	1.00849	0.904942	0.542055	0.701326	0.795828	0.534708	0.46701
Zm00001d018089	1	0.353553	0.832782	0.632387	1.07182	1.42841	0.975596	1.41578	1.79853	3.06015	2.48602	5.71088	5.99198	13.8061	8.17842	17.4402	11.6305	12.6219	11.4736	2.71754	3.09653	3.15735	2.19892	2.75158	1.57895	1.61005	1.20182
Zm00001d018106	1	1.88893	0.582549	0.727421	0.086213	0.034043	0.038293	0.081011	0	0.029049	0.199201	1.72863	1.41911	33.7111	10.1182	20.8363	0.46223	1.04739	0.676557	0.272497	0.050029	0.197361	0.028031	0.026431	0.255854	0	0.063339
Zm00001d018122	1	1.51125	1.30648	1.56963	0.27945	0.275873	0.342975	0.263574	0.508414	0.70404	1.04438	1.1184	0.822897	17.6674	8.7607	10.959	3.74325	2.72529	3.35557	1.22916	0.284818	1.08922	0.952369	0.944787	4.82184	3.69172	3.60366
Zm00001d018124	1	0	0	0	0	0	0	0	0	0.854795	0	0	0	2.62858	1.653	3.75748	0	0	0.737223	2.26026	0	0	1.98556	1.41343	1.14135	0	0
Zm00001d018185	1	0	0.02992	0.155652	0.172349	0.09074	0	0.017958	0	0.019389	0.049862	0.242634	0.218616	0.32654	0.072318	0.132798	0.102697	0.09292	0.232963	0.04029	0.083257	0.263623	0.037393	0.035177	0	0	0
Zm00001d018191	1	3.34264	1.44193	1.37278	0.390243	0.231154	1.87339	0.372042	1.54383	1.26709	0.83042	2.08627	0.487911	43.6633	13.1193	24.7728	2.47856	0.120093	2.39949	0.414652	0.086108	0	0	1.08732	0	0	0
Zm00001d018206	1	16.7544	25.7256	19.7782	13.5314	14.8688	9.65353	3.50675	2.98257	5.06097	1.56112	2.74935	1.4759	93.404	46.6206	101.599	12.7787	13.6345	15.5794	43.0213	37.6712	39.7029	17.9812	29.8751	24.8248	20.9495	17.4149
Zm00001d018220	1	0.122384	0	0	0	0	0	0	0	0	0.119536	0.175849	0.350442	0.520841	0.399141	0	0	0	0	0.14763	0	0	0.270938	0.515984	0	0	0
Zm00001d018286	1	4.35877	5.32017	4.24828	3.15387	3.29044	3.33182	4.17462	4.01129	4.67141	3.25221	4.03407	3.55049	9.049	9.4988	9.19126	8.08471	6.67678	7.54838	7.19085	6.92024	4.76268	5.49624	5.12954	4.34095	4.53938	4.71104
Zm00001d018364	1	0.974656	0.33883	0.842534	0.483186	0.400683	0.355734	3.92077	4.1029	5.59804	4.49856	6.96053	5.48633	18.5186	20.0904	21.6174	9.96674	8.83832	11.6406	7.85687	8.69868	7.36134	12.0424	13.1909	9.39166	10.0208	10.1505
Zm00001d018368	1	19.8448	19.9959	24.742	19.3617	17.8303	25.3729	33.4727	27.8041	38.8304	22.5571	31.1056	25.0682	33.9302	39.8116	35.1007	28.8748	28.9171	24.9052	29.5238	33.5076	34.4634	36.5472	30.6936	28.0666	27.8587	25.795
Zm00001d018393	1	12.1558	0.875032	14.6031	0.677534	2.67534	9.561	20.9834	24.9575	7.96242	15.2902	15.7308	15.7635	40.272	17.4313	13.0537	8.11949	24.4862	22.7423	2.68164	16.9311	14.5171	11.676	12.5991	16.3631	11.098	12.5817
Zm00001d018455	1	2.83189	1.88136	2.80038	2.61659	2.85753	2.2597	3.96708	3.07319	4.16537	3.99032	9.25396	5.16509	14.7233	11.6227	14.4294	5.09416	4.87896	4.15041	1.5526	2.06917	3.54155	0.43815	1.99636	0.208694	0.376741	0.361179
Zm00001d018463	1	0	0	0.129771	0	0.072918	0.052029	0	0	0	0	0	0.047137	0	0.094827	0.098071	0	0	0	0	0	0.112142	0	0	0	0	0
Zm00001d018485	1	8.86196	11.3473	11.2522	17.1146	17.7539	18.4864	12.5734	17.3495	15.9394	19.3032	21.2183	22.0849	59.7004	56.3626	54.8564	31.9606	31.8694	30.9878	32.6219	33.3202	29.1089	22.45	27.1724	8.2015	9.5909	14.1287
Zm00001d018491	1	4.5529	0.82973	8.72673	1.96051	0.422281	2.25912	0.518366	0.218163	0.175763	2.23091	6.89902	5.27499	5.75344	6.10763	2.0184	0.237702	0	0.362687	0	0.159737	0.248052	0.171341	0.167423	3.07091	1.15511	1.00617
Zm00001d018500	1	5.97593	3.47696	5.70122	1.88696	2.18515	2.1382	4.07722	4.63757	5.64641	4.30092	5.98832	5.66756	9.60828	7.85675	7.46769	2.75916	2.81186	2.78602	4.37431	3.57622	2.89331	6.29957	5.4246	1.7253	1.45111	2.05227
Zm00001d018503	1	0	0	0	0.088401	0	0	0	0	0	0.150845	0	0.332132	0	0.518126	0.100029	0.1061	0	0.088124	0.09382	0	0.10887	0	0.245994	0	0	0
Zm00001d018630	1	3.40456	0.591947	2.33014	0	0.45499	0	6.87967	9.5048	8.49598	3.70552	7.57261	2.7745	8.85278	6.2188	2.61889	11.1765	3.45616	4.4345	5.0165	4.93008	3.25033	4.00699	1.48107	0	1.42686	3.10241
Zm00001d018727	1	0.472962	0.599071	0.17984	0.692646	0	0.635034	0	0	0.154311	0	0.872925	1.54533	6.05133	5.29647	1.13201	1.23574	1.41546	1.3007	0.97869	0.947094	1.38001	3.28763	5.63036	2.28149	1.98829	0.855024
Zm00001d018738	1	0	0.172479	0	0	0	0	0	0	0	0	1.10759	0.272659	270.522	280.085	64.064	77.0608	98.1525	101.014	50.9147	58.6699	108.51	32.8225	137.433	56.6912	61.4848	60.4485
Zm00001d018809	1	90.9303	71.0225	86.8656	65.7517	56.7556	63.7162	49.0257	48.3534	58.9225	43.2177	53.2228	43.4957	166.891	208.182	219.881	61.5749	42.7899	54.4498	47.8655	48.1273	26.5037	31.3219	39.6937	18.5526	14.8729	26.4659
Zm00001d018811	1	0.132641	0	0	0	0	0	0.788586	0.918194	0.681793	0	0.190442	0	1.7906	2.81521	3.33355	1.0109	2.31511	0.675713	0.240131	0.066387	0	0.293419	0.559567	0.194666	0.069701	0.167821
Zm00001d018819	1	0	0.130777	0.03238	0	0	0.025796	0.105056	0	0.028262	0	0	0	2.91814	1.39968	2.71935	1.61127	0.237702	2.27979	0.147204	0.097318	0.076789	0	0.359915	0.106643	0.051496	0.154016
Zm00001d018995	1	0	0.07629	0.058067	0.177604	0.243814	0.137849	0.046356	0.049346	0.08753	0.043663	0	0.051708	0.486194	0.140778	0.523421	0.323939	0.117619	0	0.32597	0.126284	0.277469	0.282325	0.175477	0.083967	0.109189	0
Zm00001d019002	1	288.122	180.623	252.397	295.245	317.088	286.055	147.167	207.979	84.1719	192.241	259.967	313.024	1083.73	433.202	982.345	255.83	364.365	250.34	57.1308	27.9821	79.3783	14.3407	102.891	39.8112	21.334	24.1306
Zm00001d019061	1	0.18496	0.247665	0.416809	0.300589	0.134924	0.281217	0.606778	0.104119	0.311738	0.235908	0.506743	0.264647	0.348773	0.4032	0.38767	0.257264	0.356305	0.219709	0.275615	0.492921	0.251379	0.22322	0.314406	0.391722	0.200216	0.339637
Zm00001d019069	1	0.860766	0.651485	0.825477	1.39767	0.331152	0.762786	5.37731	3.58351	5.9628	8.71241	9.28224	8.49991	7.83909	12.0696	12.4994	7.46536	5.72398	7.33209	8.81017	7.46296	8.72352	5.52929	3.65638	2.74975	4.78142	6.60019
Zm00001d019084	1	0	0	0.138615	0	0	0	0.105881	0	0.090987	0.116816	0	0	0	0.042811	0.153165	0.060458	0	0	0	0.039416	0.051534	0.168395	0.034524	0	0	0.064201
Zm00001d019149	1	35.5669	18.424	36.2385	21.8061	18.4961	22.2088	69.9737	68.435	76.3416	65.2865	78.4879	79.2175	181.784	159.358	172.262	155.195	135.997	126.451	74.7993	89.4998	62.7404	51.8093	89.4012	25.2893	23.0567	25.7563
Zm00001d019207	1	10.5336	6.3647	8.97436	6.34681	6.3782	5.39041	4.56325	5.57443	6.55198	3.66984	5.32286	5.68131	98.6942	73.5327	122.322	29.7673	33.3559	29.3424	110.457	37.4519	91.0991	16.961	41.919	23.945	15.5711	22.4242
Zm00001d019227	1	0	0	0.404435	0.458513	0	0	0	0	0	0.08133	0.280702	0.142883	0	0.556759	0.391086	0.154029	0.141867	0	0.122712	0.101747	0.317773	0.092731	0.322076	0.299267	0.1061	0.106628
Zm00001d019358	1	43.157	16.4741	38.6396	23.0513	17.5906	23.8124	85.2465	81.559	79.3784	107.815	126.149	103.741	139.704	102.984	113.428	50.1107	33.4004	53.9093	34.1196	10.0936	29.7159	22.4211	28.764	27.1016	19.4665	20.8551
Zm00001d019399	1	0	0	0	0	0	0	4.03869	3.06988	1.56077	8.51839	12.1491	0.9717	3490.77	3509.39	2843.34	2024.68	1591.18	1929.66	1625.64	714.305	1070.71	649.338	800.107	1369.7	1413.65	648.653
Zm00001d019400	1	0	0	0	0	0	0	3.07954	6.81007	4.44772	3.10874	23.0583	10.1673	2748.95	2892.47	2190.61	1924.96	1662.06	1789.92	1092.52	515.125	724.368	238.514	370.361	253.645	347.636	245.876
Zm00001d019463	1	0.315866	0.102154	0.113934	0.393121	0.582124	0.181261	0.893467	0.396943	0.728028	0.879021	0.953489	0.746093	4.02952	3.68705	2.55689	0.263425	0.9161	0.386705	1.20827	0.998868	0.405114	0.223595	0.422064	0.667401	0.482862	1.15605
Zm00001d019631	1	14.7487	12.2366	15.2281	12.725	12.1783	13.7186	21.0914	18.6254	24.2421	25.1498	32.5053	28.3242	57.29	80.3185	73.0614	49.3884	56.861	46.7568	41.531	38.7465	32.2035	41.7342	31.1756	31.6163	30.9165	32.7511
Zm00001d019678	1	4.31451	10.4859	16.2805	7.15704	25.9567	11.6362	5.43136	27.2431	16.7437	9.15705	28.5663	14.8236	24.9889	24.4732	23.6036	6.23257	17.7109	12.9837	17.0667	18.5858	21.9018	4.82172	10.9895	11.4825	12.7531	15.7068
Zm00001d019692	1	1.23924	1.29071	1.64204	0.911757	1.29613	1.13316	2.41342	2.0457	1.24062	1.14049	1.44053	1.61121	1.52038	2.1191	1.65026	1.77096	1.61133	1.25949	1.53979	1.71204	1.19469	2.08652	2.01738	1.04852	1.17644	1.66196
Zm00001d019712	1	14.2027	13.0307	12.3137	10.1472	8.30024	8.71307	2.79963	4.76665	7.28697	11.3673	13.4944	15.9666	78.4963	52.0268	70.656	29.1927	21.188	23.0267	13.3496	11.4297	12.8113	6.69562	8.76096	11.7792	8.80022	10.1716
Zm00001d019725	1	1.68992	0	0.456902	0	0	0.17334	0.186378	0	0	0.638032	0.478314	0	9.13706	10.4762	3.25792	5.36824	4.32501	5.45662	1.44348	0.861308	1.06874	0.184118	1.44368	0	1.06561	0.867815
Zm00001d019726	1	0	0	0	0	0	0	0	0	0	0	0	0	1.05948	2.51768	0	0.511215	0	0.413591	0	0	0.267184	0	0.36092	0	0.177602	0.433907
Zm00001d019944	1	17.7358	16.0643	16.6344	17.5057	21.2627	16.1976	26.6639	29.5084	34.0418	42.1513	60.4091	57.8101	97.9906	129.384	126.046	56.1801	53.6845	46.8679	62.1832	61.2011	55.509	39.1078	38.9963	33.2688	24.69	31.9833
Zm00001d019994	1	0.808915	0	0.385371	0.258363	0.13117	0.238123	8.8243	11.1184	15.7223	35.7735	53.1782	38.5904	119.582	117.224	121.894	45.9457	37.4839	37.542	14.2817	21.0461	16.4371	11.0437	20.1512	0.141147	0.578103	0.773877
Zm00001d020113	1	0.088019	0	0.057875	0	0	0	0.094172	0	0.101866	0.043172	0.063636	0	0.062012	0.047356	0.225424	0.067324	0	0	0	0	0.277269	0	0	0	0	0
Zm00001d020137	1	22.5656	9.68266	24.9693	13.9903	17.7993	17.8263	8.60509	15.1721	8.19506	11.0813	10.2668	12.123	21.8125	15.1287	28.2132	6.80154	3.85708	10.0403	23.7521	8.20374	23.8976	2.57177	9.50186	6.07403	4.58317	4.63993
Zm00001d020251	1	0	0	0.136934	0	0	0	0	0	0	0.098604	0.43849	0	1.17759	0.561552	1.18561	0.155542	0.287592	0.350393	0	0	0	0	0.758735	0	0	0.65072
Zm00001d020275	1	4.28769	2.41762	4.91728	4.18399	2.6175	3.28859	4.4788	5.58809	3.64765	2.79726	3.62415	3.73742	6.73912	3.25678	7.01989	3.14854	2.29254	2.55211	2.68001	1.0679	2.26359	2.42601	2.42759	0.841311	0.996585	1.29917
Zm00001d020317	1	0.931811	0	0	0	0	0	0	1.28016	0	1.66731	2.56257	0	2.65925	2.03296	2.37707	1.35793	0	0	0	0	0	0	0	0	0	1.2046
Zm00001d020326	1	0.323902	0.430346	0.379746	0.092188	0.108966	0.590749	0.948753	0.224353	1.47494	1.17864	1.64281	0.461492	1.27206	1.32654	1.35611	0.493156	1.5871	1.28773	1.37042	1.30047	0.76441	0.613264	0.598871	1.07391	0.936132	0.704703
Zm00001d020403	1	0.314593	0.516719	0.543701	0.552269	0.883202	0.535107	0.752287	0.903033	1.0888	2.08216	2.58702	2.65781	5.08613	1.56504	2.405	0.740274	0.436021	1.00379	0.319875	0.192243	0.379242	0.053875	0.126963	0.631975	0.941018	1.09529
Zm00001d020429	1	4.91926	5.13673	5.72637	4.54504	3.68578	4.19251	6.19348	6.02353	6.99723	9.00854	10.9514	9.92297	17.5463	18.598	21.3577	10.7115	6.45036	12.8056	6.29846	5.23256	6.03662	2.97486	6.51037	5.27889	4.15849	4.3377
Zm00001d020492	1	0.947255	0.951028	0.889357	1.04575	0.41294	1.06049	0.75433	0.295702	0.105597	0.030155	0.088205	0.044087	7.68035	6.36603	0.596993	0	0.084797	0.10292	0	0	0	0.373791	0.513407	0.08882	0.064228	0
Zm00001d020495	1	0	0.048868	0	0.062749	0	0.922209	0	0	0.252245	0	0	0	6.70363	5.79807	1.63281	0	0	0	0	0	0	0.30502	0.521929	0	0.057869	0.139097
Zm00001d020497	1	196.89	142.099	205.692	176.693	188.086	180.581	366.056	353.562	377.817	418.978	463.219	445.256	497.666	460.123	459.375	362.947	337.817	407.805	361.301	316.781	306.994	381.552	368.261	411.386	418.726	469.533
Zm00001d020505	1	0.200697	0.135774	0.311404	0.12854	0.283257	0.313327	0.637558	0.506186	0.716843	0.571382	0.796002	0.446201	4.72957	4.73195	4.78224	1.61395	1.13362	1.66388	2.02049	2.4191	1.73438	1.55391	1.38414	1.46093	1.46991	1.09084
Zm00001d020512	1	1.52964	2.23328	1.51858	0.459594	0.859703	1.18564	1.38781	2.63146	2.15763	4.11214	3.4838	2.44846	5.57139	3.02025	3.78437	1.32255	0.553252	0.992108	0.570799	0.639994	0.435751	0.409941	0.765316	0.134596	0.26583	0.052976
Zm00001d020528	1	0.093328	0	0.082321	0	0	0	2.03703	1.72034	2.25737	2.4556	4.4897	3.63517	94.5905	105.459	129.702	28.6285	30.3919	27.9803	31.3121	41.6658	35.409	8.7866	9.14778	3.25585	3.33492	2.54495
Zm00001d020583	1	0.178336	0	0.395051	0.067733	0.48145	0.559582	1.21924	1.6456	1.15621	1.6848	19.5654	20.0099	37.3359	13.372	19.2349	10.7888	19.1508	12.4974	5.52054	2.49599	6.81461	4.2782	4.69828	8.79521	13.6825	10.9697
Zm00001d020628	1	0.069986	0.083027	0.3391	0.212966	0.06307	0.122842	0.150019	0.064482	0.080757	0.876986	1.28125	0.876726	17.2791	22.2494	3.01107	2.35517	4.33197	3.45475	1.40153	1.7603	1.901	1.94422	1.61544	2.09798	1.86339	0.482648
Zm00001d020707	1	4.09832	2.95586	6.93549	2.29435	0.468633	2.10295	7.36317	8.27174	9.11806	9.06653	14.8537	11.9929	18.7746	10.6683	14.8063	8.36254	10.6752	6.37426	14.8442	10.9233	11.0239	10.5976	9.38102	14.1827	11.1696	11.8704
Zm00001d020808	1	25.5877	32.2441	22.9596	15.487	18.7477	15.3982	5.01688	4.56021	4.91472	2.04782	1.08945	4.07961	142.695	145.697	168.981	90.8767	72.1226	80.6668	53.8429	55.0263	39.6279	41.9974	53.9337	44.3287	49.3429	60.7627
Zm00001d020861	1	33.0367	17.597	29.1644	24.7561	29.9166	35.4843	46.8071	71.8213	38.6042	39.2292	51.6684	40.2484	47.7966	44.8564	51.8142	35.8187	45.7152	40.3942	33.0198	40.3996	60.305	25.7083	50.8657	14.2968	15.8649	15.5985
Zm00001d020888	1	0	0	0	0	0	0	0	0	0	0	0	0	1.68142	0	2.11178	0	0	1.30269	0	0.564446	0	0	0	2.56583	0	0
Zm00001d020903	1	1.0153	0	1.24935	0.800304	1.05345	0.97682	6.76984	4.75991	6.85057	21.771	59.107	53.0043	160.219	200.988	213.919	91.819	97.1517	106.119	21.4243	27.4228	27.8708	19.2295	68.1577	0.229989	0.082081	0.395937
Zm00001d020921	1	0	0	0	0	0	0	0.049421	0.063729	0.053214	2.07585	2.03218	0.666587	44.6519	59.4083	44.5209	4.19702	4.92026	6.87381	54.8796	40.8827	45.3442	2.25895	4.01558	2.54154	5.81565	10.6078
Zm00001d020954	1	9.46658	7.84123	6.16291	31.6426	39.1595	60.0928	23.5417	24.7805	26.7401	139.004	166.41	180.691	109.293	119.018	139.808	41.0683	36.779	34.9111	148.323	137.096	142.34	77.5421	89.0866	91.7458	86.2743	102.157
Zm00001d020955	1	0.035786	0	0.070872	0	0.09677	0.037727	0.095783	0.024723	0.082693	0.248273	0.853807	0.751066	8.60585	11.3433	12.0577	6.18833	5.32602	7.3711	3.99663	3.7623	4.06446	2.23291	3.47078	3.55044	2.82074	2.04519
Zm00001d021026	1	8.53538	5.84855	8.35053	6.10973	8.38779	6.70178	3.94941	5.55085	4.46581	4.39002	9.56776	9.63003	9.95843	9.40258	11.5701	11.4465	13.7234	5.11716	2.39424	1.81235	2.27469	1.12498	3.04793	1.03056	0.567305	0.637147
Zm00001d021059	1	0.590107	0.524269	0.614543	0.096123	0.398551	0.309622	1.04294	0.874498	1.50108	1.36734	3.09743	2.30424	5.05023	3.19352	4.73015	0.386252	0.351635	0.284705	0.253728	0.209999	0.066125	0.093583	0.1773	0.675956	1.15179	1.00961
Zm00001d021181	1	10.9145	9.95538	9.36218	6.08166	8.27143	8.12695	23.2632	22.2495	32.1622	38.0716	76.3667	65.8837	68.9326	72.3953	85.2485	37.9203	28.7115	33.4928	39.6455	50.0274	50.3543	28.5738	35.961	15.0836	13.4026	13.897
Zm00001d021205	1	0.439977	0	0.469975	0	0	0	0	0	0	0	0	0	1.00775	0	0.226674	0	0	0	0.319365	0	0.138421	0	0	0	0	0
Zm00001d021207	1	0.929556	0	0.24843	0.211558	0	0	0	0.257664	0.211066	0.449246	0	0.528233	22.1267	5.70109	10.1751	0.989796	0.130412	0.952895	8.10105	1.77676	11.9938	0.819243	0.786851	4.94758	0.488479	3.42399
Zm00001d021208	1	1.04627	0.071289	0.429317	0	0.108548	0	0.43623	0.22298	0.183264	0.624874	0	0.458733	19.7658	7.11885	13.7896	0.735249	0.901307	0.365636	7.19907	2.50407	9.36411	0.444147	0.850276	1.30437	0.253756	2.65303
Zm00001d021216	1	3.29257	0.782222	2.89718	0.824171	0.526661	0.792453	7.11579	7.82176	10.7479	21.3708	22.7693	16.1198	59.9828	26.1276	41.1106	0	0.083182	0.208756	0.072089	0.124777	0	0	0.062955	0	0	0
Zm00001d021324	1	0.492807	0.437971	0.200842	0.778174	0.409713	0.796241	0.081494	0	0.130776	0.074635	0.163965	0	9.98643	5.94353	7.14007	7.4133	2.47539	6.13916	1.46487	1.81162	2.91331	0.800079	3.18747	0.055205	0	0.047759
Zm00001d021413	1	0.897379	0.675253	0.424885	0.326713	0.118605	0.092161	0.282416	0.319695	0.370151	0.288305	0.867544	0.858712	4.29528	2.1283	3.8848	1.64737	2.71568	1.08162	0.452181	0.461188	1.05016	1.9886	2.50498	1.17695	0.93623	0.477883
Zm00001d021480	1	1.21959	2.52355	2.02733	0.485562	0.473613	1.23011	0.937611	0.973248	0.948372	1.09493	0.712589	1.61899	1.02612	1.04728	2.03133	1.24477	1.69811	1.12247	1.26682	1.19263	0.840978	1.25354	1.40727	1.46913	0.888877	1.17509
Zm00001d021572	1	0.876877	0.932904	0.982981	0.431266	0.61086	0.375169	0.438098	0.73712	0.217448	0.300898	0.509355	0.515146	2.29358	1.29047	1.44287	0.477991	0.170992	0.577782	0.09814	0.278769	0.18596	0.331139	0.6745	0.476194	0.846235	0.864732
Zm00001d021638	1	2.79326	1.62826	3.24397	1.66402	1.88736	2.90474	2.33204	2.18826	1.60864	1.19432	3.13543	2.37301	6.05845	2.27841	3.00363	1.26645	0.73215	1.35911	0.671788	0.123438	1.11913	0.310607	0.912616	1.12782	0.489275	0.156242
Zm00001d021677	1	0.148223	0.230543	0.098149	0.042261	0.050064	0.116769	0	0	0.04262	0.036489	0.694623	0.480392	0.99074	1.20181	1.05174	0.452944	0	0.249997	0.178353	0.110662	0.290577	0.535182	0.934642	0.053951	0.350505	0.233394
Zm00001d021752	1	0.961889	0.948164	1.20288	1.09751	0.527078	0.465199	1.11511	1.22171	1.01929	1.00211	1.50187	1.27676	1.27568	1.68199	1.30852	1.59029	1.54984	0.874699	1.15608	0.878025	1.05938	0.838985	1.03682	1.05661	0.683053	0.653872
Zm00001d021816	1	2.82107	1.81816	2.80363	0	1.51569	0.576973	0.832379	0.784826	0.836839	1.94194	1.06198	1.04638	27.8501	9.46997	9.90622	1.42041	3.48696	6.11986	0.689656	1.34565	4.16748	0.408732	2.41553	11.1247	7.70775	18.3938
Zm00001d021833	1	48.0216	26.4196	58.634	41.5037	29.1606	33.6353	54.8311	92.9976	84.0525	47.4599	57.2124	38.6217	84.4454	146.054	129.103	83.5309	57.1442	90.207	75.7278	67.2952	52.348	55.7296	70.336	74.979	49.1053	48.1088
Zm00001d021839	1	24.4452	18.6708	25.6564	16.8911	17.7231	17.0714	16.6855	13.8538	14.2143	10.2307	10.4996	10.7809	98.324	48.4841	74.5327	33.5609	26.7517	39.71	23.3346	15.9182	21.2646	11.6898	17.161	33.1281	29.5148	34.2641
Zm00001d021844	1	0.628772	0.556889	0.64482	0.494107	0.356459	0.354838	0.66847	0.582472	0.453299	0.473533	0.294808	0.666035	0.473374	0.562741	0.821515	0.584887	0.29861	0.360029	0.187525	0.352872	0.299153	0.564563	0.467947	0.414439	0.61698	0.239157
Zm00001d021930	1	47.2041	42.284	44.7887	35.4407	35.9798	38.4971	58.3079	54.4467	55.8039	63.4493	57.9911	57.8847	102.3	82.6131	92.8597	94.6312	73.3762	89.4742	37.8394	36.6841	36.7122	32.8136	63.0161	24.2727	22.2309	20.4872
Zm00001d021936	1	0.917055	0.116578	1.00961	0.031792	0.263627	0.092006	1.23993	1.9915	2.89845	4.7113	13.3159	9.53728	12.8502	15.2155	12.8222	11.5362	10.9497	8.88695	5.3574	4.87186	4.11313	6.12258	5.5042	2.59599	3.08719	2.61087
Zm00001d021945	1	3.43535	2.16368	3.16389	3.02672	2.62924	3.3443	3.11811	3.62118	3.16285	1.62387	2.10088	1.67237	2.77062	4.84974	3.67754	2.89177	3.1474	2.4055	2.74174	4.02958	3.5106	2.13021	2.87605	2.13917	1.41662	2.06765
Zm00001d021955	1	171.337	148.943	162.199	165.111	160.422	148.339	201.569	210.235	219.99	306.185	316.56	283.984	381.653	318.049	366.242	441.521	386.682	392.777	252.429	172.092	220.073	152.369	193.411	125.708	101.996	117.67
Zm00001d022078	1	0.677043	0.338323	0.545433	0.217021	0.128544	0.233379	0.068081	0.175348	0.109547	0.46919	0.411813	0.548824	2.71691	3.28672	3.43682	1.55099	0.572066	1.10387	0.838907	0.504507	1.1434	0.564085	1.23216	0.599271	0.29992	0.239461
Zm00001d022101	1	1.42504	1.42894	2.71867	0.847073	1.9234	2.39661	1.00376	2.05839	1.41692	2.60154	5.16287	1.9512	9.67081	2.89686	3.75374	2.45636	1.98829	2.24227	2.69084	1.61123	2.82203	1.23435	0.457181	0.817416	1.36746	1.17511
Zm00001d022102	1	20.0921	8.88118	21.1223	9.23623	8.12814	9.95126	40.9231	48.289	42.7707	45.3221	64.3324	48.102	118.605	75.4756	84.0076	24.8799	17.9051	30.4654	18.3449	20.4979	19.9773	13.5591	19.1909	17.0285	12.4072	12.0886
Zm00001d022247	1	36.1026	17.9708	38.0748	27.4283	25.5707	34.1685	61.7217	61.5322	67.3643	50.8874	65.0347	72.2175	114.003	121.293	119.286	101.758	93.6744	90.3497	72.4715	72.2325	67.476	38.6996	60.2232	28.0362	28.2379	29.2803
Zm00001d022259	1	0.23748	0	0.207165	0.034831	0	0.128446	3.09064	2.60559	3.99742	7.74964	11.9997	7.73839	13.3104	9.51663	12.5054	3.57749	2.73433	2.64081	1.85957	1.25568	0.908469	0.990485	1.66336	0	0	0
Zm00001d022424	1	0.137767	0.122471	0.182375	0.078568	0.139612	0.036195	0.036996	0.047622	0	0.033945	0.347776	0	8.62485	3.79561	6.31018	0.210541	0.286934	0.425742	0.911495	0.479754	0.270038	5.23237	2.8586	0.551205	0.289581	0.433689
Zm00001d022435	1	0.6953	0.279407	0.444513	0.460712	0.515443	0.472501	1.20173	0.836905	1.06134	1.26513	1.32883	2.23747	20.53	13.4121	18.7888	4.59764	1.24306	5.12713	21.0726	6.90337	18.522	4.76994	8.259	3.90305	3.72441	4.51062
Zm00001d022450	1	109.413	78.8293	100.276	92.7625	76.8798	93.2466	169.933	164.434	180.403	236.279	283.339	280.729	447.336	367.519	422.395	213.2	184.755	225.33	205.361	192.796	181.578	161.58	163.027	128.288	118.368	133.273
Zm00001d022451	1	5.37837	1.06578	4.81735	1.6765	1.56794	2.23431	5.53155	10.7003	8.3621	20.1412	24.5952	19.6634	23.095	18.6604	30.0045	8.27434	2.2578	10.4875	21.9292	4.08345	21.5412	2.44925	12.9019	6.36767	3.98462	4.63083
Zm00001d022456	1	0.135293	0.090208	0.089541	0	0.137108	0.106649	4.40817	6.97589	10.3702	25.0101	110.591	94.7819	365.477	285.478	366.303	77.9637	62.3365	69.6286	10.5435	21.2653	22.083	18.939	30.8998	5.26145	4.57842	4.45389
Zm00001d022457	1	0.196511	0.03898	0	0	0	0	0.126771	0.060698	0.813239	0.541401	8.78124	8.54368	49.9878	56.5069	26.2335	6.36415	3.0586	6.72067	0.378418	0.900225	0.986342	0.916619	1.03289	0	0.041306	0.148576
Zm00001d022473	1	1.47513	1.70887	1.54252	1.23209	1.69371	1.25217	1.57241	1.527	1.55302	1.52154	3.39087	2.14681	9.20234	13.7804	12.3929	1.85457	3.49264	3.40552	19.8006	7.51109	17.6009	2.9964	2.73193	2.07904	1.91003	1.8078
Zm00001d022524	1	3.82525	2.78218	3.40675	0.674282	0.328908	0.438519	1.23274	1.97142	2.161	1.16515	0.752405	2.10505	5.37872	2.14176	3.23044	0.637716	0.772604	0.547132	0.627507	0.761239	0.272655	3.90338	3.98246	2.42874	1.79084	1.57646
Zm00001d022547	1	0.633886	0.501647	0.887259	0	0	0.222367	0.303142	0	0.121754	0.13901	0.305235	0.050829	1.58731	1.06239	1.97599	1.23968	0.664095	1.38603	0.169732	0.31616	0.276554	0.195979	0.539912	0.718589	0.185347	0.222094
Zm00001d022607	1	0	0	0	0	0	0	0	0	0.159339	0.405049	0.403056	0	0.827599	0.785725	0.182463	0	0.803195	0.490059	0	0.143989	0.223937	0.155172	1.51013	0	0	0
Zm00001d022690	1	0	0	0	0	1.47271	0	0	6.29528	0	4.20557	3.20327	1.49113	9.36328	20.8012	13.1508	3.33903	12.6643	14.4407	0	4.57718	1.76997	1.27733	1.31225	1.6969	0	0
Zm00001d022784	1	0.839816	0.979018	3.82958	0.646552	1.49605	0.282638	1.87481	3.89574	2.53822	4.10023	1.60714	0	1.69313	3.51641	3.25671	5.02556	4.03189	1.64516	2.10748	1.17042	0.448524	0	0.301932	0.862495	0	1.08773
Zm00001d022877	1	0	0	0	7.72606	0	0	3.66023	4.81668	2.48477	2.15643	0	4.57782	6.34841	6.24413	13.4389	3.39774	0	0	0	3.50906	1.81091	2.61671	1.34169	3.47365	9.51455	4.54099
Zm00001d022931	1	1.69162	3.04185	1.97265	0	0.333377	1.49102	1.1022	0	0.202792	0	0.690891	0.76072	0.712911	2.66801	1.84996	0	1.29723	0.609983	0.444919	2.37522	0	0.560011	0.584234	0.811331	1.18083	1.2147
Zm00001d022955	1	2.39221	2.51657	4.0697	3.27886	1.32443	0.587202	21.0602	14.0323	24.3011	45.2895	65.9602	37.1275	62.0773	87.6933	66.0035	14.6889	10.8512	24.7319	44.9265	42.5167	21.3825	23.5944	18.3157	45.8209	36.5908	47.2778
Zm00001d022956	1	1.53168	0.556683	1.27887	0.611873	0.494728	1.45042	3.78291	2.40349	2.61689	4.17927	8.37632	5.02776	4.30176	7.22795	6.79427	3.92861	2.83065	3.03121	4.57265	2.95497	1.6814	1.64531	1.51028	2.09721	2.04436	2.11068
Zm00001d022966	1	2.74554	3.41145	12.1504	4.28803	13.3809	10.2605	32.3041	16.1167	8.30667	13.3237	20.2121	13.707	24.1431	20.5558	13.1715	12.9182	10.6222	23.6603	17.2402	10.2096	13.9215	17.2473	17.3959	7.56676	3.85277	11.5048
Zm00001d023012	1	0.753515	0.242928	0.729432	0.468141	0	0.214571	0.222239	0.284541	0.469244	0.13349	0.589932	0.48949	0.487069	0.223792	0.617967	0.730777	0.574122	0	0.744256	0.205797	0.215261	0.530195	0.216798	0.402377	0.143987	0.260097
Zm00001d023032	1	0	0	0	0	0	0	0.494345	0	0.245665	1.44695	0.937319	1.84293	2.6595	2.00277	0.285386	1.67403	0	1.55924	0.544735	0.456372	1.05723	1.20242	1.6719	0.339802	0.233527	1.14863
Zm00001d023153	1	0.808799	0.488292	0.514252	0.729223	0.637773	0.961755	0.410095	0.324945	1.5656	0.403686	0.108889	0.337667	1.05803	1.72054	1.33797	0.6524	0.858494	0.990731	0.432614	0.758228	1.00237	0.876072	0.643724	0.408658	0.73906	0.55071
Zm00001d023188	1	2.3812	1.34504	0	0.87585	0	0	0.864889	0	2.52198	0	1.09218	1.0452	4.67619	2.64756	1.01536	1.15867	3.41227	0.927938	0	3.21351	0	0	1.78178	1.21569	0	0
Zm00001d023195	1	0.375627	0.357011	1.5287	1.01146	1.16362	3.04095	2.2231	1.94038	1.48921	1.39501	0.388576	2.55021	2.81745	2.31819	0.945441	0.896345	1.19217	2.10453	0.816912	0.795967	3.54502	0.779506	0.946651	1.67876	0.692798	0
Zm00001d023253	1	0.100058	0.05343	0.23787	0	0	0	0.064302	0.055306	0.092438	0.91169	1.996	1.38959	2.88408	1.76705	1.80826	0.122475	0.055431	0.179302	0.07211	0.059568	0.062707	0	0.020988	0	0	0
Zm00001d023261	1	0	0	0.243882	0	0	0	0.54444	0.254385	1.37188	1.2186	1.98612	1.58574	7.78614	10.6079	10.9689	5.4414	3.19814	4.97271	8.859	6.41779	5.84307	2.49923	3.04708	0.805156	0.193266	0.811844
Zm00001d023277	1	11.9934	11.951	12.691	10.2788	10.729	11.1766	14.2957	11.6614	12.8111	14.2402	18.3507	17.1439	21.6059	21.6566	21.8453	16.8298	18.8812	14.6855	12.0647	10.5962	13.0168	10.6251	13.179	7.2448	7.84449	8.1688
Zm00001d023282	1	2.70411	0.041406	2.22622	0.372057	0	0.537714	14.709	21.0262	24.0763	47.6838	74.0452	66.1922	113.6	103.97	108.232	49.6121	46.4507	44.9741	92.8817	81.4139	95.1079	59.6864	67.3878	41.7874	50.7639	54.992
Zm00001d023285	1	4.6372	0	8.09107	8.9639	3.19721	8.78048	127.967	178.329	97.8855	242.739	381.142	311.16	376.888	263.445	370.232	88.0978	99.8859	176.922	121.764	171.862	384.338	95.2467	88.3413	99.3213	140.63	158.998
Zm00001d023286	1	1.08694	0	1.62855	0	0	0	13.4588	15.8423	17.5447	30.5057	17.94	5.99944	28.3611	20.2835	36.9871	8.48597	1.38264	24.2641	35.7039	14.6647	46.5494	5.33448	5.0705	17.3725	10.6063	26.7187
Zm00001d023288	1	0	0	0	0	0	0	3.4867	1.55798	4.15702	7.16671	16.8332	0	4.30875	2.62532	13.5065	4.00528	1.72366	1.46991	0	4.82843	6.22385	0	0	0	0	1.54959
Zm00001d023289	1	10.829	0	1.07218	1.83495	0	1.61459	56.4356	59.3246	59.7104	100.477	148.719	92.8796	391.477	290.299	271.564	93.0663	59.9424	125.329	215.475	293.12	264.025	78.1785	101.969	86.9555	124.744	140.555
Zm00001d023364	1	7.43159	5.07925	9.67945	7.10809	8.79344	10.4589	17.1535	14.1486	15.3491	14.3217	19.0177	14.2389	18.1322	22.8458	17.15	13.7865	16.5538	14.1448	13.8936	15.3293	9.83475	17.0187	14.8996	18.6528	14.1477	17.1207
Zm00001d023402	1	8.93846	5.06449	6.81657	5.01141	4.3466	3.48147	3.78741	4.86031	5.8707	2.46325	3.27739	2.98463	6.62233	8.84746	9.44588	7.96851	6.19086	7.39269	4.12169	3.58804	5.21045	3.46483	3.37193	1.79627	1.48982	2.31607
Zm00001d023411	1	2.17395	0.811168	1.62199	0.849182	1.00236	0.99546	1.18308	0.910927	1.4893	0.392802	0.618387	0.529856	1.03761	1.72947	2.51982	1.12435	0.964515	1.5769	1.34876	0.461149	1.31066	0.635688	0.783563	0.39433	0.399313	0.820377
Zm00001d023570	1	0.337984	0.297434	0.913805	1.72577	0	0.52002	4.10031	5.16828	3.39684	8.93244	15.5452	8.73115	8.45567	25.6111	21.9367	23.5178	16.8195	19.5674	6.39253	8.26856	12.2905	2.76178	1.62414	2.8058	1.59842	1.08477
Zm00001d023574	1	2.45199	0.831019	2.69563	1.64271	1.84876	2.70939	2.46172	3.71066	2.79725	3.1585	0.939972	2.67749	5.5691	2.12236	3.90341	4.53142	3.22732	3.25288	1.75728	2.9632	2.15351	1.57183	2.13132	1.0601	1.44017	1.00482
Zm00001d023611	1	0	0.093485	0.277879	0.059955	0.106535	0.13827	0.028176	0	0.030296	0	0.303554	0.113845	1.142	0.594993	0.542529	0.120537	0.254994	0.412558	0.41052	0.156601	0.041179	0.233894	0.38606	0.266981	0.11045	0.363467
Zm00001d023615	1	23.4877	16.134	23.5206	15.2576	16.1919	20.317	9.87946	12.2347	7.89741	10.745	10.2506	13.5561	99.4387	46.7506	69.1384	10.1149	1.98331	13.7417	10.435	9.77501	8.74037	7.35586	12.2247	8.46535	8.64047	5.0887
Zm00001d023825	1	13.9559	10.8287	13.2328	11.4983	12.9883	14.1765	20.6249	23.6112	23.1286	24.6943	32.5573	23.3054	52.4396	50.4169	53.9728	33.8365	30.7501	32.6594	31.7352	32.2688	30.433	31.0237	34.0139	31.1035	31.5132	35.5517
Zm00001d023931	1	0	1.4434	2.23989	0	1.11496	0	11.0686	18.8479	17.1658	28.9322	83.3467	35.4165	55.7955	87.5176	77.426	9.95187	4.85802	13.8947	5.89194	0	2.67286	0.923561	0	0	0	0
Zm00001d023990	1	2.05631	1.05818	3.24829	4.0322	3.65562	4.01747	15.4277	14.5164	17.8875	16.6305	14.6715	15.5413	21.7203	13.6861	15.4989	9.97757	9.46989	12.6125	9.11489	13.5361	18.0474	6.3334	8.15038	10.502	11.0332	10.1176
Zm00001d024002	1	5.89329	3.68023	4.0791	3.7955	3.31744	5.21134	6.36331	8.16302	10.8683	7.22486	10.3982	8.52804	10.1402	9.5692	9.19343	6.54575	4.89803	7.55495	8.14712	6.02661	5.51616	5.35924	6.26151	5.64296	4.97253	5.64415
Zm00001d024027	1	296.823	105.71	293.218	239.174	205.237	286.138	620.088	621.77	766.81	508.995	488.742	718.5	1694.58	1071.76	1218.43	869.46	1061.54	773.032	725.246	797.967	811.148	367.291	522.819	205.663	188.828	186.933
Zm00001d024062	1	0	0	0	0	0	0	0	0	0	0	0	0	0.248696	0	0	0	0	0	0	0	0	0	0	0	0	0
Zm00001d024141	1	50.3351	43.3506	49.9239	36.9571	38.3172	39.0287	71.8221	70.0051	76.6898	87.3525	103.007	102.029	169.5	194.836	197.574	142.643	132.508	122.898	76.0831	97.334	91.9576	77.077	97.8627	18.2764	15.7677	15.8519
Zm00001d024199	1	0.615611	0.057341	0.508564	0.36458	0.290368	0.247121	9.40738	8.85487	13.6191	25.4736	45.0772	30.7647	44.6262	47.2531	54.3174	13.7451	8.9475	11.7446	7.40049	7.1657	6.41193	3.62304	8.05303	4.27192	2.89924	3.22834
Zm00001d024200	1	0.217556	0	0	0.330343	0.29351	0.907947	0.706385	0.602553	0.827168	0.352828	1.04027	1.65658	1.549	0.474273	2.14924	0.552419	0.608225	1.2332	0.437913	0.36338	0.569843	0	0.535787	1.49256	0.076215	0.918369
Zm00001d024204	1	0	0	0.041063	0	0	0.13055	0	0.085814	0	0	0.044792	0	1.08965	1.40725	0.640775	0.426996	0.818286	0.66213	0.149286	0.092579	0.194631	0.414142	0.456308	0.406015	0.554511	0.78121
Zm00001d024237	1	0	0	0	0	0	0	5.97466	0	15.7831	5.83557	37.1573	36.5371	93.074	76.2362	51.107	36.664	28.9579	30.0866	5.2719	24.2409	7.24969	12.1733	15.7689	0	0	3.61379
Zm00001d024277	1	0.759042	0.122684	1.0505	0.196763	0.326329	0.725163	2.40894	2.57609	3.69273	4.14841	6.91782	4.94392	13.2915	11.0714	12.4643	8.2254	7.90458	7.32782	6.05961	6.89999	10.7122	3.91124	4.78477	2.2087	1.12409	1.52057
Zm00001d024300	1	7.12764	7.68192	7.43915	5.815	7.19862	7.61267	13.3586	13.2842	14.2285	13.8689	16.6709	12.6105	30.053	26.1409	27.2574	5.61404	4.66746	4.94333	6.55567	6.46142	4.96643	3.34013	3.24219	1.3158	1.34795	1.43504
Zm00001d024314	1	0.446217	1.25666	1.0034	1.34375	0.159184	1.10075	3.34832	5.23472	5.05105	6.56152	22.0412	13.9833	35.5353	54.6006	45.9275	37.1119	32.7832	37.1282	3.28948	4.72899	4.58103	5.21944	4.92938	0	0.03267	0.117367
Zm00001d024317	1	1.39634	0.947142	1.16789	0.963891	2.08513	1.5054	1.46108	2.03252	1.56388	1.95412	2.54343	1.27043	3.10217	1.11223	3.50812	0.505314	0.86772	0.70235	1.10535	1.20703	1.67122	1.34724	0.926791	1.76535	1.15858	1.3423
Zm00001d024364	1	43.1168	42.7336	39.085	40.6629	43.2688	44.6295	57.8731	53.8589	64.9934	71.6779	87.4785	73.5706	136.161	149.7	144.659	78.0849	63.4005	61.937	42.5193	46.793	35.2981	25.5861	36.4538	6.18579	4.53005	5.92743
Zm00001d024371	1	1.23862	0	1.56357	0	0	0	0	0	0	0	1.67446	0	3.21585	6.35037	12.1833	5.17783	1.64481	1.36855	1.25955	1.18935	0	5.33876	15.0628	0	4.83972	0
Zm00001d024379	1	49.8051	14.2867	46.514	21.915	18.3704	25.0178	128.104	151.296	135.424	326.452	322.494	384.281	357.757	287.469	310.452	118.346	123.056	98.4469	152.635	109.331	131.037	45.3087	59.9506	32.2428	31.0996	37.8093
Zm00001d024386	1	1.8329	0.546351	2.46596	1.35839	0.981618	1.38152	136.589	158.821	236.144	790.339	1555.7	940.243	3492.39	4332.01	4007.11	1052.8	882.566	808.4	866.894	905.85	441.873	133.603	287.533	10.5491	8.07657	10.5181
Zm00001d024428	1	18.5391	14.3827	12.5403	9.04212	16.1219	15.461	23.2344	16.1791	24.6857	14.4426	16.7461	8.48858	33.6191	41.4893	37.1438	11.0651	30.2914	24.72	18.8143	26.1513	24.8808	26.5882	23.1011	14.4248	18.0967	24.1862
Zm00001d024435	1	0.823583	0.719045	0.227128	0.615095	0.385886	0.853761	1.29479	0.686172	1.37755	1.43417	0.966128	1.61139	1.104	1.25157	1.98681	1.18213	0.788337	0.856228	0.792912	0.606197	0.09476	1.21038	0.684893	0.909621	0.972336	0.923163
Zm00001d024441	1	0	0	0	0	0.197932	0	0	0	0	0	0	0	0	0.163161	0	0	0	0.169596	0	0	0	0	0	0	0	0
Zm00001d024500	1	1.41121	0.220556	1.69653	0.756009	0.783663	1.55601	3.2413	2.64519	2.63105	1.77126	3.68608	4.49214	4.15221	3.2762	5.23976	1.76922	2.57078	2.73577	3.21191	2.61499	3.39395	3.22619	4.38619	3.53144	3.66434	2.52693
Zm00001d024522	1	1.06196	0	0.270626	0	0.220698	0.128616	3.95361	3.21995	2.01825	1.04438	1.29499	0.764119	1.784	18.6005	19.7578	1.24775	9.02752	9.74493	0.491666	0.406883	0.961072	0.544211	15.0307	0.654818	0.386343	0.205924
Zm00001d024547	1	0	0	0	1.56343	0	4.20328	0	0	0	0	0	0	0	2.90356	1.76595	0	0	0	0	1.32852	0	1.51073	0	0	0	3.4174
Zm00001d024652	1	24.3601	14.9659	29.5938	19.3833	14.9999	22.1387	38.6634	36.0096	37.7603	27.6124	37.722	27.0677	45.6704	47.3779	46.074	37.3339	32.1114	30.1571	35.2069	36.2151	35.3642	31.6386	39.0918	26.6038	24.0875	22.0601
Zm00001d024664	1	0	0	0	0	0	0	0	0	0	0	0.090646	0	0.529327	0.50862	0.121575	0	0	0.105801	0	0	0	1.01271	0.230882	0	0	0
Zm00001d024665	1	0	0	0	0	0	0	0.236567	0.348181	0.145023	0	0.090861	0	1.37073	1.15565	0.609325	0	0	0	0	0	0	0.035004	0.231436	0.045765	0	0.079246
Zm00001d024669	1	0.429978	0.418361	0.309125	0.342954	0.152697	0.449138	4.61113	4.03282	3.69695	2.94192	9.43747	8.92539	14.6747	5.95498	13.3233	1.12017	2.21738	2.46777	0.083725	0.623278	0.25485	0.334833	3.20151	0	0.098857	0
Zm00001d024684	1	0.033622	0.029891	0.089055	0.03835	0.136295	0.106018	0.289047	0.283655	0.464571	0.165784	0	0.290835	0.141776	0.43583	0.213563	0.359909	0.046677	0.1511	0.123925	0.100372	0.210956	0.186862	0.14128	0.048906	0.070672	0.042331
Zm00001d024691	1	0.61035	0.202799	0.305025	0	0	0	11.8169	20.1829	19.9976	26.8917	45.3942	42.4419	38.9448	34.4583	46.8883	21.962	14.1938	23.0272	7.0056	12.548	17.6293	6.06662	14.0983	5.38936	4.57034	4.15679
Zm00001d024734	1	0.097309	0.028839	0.25755	0.110999	0	0.170504	27.5136	32.2008	33.799	50.2239	99.4181	78.4451	238.435	175.459	230.852	151.454	135.47	109.373	59.3508	60.0321	41.1424	15.5423	47.5609	3.72609	7.67019	8.45204
Zm00001d024784	1	1.98133	0.319979	1.55251	0.975435	0.243274	0.519503	15.4079	16.5373	21.4563	25.259	38.7701	28.7419	35.998	29.9454	35.3746	14.6655	13.9213	11.3627	10.4661	11.6722	10.6688	3.24782	3.45791	5.12493	4.44865	4.99772
Zm00001d024843	1	1.63449	0	1.20713	0.137947	0	0.31652	3.46424	3.43556	4.01609	6.03235	17.5743	10.9226	173.756	97.8607	151.737	59.3574	12.3821	69.6306	39.639	17.9007	36.9135	12.3343	40.5844	17.4502	14.9612	12.8311
Zm00001d024851	1	0	0	0.080104	0	0	0	0	0	0	0	0	0	2.57575	4.25797	3.21334	0.643292	0.168104	0.544989	0.072684	0.060252	0	0	0	0	0	0.088923
Zm00001d024852	1	0.163474	0	0.054182	0.279738	0	0	5.1857	3.90177	0.281905	0.120626	0.352829	0.353314	3.62955	5.8345	2.53314	0.187354	0.341016	0.230073	0.147866	0.081461	0	0.635565	0.515772	0.119182	0.214857	0.300582
Zm00001d024934	1	1.3434	1.69118	1.30671	1.0701	0.993571	1.01399	1.98395	1.61155	2.42644	2.8817	4.61307	3.14925	17.1962	18.9113	21.5326	9.03233	9.13578	7.02063	8.22478	6.99872	5.28349	4.54184	4.99114	1.76575	2.05122	2.48611
Zm00001d024960	1	0.26166	0	0.116444	0.397099	0	0	0.094679	2.29628	0	0	3.62089	5.83189	12.3577	10.6843	1.34808	1.06188	1.83365	3.47254	0.211015	0.613559	0.685974	5.48163	9.31466	1.80248	3.39169	2.87801
Zm00001d025005	1	0.823794	0.795783	0.777588	1.12804	1.30448	1.43764	0.832506	0.910816	0.928621	0.651923	0.476083	1.58109	2.7037	1.11611	3.55438	0.315163	0.285701	0.791478	0.254533	0.140218	0.322987	0.026203	0.296346	0.034142	0.14842	0
Zm00001d025015	1	23.1071	28.2486	25.4934	23.7881	22.8971	21.622	30.5267	34.8058	36.8631	32.0732	34.9997	28.6452	149.036	136.794	154.401	51.5093	34.3679	47.9927	70.4682	73.5286	72.9377	39.7784	54.1766	42.5618	40.1665	39.7923
Zm00001d025116	1	16.4544	14.4839	15.8704	13.0745	14.2964	13.5323	17.9478	20.922	22.9022	16.4509	19.2237	21.9049	26.9282	29.925	29.89	21.6162	21.2542	17.1372	22.2353	21.0161	20.422	24.4865	21.9752	11.7992	12.7229	15.3222
Zm00001d025141	1	0.409291	0	0.187074	0	0	0.147859	1.83453	1.66256	0.410382	0.507502	0.812266	0.337735	6.03881	16.5272	8.43974	0.215308	1.34967	0.697251	0.679505	0.111729	0.442622	0.061945	5.03476	0.081834	0	0
Zm00001d025225	1	21.4321	1.96659	19.9073	3.06656	3.64182	5.44067	25.574	34.4102	9.77637	20.408	39.6959	31.8708	112.174	31.812	31.5765	27.665	35.1738	35.765	12.2257	22.1394	33.4067	24.7845	45.0922	16.3725	19.5381	20.2368
Zm00001d025261	1	0.15774	0.20926	0.131319	0.269422	0.319175	0.094206	0.441654	0.108979	0.359468	0	0	0	0.115533	0.818184	1.87508	0.784801	0.375046	0.660493	0.456708	0.474751	0.153946	0.755442	0.915256	0.27854	0.414485	0
Zm00001d025307	1	2.40033	2.58277	2.81569	2.3956	1.39406	3.15999	3.86074	3.86145	3.39334	3.30679	3.08039	3.88415	3.47569	3.39091	3.99524	6.69066	4.04176	4.34051	1.94565	2.72407	2.57537	1.5399	2.10887	1.44811	0.587693	0.983956
Zm00001d025361	1	0.595306	0	0	0	0	0	0	0	0	0	5.73398	0.792334	1.81516	7.43562	9.91959	2.62218	1.7281	0	0.714545	0.609976	2.83873	7.62699	5.93853	0	0	0
Zm00001d025371	1	0	0	0	0	0	0	0.596032	0.238926	0.61911	1.41687	2.50791	3.5115	17.8288	13.2522	13.7456	7.91872	9.20901	7.32951	7.15562	6.53852	3.40175	4.11252	4.28329	0.562204	0.242427	0.290966
Zm00001d025437	1	0.402585	0.306357	0.382163	0.45877	0.016749	0.286586	0.105961	0.051325	0.014328	0.338906	0.471143	0.651015	1.0717	3.21206	0.143922	0.430936	0.068518	0.255691	0.089185	0.085895	0.174561	0.220977	0.350381	0.089555	0.247305	0.394735
Zm00001d025443	1	0.137456	0.121245	0.184959	0.156146	0.18498	1.13398	0.301721	0.572578	0	0.13099	0.781481	0	0.200155	0.832827	0.883988	0	0	0	0.492425	0.418185	0.437673	0.150431	0	0.411815	0	1.05412
Zm00001d025444	1	6.98337	2.37586	6.53006	3.09651	0.920921	1.37555	10.7784	16.5387	3.70643	1.2435	0.960761	13.8645	50.3789	36.1376	33.1097	3.06549	3.02596	4.93317	14.8643	19.2105	33.1772	9.00055	13.255	17.2695	2.89697	15.4811
Zm00001d025476	1	0	0	0	0	0	0	0.033341	0	0	0	0.134481	0	0.218103	0.167663	0.12024	0	0	0.209259	0.074702	0.030884	0	0	0	0	0.065288	0
Zm00001d025490	1	3.12355	1.13816	1.06579	0	0	0.526692	0	0	0.285719	0.479573	0.728623	0.357375	3.14337	9.14132	3.33948	0	0.749806	0.917688	0	0.536407	0	0.840954	3.93086	2.00345	1.63973	0
Zm00001d025566	1	0	0.213868	0	0	0	0.083847	0.43623	0	0.45816	0	1.03788	1.14683	0.344752	1.49408	1.24418	0.367625	0.33799	0	0	0.403882	0.63271	1.15478	0.595193	0.592895	0.338341	0
Zm00001d025751	1	8.86517	8.68386	8.31217	3.58546	4.37708	4.80158	4.50649	4.03365	6.59412	4.67637	5.588	6.51995	12.4986	11.5219	12.3146	10.8784	5.5166	11.2287	5.753	5.10207	4.63138	6.04888	9.40415	8.22413	6.64503	4.71252
Zm00001d025752	1	9.04207	9.39741	7.91243	5.42904	7.32355	3.63258	3.30491	4.76163	4.90766	7.4539	14.2385	9.77398	64.9305	32.5371	47.7678	11.4472	2.96876	8.87844	3.30347	4.39773	1.05641	3.83141	4.39568	1.31733	3.29118	2.81387
Zm00001d025806	1	2.44013	2.1298	1.02148	0.950123	1.42399	2.46968	3.05119	3.40055	3.79628	2.59973	4.12939	1.76008	5.21288	5.25763	6.1979	1.85907	2.95862	3.65971	3.68196	4.08029	3.26984	1.7982	4.75822	3.72222	2.85258	2.76526
Zm00001d025910	1	0.042835	0	0	0	0	0.044944	0.921768	1.65897	1.42682	1.51553	2.28343	2.40288	1.69102	2.59674	3.25985	2.6167	3.03782	1.59157	0.618884	0.597628	1.27684	0.61811	0.900977	0.8745	0.765329	0.702082
Zm00001d025951	1	64.9174	55.9437	68.1543	58.276	58.2286	61.7513	98.1301	87.4172	107.836	89.0324	100.403	92.4795	117.907	135.764	143.116	123.815	86.6931	124.318	107.309	119.597	107.102	90.9909	102.951	55.5891	50.5876	46.8033
Zm00001d025987	1	0	0.191059	0.111897	0.13164	0.105607	0.073635	0	0.290939	0.218705	0	0.166792	0	0.795562	0.126917	0.298707	0	0.195479	0.265126	0.233796	0.117012	0.171486	0.130743	0	0	0.12195	0.142619
Zm00001d026060	1	0.272012	0.185084	0.179541	0.097025	0.114935	0.215111	0.418559	0.313344	0.490394	0.874881	0.737579	0.914991	9.99302	7.74655	7.82525	1.882	1.17592	1.68385	0.796449	0.587949	0.177647	0.537543	0.320824	0.295937	0.160805	0.296697
Zm00001d026061	1	0.59764	0.040831	0.975529	0.471699	0.248355	0.048207	1.13837	0.50877	0.949765	1.71507	2.44941	1.71788	3.24422	2.0917	1.60087	0.350952	0.191889	0.414393	0.498319	0.275048	1.22632	0.408037	0.483663	1.14064	0.241582	0.695866
Zm00001d026147	1	0.760731	0.303204	0.492277	0.044973	0.179149	0.147562	0.263514	0.369671	0.791412	0.487883	0.696391	0.484585	2.93717	1.7068	2.276	0.579307	0.524226	0.254343	0.891678	0.629009	0.59323	0.577857	0.774151	0.285505	0.414135	0.349418
Zm00001d026182	1	13.8095	5.39587	14.6011	6.9455	9.87355	14.7846	17.0987	24.2508	14.3352	10.7658	12.8816	18.7946	45.1293	23.7167	28.6191	12.0571	22.2346	12.6099	6.23245	6.30362	6.3575	9.51722	15.8317	5.64661	2.69705	3.89704
Zm00001d026282	1	8.09112	6.21615	8.23799	1.83372	2.17228	2.47677	6.72926	16.3281	14.3606	13.9949	70.691	78.8363	263.85	118.941	189.652	30.5186	37.0098	30.1687	9.40552	10.7719	6.72823	11.1891	20.8167	2.46256	5.52615	11.472
Zm00001d026304	1	0.262939	0.302197	0.399077	0.694638	0.260382	0.306086	0.8435	0.1258	0.491172	0.514814	2.06315	1.14063	1.43128	0.99849	1.07911	0.444672	0.711725	0.501497	0.202375	0.816121	0	0.151972	0.212574	0	0	0.132487
Zm00001d026353	1	0.255849	0.663769	0.337427	0.254	0.42124	0.516665	0.060372	0.116284	0.25746	0.439512	0.714164	0.42302	2.80309	3.62044	3.01903	0.905072	0.535096	0.466521	2.68097	2.90323	1.904	0.470067	0.238475	0.457186	0.175962	0.818923
Zm00001d026354	1	0	0	0	0	0	0	0.701716	0.244705	0.082866	1.35914	3.19362	2.56943	25.6972	38.4197	28.723	4.41216	3.27151	3.25162	34.0591	31.1281	16.1788	2.89921	2.64839	2.7313	1.59952	4.44667
Zm00001d026369	1	8.36624	5.66477	9.49648	2.63862	2.87489	4.458	21.9747	27.7534	34.2016	48.9676	75.3814	66.4103	131.308	131.943	129.467	40.0292	44.7439	38.0466	74.2662	73.4997	77.2507	72.2948	76.2639	49.2661	52.4983	57.3885
Zm00001d026420	1	1.6225	1.20142	1.6094	1.51412	1.07826	0.748814	1.82	1.44799	2.35927	2.22846	2.04688	1.38156	2.30223	1.94489	2.69978	1.77853	0.900226	1.26869	1.3429	1.79343	1.29588	1.20464	1.36104	1.14519	0.762348	0.495922
Zm00001d026462	1	1.72689	1.4159	1.82181	0.841199	1.16262	1.27523	1.61834	1.88294	2.92088	8.02877	9.13493	5.04577	15.3715	9.81747	13.1605	3.36972	2.08807	1.27307	2.09714	1.87166	0.583392	1.89381	1.83396	0.919534	1.16684	0.944175
Zm00001d026498	1	3.49136	1.47557	4.57001	0.959467	1.13895	10.2487	3.76338	1.20472	2.77099	3.11843	2.40095	0	6.3129	3.83942	3.34606	1.27218	0	0	1.00098	8.77505	6.82469	3.78495	0	5.29933	2.6918	1.13228
Zm00001d026511	1	42.4906	50.0647	46.569	39.9492	38.5616	43.8845	44.4192	41.7558	45.7195	44.4856	42.1478	49.103	95.9609	64.4895	77.6399	30.6545	38.8974	30.9944	15.0543	15.8833	14.9857	19.3798	19.2295	15.2405	13.7152	13.7409
Zm00001d026519	1	0.657214	2.18281	1.42463	0.28057	2.32666	0.684493	0.890865	0.569057	1.40247	1.43437	1.6476	0.936122	2.34739	2.783	2.11656	1.37576	1.72554	1.30678	1.48982	1.40213	1.55018	2.08495	0.954911	0.484386	0.863406	1.04184
Zm00001d026576	1	0.275663	0.209966	0.052173	0.134724	0	0	0.465761	0.54462	0.633767	0.891193	4.37093	2.60784	17.6358	20.4489	18.0852	6.55726	4.76128	6.15823	4.17092	3.49047	4.07678	1.31205	1.69732	0.688464	0.703598	1.14136
Zm00001d026586	1	35.3986	19.7899	36.0894	20.4865	16.1517	16.8768	68.456	59.6507	73.2285	53.8941	70.6265	65.0942	203.082	287.253	269.723	194.22	189.506	193.693	129.194	116.928	97.2419	89.8705	80.3772	95.7231	89.8477	94.4262
Zm00001d026594	1	17.4891	15.8083	16.0971	13.7961	13.1432	11.7713	13.2549	14.1269	15.0498	26.8284	28.0349	23.5104	63.2417	51.4001	60.0974	15.395	11.1561	16.2899	52.7795	40.3321	43.9582	6.03213	16.0442	5.24272	8.1539	10.2805
Zm00001d026604	1	0.131375	0	0	0	0.022205	0.034635	0.544874	0.317646	0.797171	0.537369	0.546269	0.523124	0.963923	0.618421	0.530026	0.578077	0.454585	0.165394	0.098588	0.179114	0.077172	0.146413	0.172155	0.047551	0.051776	0.103112
Zm00001d026628	1	0.665265	0.126598	0.315187	0.270854	0.641738	0.3487	2.5076	2.76109	4.4192	8.53283	16.4198	16.5893	25.0291	17.9722	21.3265	7.03663	6.0181	6.58801	12.593	12.3234	13.5718	12.0175	15.9857	7.28522	5.44368	7.55418
Zm00001d026648	1	0	0	0	0	0	0	0.440333	1.09523	0	0	2.17314	0	0	0	4.0204	2.3313	0	0	0	0	0.624283	0	0	0.611038	0.41015	0
Zm00001d026649	1	3.47618	1.72934	3.801	1.00607	1.28994	1.73127	2.57353	2.63016	2.76154	1.76322	1.62127	4.51569	13.7677	13.8818	12.5443	6.4765	4.88045	7.52391	4.9055	4.48497	3.59839	7.75698	8.80825	5.18368	8.38705	6.54425
Zm00001d026662	1	61.5547	31.686	69.8747	51.8315	45.5664	36.2421	74.9896	80.5811	77.9912	93.4752	94.203	101.122	137.72	113.035	146.835	92.1702	60.5598	111.527	160.081	46.9466	138.063	32.1237	79.4827	102.95	39.469	83.3856
Zm00001d026727	1	4.39706	0.74318	5.75052	1.93253	4.58775	1.72059	1.89419	0	8.37495	3.14283	6.04716	4.61144	8.88944	9.65975	3.37001	14.0952	2.4963	5.09832	3.0211	11.4867	0	0.953885	3.96185	10.6722	3.61497	0
Zm00001d026767	1	4.81077	5.44164	6.27462	2.89766	3.84683	2.60906	15.6434	11.2654	15.4597	12.6218	31.662	24.8953	26.1536	46.7737	40.5841	21.5134	19.3652	21.3388	18.0692	20.7154	22.2748	15.5417	13.8054	19.116	21.9736	20.906
Zm00001d026771	1	4.13353	9.79801	4.35626	0.91039	0	0.809399	4.48614	5.71594	2.62638	0	2.27444	2.17379	6.03979	0	4.22642	6.02914	3.53861	2.89129	2.86858	3.33828	3.89377	0.893949	2.78616	2.52306	1.70541	2.15069
Zm00001d026831	1	0	0	1.1528	0.635216	0	0.283805	1.88751	5.09802	2.46116	1.80503	0.785489	3.07908	1.70495	2.87451	3.96743	0.843019	0	1.32513	1.0363	1.16062	4.02121	0	0.304003	1.73687	0.295097	2.19022
Zm00001d026925	1	1.71165	0.602436	2.5461	0.388406	0.690186	2.45716	9.82025	8.32881	7.45118	6.29678	15.2567	8.12276	23.1912	19.8467	23.0978	12.1672	6.8169	12.2932	5.22278	9.77411	5.68391	2.05078	3.83943	14.9925	9.89384	5.49529
Zm00001d026929	1	0	2.13143	0	0	0	0	0	0	0	0	0	0	3.31071	3.91884	3.13278	3.53715	0	0	2.56799	0	0	0	0	0	0	0
Zm00001d027039	1	9.61235	9.64172	8.51684	5.63868	11.0593	8.21559	8.8202	6.69273	5.61582	9.84657	10.1371	10.3914	6.88942	13.2661	14.7366	2.12749	8.51512	3.29142	4.3438	7.98687	2.657	3.60998	6.07656	0	2.05808	1.09511
Zm00001d027111	1	1.53352	2.63591	3.4749	0.571761	0	0.506594	0.571978	0.713959	0.545889	0	2.81815	2.73634	3.9214	2.3338	3.27744	0	2.97474	1.82037	0	1.05294	1.62801	3.81167	1.12726	3.98584	3.19804	0
Zm00001d027156	1	0	0	0	0	0	0	0	0	0	0	0	0	0	0.902001	0	0	0	0	0	0	0	0	0	0	0	0
Zm00001d027199	1	0.178878	0	0.322652	0.45943	0	0.504094	0.52456	0.335153	0	0.313057	1.16423	0	0.460631	0.352278	1.01097	0.245763	0.346458	0.091599	0.682392	0.242831	0.507454	0.576247	0.427161	0.274693	0.276423	0.281954
Zm00001d027313	1	0.491414	0.555546	0.177709	0.509337	0.543047	0.562288	1.58678	2.41008	3.89806	4.21227	10.5528	9.24875	18.7183	9.38598	11.1206	1.56895	2.54783	0.704495	0.753169	1.20246	0.350471	0.446166	0.845875	0.847319	1.50246	1.85923
Zm00001d027423	1	0.814797	0.230153	0.380062	1.01371	0.062744	0.730864	2.60484	2.29516	0.213266	0.045603	0.066899	0.133526	6.50564	8.27055	2.41274	0.07093	0.113909	0.138333	0.19728	0.487575	0	1.26635	0.585699	0.29858	0.097654	0
Zm00001d027434	1	2.82679	1.51398	3.02331	2.56265	2.64409	2.93162	5.25716	7.61724	4.41924	9.38809	11.8639	10.8604	10.0438	7.7952	11.315	5.26077	3.52354	3.54456	11.5986	5.80734	6.70648	3.18113	5.56015	4.4894	5.40855	5.66018
Zm00001d027436	1	5.98575	4.82829	6.34783	2.43616	2.83251	2.42518	6.34943	5.81546	6.70463	6.37567	7.4102	7.76887	21.0341	16.6732	18.5451	8.15767	6.55278	9.19423	10.7381	7.44846	7.88302	9.42124	9.74854	12.2213	11.0089	9.56369
Zm00001d027457	1	0	0	0	0.473902	0	0	0	0	0	1.89595	2.92192	0	59.072	44.4651	49.2684	9.3975	22.7321	20.57	12.9013	28.3828	16.8161	16.6641	25.9153	7.90985	8.82987	12.1213
Zm00001d027499	1	0	0	0	0	0	0.143981	0.117407	0.151298	0	0	0	0	6.89041	6.52318	2.50732	1.04608	0.758947	1.28938	3.78271	4.78444	3.90855	1.18738	0.609631	0.953648	0.431383	0.344199
Zm00001d027524	1	33.3585	8.70907	35.7456	11.949	10.4896	13.67	22.9497	23.7909	26.3334	22.6986	97.5704	74.2437	754.341	351.183	584.028	63.9218	58.7113	69.0861	26.4928	52.4639	73.6743	70.9365	109.223	40.238	40.2766	24.1607
Zm00001d027530	1	1.07289	0.141239	1.73737	0.860956	0	0.202384	0.555462	0.549553	0.365397	0.469119	2.46285	2.23079	2.23866	1.89134	1.99914	0.424904	0.441806	0.760038	0.239136	0.554065	0.623293	0.926689	0.919033	2.60534	1.54521	1.15175
Zm00001d027534	1	0.089153	0	0.209286	0	0	0	0.071817	0.06116	0	0.021899	0	0.097607	1.05916	1.20723	0.968232	0.82672	0.378125	0.156439	1.1909	0.341768	0.321241	0.504508	0.442792	0.323531	0.211363	0.11433
Zm00001d027581	1	15.0012	15.965	18.5051	18.9586	14.9985	13.7517	56.3402	63.6885	76.1921	121.711	131.935	112.399	121.251	87.3914	97.2855	94.0321	71.2991	108.031	81.2556	85.7176	81.9928	57.8012	63.2094	35.8242	31.7101	41.6803
Zm00001d027646	1	7.86966	9.47048	7.8495	8.25646	8.11995	6.49518	9.68194	8.78113	11.7503	15.3467	26.0561	20.5737	42.7741	43.4542	45.1525	32.8748	30.6244	33.0264	21.7276	25.3414	26.2348	16.6601	24.2489	5.51369	3.66028	4.77162
Zm00001d027662	1	0.154377	0	0.26223	0.025167	0.059627	0.092926	0.614401	0.518906	0.407289	2.51204	4.74873	5.16581	1.79099	5.47539	4.64003	1.41699	2.41382	1.90113	3.17943	1.51047	2.5918	0.564814	0.53211	1.05528	1.08939	0.859264
Zm00001d027675	1	17.1926	16.9084	18.4522	21.1041	16.1868	19.5515	17.0611	17.8904	19.2142	22.8304	20.2716	19.2739	24.4153	23.2316	19.8841	18.3305	18.4408	22.4406	21.1915	25.7442	22.7088	19.8048	17.7156	19.6077	15.3156	15.4253
Zm00001d027804	1	0	0.457199	0.40306	1.13837	0	1.48521	0	0.411123	0	0.269573	1.23356	0.759153	3.13469	0.57235	1.84674	1.22952	0	1.04696	0.468217	0	0.468564	0	0	0	0	1.01832
Zm00001d027840	1	0	0	0	0	0	0	0	0	0	0	0	0	1.21412	0	2.06327	0	0	0.129841	0	0	0	0	0	0.93383	0.938208	0
Zm00001d027860	1	0.490305	0.21634	0	0	0	0	0.421199	0	0	0.956192	1.89688	1.46181	4.08404	4.11372	3.69071	2.78503	1.2104	1.92512	1.92043	0.781179	2.51225	0.846286	1.29188	0.731143	0	0.472546
Zm00001d027873	1	9.75303	3.47513	10.586	2.90129	6.7836	9.09062	17.6829	25.4063	12.6478	17.2167	11.1955	5.71122	50.7069	40.3736	70.4872	15.0591	23.3017	16.4341	10.7357	31.486	10.0497	8.72274	23.0083	0	2.59474	3.31482
Zm00001d027887	1	2.31169	3.01038	2.85162	1.45441	2.15369	2.59425	3.42864	3.85852	3.84816	10.7827	20.911	15.8897	31.1005	22.1617	28.638	13.6379	12.2974	18.5208	9.35462	10.996	14.0666	7.39153	10.6848	2.67137	1.50799	1.65752
Zm00001d027900	1	0.219162	0.155747	0.058112	0.199903	0.118407	0.137945	0.235852	0.121261	0.151002	0.215317	0.883984	0.378184	0.12364	4.50875	3.78789	0.066935	0.060962	0	0	0	0	0.243231	0.599338	0	0.092134	0.055272
Zm00001d027946	1	0	0	0	0	0	0	0	0	0	0.02764	0.242426	0.363611	4.71111	4.8001	0.433359	0	0.077622	0.156996	0.13456	0.055616	0.043864	0.591507	0.587538	0.162568	0.176461	0.070405
Zm00001d027947	1	0.030533	0	0	0	0	0	0.065543	0.253263	0.140688	0.060264	0.220344	0.308374	0.955539	0.680296	0.0788	0	0	0	0	0	0	0.033955	0	0	0	0
Zm00001d027949	1	0	0	0	0	0	0	0.065543	0	0	0	0	0	0.716475	0.308472	0.0394	0	0	0	0	0	0	0	0.128252	0.08875	0	0
Zm00001d027982	1	3.77945	3.11993	3.1878	5.20592	6.94534	4.64803	7.84282	6.42934	6.51369	15.001	24.3204	21.1167	56.873	51.284	47.8884	14.5923	13.5322	12.2648	22.026	21.4069	13.0511	28.7711	24.6393	6.36882	7.52575	5.99888
Zm00001d027998	1	8.59287	2.8232	7.21591	4.63808	5.97217	8.38613	8.17605	9.94331	8.35591	10.0325	11.4109	16.0001	16.8698	7.94754	12.7787	9.70565	8.69326	7.05612	6.53778	10.1515	9.61554	6.34762	6.46429	3.79366	3.53795	4.83526
Zm00001d028154	1	1.45288	0.912961	0.965703	0.482816	0.817113	0.443129	0.326815	0.167588	0.276974	0.295705	1.47886	0	1.80302	0.987024	1.40467	0	0.337768	0.410643	1.16831	0.060532	1.14084	0	0.382814	1.15318	0.381742	0.765268
Zm00001d028260	1	2.94162	2.1736	3.84015	2.11171	2.47811	1.11677	2.15434	2.34607	3.18459	7.05154	12.6102	15.0671	10.7551	12.6503	8.14674	5.17971	1.92103	4.58643	7.54493	11.2841	7.14904	2.88935	5.94814	7.26272	7.04931	2.95915
Zm00001d028280	1	3.0271	2.0442	3.6518	1.52899	2.23465	2.09104	2.71916	3.27145	2.55305	2.18348	3.37114	3.22358	4.15895	3.29519	2.94217	2.42281	3.1549	2.70672	2.52777	2.43271	2.34377	1.39577	1.38624	1.79501	1.62726	1.17991
Zm00001d028288	1	1.21964	1.33631	2.6422	1.22608	1.40731	0.816792	1.58514	1.09353	0.652568	0.851883	1.87186	2.76891	1.71993	2.03331	2.94675	0.669538	0.616739	0.401441	0.642826	0.443832	0.968933	0.388052	1.22128	0.649609	0.829305	0.335082
Zm00001d028302	1	0.621226	0.354741	0.764852	1.21419	0.839063	0.791257	0.85964	0.736561	1.68131	1.17685	0.830908	1.276	1.0641	1.44157	1.25911	0.677578	1.60474	0.949598	0.80151	0.6635	1.04432	0.935609	1.77365	0.517874	0.652901	1.11917
Zm00001d028347	1	0.862446	0.161269	0.541756	0.103501	0.122613	0	1.51478	0.816293	1.45896	0.401149	1.50359	1.3702	2.69022	2.06501	3.51265	0.346537	0.315744	0.204553	0	0.090515	0	0.10073	0.334266	0	0	0
Zm00001d028363	1	12.2972	9.23044	12.1144	10.8624	10.6723	13.0535	22.2446	21.1303	27.9638	41.5279	74.5139	62.1608	59.2801	85.7972	78.8928	32.1565	27.3198	26.837	23.6619	28.5288	27.4208	15.4547	13.9862	2.00128	1.25016	1.97817
Zm00001d028389	1	1.64987	0.87674	0.990449	0.563472	1.4463	0.859129	1.07357	1.94289	2.53477	3.28043	2.24525	4.11227	7.77958	4.50633	6.80115	3.0141	4.50536	3.74948	1.69557	1.07676	6.09698	2.3666	1.74352	4.98612	3.03452	4.91732
Zm00001d028416	1	2.45766	2.04028	2.45534	1.43317	1.51322	1.69547	4.01281	5.47318	5.26686	6.47486	13.4857	8.1229	16.0868	8.98381	13.3212	10.1886	11.2469	6.46385	1.83819	1.51943	2.43974	2.15717	3.95574	0.912005	0.43049	0.652618
Zm00001d028465	1	2.04664	0.310251	1.52365	1.0811	0.606667	0.836889	1.29084	0.759729	0.515163	1.46826	4.09516	4.58703	7.4074	4.00534	1.48056	1.29523	1.66803	1.01334	0.842042	0.348695	0.470077	1.71583	1.20848	1.31281	1.57391	1.13407
Zm00001d028467	1	0	0	0	0	0	0	0	0	0	0.197542	0	0	1.26366	1.90508	0	0	0	0	0	0	0	0.22948	0.682007	0.323074	0.222574	0.820012
Zm00001d028469	1	4.47645	2.12954	5.54035	1.56601	1.70054	2.2579	3.00664	1.5922	2.98241	1.43211	1.14562	2.91996	9.61782	10.2337	7.09015	2.44033	2.42489	3.153	1.53182	0.695572	2.53185	1.00827	1.82648	0.853596	1.44746	1.46244
Zm00001d028521	1	0	0	0	0	0	0	0	0	0	0	0	0	0.480198	0	0	0	0	0	0	0	0	0	0	0	0.169909	0
Zm00001d028565	1	6.28372	2.51738	8.22155	3.15056	2.77574	3.03291	13.4843	11.8616	14.6579	12.5167	19.734	17.7355	67.1407	52.5011	65.5061	5.00462	5.05737	3.68431	2.20753	1.469	1.30919	0.77155	1.31868	0.198815	0.18673	0.076789
Zm00001d028591	1	2.5794	1.76856	1.85435	2.14329	2.53902	1.6257	4.23718	3.414	5.08608	3.33844	3.66635	5.25504	10.0069	3.62493	7.46367	1.63277	1.48439	0.538605	0.177352	0.330117	0.11558	0.286573	0.464697	0	0	0
Zm00001d028646	1	1.89689	1.0194	1.26699	0.739704	1.68519	1.46457	1.62065	1.24319	1.54549	1.51721	1.22136	1.79181	1.26984	1.19078	1.8668	1.07048	1.18152	1.68891	1.39491	1.79642	1.4886	1.66051	1.15595	1.67752	0.682042	0.630049
Zm00001d028649	1	4.63207	1.93222	4.75771	2.58037	1.92918	2.70934	1.9215	1.47692	0.640135	1.61314	7.12364	4.68847	11.3033	6.96993	6.24242	1.58529	1.85615	2.64467	0.662542	0.513581	0.407406	1.29922	1.96735	1.05591	1.27645	0.218665
Zm00001d028708	1	16.4022	9.17888	17.8587	17.7647	7.57144	8.80553	4.38298	9.92602	0	2.74059	39.6017	39.5868	106.361	90.4777	101.807	12.4055	3.83108	1.59273	19.0022	20.3031	17.6427	117.703	79.4582	49.8479	29.1962	13.7746
Zm00001d028725	1	6.12424	4.16861	5.94957	2.30892	3.05909	1.96172	15.6207	17.2982	19.311	25.0137	45.7213	38.302	74.163	64.6633	69.5946	55.6216	51.5042	49.7695	19.715	26.2417	23.4548	19.0218	30.6593	0.890449	0.139922	1.03817
Zm00001d028799	1	2.66622	4.98685	2.42706	4.98204	8.2835	5.74824	7.47877	4.3467	8.58422	8.75962	11.6744	13.7498	15.0297	13.2177	8.54608	4.60687	9.70029	6.86407	10.8413	8.2672	5.66217	6.63049	8.78042	7.63153	9.28896	15.0789
Zm00001d028814	1	4.41751	1.04163	4.14036	2.79258	1.00202	1.46206	10.5153	8.51188	2.61787	7.2238	107.22	86.9831	70.3383	76.1777	23.2986	2.23494	2.11064	2.50317	0.720701	0.464707	0.663613	51.6015	43.3332	0.839365	0.608241	1.80194
Zm00001d028870	1	0.22373	0	0.59968	0.635996	0	0.579385	0.36607	0.620634	0.126456	0.537319	0.957401	0.158206	1.93735	0.861349	0.431909	0	0	0.127954	0	0	0	0.368652	0	0.166248	0	0
Zm00001d028871	1	3.75703	1.51321	2.41949	5.34354	2.67516	3.55452	6.28152	2.91733	5.79093	4.94575	6.78622	4.61062	5.50251	5.00067	6.68257	3.42158	6.86935	4.72818	1.847	3.52033	0.781934	2.92217	3.25152	0	0	0.978785
Zm00001d028906	1	0	0.092625	0	0	0	0	0.114115	0	0.711711	2.52179	5.53491	2.37459	18.8222	10.6425	11.9582	0	0	0	0	0.422483	0	0	0	0.155389	0	0
Zm00001d028912	1	0	0	0	0	0	0	0	0	0	0	0.114551	0	0.111933	0.128955	0.10252	0	0	0.044708	0.095654	0.039576	0	0	0.083548	0	0	0
Zm00001d028929	1	0.885951	1.02107	1.08565	0.67372	0.798107	0.55191	1.30368	2.17761	1.81335	0.873645	0.946877	0.851686	0.645519	1.24036	2.03225	1.35413	1.09314	0.810901	0.591982	0.97912	0.823177	1.13081	1.93014	0.429467	0.655229	0.537001
Zm00001d028965	1	11.2076	10.1762	14.0768	5.68536	8.65679	10.1932	9.25372	12.8516	7.7412	7.38154	10.6665	13.579	9.58964	15.9897	12.8689	9.994	9.78238	6.33318	6.86843	9.5705	8.4772	12.6151	11.5286	8.04452	6.79963	5.10613
Zm00001d028987	1	0.243585	0.30184	0.237427	0.240664	0.302605	0.366392	0.414816	0.512006	0.613797	0.802004	2.03972	1.2286	3.77421	3.36444	4.44917	2.61817	1.47125	2.74587	1.75864	1.59676	2.11022	2.46721	2.2633	2.0973	2.47093	2.0862
Zm00001d029028	1	44.8883	14.4149	39.4029	12.0531	13.5069	15.3647	38.7247	49.1952	43.7952	52.3829	91.0401	92.8337	128.69	67.8514	111.951	37.5993	21.115	38.6515	16.7565	9.31755	23.0912	5.64541	9.77129	37.4099	14.1682	29.3551
Zm00001d029031	1	12.2055	5.54312	12.2121	7.51242	7.13395	5.62085	16.5286	17.8066	21.5336	18.791	24.0638	19.9697	31.7493	28.6164	31.8402	8.28717	9.35016	8.77683	14.6916	12.5715	13.3974	16.3312	14.8221	16.5196	19.6663	13.9587
Zm00001d029051	1	1.19535	1.68034	1.45334	0.518318	0.775586	0.65454	0.948156	1.25555	1.43428	1.67886	1.76147	1.31293	3.44992	2.83437	3.94962	2.37843	2.65063	2.25116	2.41307	1.63796	2.54762	1.49033	1.75594	2.84397	2.48742	2.19406
Zm00001d029083	1	0	0.071056	0	0	0.238355	0	0	0	0	0	0	0	1.18423	1.21748	0.627187	0.403505	0.295365	0.029868	0.13894	0.132267	0.041735	0.389762	0.394523	0.038657	0.241761	0.033489
Zm00001d029149	1	6.42121	4.45739	7.93607	4.94343	3.52775	4.17582	15.3275	13.4561	15.2592	13.7234	20.318	17.3577	99.7823	72.826	97.7523	39.9138	29.8175	47.217	34.914	36.8724	38.754	29.974	39.0403	20.2315	24.4403	25.0444
Zm00001d029152	1	1.17002	1.21094	0.915123	0.953645	0.839205	1.08121	1.4589	1.35304	1.26727	1.41706	0.68994	0.828227	1.80649	2.11033	2.37308	1.71658	1.95247	1.63279	1.72154	1.51743	1.19743	1.1164	1.05228	1.38561	1.25475	1.38088
Zm00001d029176	1	0.327299	0.172815	0.319167	0.139875	0	0	0.824971	0.908213	0.36472	0.748614	0.609413	1.26122	1.11406	1.82856	0.884222	0.76105	0.452163	1.42207	0.710126	1.16324	0.223234	0.918312	0.565391	0.826301	0.667718	0.17332
Zm00001d029179	1	1.42426	1.13146	1.4934	0.268528	0.285799	0.309601	2.11248	2.47974	1.93664	1.46577	2.24856	0.160596	1.78136	2.40142	1.28552	1.87542	0.790244	0.957001	1.57549	1.1365	1.18238	1.38081	1.82912	0.87562	0.506714	0.473723
Zm00001d029258	1	4.16223	3.53397	4.68143	4.23651	4.93152	3.21414	3.79752	6.35098	7.16673	9.53341	12.5674	8.66468	28.8462	17.724	25.3581	15.044	6.52123	17.646	16.0488	12.7284	21.2239	7.30762	11.5181	6.71054	4.77206	5.54115
Zm00001d029262	1	0	0	0	0.305596	0	0	0	0	0	0	0	0	0	0	0.346847	0	0	0	0	0	0	0	0	0	0	0
Zm00001d029288	1	1.04107	0.626184	1.01389	0	0.190602	0.399446	0.60511	0.355671	0.514141	0.024326	0.115438	0.338787	1.53408	1.55468	2.13463	1.79488	0.909695	0.830339	0.543337	0.383326	0.41493	1.62263	1.63284	0.449736	0.792002	0.661646
Zm00001d029373	1	0.267768	0.158751	0.47227	0.067883	0.040208	0	0.287355	0.370165	0.891258	0.234953	0.644198	0.214676	7.14176	16.2156	15.0117	3.59337	3.38466	5.04296	3.39839	5.11656	4.66409	2.97813	1.65572	1.34016	0.844253	0.89849
Zm00001d029444	1	0	1.06571	0	0	0	0	5.10863	0	1.30926	2.27731	5.1927	3.20955	52.9713	64.0077	48.5581	7.07429	3.37064	2.81492	6.41996	3.66885	11.4057	23.3397	16.8681	5.45146	1.23715	1.58237
Zm00001d029501	1	0.688006	0	0.914906	0.071257	0	0.392281	0.202678	0.432906	0.214524	0	1.61733	0.984712	5.76985	4.21705	2.17681	0.762934	0.872767	0.990434	0.377293	0.312824	0.589427	0.553755	1.45059	2.84271	1.84058	0.790908
Zm00001d029524	1	0	0.046855	0	0	0	0.055277	0.170713	0.219116	0.302423	1.18913	1.97435	2.19621	1.71734	2.06174	2.31403	0.161087	0.29411	0.238269	0.19085	0.316207	0.165712	0.117001	0.277887	0.231541	0.277373	0.199945
Zm00001d029539	1	49.7832	23.5583	46.3431	18.6533	13.0243	20.1487	103.024	116.259	140.689	209.079	251.052	209.216	289.987	240.421	258.996	153.714	120.827	144.19	145.003	148.532	117.539	81.1784	105.161	37.9132	24.7946	37.4098
Zm00001d029566	1	0.565467	0.463881	1.37265	0.133804	0.220907	0.165724	3.02665	3.55878	5.41617	12.5001	20.7741	17.5181	25.1364	13.2632	17.5238	0.910987	0.701071	0.521467	0.320963	0.591026	0.507572	0.173734	0.396009	0.064645	0.046852	0
Zm00001d029583	1	0	0	0	0.079955	0	0	0.68351	0.68047	0	0.205093	3.42514	1.7049	3.09661	3.13568	2.80453	1.49765	1.27522	1.03409	2.79723	1.05488	3.08879	1.24165	0.962986	0.825127	1.10671	0.977614
Zm00001d029667	1	4.19698	3.95631	2.83931	1.54788	3.02767	1.5927	1.65996	1.57057	1.45368	2.55275	3.09665	2.45798	6.07239	4.15673	6.22998	5.45077	3.37209	3.72091	1.97335	2.10245	2.47372	0.736835	1.32567	1.46801	0.762792	0.953235
Zm00001d029688	1	5.89469	3.24761	9.56658	2.02142	1.68333	2.98664	16.0933	17.969	19.8443	22.9763	29.0668	20.5978	23.5599	30.7147	27.9245	16.6828	18.4662	13.7482	13.2719	16.6159	14.8362	12.8009	14.6746	8.56658	10.226	11.3072
Zm00001d029723	1	5.6319	1.81315	6.01366	3.58667	5.7399	4.3348	5.47904	7.87041	6.32352	7.24125	8.33774	10.4507	15.6342	9.83064	10.5403	6.48631	5.69418	8.22979	6.19414	6.94953	6.06801	5.50556	6.16445	3.95871	3.30774	4.74263
Zm00001d029728	1	1.77431	1.65007	0.977367	1.16325	1.5759	1.60774	1.26339	1.93863	3.11076	2.06679	1.88662	1.2632	2.24566	4.00228	4.94935	2.96515	1.42837	2.0456	3.61653	2.56588	2.60523	3.62309	2.6878	1.64104	1.48043	2.26938
Zm00001d029730	1	0.401277	0.129175	0.188602	0.809038	1.78328	0.278268	0.990808	0	0	0.526733	3.02752	3.09001	2.90348	1.3756	2.27018	0	0.210278	0.67583	0.158748	0	0	0.385005	2.6531	0	0.308285	0.12428
Zm00001d029744	1	8.68353	2.05475	10.0885	4.23404	1.98394	4.68253	13.0521	13.1897	13.7693	20.0362	24.2346	21.206	56.7171	48.314	18.002	2.4653	3.47884	4.93671	2.97268	2.73187	2.47571	4.65391	6.27422	6.24174	6.20438	1.81514
Zm00001d029777	1	80.6135	44.6426	82.5786	45.4312	47.1865	36.5279	31.2663	45.5414	35.7279	87.2388	131.18	125.171	609.657	201.434	418.351	47.0889	16.2361	51.748	10.5838	3.08868	8.75527	1.40698	17.3302	2.01975	0.638336	2.99901
Zm00001d029913	1	3.9259	0.820418	3.06287	1.63232	0.561405	2.51838	64.497	57.6962	86.2448	106.324	179.114	131.759	802.603	663.174	647.733	111.769	93.44	101.589	177.845	146.092	103.854	39.5582	34.1612	21.2353	20.5333	18.1776
Zm00001d029932	1	9.48714	6.43901	10.4363	7.6884	6.68258	8.14991	5.76374	6.99549	7.43444	6.81029	11.1499	12.0525	22.3097	17.3629	17.0578	9.97206	14.7961	11.4065	4.4767	3.8167	4.59038	3.19687	5.91553	2.85944	2.72308	1.77799
Zm00001d029969	1	9.95755	5.11442	7.45311	5.79214	4.83424	7.31129	6.06721	13.3316	4.83877	7.6654	11.3898	11.1251	40.3281	13.5128	32.6316	17.0548	18.0067	26.7763	9.97493	10.0591	13.5009	6.10174	18.4271	8.61322	4.74549	9.14818
Zm00001d030004	1	1.43737	0.115877	0.869188	0.818683	0.705366	1.50168	1.62404	3.1658	1.94081	1.4657	1.31347	0.747564	3.434	1.42192	3.28414	1.99191	1.82424	1.47893	2.36538	1.83085	1.33426	0.722758	1.24017	2.77996	1.5793	2.23159
Zm00001d030094	1	37.788	37.0819	32.8874	32.8221	31.3832	32.5664	53.6415	46.407	57.0184	69.7814	77.9217	62.7135	76.5496	105.08	99.5461	57.6186	47.8522	42.4198	32.8368	39.4004	26.5115	24.6181	35.5206	4.02694	3.25154	4.01663
Zm00001d030133	1	14.7306	13.7846	14.2655	4.15431	3.88208	6.02923	8.24851	9.58896	11.3183	9.80739	11.9192	12.2265	29.1936	19.8674	19.1308	7.00919	9.16433	5.65321	4.21458	4.62951	2.73811	5.21784	5.08022	2.36804	2.31369	2.20077
Zm00001d030158	1	4.74757	2.16912	4.74828	2.1331	2.00276	1.92764	7.95071	9.02533	10.6129	12.0611	16.121	14.5398	51.1669	33.3717	42.2113	21.2522	13.1552	17.9568	21.8815	20.6446	18.2532	8.25599	14.8828	3.86487	2.54567	3.61398
Zm00001d030199	1	0.076182	0	0	0	0	0	0.245669	0.158027	0.2628	0.262465	0.16475	0.16456	0.536192	0.453079	1.03194	0.116389	0.423385	0	0.458386	0.189626	0.238969	0.465422	0.52047	0	0	0.04799
Zm00001d030282	1	15.8131	11.1716	18.3506	11.9428	11.509	13.4709	41.1892	36.1874	48.8971	55.8891	61.9581	61.1528	123.561	94.6907	107.998	53.3009	54.1113	53.1061	82.0158	85.0924	77.1917	70.8328	61.711	54.2016	54.3588	52.9901
Zm00001d030382	1	0.074845	0	0.205849	0	0	0.270695	0.21536	0	0	0	0.413801	0.148904	0.235238	0.240127	0	0.299236	0	0	0.148152	0	0	0.139279	0.368163	0	0	0.283106
Zm00001d030644	1	0	0	0	0	0	0	0.776464	1.74334	0.851821	1.3049	3.20859	2.07812	2.51336	2.3409	1.8684	0.525263	0.187085	0.648002	1.47145	0.782847	0.359494	1.14672	0.442166	0.055636	0.040149	0.04813
Zm00001d030670	1	0	0	0	0.06713	0	0	0	0	0	0	0	0	0.334048	0.576126	0	0	0	0	0	0	0	0	0	0	0	0
Zm00001d030927	1	1.53082	1.53446	1.07894	0.651263	2.64068	1.11202	4.86137	3.65443	4.35331	2.44281	5.55635	1.51194	5.8814	2.717	2.24634	2.63599	2.50685	2.29976	4.82239	5.61064	5.54687	3.31386	0.704678	2.33838	0.919053	2.25934
Zm00001d030933	1	4.61146	12.4164	14.6124	3.71008	0	2.20458	14.1466	1.54861	12.5048	7.22072	14.1603	13.2148	21.555	14.4615	7.18816	16.4723	15.6044	14.2127	7.29436	11.2528	6.96826	7.53345	5.16162	1.67119	5.73459	4.38044
Zm00001d030938	1	0.950501	0	0	1.0402	9.85622	0	5.06768	1.30399	1.00529	0	2.61569	0	9.45553	5.1731	9.69368	1.38491	0	7.65855	2.1408	0.94958	0	1.03608	0	4.29355	2.91778	1.22764
Zm00001d030995	1	14.7135	12.9954	15.8435	12.9499	10.9255	8.71518	13.0427	13.8788	21.2385	27.8891	40.7798	31.5904	45.264	50.0138	58.0607	5.79796	5.98227	6.71159	19.1167	13.322	13.3054	4.26402	2.16701	17.7428	14.775	19.3351
Zm00001d031148	1	0.227528	0	0.075572	0.194459	0	0.119047	0.797845	1.10214	1.23726	1.39099	1.39034	1.95668	3.94823	2.59462	3.88674	1.56186	2.61673	2.1204	1.92042	2.89876	1.96486	2.14215	0.838923	0.666137	0.23913	0.143737
Zm00001d031158	1	46.4728	4.75895	54.1429	9.39585	8.1778	8.49365	9.87802	18.3239	8.30338	6.85884	196.348	188.074	1561.52	1071.1	616.399	159.512	248.201	301.151	69.9054	65.804	79.3536	215.181	576.331	89.2755	134.8	118.24
Zm00001d031209	1	58.4742	38.6734	56.4305	50.6723	46.7124	50.2715	70.0324	72.5003	55.8829	51.4176	61.3984	56.2406	85.8989	66.4866	74.1524	54.1743	62.0369	52.7494	37.5744	35.1184	34.4883	75.2236	80.445	29.4728	28.5293	27.2332
Zm00001d031213	1	1.78856	0.539562	1.4792	0.837952	0.51791	0.738775	1.20014	2.95872	2.6113	1.79574	3.27225	2.9021	12.4281	4.41437	10.3029	0.439378	0.487595	0.071739	0.268871	0.095287	0.150225	0.142041	0.234813	0	0	0.040202
Zm00001d031241	1	1.16057	1.86623	1.07814	1.19287	1.36495	1.13111	1.59882	1.26439	1.71147	1.41038	2.11849	1.31801	1.69571	1.88568	2.09699	0.890821	1.18767	1.47049	1.48815	2.30186	1.44898	2.01806	1.54138	1.72197	2.07707	1.60555
Zm00001d031270	1	0	0	0.058636	0	0	0	0.999519	1.03995	2.18352	2.78034	4.65031	3.94247	3.43096	4.59738	3.19428	0.202594	0.30756	0.149428	0.319523	0.220419	0.069387	0.294471	0.046518	0.129029	0	0
Zm00001d031287	1	3.90227	2.95646	5.57673	3.56284	3.08426	4.23501	18.6261	21.7075	20.0129	26.6967	39.5149	38.8218	27.2433	30.8371	32.497	16.5035	21.7565	20.8426	24.0125	19.717	19.7841	12.1913	12.9494	17.8355	17.6455	19.5619
Zm00001d031408	1	0.7531	0	1.03201	0	1.00521	0	0.525483	0	3.25406	0	1.04476	3.45655	1.15542	1.76942	2.6572	0	0.547144	2.23376	1.09241	0.779103	0	0.804152	0	0.586619	0.394125	0
Zm00001d031430	1	42.8254	30.6339	46.4004	33.8705	30.3537	31.6159	56.0483	53.8337	67.9811	73.5285	98.7729	89.6317	123.439	135.879	143.161	126.125	121.553	99.5047	88.4229	105.289	90.4864	55.9197	68.0058	19.702	13.7684	21.8549
Zm00001d031655	1	24.0014	13.218	21.0666	6.11844	5.15409	7.99358	25.501	27.4031	35.4959	40.9705	65.2066	52.0079	108.985	114.017	109.539	60.2865	57.6403	57.8577	83.7297	64.3852	78.9055	45.3902	49.9259	60.8306	59.0604	68.2872
Zm00001d031659	1	90.4502	109.879	95.4543	87.2646	78.0062	79.0009	84.2395	87.5926	89.1122	90.2623	88.698	96.2354	188.577	205.155	210.469	88.0063	68.897	96.3362	105.065	108.231	116.631	70.9867	80.4256	54.5078	45.6605	54.4089
Zm00001d031685	1	17.6936	15.704	18.0578	18.4429	18.617	19.1075	27.7846	22.1621	31.3412	22.5743	26.9121	23.9202	36.9492	39.0382	39.4539	27.0747	26.4705	24.4226	31.9509	35.7529	30.0511	34.3941	32.204	29.2819	28.2458	27.5068
Zm00001d031725	1	19.8972	9.17769	19.0346	11.7833	7.64691	10.0123	16.4634	19.984	17.7438	21.2764	29.9742	30.2685	96.7559	45.1982	75.8036	45.4287	30.8114	45.8384	43.7035	21.0042	41.2624	17.9091	30.9031	15.0374	11.7936	19.48
Zm00001d031726	1	5.20005	4.10353	4.67757	3.88876	4.39727	4.21896	4.12563	4.28118	3.95879	8.38751	14.7732	15.0693	27.8232	17.6414	20.1076	10.8323	7.35782	11.0834	11.9896	8.63209	14.7709	9.88035	13.2547	10.0429	6.27903	9.15001
Zm00001d031754	1	0.063551	0	0	0	0	0	0	0	0	0.256155	0	0	0	0.276503	0.163829	0	0	0	0	0	0	0.070321	0	0	0	0.24112
Zm00001d031832	1	22.1241	21.6138	23.1931	19.9472	21.4879	23.2832	27.9719	31.2615	30.985	31.2217	37.8445	33.9065	34.4426	33.515	31.4058	45.509	37.0713	45.5396	20.1441	19.571	18.2514	23.8088	23.8037	15.2854	17.8932	16.0989
Zm00001d031833	1	93.1238	50.6086	86.7561	74.6666	89.7709	95.8194	151.342	216.474	132.099	160.078	212.086	210.586	482.053	211.395	452.845	312.189	355.801	366.565	171.445	143.821	221.447	72.5714	156.681	240.5	173.071	191.053
Zm00001d032088	1	0.623481	0	1.70592	0	0.834056	0.627133	1.74743	2.60922	5.09241	9.37726	24.3175	17.4227	147.229	75.2989	69.9628	8.85772	9.92747	5.89401	2.68128	7.41023	5.94943	3.34215	1.69063	0.966406	0.326868	0
Zm00001d032091	1	12.8872	13.0126	12.8736	14.5106	14.8913	15.0112	0	0	0.755049	0	3.38738	0	138.623	42.1697	55.8132	1.55808	1.0108	2.88815	2.50658	2.16188	2.77151	1.48996	2.65367	0	0	0
Zm00001d032094	1	9.19232	6.51142	7.92248	14.9563	7.27984	6.14617	3.43984	4.7524	4.06329	3.70552	9.46576	6.93625	106.755	59.856	61.5439	1.52407	4.44363	4.83764	0.836083	1.4086	4.33377	2.91417	5.18375	0.52904	0.713432	0.443201
Zm00001d032103	1	0	0.038103	0.056564	0	0	0	0	0	0.024715	0	0	0.123842	0.5994	0.507355	0.11054	0.09826	0.207606	0.191886	0.051438	0.084993	0.033546	0.166891	0.067372	0.124151	0.225003	0.053811
Zm00001d032223	1	4.11133	2.03777	2.6637	1.47144	1.93683	1.75394	2.00802	3.83602	2.24868	1.73548	5.91907	4.46397	7.35905	6.21731	6.47356	1.02171	0.731896	1.34721	1.55489	1.00142	0.525156	1.37864	2.16319	0.209424	0.150732	0.180956
Zm00001d032285	1	0.409909	0.145221	0.546783	0.18666	0	0	1.33348	0.340724	1.1197	4.05585	5.16758	4.67111	4.33342	4.20912	3.69633	2.62105	1.37753	2.70119	3.27076	1.39918	1.67586	0.18093	0.952913	0.24168	0.172323	0.935693
Zm00001d032318	1	30.6197	38.9917	33.0875	38.8107	49.7657	61.4188	20.9362	9.46335	18.781	33.6756	27.1963	25.7206	122.384	130.403	104.359	56.09	27.6748	44.2143	81.5589	81.7443	56.6361	63.7012	50.1655	25.1602	31.2185	49.7104
Zm00001d032360	1	0.154556	0.408487	0	0	0	0.158925	1.02015	1.07377	0	0.439572	0	0.432988	1.35825	0.343392	0.794851	0.468097	0.438501	1.24907	0.376666	0.157194	0.976655	0.337474	0.659094	0	0	0.198038
Zm00001d032479	1	0.368673	0.26138	1.27692	0.7557	0.099473	1.07679	0.31929	1.42961	0.420399	0.645483	2.00932	1.05241	3.46636	1.92945	1.33012	1.01094	2.98972	1.42147	0.801565	1.47823	1.9701	0.081464	0.778363	0.975926	0.697434	1.68107
Zm00001d032533	1	20.4879	12.1858	25.4262	11.4259	13.5788	14.066	13.9559	13.5098	9.09477	8.61421	26.6322	34.1242	72.1999	84.8055	80.9969	31.7803	43.8126	37.7813	23.985	29.7962	26.2573	13.963	25.1916	7.97181	6.51886	5.93867
Zm00001d032561	1	6.46673	4.30567	2.72427	3.08243	3.26547	2.28619	3.26271	3.48465	5.59652	2.94529	5.72588	5.14357	10.3053	5.40661	6.67026	1.70307	2.0042	2.12578	4.17934	0.537752	2.6128	0.745776	1.48843	2.8778	1.19734	1.78163
Zm00001d032691	1	0.353018	0	0.363751	0.670953	0	0.453021	0	0.542456	0.135273	0.077192	1.24433	0.508226	1.54659	1.4849	1.012	0.719045	0.43607	0.794276	0.047208	0.117186	0.307619	0.261375	0.206165	0.685703	0.329792	0.296559
Zm00001d032719	1	14.851	10.7344	19.0639	11.8041	10.2622	11.3875	23.1517	24.9013	27.8322	20.921	21.7007	28.097	26.8101	33.398	30.8555	25.7409	16.4761	21.749	13.4576	13.5294	14.177	8.67554	10.9788	7.51877	5.38278	7.06297
Zm00001d032721	1	0.688002	0.318539	0.729926	0.189512	0.518564	0.215395	3.30679	2.70529	3.69922	3.25305	3.37831	4.95432	10.6765	9.49639	9.23343	3.46766	4.34066	2.63968	3.11205	3.40456	1.99268	2.25685	3.00637	2.20744	4.24506	4.04419
Zm00001d032742	1	1.95097	1.01819	1.72359	1.62155	0	4.62937	3.7922	7.92608	1.31927	0	0	0.751421	5.02613	3.72938	7.04708	2.71431	0	4.3838	3.40808	7.24466	0	0.925171	0	2.8477	6.26699	4.15078
Zm00001d032838	1	3.19809	1.78519	3.27626	2.46928	1.72647	1.77401	8.30827	10.2321	13.1612	10.6308	16.9825	12.0222	59.017	65.6536	64.6667	38.9258	38.6588	35.7471	22.0106	23.6531	19.984	14.9161	25.56	12.7793	10.1727	12.6864
Zm00001d032847	1	0.267122	0.158446	0.046104	0.086698	0.195842	0.688335	0.399118	0.341675	0.694761	0.349134	0.418731	0.562618	0.615634	0.637165	0.543169	0.668127	0.580584	0.496021	0.487683	0.58197	0.322438	0.423866	0.220043	0.468761	0.241483	0.327747
Zm00001d032873	1	122.348	128.999	130.213	81.2784	98.5418	106.023	59.6162	65.7273	61.0638	54.1229	52.3829	61.2336	264.18	172.891	198.144	115.634	121.398	127.386	145.456	127.531	112.278	174.274	154.983	169.514	181.027	196.811
Zm00001d032932	1	9.99173	2.83452	8.56925	3.67412	4.30805	3.9043	6.24695	7.04356	5.90311	5.54218	5.54839	7.58302	13.3016	5.28921	12.9347	4.27006	1.77932	5.87042	5.8111	2.51728	5.20496	0.840376	2.10598	0.669179	0.449059	0.993042
Zm00001d032946	1	0	0	0	0	0	0	0	0	0.242898	0	0.712685	0.506741	1.81784	2.16487	1.55447	0.43248	0.991623	0.482488	0.94252	0.497638	1.22656	0.078429	0.374397	0.625635	1.26777	1.16791
Zm00001d033047	1	2.20762	0.504989	1.42244	0.892141	0.288243	1.04046	1.46404	0.887514	1.05628	0.346626	1.12392	1.11877	0.810908	3.95757	4.49662	1.08507	1.39361	1.04922	0	0.356752	0.223817	0.157417	0.150303	0.523277	0.224529	0.360665
Zm00001d033139	1	0	0.070582	0	0.060355	0	0.083514	0	0.21935	0	0	0	0.152802	0.074175	0.171142	0	0.161788	0	0.207667	0.095371	0.026276	0	0.058863	0	0.038397	0	0.066529
Zm00001d033160	1	11.0354	8.64711	11.6844	18.7837	15.4749	17.0572	10.3647	11.7523	9.20937	14.076	14.1468	11.7597	26.7569	23.325	23.6817	3.87334	6.06595	4.84035	10.0328	10.8848	13.2048	7.42035	6.29272	3.2636	3.96557	5.9151
Zm00001d033254	1	0.872223	0.281632	0.892302	0.587308	0.321115	0.12478	0.80937	1.04101	0.865234	0.896478	2.45549	2.39524	6.47235	5.78537	5.72389	0.726225	0.055059	1.33718	0.095366	0.118369	0.124283	0.131989	0.66637	0.173162	0	0
Zm00001d033256	1	1.06449	0.43923	0.805699	0.173425	0	0.399261	0.326924	0.315445	0.218583	0.523933	0.493305	1.09498	4.12064	1.52104	2.74654	0	0.052821	0.042757	0	0	0	0	0.079918	0	0	0
Zm00001d033296	1	2.54133	1.22392	1.94097	1.46328	0.598817	0.589297	1.0745	0.837772	1.39897	1.52229	1.44851	1.17952	12.074	5.62812	5.80795	3.82541	2.06778	2.95296	2.63332	3.42593	1.89988	1.37569	2.12819	2.53637	2.57285	2.02231
Zm00001d033308	1	0	0	0	0.034858	0	0	1.21349	0.633647	1.37276	2.74412	5.68925	2.51297	8.79565	3.29846	5.91453	0.093425	0.169594	0.240146	0.514402	0.33418	0.191618	0.305829	0.545495	0	0	0.076908
Zm00001d033395	1	0.824	0	0.222647	0	0.221565	0	0.544866	0.229057	0	0	0	0	2.66411	0.917412	0.211829	0.249362	0.234152	1.33464	0	0	0.520979	0	1.58308	0.496942	0.346402	0.845813
Zm00001d033463	1	0	0	0	0	0	0	0	0	0	0	0	0	0	3.29628	0	0	0	0	1.73033	0	0	0	2.46947	0	0	0
Zm00001d033503	1	0.535961	0.77735	0.983955	0.672509	0.582737	0.809911	0.921782	0.538085	0.839266	1.03567	1.22018	1.05483	1.56843	1.76317	1.3163	1.44827	0.799161	1.20965	0.895333	0.655734	0.905088	1.47704	1.09159	0.258237	0.276114	0.329633
Zm00001d033528	1	17.8861	6.79296	18.7535	9.98902	8.28066	8.1784	43.2058	41.5585	57.9289	103.75	152.891	114.795	294.99	301.762	308.221	267.83	246.067	220.314	156.849	158.043	148.972	88.3897	111.323	55.4243	45.8436	48.3068
Zm00001d033595	1	0.411612	0	0.109818	0.187435	0.444093	0.257211	1.16057	0.456196	0.749511	2.07606	4.83505	3.16585	2.82289	2.69807	4.25623	1.25328	1.15278	0.748309	1.79154	0.991829	2.33013	0.635854	2.17481	0.728124	0.08652	0.313211
Zm00001d033616	1	35.5444	40.5404	38.9455	30.4548	36.0335	35.6134	34.6174	32.0972	43.7211	37.0981	47.6274	42.6664	43.1057	50.866	50.0125	30.7634	28.6917	29.6704	43.5581	43.7302	43.0999	32.7799	31.1133	33.7019	30.4983	33.7552
Zm00001d033624	1	12.7955	11.8025	14.2093	16.1526	21.744	20.105	13.3932	13.5631	10.7144	14.6226	15.1444	22.9145	41.7035	43.5146	21.816	26.3059	38.5216	24.8207	4.74598	6.62501	6.07231	5.32036	12.2627	4.18895	4.8939	3.47438
Zm00001d033644	1	0.18723	0	0	0	0	0	0	0	0	0	0	0	0	0.410173	0	0	0	0	0	0	0	0	0	0	0	0
Zm00001d033740	1	0	0	0	0	0	0	0	0	0	0	0	0	0	2.08008	0	0	0	0	0	0	0	0	0	0	0	0
Zm00001d033783	1	20.8337	31.7419	30.7106	16.5145	25.0737	24.4771	20.7811	28.7973	42.3587	40.8672	56.1783	54.7636	198.198	131.782	141.863	17.0142	5.94094	17.4785	63.5351	45.4115	37.9212	13.5217	19.6624	15.2453	6.87173	15.1689
Zm00001d033794	1	0.103461	0	0	0.04723	0.037059	0.109014	2.26144	3.0044	3.8055	8.83519	23.2406	15.2124	21.7107	27.024	26.6143	20.8668	19.5371	12.4899	5.63986	7.2702	5.87483	3.24038	6.08739	0.389905	0.349297	0.0344
Zm00001d033926	1	0	1.36596	0	0.28784	0	0	0.293115	3.0805	1.63056	0.288893	0	0	1.43224	0.812824	2.96943	3.38502	0	0.794087	0.329663	0.845315	0	0.271419	0.332424	0	0	0
Zm00001d033957	1	11.7021	13.1721	10.9286	11.4174	12.2326	10.4524	12.5733	9.99225	15.2794	9.32271	11.0934	11.309	11.5688	15.2491	13.5315	9.9651	10.4937	8.76867	10.039	9.01777	8.56434	9.85581	10.4646	8.24107	7.15628	8.80127
Zm00001d033966	1	12.7265	7.28392	12.4558	13.1923	11.5396	9.84511	20.0206	21.1631	19.6856	25.9912	27.8394	28.5892	26.0354	22.9453	28.7601	36.6387	30.0925	35.2262	16.9871	16.3149	15.8688	13.2551	17.2593	14.7288	13.3045	10.8215
Zm00001d034008	1	0.521024	0.23065	0.347777	0.09884	0.117093	0.090364	0.188513	0.481299	0.592352	0.252312	0.49727	0.12355	1.36688	1.23459	2.12513	0.792937	0.365097	1.67911	0.210081	0.610823	0	0.861772	0.091815	0.384509	0.273796	0.440805
Zm00001d034037	1	19.0426	11.2624	20.6478	14.6804	10.3505	16.1932	54.944	65.0437	75.94	82.0718	139.866	106.538	120.023	105.296	113.877	92.2385	81.6301	90.9446	74.2133	70.0414	49.7019	40.1887	49.611	43.4388	41.5955	42.5187
Zm00001d034072	1	133.137	62.3138	127.681	102.266	87.2158	110.814	322.597	303.922	281.463	284.219	372.341	314.734	1317.27	1310.52	1315.99	527.03	550.688	420.283	108.698	158.264	195.688	155.354	342.041	43.9804	31.7348	33.6959
Zm00001d034109	1	6.52305	6.04781	6.17615	5.50158	5.93242	5.41462	6.07265	6.881	5.19888	8.23636	8.6558	8.29563	11.7652	7.77617	11.5288	5.57657	4.07535	6.24813	7.32352	5.04119	6.83387	4.46909	4.61011	5.16752	5.68589	5.01902
Zm00001d034111	1	0.839123	0.686326	0.799679	1.14856	0.362832	0.776154	0.396521	0.371263	0.463643	0.529445	0.484234	0.241955	1.32095	0.398828	1.29923	0.153897	0.232987	0.980469	0.444103	0.40068	0.578928	0.335784	0.317338	0.585864	0.493864	0.760664
Zm00001d034197	1	5.92235	4.41118	6.54095	8.31747	9.85308	7.69286	6.08539	11.1156	2.62302	10.9178	15.0647	7.05506	30.716	16.1107	27.7955	8.64034	8.34321	9.4398	12.1181	12.9048	13.3578	6.62926	8.87129	12.6134	10.373	14.7989
Zm00001d034207	1	0.568394	0.252621	0.376283	0	0.335988	0.074651	0.801506	0.835067	1.18534	1.32997	1.79326	0.870248	1.74874	2.11153	1.87916	1.08571	1.38139	1.03819	1.28217	1.30805	1.39273	2.40803	2.01568	0.982304	1.26941	0.715835
Zm00001d034221	1	56.3445	34.1673	58.4091	38.3497	40.4809	37.0208	42.5912	50.0505	39.9523	67.4392	70.6902	69.3636	296.328	114.576	193.311	13.832	6.54328	18.9545	18.9213	11.4379	14.8323	8.49012	14.2356	7.08564	4.08994	4.41315
Zm00001d034257	1	1.34873	1.00054	1.19641	1.62322	1.42334	1.55687	4.04144	4.16362	4.47864	6.31009	8.51553	7.48226	8.04321	5.17759	6.17226	5.85549	3.59998	5.57901	5.92853	5.86893	6.13763	2.58687	2.73345	3.77342	2.72017	3.75473
Zm00001d034293	1	1.28281	0.75286	2.27174	1.63516	0	0.628889	1.14179	0.961062	0.137117	0.589654	1.06378	1.05522	0.151268	2.7457	0.961322	0.793009	0.74853	1.56305	0.168198	0.777651	0.838202	0.497154	1.27462	0.466995	0.448302	0.541884
Zm00001d034359	1	35.1962	11.0353	37.6531	23.0114	19.1128	30.1753	15.5826	21.3642	13.5172	12.472	14.2226	19.2601	92.5514	50.7427	79.7468	17.6063	18.9781	20.3833	20.0874	31.0994	31.8793	12.3562	10.0767	9.10405	3.76166	12.6576
Zm00001d034476	1	2.1964	0	1.48942	0	0	0.543239	0	1.53338	2.34164	0.489065	0.755953	2.93104	4.20356	1.25114	0.703925	3.23154	0	3.25671	0	0.564446	0.546833	1.75597	0.606737	1.76643	1.14416	0.716256
Zm00001d034494	1	6.38966	2.98137	4.72964	4.7991	4.40278	4.49014	4.48251	4.94169	5.02714	6.64668	7.57752	8.28131	19.3721	12.5345	17.592	14.0222	7.33114	14.2091	8.21671	6.98313	8.38129	5.2405	7.74061	5.79426	5.25262	4.69804
Zm00001d034511	1	1.77087	1.96313	1.41138	1.3539	2.73329	2.48392	2.2889	1.93891	1.96938	2.07054	2.29531	2.87842	11.9532	13.9659	14.1917	7.0569	8.69465	6.13249	8.2044	7.35525	5.67887	2.57302	2.67968	3.26552	2.73901	2.14
Zm00001d034527	1	12.2646	12.9437	13.9251	11.7686	10.9736	8.56331	12.9702	9.96676	10.2778	11.1776	14.1632	13.1518	33.4394	17.5545	26.3733	11.1758	6.60849	7.01821	10.2977	10.7429	8.69163	5.47873	4.78055	4.30469	3.85294	6.15671
Zm00001d034529	1	19.6522	15.0746	20.9816	14.9217	14.1485	15.5516	20.1191	22.0284	24.1525	19.8738	27.2909	21.0134	29.2664	32.1566	30.1168	22.7019	26.2954	22.8795	26.781	28.8781	24.0972	25.4123	23.4601	16.0182	18.0413	18.667
Zm00001d034620	1	33.562	34.6099	34.4341	33.8565	33.8768	33.9186	42.3057	46.6993	50.0697	64.4379	96.0893	81.2707	160.759	183.993	175.452	87.8525	93.1566	88.2537	45.7914	55.7615	60.983	40.9995	54.4051	17.5711	15.3848	12.6495
Zm00001d034705	1	32.9334	9.58158	35.8262	29.4738	22.2094	43.6942	70.3137	99.7772	69.8144	110.306	136.901	128.185	152.384	80.3979	114.999	64.9942	52.3386	81.2042	43.6067	57.7484	85.535	55.5854	72.0529	63.2225	71.8623	58.1684
Zm00001d034745	1	5.39945	0.531626	5.99519	0.853942	0	1.01669	4.54746	3.73904	3.0776	4.30189	13.1196	11.4493	22.9788	10.8779	14.0107	1.37077	1.15364	1.70134	0.452971	0.225568	0.353618	2.73364	2.77114	0.110324	0.394068	0.095003
Zm00001d034783	1	0.92852	0.043394	1.29686	0.167122	0	0.102434	1.05288	2.1636	1.00893	0.671033	1.26623	0.561482	3.45202	1.48334	1.82764	0.223788	0.612259	0.275503	2.35504	0.341301	1.22713	0.162585	0.720054	0.142763	0.205446	0.493363
Zm00001d034810	1	16.3677	14.8456	16.4494	12.5736	12.3349	13.9992	20.8388	19.7508	23.5085	16.0744	18.8461	19.3639	20.6419	19.7787	19.8258	13.3093	11.9519	13.1358	16.9478	17.4277	18.4945	20.0828	18.5824	16.8925	18.1354	16.0587
Zm00001d034874	1	12.3127	5.58763	13.5251	6.93742	5.82757	8.04463	10.1619	18.1543	10.1591	13.9637	15.8247	23.0661	30.5672	12.687	24.5555	23.759	21.0763	21.3113	3.63213	6.71747	6.81439	2.3155	10.2327	0.988855	1.63198	0.565016
Zm00001d034948	1	10.1412	11.1603	12.0515	6.46566	9.15287	8.88741	9.85591	10.9744	10.6893	11.6688	15.9341	11.421	12.0816	15.9767	13.0909	8.30518	8.8956	9.96841	14.0212	16.9843	12.2074	7.38315	10.3545	4.49888	5.65004	4.76597
Zm00001d034992	1	0	0	0.25764	0	0	0	0.419112	0.534225	0.327863	0.279078	0.826471	1.50445	1.52151	1.58409	2.35723	0.879147	0	0.878626	1.39998	0.872904	0	0.318269	0.407955	0.712915	0.303787	0.489761
Zm00001d035084	1	4.59028	1.02839	4.24109	2.72736	1.61547	3.72654	25.4199	34.4073	33.7062	33.7881	44.1537	43.4896	88.6304	107.043	118.931	83.6217	112.166	52.498	53.7104	57.3924	57.9439	23.521	37.5863	7.13543	7.25673	5.58925
Zm00001d035172	1	1.09649	0.59726	0.964257	1.05203	0.862485	1.1826	4.11602	4.27957	5.59421	5.06925	4.58224	4.48218	3.94109	5.49342	4.67989	3.72709	4.29666	3.064	3.48138	3.81823	3.2598	4.6285	3.4117	2.70242	2.49291	3.49037
Zm00001d035320	1	0.393869	0.032492	0.135749	0	0.260726	0	0.577993	0.356095	1.02961	0.521559	1.55852	0.880598	2.16986	2.01487	1.71026	0.845515	1.09034	0.968715	0.10407	0.535999	1.01661	0.082848	0	0.420694	0.316709	0.192352
Zm00001d035322	1	1.16122	0.046855	0.770878	0.842222	1.35409	0.884436	2.44688	4.96664	3.9315	6.51436	12.5295	11.3597	56.0749	57.6714	72.1432	19.5721	31.4698	15.0109	14.2501	19.3941	23.1997	3.91952	5.39101	0	0.110949	0.933075
Zm00001d035467	1	1.82605	2.2721	1.99245	1.63867	2.70805	1.68179	1.40435	1.61654	1.33117	0.948667	2.28107	1.77028	4.98115	4.27314	4.6907	3.30921	2.30657	3.82929	1.80919	1.30607	1.44387	0.90848	1.83982	0.898468	0.391187	0.556564
Zm00001d035495	1	3.09489	0.503045	1.60892	7.11956	1.56883	0	0	2.9631	1.51635	1.94449	0.55986	2.8483	6.41067	4.22308	3.45821	4.94337	2.12226	2.62993	1.05636	0.50702	0	2.29924	0	0	0	1.02211
Zm00001d035558	1	0	0	0	0	0	0	0	0	0	0	0	0	0	0.038707	0.521581	0	0	0	0.104053	0.077574	0.112328	0	0	0.35797	0	0
Zm00001d035575	1	0.682719	0.53718	0.534036	0.091918	0.217779	0.507132	1.34277	0.167254	0.787571	0.238094	1.16016	0.290038	0.567745	0.392435	1.19578	0.369382	0.280096	0.452529	0.58215	0.761971	1.07474	0.685488	0.508474	0.673276	0.720087	0.65854
Zm00001d035624	1	2.7505	1.94817	2.23621	1.46987	1.64121	2.50811	3.07208	2.98504	4.0513	2.99893	3.40478	3.16593	3.88013	4.0912	4.22372	4.14411	3.7514	2.83152	2.97435	3.62489	2.75502	3.28755	2.89739	2.26181	1.91898	1.90672
Zm00001d035652	1	0.236932	0.023418	0.139218	0.060074	0.14233	0	0	0.036388	0.121423	0.052034	0.152079	0.076047	0.258391	0.397459	0.441684	0.120777	0.109502	0.295276	0.094925	0.10461	0.041262	0.05859	0.027631	0.038217	0.083003	0.066217
Zm00001d035659	1	101.686	57.092	69.0894	66.0013	38.2282	42.7149	238.471	191.373	336.052	249.095	417.525	307.952	1167.86	1177.32	1241.75	481.931	577.537	486.208	754.371	562.291	825.909	125.023	125.678	247.005	184.01	179.561
Zm00001d035677	1	9.47781	4.13707	11.262	5.61009	5.16131	6.63594	5.30605	8.91225	5.46091	8.25893	11.7516	9.84301	43.4366	21.7583	37.6086	15.0224	7.07498	13.7085	37.0442	13.4355	36.7416	5.22353	11.8536	12.479	4.34767	13.8179
Zm00001d036175	1	0.301062	0.416354	0.309927	0.038156	0.226004	0.105483	0.251472	0.138752	0.077015	0	0.579125	1.59154	1.31644	2.09574	0.733743	0.102252	0.8359	0.714054	0.281652	0.033276	0.262257	0.111551	0.59738	0	0	0.042115
Zm00001d036281	1	0	0	3.24271	0	3.16219	0	1.27716	0	0	1.13866	0	0	3.31071	2.61256	3.13278	0	0	0	0	0	0	0	0	0	0	3.16474
Zm00001d036340	1	3.49917	3.78621	4.12685	8.08381	7.09352	8.71178	21.1514	23.3796	25.3016	34.2015	30.0276	30.5128	34.7455	23.7888	32.0983	19.5271	16.3419	18.8839	22.5775	25.5344	27.6093	18.3579	20.6045	13.4292	14.7408	17.1335
Zm00001d036375	1	0	0	0	0	0	0	0	0	0	0	0	0	0.204601	0	0	0	0	0	0	0	0	0	0	0	0	0
Zm00001d036390	1	5.92152	5.94214	5.77357	4.81961	5.80278	5.23514	5.19295	4.47568	5.90438	5.58923	5.5183	5.37574	5.17126	6.88985	7.51566	5.71592	5.77913	4.91823	4.8928	6.62823	6.84922	4.36035	3.64696	3.65706	4.01138	4.52569
Zm00001d036404	1	0.036912	0.010957	0.079539	0.009597	0	0.101827	0.144742	0.067986	0.071174	0.024435	0.053418	0	0.084152	0.079356	0.065125	0.056513	0.017017	0.013756	0.103368	0.048762	0.038538	0.027442	0.038676	0.053381	0.051724	0.030883
Zm00001d036418	1	0.209493	0.0834	0.092968	0.053529	0.282665	0.072894	0.151076	0.483469	0.10776	0.092165	0.100212	0.167672	0	0.53248	0.18167	0	0.326706	0.317509	0.282789	0.14049	0.221048	0.104174	0.148218	0	0.049349	0
Zm00001d036420	1	8.96522	4.27277	8.79223	8.54063	5.51821	8.69705	13.8099	19.6423	16.8203	20.4858	22.9641	23.9122	37.1889	19.694	29.1312	20.0634	17.4795	14.3492	11.5971	12.2699	9.48739	4.12755	11.4914	3.18416	3.43821	3.48433
Zm00001d036438	1	0.579347	0.495956	0	0	0	0	0.645401	0	0	0.515807	2.3923	1.54338	4.42356	3.2928	0	0	0	0	0	0	0	0	0	0	0	0
Zm00001d036465	1	10.1797	5.63457	13.043	6.10556	6.78084	10.5448	31.238	35.5313	30.0966	41.481	73.8794	57.4288	82.1761	61.4019	80.9844	56.413	49.7601	49.774	30.7984	32.7482	42.143	23.1022	20.7599	18.2873	13.8718	14.532
Zm00001d036616	1	49.904	29.0975	48.3081	40.1183	36.6574	44.9802	69.6512	69.172	58.6677	24.188	27.7173	35.7624	63.3333	80.17	72.6504	57.3659	83.3082	57.0302	40.6685	53.465	43.6842	20.955	39.9896	33.8269	13.8106	34.814
Zm00001d036723	1	0.008746	0.007991	0	0.03073	0.024268	0.046501	0.057528	0.111521	0.114261	0.142697	0.389676	0.156178	1.04154	1.07852	0.950951	0.430767	0.631781	0.70156	0.600529	0.382932	0.651642	0.322139	0.24237	0.155549	0.320571	0.247582
Zm00001d036726	1	0.195346	0	0.517578	0.044554	0	0.041022	0.042005	0.054031	0	0.038445	0	0.449988	1.70545	3.33826	2.92322	0	0	0.087901	0	0	0	0.260348	0.61604	0.170741	0.246366	0
Zm00001d036736	1	3.72936	5.624	3.18938	3.62694	4.19519	2.14903	1.26292	1.49888	1.33788	3.23443	4.8597	3.75534	4.11755	3.63216	4.9534	6.07015	3.32161	5.66881	1.25618	1.31937	2.51853	2.78226	4.39442	3.0415	1.51871	1.11292
Zm00001d036747	1	3.01986	4.693	7.03145	2.9006	2.90392	6.47097	14.1926	8.93555	13.4246	5.38007	6.55037	2.09509	7.74573	9.6779	9.83407	9.07068	5.21941	5.14241	5.9868	5.06379	5.1654	7.57973	6.69099	5.27093	6.35908	5.29679
Zm00001d036873	1	7.94829	7.53569	12.9684	13.4229	8.59337	6.52846	5.82848	10.7137	9.43359	5.08286	15.5231	5.80734	13.7141	11.9266	12.7806	6.51342	6.16848	3.82718	7.236	11.1143	0	9.91219	3.8135	1.65274	0	4.33013
Zm00001d036902	1	2.90419	0.21195	1.31943	1.91702	1.62207	0.245497	8.09222	5.05859	4.2642	8.95706	16.2916	13.3302	12.3683	13.673	18.6379	14.1943	22.2614	14.7549	2.37515	5.22854	5.37593	2.35062	5.99354	4.08524	7.1175	2.8191
Zm00001d037001	1	13.7074	14.5393	13.068	11.6016	10.1281	12.4917	16.8911	13.3816	19.0009	15.5668	17.7	13.4626	16.3768	17.1102	16.2442	18.2627	17.4039	15.1482	15.2229	16.2248	14.925	14.3773	13.7453	13.8324	12.9946	12.7044
Zm00001d037146	1	0	0.133662	0	0	0	0	0.081676	0	0.257908	0.293279	0.757024	0.430415	2.15009	3.12605	5.24755	3.44582	1.37129	2.56645	0.455565	1.815	2.25123	0.41653	1.37549	0.110968	0.079264	0.286657
Zm00001d037165	1	12.8343	4.1662	14.9233	2.521	4.60426	3.32699	13.8415	21.4918	10.2714	18.3833	24.1635	20.1979	49.7568	16.6778	22.229	11.795	6.86277	13.3504	2.34611	1.02133	1.01667	0.406794	4.68774	0.136447	0	0.234462
Zm00001d037180	1	9.79669	5.42036	9.87776	9.91575	7.8571	6.69277	9.51445	8.85317	9.30051	14.2577	13.8356	12.1385	17.1471	10.0833	12.9204	11.691	11.8911	11.9252	3.96096	5.47121	8.05332	2.10616	3.88569	0.675005	0.302831	0.364089
Zm00001d037205	1	8.08271	1.80562	5.69624	1.19058	0.668105	1.15118	2.01633	3.11978	4.59716	9.14905	14.9458	12.6154	79.4735	38.4402	51.6101	4.36217	5.51695	6.0221	8.21938	5.54717	6.04262	1.34024	1.27404	6.67718	6.41452	5.27829
Zm00001d037214	1	10.4146	5.38605	9.88593	6.07992	5.60078	9.52987	33.8428	34.8342	40.7233	36.2188	47.9916	44.5925	78.3743	95.8133	83.698	62.039	61.5367	55.4057	55.1707	65.3162	53.1655	39.4931	46.9008	12.696	10.3106	13.4178
Zm00001d037271	1	26.747	24.5326	28.7865	23.6892	23.7991	25.0031	46.9057	43.6808	51.4327	43.8995	45.4438	49.1848	40.937	41.9428	44.6193	70.2025	57.5785	59.7145	28.2956	33.4826	31.1303	27.6532	27.8452	4.61803	2.44572	5.48529
Zm00001d037480	1	3.28186	1.33851	3.78504	2.62042	1.15859	2.4892	10.6267	10.3194	10.3897	25.7319	27.6618	26.1495	19.61	22.8901	21.8737	12.4709	10.7848	13.1699	15.9556	14.4649	12.1049	6.41443	7.76196	4.14259	3.21125	3.00457
Zm00001d037484	1	21.5584	12.4335	20.18	12.1946	10.8085	14.1064	57.5723	66.2359	78.1853	109.44	151.141	132.307	160.64	146.183	151.112	127.485	122.105	119.931	91.5058	96.8801	95.924	74.5544	94.6402	51.0117	43.3372	44.151
Zm00001d037492	1	61.5445	65.6048	62.3379	73.4194	69.219	64.8832	71.4065	67.5646	72.9707	66.8857	95.0039	90.1448	94.6267	107.956	110.353	62.713	53.0879	54.4439	28.7239	29.639	27.3969	19.6403	26.45	9.35159	6.56973	8.8699
Zm00001d037497	1	20.0992	26.9372	23.3519	22.755	24.4483	24.5749	16.2014	14.2901	19.1391	19.4355	30.839	26.5842	60.7483	82.6124	77.6928	39.5384	29.6031	36.5492	41.6985	47.8141	41.2432	29.618	33.3893	12.4826	11.2878	10.7564
Zm00001d037547	1	0	0	0.052915	0	0	0.167707	0	0	0	0.039288	0.690758	0.344914	2.81264	3.54273	1.28796	0.671066	0.999118	1.25821	0.144209	0.954659	0.563803	0.266097	0.797737	0.232768	0.293813	0.150991
Zm00001d037562	1	0	0	0	0	0	0	0	0	0	0	0	0	0.278501	0	0	0	0	0	0	0	0	0	0	0	0	0
Zm00001d037651	1	3.33925	2.78815	3.32291	2.89317	3.43731	2.80583	7.21576	6.88966	9.23319	8.09257	12.2613	10.0472	17.6792	24.104	25.3599	12.2121	14.1429	15.9383	18.9036	14.1046	16.2623	5.97649	4.59547	3.69781	3.10169	6.27538
Zm00001d037656	1	0.523219	0.154752	0.695279	0.066245	0	0.121641	3.19977	4.18407	0.465739	0.170525	9.19289	12.0784	12.6876	14.9681	1.49895	0.53204	0.891658	0.919658	0.140213	0.348629	0.273862	14.4213	12.6181	0.936446	1.46639	0.220396
Zm00001d037689	1	0.266578	0.316278	0.549862	0.202807	0.210216	0.117002	0.28565	0.092101	0.140092	0.153895	0.761315	0.760233	0.373275	0.670151	0.544809	0.339837	1.63127	0.622326	0.3432	0.132308	0.03481	0.148415	0.209742	0.096639	0.350207	0.111685
Zm00001d037721	1	0.520709	0.092577	0.22978	0.079188	0.093809	0.072959	0.11187	0.095998	0.159795	0.342098	0.400582	0.900594	1.46432	1.12525	1.29887	0.6366	0.289215	0.624187	0.04176	0.138163	0.054435	1.19598	0.620022	0.101018	0.291869	0.437133
Zm00001d037724	1	1.58892	0.31216	0.413651	0.703719	0.979407	1.2523	3.95738	2.64526	5.20021	7.88522	16.0483	7.86632	13.0951	7.28461	13.3644	10.9822	6.4774	9.36103	0.79645	0.590148	0.975705	0.173395	0.205143	0	0.509018	0.308854
Zm00001d037745	1	0.585559	0.4747	0.389456	0	0.064283	0.050078	0.458757	0.167263	0.250256	0.305747	1.23668	0.824762	17.9812	19.9054	23.4139	8.37276	7.85479	8.83559	8.85689	8.40219	5.79982	1.77346	3.56652	3.01373	2.67642	3.41449
Zm00001d037751	1	46.2589	15.958	49.7013	19.3612	17.1799	20.7746	60.816	86.7477	60.6008	64.7259	67.0344	85.6772	153.63	76.6909	123.827	100.886	97.8243	92.4444	31.3759	26.6238	40.3166	18.283	47.1728	7.04404	2.73209	5.56634
Zm00001d037818	1	0.58456	0.325766	0.871849	0.448303	0.821676	1.15707	0.088926	1.27945	0.345886	0.378062	0.7389	0.318568	2.47506	0.924951	1.98693	1.21602	0.71181	0.983681	0.944673	0.489432	2.11449	1.21517	1.12589	0.917886	0.756037	0.589341
Zm00001d037828	1	29.7714	18.7446	33.1464	21.9864	25.4031	29.5506	43.5603	45.6907	47.169	51.9385	56.5744	49.7812	164.179	134.513	168.454	8.2566	5.7957	6.96011	18.8543	17.3792	14.8724	4.67176	4.07982	6.98935	7.74692	5.55609
Zm00001d037847	1	16.944	6.21418	17.877	12.0706	5.16443	9.89092	42.5726	38.1355	36.0533	39.9152	38.964	32.8032	116.067	95.3507	78.4801	37.283	23.6219	37.4988	19.1198	26.6849	23.4934	17.5965	30.9988	6.90719	7.16192	4.64162
Zm00001d037857	1	1.36542	1.42291	1.60663	0.548651	1.19161	0.585759	4.00504	4.45052	3.93233	6.54822	6.67516	4.75223	15.7108	18.9444	13.4513	6.11472	5.2849	9.21324	6.99016	5.15904	5.30393	7.2694	7.12768	6.27165	5.23373	3.66589
Zm00001d037889	1	5.44883	7.62784	5.75106	8.31342	5.32905	5.63238	8.00669	8.87588	8.72811	6.83022	7.70849	14.5348	14.0071	8.99474	11.2751	7.9802	12.2316	9.98156	8.7514	7.39829	5.47623	4.83195	5.153	4.51739	2.50626	2.41429
Zm00001d037903	1	24.4063	11.1065	39.9087	13.5985	2.01245	3.1254	127.497	176.331	155.234	174.408	318.866	169.758	256.515	220.933	283.227	100.425	87.4194	117.266	108.629	120.545	108.58	43.2169	28.6838	57.9686	32.6118	39.3507
Zm00001d037904	1	3.9983	2.74694	4.3546	3.33731	3.13504	4.5987	3.81695	3.48368	4.37139	1.06996	3.73208	1.61532	5.99303	4.55209	5.11125	3.41526	5.49939	3.00756	4.18265	3.87338	2.79996	5.03118	4.92332	4.06071	2.63834	4.00599
Zm00001d037934	1	9.80008	7.71444	9.51613	6.27064	5.96726	6.56121	25.2085	25.064	25.2671	40.2606	63.4066	56.7843	98.4292	108.947	102.976	46.9458	47.8278	32.7674	14.689	16.4417	17.0808	12.2088	23.19	4.23415	4.11411	3.82728
Zm00001d037968	1	0.279523	0	0	0.117304	0	0.106995	0.506309	0.258273	0	0.099348	2.79862	2.38252	13.6289	10.7152	0.959901	0.313496	0.130724	0.235462	0	0	1.13658	3.48987	1.57745	0.152893	0.097926	0
Zm00001d037969	1	0	0	0	0	0	0	0	0	0	0	1.37286	1.33347	0.764207	1.70547	1.27673	0	0	0	0	0.513074	1.58537	0	0	0	0	0
Zm00001d037974	1	0.902799	0	0.897559	0	0	0.390307	5.0209	7.45272	9.67584	18.9698	21.8282	18.5605	38.1644	46.6266	37.8163	13.8829	9.88768	10.1208	8.20957	11.5825	11.0742	5.28234	8.00432	6.16698	8.33025	8.09797
Zm00001d037978	1	11.3404	12.3219	11.1962	15.461	16.6616	15.0218	14.8364	14.3241	16.0257	24.8955	40.1938	31.1416	75.0455	63.0914	71.6261	52.8609	47.0664	47.321	36.5614	37.3784	42.0135	18.651	28.5454	5.54278	4.14537	5.30625
Zm00001d037983	1	0.035557	0	0	0.081108	0	0	0	0	0.04091	0	0	0	0.100019	0	0	0	0	0	0	0	0	0	0	0	0	0
Zm00001d038023	1	0.18448	0.027341	0.325424	0.105225	0	0	0.429028	0.765112	0.566662	1.18329	3.10344	2.67432	20.5458	20.3704	25.9701	9.4938	10.7385	9.25141	9.44082	4.24913	8.942	8.51886	12.5061	3.39619	2.35892	2.02989
Zm00001d038101	1	19.2781	12.5713	17.3813	11.9432	10.2406	11.9308	39.1469	40.3273	44.1435	56.8284	79.2197	74.7016	97.281	96.0671	107.022	60.8527	59.2651	53.5193	36.1709	40.5897	42.9844	24.7878	38.7513	8.3855	7.1754	8.95484
Zm00001d038249	1	1.17813	2.24223	1.59823	1.78054	2.10919	3.40904	1.95791	0.273215	4.14318	1.28718	1.38449	0.817976	2.91511	4.6351	5.29663	4.44581	3.64566	2.97098	1.44098	1.20555	1.8655	1.49193	2.52412	3.28212	0.825299	0.758767
Zm00001d038334	1	22.3923	21.7848	24.1069	23.4906	21.5344	19.6465	18.1422	20.5222	22.6941	18.5548	20.2531	20.7212	44.3317	50.0775	47.4033	24.6075	20.4063	23.0126	35.3541	30.6701	28.7445	24.8747	24.9702	24.7555	21.0537	24.7508
Zm00001d038352	1	6.49	7.10907	5.65203	5.77973	5.34871	5.11703	6.35266	5.51778	7.03349	19.0242	26.0347	17.631	80.7542	100.596	93.528	30.9372	34.1937	31.3756	92.9998	51.165	63.5609	26.9496	22.5291	28.9829	26.7802	34.7404
Zm00001d038371	1	0.413412	0.312724	0.622101	0.401032	0.50301	0.366825	6.5711	4.82927	13.336	25.0294	97.8466	78.5058	484.757	599.062	660.785	351.833	302.963	292.375	333.512	343.114	326.19	109.243	145.644	23.2991	16.4856	30.9764
Zm00001d038373	1	11.4165	7.56732	12.7652	9.96374	10.1547	9.08353	13.9798	16.8097	12.5043	16.2683	16.5711	19.3395	26.0171	17.2741	23.0023	5.22538	4.4062	6.08276	7.99642	8.83228	6.86421	4.36807	5.45909	1.07823	1.55501	1.98571
Zm00001d038447	1	17.2597	9.63973	16.1449	15.8327	14.1828	16.9421	29.4515	32.1134	29.7843	29.8554	28.8959	30.7315	56.3723	40.4194	46.1955	47.2108	42.9879	43.8968	30.6888	29.4391	26.0992	20.2354	22.4319	16.153	14.6671	14.4603
Zm00001d038448	1	34.4944	24.3755	34.2231	25.2293	25.9439	22.7564	45.7161	46.6566	49.7386	51.6278	55.5182	55.8931	82.6074	59.4066	72.3473	68.6975	57.3669	59.8445	30.8881	27.9111	26.4155	20.6891	39.1164	14.1958	12.9211	16.194
Zm00001d038471	1	7.72947	1.34241	8.71152	1.69438	1.59394	2.13915	2.19913	3.77178	2.39437	3.17688	4.67004	4.42016	13.9708	4.93968	8.56787	1.50314	0.786495	0.954128	6.50537	1.08362	5.47415	0.8753	1.87819	2.69096	0.940848	2.25023
Zm00001d038484	1	0	0	0	0	0	0	0	0	0	0	0	0	1.19964	0.305416	0.71824	0.141399	0.260825	0.211754	0.225029	0.093514	0	0.409622	0.196713	0.412299	0	0.472275
Zm00001d038549	1	0.26478	0.418622	0.739377	0.067127	0.119279	0.216633	0.347269	0.24402	0.203394	0.087134	1.06173	1.31625	3.05576	3.27019	2.01215	1.79918	1.26521	1.25483	0.919676	0.848065	1.29135	0.294505	0.772254	0.641171	0.494716	0.407192
Zm00001d038550	1	0.537081	0.440483	1.14978	0.61242	0.837114	0.563689	0.488818	0.571407	0.18988	0.406235	0.238143	0.416127	4.07532	6.79555	7.9938	1.82996	2.29736	2.78999	1.69096	2.09914	1.68505	2.15583	2.38924	0.90331	0.868406	0.520762
Zm00001d038577	1	0.490414	0.333898	0.830528	0.740958	0.275254	0.535817	0.957793	1.17582	1.58054	1.57991	1.99696	3.44984	2.16188	3.69111	3.97128	1.08513	0.629389	1.02243	0.534658	0.177091	0.327916	0.695511	0.787034	0	0.110047	0.364814
Zm00001d038638	1	0.49624	0.087787	0.132753	0.112912	0	0	0.107991	0.825542	0.900121	0.478671	3.54576	3.23805	1.99669	3.04795	1.66121	1.20718	0.27879	1.24527	0.841482	0.299883	0.624909	0.218466	0.420368	1.1759	1.56461	1.0094
Zm00001d038692	1	0.377096	0.263548	0.035614	0.061464	0	0	1.44447	1.00524	1.77009	2.90094	6.65134	5.99031	13.6747	19.5516	21.0656	9.4735	9.11342	9.42729	3.56141	4.84378	5.78394	2.63741	4.94775	0.078217	0.056617	0.23715
Zm00001d038721	1	0	0	0	0	0	0	56.3691	41.6969	51.7784	43.5485	70.5625	41.3985	81.8024	41.9836	47.5368	17.6126	36.7222	40.6075	41.5606	49.8038	50.9333	48.8567	48.017	43.7232	52.649	36.7299
Zm00001d038740	1	6.80407	11.7588	6.67502	0	0.335553	1.1401	4.68326	3.76642	5.76185	11.5747	8.84896	5.73337	8.60207	9.53944	11.6001	9.14535	12.721	11.004	6.67336	5.79519	4.39282	1.99487	1.50692	1.97659	0.880112	0.985951
Zm00001d038764	1	1.39961	0.746496	1.71399	2.15508	0.945548	1.08483	2.78158	4.7414	4.46933	4.68419	6.91431	5.14365	30.7914	14.6322	28.796	11.3896	6.46229	13.2614	11.0482	7.45095	9.32101	6.96049	9.86754	4.83694	3.19935	5.02321
Zm00001d038793	1	3.71667	2.72322	4.99122	3.81342	3.95288	4.53024	3.85175	4.56316	3.99873	5.06193	8.02788	5.40779	6.23021	3.12074	6.531	9.57549	8.01594	8.7429	3.86103	2.77982	2.98896	0.670021	3.32388	2.23789	1.46482	0.996306
Zm00001d038838	1	108.703	94.1317	109.72	109.71	112.636	130.268	218.542	210.154	227.595	172.694	199.969	187.199	306.956	404.672	414.019	249.287	216.073	186.651	212.929	218.112	130.372	86.9993	133.637	60.27	60.2402	72.6449
Zm00001d038873	1	1.47188	0	1.95904	0	0.968935	0	0	0	0	0.655261	0	1.9434	7.68654	6.59255	6.59757	2.15049	0	3.45718	1.73033	4.48778	5.81374	10.2944	4.11578	2.26771	3.04885	0
Zm00001d039010	1	105.234	36.8064	102.329	76.7354	86.6114	79.8711	120.765	183.245	122.505	206.09	221.009	249.55	401.772	238.403	334.67	284.386	265.908	234.037	243.841	249.751	281.997	72.0791	171.54	28.6284	12.6172	43.6405
Zm00001d039011	1	0.270383	0.472596	1.10779	0	0.362103	0.546437	1.20891	1.50805	0.888962	5.46748	9.45183	3.33612	39.6749	11.9621	16.3018	3.65107	3.89891	2.86335	1.66036	3.06683	0.429442	0.581772	0.875905	1.66752	3.40603	1.40281
Zm00001d039037	1	6.18451	5.76879	5.53901	5.03179	6.41477	5.59521	6.28728	7.22886	7.95078	8.94422	13.463	11.0494	7.85301	13.5428	14.5043	11.503	10.2611	12.1455	5.92604	4.99412	6.26856	3.08893	5.73402	2.20678	1.4286	1.84442
Zm00001d039053	1	18.4921	16.1127	17.2445	14.4351	17.3558	15.1193	15.0412	14.6587	15.0092	13.1685	18.3066	17.3293	39.2267	34.5485	39.079	11.5769	9.59074	14.7417	12.3333	8.22158	11.7021	5.36837	15.3443	3.53239	3.58181	3.66481
Zm00001d039099	1	0.410731	0	0.2789	0.465382	1.92955	0.837799	0	1.14338	0	0.959253	0.578549	1.13872	3.363	4.38136	4.74755	1.23913	4.40553	0.23943	0	2.52493	1.30137	0.222663	0.440469	0.312752	0	2.38324
Zm00001d039101	1	0.060229	0.1339	0.079675	0.171773	0.122092	0.063348	2.48861	1.45709	4.64892	9.00617	32.5137	23.813	24.9444	42.3517	41.1534	10.8191	8.27897	6.35568	1.81049	2.33516	1.22746	2.61235	1.48623	0	0.094949	0
Zm00001d039396	1	0.547071	0.125996	0.193423	0.341022	1.1663	0.883316	0.791791	0.406787	0.297981	0.262167	0.608835	0	0.634041	2.37893	0.91399	0.438486	0.202803	0	0.347817	0.145243	0	0.312227	0.457744	0.848594	0.543931	1.58395
Zm00001d039421	1	0.222158	0.423302	0	0	0.255911	0.786509	0	1.63037	0.616185	0.24785	0.62143	0.414029	1.19858	0.968487	0.440767	0.672264	0.903052	0.184729	0.289828	0.157715	0.332406	0.211694	0	0	0	0
Zm00001d039535	1	27.1048	31.0355	26.0151	25.571	26.1275	25.847	57.43	61.8533	75.5599	116.247	175.594	133.92	221.843	230.106	232.56	205.187	195.339	184.874	87.8253	87.3818	93.1271	52.5712	80.2623	15.8467	12.1194	14.2581
Zm00001d039559	1	0.442942	0.156845	0.236588	0	0	0.092155	0.192378	0.491028	0.402696	0.257245	0.126788	0	0.253681	0.581526	0.228191	0	0.372568	0	0.107177	0.178096	0	0.195311	0	0.130816	0.46552	0.416712
Zm00001d039591	1	9.44681	7.03086	2.789	6.98073	10.4747	6.49294	5.4683	4.28766	3.1876	3.83701	5.49621	4.27019	44.3305	14.9888	27.4303	6.50545	5.58033	8.61947	6.78649	3.78739	3.25342	10.9105	11.6724	8.13155	7.76843	9.53295
Zm00001d039647	1	0.718978	1.07811	0.773135	0.820647	0.555507	0.758086	0.531416	0.539334	0.491389	0.356384	0.29707	0.352862	2.43863	2.50447	1.36064	0.255245	0.45023	0.253699	0.670426	0.740722	0.750855	0.457824	0.789678	0.581045	0.641727	0.482394
Zm00001d039701	1	2.52084	0.890234	2.78704	2.00874	0.933181	1.99593	11.4618	15.4341	13.512	26.035	42.2403	30.063	159.688	152.822	148.364	48.8677	50.5848	60.6532	42.0805	61.6039	55.5031	31.0484	37.0782	3.71791	2.03238	3.91348
Zm00001d039770	1	8.98828	1.57794	7.45175	6.72973	4.58692	8.18238	122.023	180.155	139.013	482.613	801.205	630.399	1511.99	1532.49	1770.91	988.746	762.276	824.985	400.463	565.803	515.147	341.206	660.123	7.1594	3.48928	10.062
Zm00001d039926	1	0.587037	0.292789	0.410408	0.468486	0.47606	0.156572	2.81999	2.51892	3.99557	6.36299	15.9817	10.2648	21.6534	23.8314	23.3556	7.56331	5.83395	9.27256	10.2318	11.9017	14.2934	10.3122	9.34222	3.99322	3.07619	3.20155
Zm00001d039928	1	0.069463	0.307902	0.334823	0.316462	0.468633	0.072695	0.150269	0	0.158576	0.067661	0.398756	0	0.495013	1.21139	0.716019	0	0.291142	0.236084	0.167731	0.347875	0.218296	0.845205	0.513272	0.81627	0.511082	0
Zm00001d039929	1	1.05918	0.432988	1.41274	0.834798	0.439536	1.10328	2.47355	1.80594	0.927427	1.33962	0.700369	0.812498	1.97839	1.77984	2.83389	0.124046	1.48297	2.12885	1.28045	0.899679	1.66546	0.53948	0.258265	0.720462	1.28444	0.682682
Zm00001d039989	1	174.439	149.964	170.585	125.872	140.619	139.465	198.025	226.853	213.477	120.632	111.587	141.374	334.401	273.309	313.314	181.728	156.167	176.971	235.697	205.981	214.257	127.16	163.107	144.543	145.098	166.227
Zm00001d039993	1	8.09148	7.28869	8.62564	4.45799	4.10772	4.89725	1.21534	3.65443	0.725551	1.2214	2.46023	0.302389	106.519	25.1067	58.1241	2.30649	4.387	2.04423	0.26791	1.12213	1.38672	0	0.939571	2.33838	2.29763	2.25934
Zm00001d039997	1	23.9596	2.75535	26.7185	5.75105	9.40801	12.2749	14.8357	31.026	5.86327	11.1963	15.2734	22.6614	68.7529	24.6114	22.9868	3.63957	5.91318	15.8899	1.18758	8.71423	12.2878	14.3649	17.72	8.54187	2.79616	4.07204
Zm00001d040100	1	0.245437	0.144923	0.327382	0	0.220673	0.25564	0	0.453357	0	0.714299	5.62584	3.9624	8.53156	9.65165	1.89705	1.121	1.94741	1.76602	0.494537	1.23198	0.643223	3.61121	4.06304	4.09988	3.79013	0.933735
Zm00001d040149	1	0.238386	0.621163	0.327627	0.272488	0	0	0.319903	0.738753	0.274229	0.488654	0.556565	0.77964	1.63932	0.779267	1.10921	0.801831	0.731895	0.742346	0.287942	0.190747	0	1.07592	0.552251	0.069808	0.351183	0.151617
Zm00001d040201	1	18.5579	8.5568	19.8381	9.84452	8.96129	10.1527	12.9343	14.3235	16.6457	18.3813	24.0994	27.2455	46.0615	34.7393	40.7717	12.8182	11.9685	9.39266	12.9017	11.2647	10.2325	4.31383	8.13098	7.78669	5.9368	8.12816
Zm00001d040210	1	10.6575	0	3.35675	0	0	0	173.485	108.165	176.716	403.632	578.676	406.392	1633.83	1548.59	1457.52	481.254	330.578	661.632	482.265	703.781	714.562	488.07	488.086	155.987	73.2599	159.727
Zm00001d040240	1	2.1829	1.13303	0	0.688915	1.25356	0.351643	3.13864	5.7572	2.33443	2.48826	5.87827	8.73354	9.98294	7.85479	8.57625	5.43795	2.82134	6.93286	4.29015	2.93908	1.77278	7.22565	8.21002	2.3272	3.29869	2.24124
Zm00001d040244	1	15.5403	13.3182	12.231	8.75984	8.45834	8.26974	5.67511	5.12899	7.17874	5.82696	10.7545	17.448	15.8744	17.0206	14.0509	7.13738	7.18633	10.0397	3.553	4.09964	5.12337	12.3693	12.9148	4.00253	5.20073	1.5288
Zm00001d040246	1	1.22444	0.776031	1.31721	1.66099	0.787081	1.64694	3.71272	7.02095	5.60511	10.1497	20.9539	13.5336	37.929	25.4647	41.4176	24.101	29.5123	23.9166	15.3989	20.5721	21.3328	11.2996	16.8947	8.70941	6.74079	7.29467
Zm00001d040292	1	315.851	48.2492	302.866	50.0111	37.2127	105.642	415.401	617.548	131.292	113.281	168.173	154.32	5690.87	1899.8	1796.89	418.352	1636.87	1773.38	313.983	1510.83	1546.41	607.648	1654.98	1581.51	895.329	1491.43
Zm00001d040358	1	0.311656	0.294087	0.328435	0.163444	0.27659	0.362737	0.405137	0.597386	0.414119	0.369526	0.421608	0.497278	0.453796	0.36268	0.574013	0.478069	0.516193	0.404231	0.315347	0.304339	0.137181	0.511929	0.450206	0.311367	0.371446	0.197288
Zm00001d040368	1	0.538023	0.768048	0.47268	0.307503	0.482759	0.86142	0.205079	0.39324	0.783967	0.685768	0.441047	0.254824	0.46427	2.71786	0.13331	0.332119	0.328477	0.079234	0.230729	0.179813	0.178966	0.340392	0.250975	0.191148	0.162313	0.254712
Zm00001d040460	1	0.374358	0.375382	0	0	0	0	0.131364	0.390926	0.16108	0.448937	1.12804	0.853191	7.37608	1.89352	3.23504	0.967902	0	0.4372	0	0.494944	0	0	0	0.725926	0	0.536124
Zm00001d040461	1	0.31884	0	0.230314	0.490982	0	0.089783	0.11981	0	0.098093	0.87475	0.476937	1.53904	9.69638	4.46917	6.60392	0	2.17604	1.91648	0.313042	0	0.678462	0.761075	0.182417	0	1.17869	0
Zm00001d040504	1	1.90067	1.2532	1.29813	1.54724	1.02646	1.19395	29.1643	42.085	35.9553	91.3905	94.9023	92.7614	106.604	81.4995	104.328	51.785	58.0375	51.8485	16.8236	20.4006	26.7698	9.68789	15.0983	5.00465	6.96306	8.64182
Zm00001d040567	1	31.0804	23.2011	28.6823	23.6368	22.6398	21.8184	44.8871	40.5944	45.2316	46.8962	48.787	41.8309	99.152	103.309	110.373	69.8303	68.3209	63.1811	36.5	40.1747	37.2117	35.6189	41.0404	13.1701	11.8504	16.2324
Zm00001d040614	1	6.17283	2.54227	4.72029	3.49165	1.55664	2.35252	47.5556	46.7991	61.1581	110.443	169.886	131.215	180.679	183.507	183.181	112.381	93.7192	111.367	76.3061	81.0059	72.3536	52.6161	57.4414	20.4494	16.0093	22.3922
Zm00001d040777	1	0.844606	0	0.496673	0.249791	0.126818	0.197365	0.13432	0.562209	0.468366	0.524674	1.89607	1.21838	4.92065	5.91026	3.43102	1.24328	1.38913	1.47532	0.601883	0.808734	0.539476	2.26093	2.33251	1.86438	1.64382	1.02364
Zm00001d040810	1	0	0	0	0	0	0	0	0	0.059083	0	0	0	0.510195	1.5096	1.92751	0.314649	0.646081	0.174459	0.062116	0.102905	0	0	0	0	0	0
Zm00001d041059	1	0.126866	0.104599	0.132235	0	0.159702	0.1238	0.295911	0	0.20275	0.346533	0.564194	0.670103	0.177579	0.761899	0.773879	0	0	0.396922	0.137828	0.101988	0.189232	0.272863	0	1.03502	0	0.150353
Zm00001d041077	1	1.32948	0.252077	1.26938	0.648315	1.02406	1.97344	1.03241	0.789752	0.646294	0.550375	0.54316	0.134844	1.22637	1.14457	1.5897	0.28886	1.33275	0.865707	0.689814	0.860113	1.0461	1.77795	1.60808	0.140477	0.598832	0
Zm00001d041363	1	1.99998	3.08742	2.86337	2.29421	2.34589	2.70175	2.60993	2.4597	3.1963	2.81603	5.50387	4.80792	12.274	14.1302	11.3151	5.42446	5.42904	5.80528	4.96998	5.57655	5.60612	5.44625	5.12975	5.4582	5.21395	4.92188
Zm00001d041430	1	40.2391	18.8819	45.1967	10.2333	8.72767	16.812	11.7649	13.5509	13.0669	18.8424	15.8093	20.1097	47.4452	21.7707	36.5049	12.5452	10.7958	23.2452	9.0372	5.15887	8.84975	1.96288	11.7699	3.551	4.74064	3.71181
Zm00001d041593	1	86.5336	75.0014	87.4735	80.2219	69.7342	74.6158	113.039	107.652	115.865	136.764	150.297	141.312	242.546	283.615	292.538	209.438	198.646	199.101	173.076	192.541	176.933	119.689	121.334	54.8266	48.634	45.2642
Zm00001d041645	1	0	0	0	0	0	0	0	0	0	0	1.50591	0	14.9219	5.81896	2.76686	0	0	0	2.36709	1.083	0	6.01651	4.93857	0	1.10425	0
Zm00001d041726	1	0.748489	0.347209	0.344536	0.445456	0.1759	0.376335	0.139771	0.089986	0.074939	0.16047	0	0	44.3075	56.759	46.7351	16.0167	19.9654	24.564	15.8821	12.17	7.29649	2.46018	4.78549	37.432	23.4283	37.1153
Zm00001d041735	1	0.427347	0.352831	0.492873	0.339644	0.177152	0.179524	0.661672	0.816769	0.854489	1.12384	1.37899	0.672329	2.19772	2.61076	2.43878	0.643133	0.956873	1.68307	1.27445	1.84942	1.55743	0.540086	0.710416	2.3441	1.93537	1.46208
Zm00001d041773	1	1.45135	1.52976	1.4925	1.80152	0.905502	1.31403	1.71502	1.8204	1.8854	0.828469	1.67393	1.94675	3.86116	2.97541	3.10448	0.666993	0.489872	0.56351	0.537957	0.404369	0.293326	0.424901	0.400261	0.463053	0.385477	0.427461
Zm00001d041801	1	9.29859	9.76782	9.94067	5.66839	7.14275	5.82987	10.2794	9.79495	11.7963	6.11002	6.89869	7.83082	14.1693	12.6746	9.958	8.92486	10.2137	10.4814	8.26965	9.98748	8.2247	11.814	10.8867	12.8673	10.6309	8.22958
Zm00001d041856	1	1.62295	0.382554	2.17388	2.46097	1.4577	2.91601	5.30717	8.55303	5.38614	5.72342	9.57398	9.80181	6.0823	6.06479	11.6983	7.8909	7.30601	6.80136	2.49238	1.63727	1.70406	2.14057	2.2938	1.28507	0.454818	0.550905
Zm00001d041915	1	0.030183	0.072496	0.025781	0.038338	0.066022	0.030609	0	0.166841	0	0.032301	0.023311	0	0.113322	0.155039	0.040189	0	0.011953	0.135515	0.010375	0.024051	0.09116	0.036114	0.034168	0.070704	0	0.020451
Zm00001d041965	1	4.6942	2.8608	3.9822	4.51149	3.35947	3.84716	13.7902	15.0284	16.0584	24.1995	34.8858	21.3095	74.7396	77.0191	81.3396	53.3972	50.987	45.5466	48.211	47.0728	40.67	24.4324	24.0099	16.6395	11.5909	19.8642
Zm00001d042056	1	0	0	0	0	0	0	0	0	0.198441	0.167602	1.00663	0.496277	9.46027	3.97571	8.23573	0	1.01405	1.85859	2.82653	1.27207	3.9428	0.774926	4.18707	5.65603	1.30967	1.60175
Zm00001d042063	1	0	0	0.133774	0	0	0	0	0.970465	0	0	0	0.425478	0	1.20666	1.80251	0	0	0	0	0	0	0.220098	0.423592	0.444397	0.105097	1.01715
Zm00001d042092	1	4.04307	2.94674	4.72018	3.67005	3.52321	5.23067	7.53537	7.90964	7.56669	8.20657	7.25739	6.20962	7.34737	7.05322	8.91805	4.92235	3.5597	5.82572	5.81416	5.35763	4.72014	5.80203	6.40266	3.48168	5.53536	4.69935
Zm00001d042107	1	35.6016	18.8397	32.5622	24.9666	24.9378	26.8903	21.0129	35.2611	23.5157	26.7975	29.0161	35.9422	112.074	36.4361	70.8	10.9513	7.19324	14.0902	13.4022	6.69116	22.3653	4.55216	10.8048	6.38748	3.22558	4.7339
Zm00001d042141	1	0	0	0.086852	0	0.221696	0	1.62079	2.17761	4.15559	9.80424	19.695	13.5797	11.896	8.96599	11.5161	8.0746	4.96468	8.29331	12.037	10.1829	10.4441	5.61757	4.92875	2.48136	1.65531	3.88293
Zm00001d042143	1	0	0	0	0	0	0	0	0	0	0	0.057276	0.686397	51.7692	67.1856	1.89662	4.30974	8.67044	12.1207	0	0.079152	0.062329	10.326	13.2007	0	0.417624	0.050076
Zm00001d042160	1	13.6143	10.7054	12.6818	11.9329	11.3729	13.1416	16.3921	17.9078	19.2512	12.3497	14.4011	13.2546	23.5185	20.3136	22.959	13.5923	17.7079	15.3377	20.0016	21.4099	17.1116	21.5886	19.2691	19.3571	18.2411	17.004
Zm00001d042183	1	6.56509	5.24966	6.52577	4.9299	4.04825	5.89132	11.3389	11.0685	12.7188	16.5122	53.0358	44.599	85.4042	171.764	147.7	94.8532	90.2005	83.1559	82.8224	83.2061	57.2234	49.7592	46.0224	36.3644	46.2065	42.7654
Zm00001d042216	1	144.655	91.3713	132.612	195.417	179.603	183.206	256.487	299.221	292.407	295.459	375.165	334.648	317.408	282.305	309.022	349.722	332.021	330.078	290.475	280.411	215.789	209.017	229.263	151.298	140.168	143.761
Zm00001d042224	1	0.866369	0.748475	0	0	0	0	0	0	0.465231	0	0	0	0.66593	1.48699	2.22127	0	0	0	0	0	0	0	0	0	0	0
Zm00001d042285	1	0.351489	0.175934	0.261207	0.626738	0.356371	0.254557	1.45939	1.82153	2.23143	3.39183	6.82549	6.42218	16.0314	12.8747	12.7034	6.88941	5.41749	5.93223	3.14065	3.05275	3.69813	7.80336	7.16701	4.84165	3.948	3.25799
Zm00001d042307	1	1.51202	0.727469	0.369919	0.780732	0.73992	1.98446	0.753529	1.33596	1.85422	5.50159	10.7454	2.70574	10.0078	19.3164	13.083	3.7512	6.41492	3.95281	21.5675	16.8668	20.8227	3.00862	1.16984	0.822935	0.866758	3.86542
Zm00001d042437	1	12.9513	12.8611	14.5181	11.9137	12.0006	14.1075	13.8641	12.0587	13.7713	17.2013	21.2204	17.9223	24.9905	26.5696	27.24	23.4756	9.32282	27.302	25.5843	19.8254	22.7593	16.0411	20.2166	13.255	11.8437	15.4843
Zm00001d042443	1	26.2339	16.7189	24.7596	17.2943	19.6046	15.6443	27.8459	38.3166	34.1883	30.1251	45.083	28.6449	317.61	210.509	351.734	98.31	107.507	106.069	49.1347	44.2311	77.6894	31.8695	58.0119	38.5166	33.3162	32.5131
Zm00001d042447	1	0.303141	0.304918	0.257176	0.271904	0.102508	0.120424	0.34292	0.109771	0.258618	0.464083	0.494067	0.299212	0.481599	0.481023	0.857589	0.193842	0.328469	0.286138	0.309021	0.520909	0.185862	0.512244	0.270213	0.245431	0.173452	0.106434
Zm00001d042449	1	2.73237	1.2896	3.55365	1.25865	0.31391	1.58134	7.15242	6.43703	9.38132	14.8357	16.6312	12.828	32.5427	51.7885	46.1678	31.3904	28.6141	29.1091	28.2601	23.4744	18.5984	5.98742	8.8817	0.510789	0.244399	1.02851
Zm00001d042461	1	4.83117	3.18976	4.0742	3.56513	2.76047	3.37904	5.05182	5.80029	5.18091	5.44709	4.66639	4.48462	7.39644	6.0755	7.87449	6.06507	4.35945	6.36987	5.22794	2.87967	5.62974	2.65864	3.58175	2.7829	3.11918	2.94501
Zm00001d042482	1	2.82814	3.05925	3.00317	2.84039	2.80617	3.27438	2.11155	3.99027	4.66521	3.59438	5.18807	3.48712	16.5235	11.2157	13.3539	9.37334	9.53457	8.40404	6.27097	5.4318	6.90933	1.3788	3.41614	7.31493	4.42535	6.40033
Zm00001d042487	1	11.3961	10.6006	12.2075	8.50049	6.63526	8.08113	17.3652	15.0331	18.5213	17.1329	23.4707	21.3991	33.3767	34.2581	37.0559	30.5408	29.7834	25.0427	14.7523	15.2236	12.5153	9.87273	12.3419	3.13903	3.09089	3.86872
Zm00001d042553	1	0.556039	0.060248	1.23622	0.516751	0.080483	1.01622	0	0	0	0.022334	1.37183	1.65377	2.90376	2.77827	1.59179	0.327049	0.582093	1.57242	0.517385	0.205373	0.588943	0.419561	0.859478	0.800403	0.521224	0.746873
Zm00001d042574	1	0	0	0	0	0	0	0.977718	0	0	0	0	0	1.30801	2.99223	1.16416	0	0	0	0	0.914438	0	0	1.02841	0	0	0
Zm00001d042627	1	52.1302	50.4822	49.2798	36.2118	35.6537	38.6614	58.7859	59.5483	71.9601	65.5854	86.0447	77.5824	194.626	156.319	154.827	84.9697	72.6871	91.6216	99.9113	88.9631	81.7734	76.4877	70.6707	47.3525	51.3398	52.7318
Zm00001d042659	1	0	0	0.374573	0	0	0	0	0	0	0	0.132804	0	0.59882	0	0	0	0	0.24602	0.29361	0	0	0	0	0.328513	0	0.104409
Zm00001d042664	1	63.3968	53.3687	56.5845	52.115	48.9846	53.9562	105.692	105.61	121.266	161.063	196.554	162.626	439.735	244.895	296.054	50.1351	47.8776	44.9241	19.1352	16.5295	14.6863	52.0321	45.1051	18.2632	22.8903	19.2852
Zm00001d042758	1	0	0	0	0	0	0	0	0	0	0	0.37126	0	3.77786	2.62414	4.17569	1.12396	0.05109	1.1579	0.221276	0.183055	0.634503	0.040863	0.463829	0.214183	0.038655	0.231648
Zm00001d042764	1	5.32169	4.98746	5.22194	6.03872	4.64016	5.81201	10.1914	7.00044	9.29847	12.1459	16.8944	10.986	21.5057	32.4761	30.2393	12.686	12.1041	12.4258	14.8099	17.2887	17.1774	10.7576	10.9038	5.19506	5.29226	4.89538
Zm00001d042786	1	6.62378	7.19073	6.97873	6.78204	7.85411	7.43486	5.11398	8.82095	6.29021	6.13205	8.46346	8.46416	28.2984	18.3774	25.379	7.85403	6.35923	8.88308	14.0886	13.9905	14.5165	17.1512	20.2558	12.5942	10.1065	11.1126
Zm00001d042800	1	5.08266	4.93719	4.86783	3.03298	4.38082	4.07597	4.77278	4.76886	5.54206	5.76627	9.19636	9.94164	11.6918	8.39194	12.308	10.4137	6.17103	9.85627	0.924464	1.55093	1.24223	0.36339	1.59003	0.169092	0.049007	0.234471
Zm00001d042834	1	0	0.444251	0.09535	0.244628	0	0.243278	0.387396	0.396599	0.213018	0.348464	0.308171	0.306745	1.22313	1.5051	1.47623	0.109092	0.900635	0.324617	1.14965	0.717431	1.12519	0.553918	0.755629	0.631409	1.50499	1.02269
Zm00001d042862	1	7.60355	3.80091	5.55587	4.58531	6.81412	7.92042	59.0195	49.993	42.2291	16.0451	31.4865	23.9177	104.367	49.3017	77.2892	27.2951	22.0953	47.443	1.43503	1.84465	1.58343	2.97436	4.4483	2.55577	6.13445	1.78056
Zm00001d042870	1	0	0	0	0	0	0	0	0	0	0	0.041768	0	0	0.062506	0	0	0	0	0	0	0	0	0	0	0	0
Zm00001d042909	1	0.385932	0.136772	0.10288	0	0	0.241388	0.418086	0.10691	1.84686	1.19987	3.31947	3.41233	22.0174	20.8875	22.8725	5.28987	0.863884	6.48232	0.839399	1.00647	0.849347	1.36373	2.85297	0.681722	0.8112	0.88032
Zm00001d042993	1	0.195855	0.034863	0.103462	0	0	0	0.671224	0.270635	0.88217	2.30861	3.76566	2.15357	2.52085	2.29863	1.49167	1.22868	0.949307	1.1844	0.446952	0.582947	0.245481	1.09084	1.29401	0.567599	0.452841	0.68899
Zm00001d043050	1	5.27809	4.65514	6.72992	4.89106	3.73827	3.86636	9.90227	8.87219	6.86807	15.215	26.8436	15.0326	71.4302	50.8889	66.223	29.8977	28.88	36.7603	30.4148	24.2349	32.8789	19.9909	19.805	32.2362	33.8676	39.0668
Zm00001d043062	1	0.515199	0.083249	0.165164	0	0.126518	0.196901	0	0	0	0.092373	0.045038	0	1.00807	1.95416	1.00674	0.333938	0.216534	0.105128	0.075057	0.072407	0.146781	0.069403	0.163871	0.045364	0	0.039277
Zm00001d043087	1	7.51029	3.11676	6.10196	1.94072	3.06539	2.82801	7.94714	12.3117	8.35773	8.8491	11.6836	8.68641	42.8924	16.2587	25.6275	6.9128	7.21068	3.38557	4.5554	3.56219	3.40627	2.12442	5.79364	0.338405	0.956661	2.31943
Zm00001d043088	1	1.35216	1.09062	2.21987	0.391575	0.511827	0.267396	1.24711	1.84071	2.10864	2.22027	3.99007	5.64257	8.54828	8.6918	7.86765	3.69834	3.01951	3.76303	1.57615	3.08024	2.60934	1.98674	3.68636	2.60262	1.32638	1.1336
Zm00001d043128	1	0.329942	0	0.087798	0.150338	0.44525	0.137866	0	0.274077	0.301527	0.06435	0.189498	0.188729	1.4064	1.50818	2.12624	0	0	0.224094	0	0	0	0	0.278373	0.193675	0	0
Zm00001d043139	1	0.562995	0.230442	0.714041	0.764846	0.585842	0.592181	1.22898	0.511756	1.09717	0.684472	0.907565	1.06296	0.727815	1.65461	1.15217	0.496115	0.675496	0.582891	0.831139	0.744205	0.884639	1.79734	0.928863	0.81397	1.14426	0.516266
Zm00001d043197	1	0.845165	1.61432	0.951346	0.518419	0.526424	0.203778	0.140516	0.360017	0.371421	0.380513	1.86723	1.11591	1.75452	1.62702	1.34071	0.792858	0.544545	1.03007	0.627638	0.910863	0.306382	0.647306	0.959783	2.00298	0.683265	0.98688
Zm00001d043238	1	0.12185	0.052057	0.153269	0	0.082334	0	0.266203	0.168451	0.404694	0.900617	3.11102	0.819628	4.21281	3.94868	2.86515	1.67314	1.59376	2.28529	1.20827	0.873642	1.03542	2.52222	2.92986	1.50144	2.2682	0.9461
Zm00001d043258	1	0	0	0	4.08481	1.2096	1.81774	0	0	0	0.833652	1.28129	0	14.6258	5.08241	13.0739	6.78963	0	2.14904	1.05438	0	2.89988	1.01444	0	0	0	0
Zm00001d043270	1	12.4058	17.3634	14.4613	7.31599	9.67117	11.361	12.7783	15.5624	15.9057	21.3714	21.4031	21.7182	22.806	21.1254	23.2063	8.49863	6.65929	9.30985	11.1153	10.8801	12.79	6.45763	7.10506	4.81	2.69245	4.1509
Zm00001d043395	1	4.81486	3.67425	4.97253	2.84677	3.04359	3.63377	10.1424	10.8394	12.9577	11.3053	14.6198	11.6675	17.5466	14.6566	15.8511	6.23656	7.01636	5.73548	6.94263	6.45328	6.04638	5.95538	5.35972	3.27726	2.64988	3.05798
Zm00001d043549	1	0	0.148899	0.112182	0	0.113374	0	0.182405	0	0.286922	0.651983	2.28766	1.67571	2.64417	1.37826	1.9493	1.27973	1.64868	1.0512	1.01663	1.68872	1.7188	0.556445	0.799738	0.371977	0.353431	0.319945
Zm00001d043587	1	0.981369	0.745355	0.411225	0.218503	0.129421	0.428484	0.692739	0.727781	0.441849	0.757578	1.41779	1.34911	1.71029	1.13513	1.11217	0.512557	0.563943	0.402482	0.316381	0.118837	0.262573	0.239806	0.200922	0	0.100623	0.030092
Zm00001d043616	1	0.822161	0.33214	0.54444	0.51144	0.100978	0.510273	0.843471	1.08525	0.386816	0.294362	0.592729	0.645919	1.5778	0.686866	0.964246	0.228392	0.41533	0.504282	0	0.037203	0.117221	0.166064	0.235657	0	0	0.047078
Zm00001d043680	1	9.58413	5.75294	9.50524	9.31789	11.4682	9.69874	16.5279	16.8711	17.0095	14.7741	16.1696	18.551	25.8638	20.5615	20.761	12.9164	12.8186	12.0046	9.83211	8.3409	9.92725	11.4757	12.783	10.6022	11.1135	10.4666
Zm00001d043702	1	18.7208	3.68736	11.1966	18.3753	3.5511	12.2901	7.01292	3.77206	5.88063	76.2446	60.586	60.7253	199.629	48.7904	107.713	17.553	49.646	9.21896	0	0	0	1.4946	4.37934	3.90266	0	0
Zm00001d043773	1	8.0473	9.44613	9.45217	8.09783	9.4109	9.21908	14.9319	15.1799	18.4472	24.5981	50.5136	43.4406	43.197	61.2687	57.3132	57.8108	50.28	43.2313	18.8685	27.4459	22.7842	19.2326	23.7986	2.07223	0.839443	2.12669
Zm00001d043830	1	19.7374	3.74278	16.9026	7.70798	11.0879	14.4015	18.394	30.4122	14.2073	33.8688	37.4342	34.52	130.969	68.7447	95.9793	63.0459	53.7853	78.2789	48.9557	37.8354	93.5278	22.9811	41.5252	64.9529	33.8497	50.6521
Zm00001d043831	1	90.425	101.529	93.9703	61.9367	68.0908	74.006	96.2007	88.3843	109.56	69.6894	77.8731	83.844	185.301	206.651	220.732	147.365	125.849	132.523	110.138	124.29	93.677	97.3504	96.1415	89.7178	75.6233	84.8967
Zm00001d043870	1	0.508402	0	0.524233	0.108811	0.23631	0.217824	0.374062	0.241452	0	0.646033	2.36692	2.71491	6.90414	6.0677	2.74854	1.31312	1.07739	2.0799	1.0682	1.14987	2.04066	1.93013	2.64619	6.34756	5.57687	1.51617
Zm00001d043911	1	10.5749	11.4712	9.68297	11.3416	8.64689	10.9411	15.0704	15.8624	15.427	20.23	22.5495	20.0419	35.5659	34.1222	36.6038	27.6787	19.1125	35.3565	27.0967	24.6109	20.5961	24.1388	23.008	11.3321	15.3429	13.8577
Zm00001d043929	1	105.9	28.2483	100.893	28.1066	26.8034	35.0808	148.898	225.364	178.433	359.892	408.542	440.492	703.619	376.205	561.104	131.465	108.646	140.857	68.7232	63.213	69.5377	32.3236	92.1371	1.69138	0.538648	1.05339
Zm00001d043935	1	0.247367	0.219784	0.273182	0.188045	0.278457	0.173084	1.55206	1.42553	1.80014	5.35128	6.41653	3.79674	24.865	16.1501	19.2515	14.7982	6.8203	14.3846	2.77927	1.60185	1.94022	4.39428	4.68178	1.38216	1.42988	0.935404
Zm00001d044010	1	0.055215	0	0.146675	0.062924	0.074544	0.288987	0.178664	0.305647	0.063235	0.378274	0.873478	1.02924	5.94063	3.41675	5.11079	1.68476	2.2315	2.30684	1.33129	2.26142	1.73372	1.3458	2.03543	1.93896	1.91501	0.767189
Zm00001d044045	1	10.5037	3.15239	11.9112	3.35773	3.02845	4.21934	107.951	95.2301	103.161	38.4542	42.5175	45.9619	99.9977	87.1631	101.886	92.5395	85.8655	88.9951	39.5117	46.6822	43.0102	79.0538	87.7725	32.7937	42.8065	34.1556
Zm00001d044071	1	3.00393	4.44515	3.83209	2.504	4.8194	2.81574	1.76726	1.56094	1.00265	1.5901	2.35051	2.33113	4.97898	10.2188	9.93415	1.62379	2.44766	3.82637	1.51155	2.25594	1.0823	2.63102	1.71708	0.368567	1.12129	1.822
Zm00001d044073	1	0	0	0	0	0	0	0.674316	0	0	1.69928	13.0595	2.0384	11.5542	16.035	18.343	13.4496	8.7543	9.38179	0.369764	1.86523	0	2.58327	2.60852	0	0	0
Zm00001d044074	1	0.045496	0	0	0.103739	0	0.047712	3.57535	2.51746	4.70018	7.19238	26.2747	29.4089	55.7636	78.6867	86.8444	34.3858	27.0904	28.0376	5.15052	7.48491	3.99772	4.24034	4.35551	0.199179	0	0
Zm00001d044100	1	0.159989	0.07086	0.10667	0.182147	0	0.166694	0	0.110812	0.091087	0	0	0.570005	0	0.524067	0.721383	0.487214	0	0.181689	0	0.160559	0.377313	0.176595	0.084507	0.707065	0.252217	0.101413
Zm00001d044138	1	7.76226	7.729	5.89292	6.92727	7.90105	6.13638	5.9809	6.45249	9.26067	6.94411	6.96725	5.54867	21.3011	11.0903	17.3929	3.54475	3.10218	2.8638	3.38247	3.93727	3.39583	3.80468	5.08664	3.48303	2.29463	1.8985
Zm00001d044190	1	2.80567	1.90133	2.98537	2.10968	1.25109	0	4.8928	4.29438	7.46888	7.38815	12.1588	5.52428	37.6436	43.7351	34.7303	9.79426	6.76874	12.5255	9.57602	10.6321	8.92417	7.68697	9.80564	3.38243	3.26867	5.67601
Zm00001d044208	1	5.41128	6.93914	5.57529	9.12042	7.63458	7.84163	7.02497	5.88161	8.21264	9.49933	9.28115	9.31517	16.2423	10.8637	13.6172	9.23557	8.04992	11.6285	10.63	10.8122	11.928	10.0437	7.99324	11.3588	10.467	10.8526
Zm00001d044228	1	1698.05	1880.9	1932.47	2859.81	2566.31	2377.48	1956.85	1968.97	2326.66	1955.39	1815.73	1734.53	7327.9	5798.52	6765.42	1850.39	1502.86	1881.24	2021.36	1894.32	1524.27	989.218	968.628	2171.26	1787.71	2284.62
Zm00001d044230	1	0.345502	0	0.130991	0	0.199955	0.103447	0.797623	0.409733	1.01889	1.21004	2.20235	0.779651	9.20584	7.33105	8.27452	2.10946	2.06142	2.7272	4.40054	4.82637	3.17601	2.68188	2.5455	3.24467	4.20181	5.10783
Zm00001d044237	1	0	0	1.46124	1.23672	0	1.10229	0	1.54866	0	1.0316	4.72057	0	4.64103	2.41029	1.43769	1.65573	3.12113	1.29212	1.21575	1.12532	5.27998	0	0	0	4.58768	0
Zm00001d044253	1	4.73088	3.46189	5.35105	1.67792	1.75833	2.46547	0.943392	0.957417	0.849105	1.3819	4.82328	3.79118	15.1584	11.5658	15.2216	4.22782	2.45326	5.06495	2.28627	2.46806	4.60647	2.14178	4.42729	7.04494	4.13194	3.97103
Zm00001d044327	1	2.34663	1.60421	2.92501	0.928832	1.17678	0.730576	2.38345	3.85727	1.61362	2.12235	2.15535	2.87141	12.42	11.7679	10.5299	2.95039	2.24029	5.74409	0.672521	1.07467	1.27156	3.96802	4.82322	0.631174	1.34189	0.755017
Zm00001d044416	1	1.41277	1.11259	1.15149	0.901747	0.308157	0.535839	0.918557	0.785644	1.24199	2.04501	3.46469	2.27545	3.71872	3.26165	3.1513	0.688981	0.506321	0.839087	1.25033	1.11221	0.531084	0.661495	0.543446	0.504265	0.705936	0.651238
Zm00001d044569	1	6.13854	2.10844	4.54113	1.89	2.19524	3.92106	1.76406	1.86859	3.68617	3.86792	3.7356	5.92695	2.78424	3.86924	5.99247	2.89192	1.72223	2.3016	4.88073	3.04875	2.42593	3.84408	4.63436	2.11429	4.05096	4.14565
Zm00001d044639	1	0.187802	0.167129	0.303197	0.23814	0.169261	0.219862	0.156477	0.086507	0.192739	0.392548	1.38736	1.38831	4.35165	3.82071	2.34339	1.05353	0.924933	1.47264	1.50397	1.63593	1.14433	4.25287	2.38568	2.84325	2.87289	1.59953
Zm00001d044655	1	0.166918	0.072564	0.120203	0	0	0.144051	0.324745	0.419476	0.298358	0.255904	0.219505	0.241767	0.29677	0.505987	0.411415	0.325174	0.188981	0.135809	0.255041	0.24068	0.380288	0.159395	0.222647	0.219617	0.198074	0.133364
Zm00001d044700	1	2.1404	1.05027	4.94592	3.10908	1.60135	2.75913	1.68861	5.11449	3.75803	2.1656	3.05016	3.19011	7.39785	5.10966	3.21332	5.23527	2.68168	5.58544	3.46398	2.28365	2.24894	2.61002	4.79612	2.30191	1.74951	1.36442
Zm00001d044714	1	2.44365	0	0	7.78116	4.55949	1.15734	2.45668	3.23541	6.26126	13.9803	18.197	9.23024	19.1524	28.4872	21.1576	17.0845	10.2741	5.41885	7.50383	15.3104	0	9.22985	2.70741	0	3.59224	3.04927
Zm00001d044744	1	2.07256	0.529601	1.62772	0.796243	0.804523	1.42709	7.36368	6.57872	7.8665	13.1062	22.6608	19.6199	63.9826	64.7749	74.6449	35.1982	34.5083	33.6624	9.8843	8.8171	9.42046	5.66805	12.5262	1.60608	0.884218	1.62446
Zm00001d044802	1	18.9806	18.276	20.8254	21.7743	25.1526	26.9946	15.5219	10.2105	11.6517	13.3918	14.0619	11.7656	51.0727	58.8914	59.9698	35.7705	24.8004	35.133	27.5931	32.8343	34.0971	18.7316	28.9929	6.09327	3.86018	6.45725
Zm00001d044861	1	0	0	0	0	0	0	0	0	0	0	0	0	0	0	1.03988	0	0	0	0	0	0	0	0	0	0	0
Zm00001d044920	1	14.4193	9.407	14.3318	12.425	11.4543	12.4143	38.2232	46.0987	42.1414	60.8323	75.9722	69.1012	94.575	86.3086	87.4725	65.9116	68.7619	62.1153	42.6111	43.8478	55.1743	28.9102	29.0978	12.5027	5.63415	8.59308
Zm00001d044950	1	1.03993	0.566878	0.74669	0.54644	0.53946	0.583429	1.38734	2.32705	1.27521	1.86356	4.01202	1.14001	6.05268	2.70768	2.06109	0	0	0.454223	0	0	0	0	0	0	0	0
Zm00001d044951	1	4.53768	1.84548	3.56986	2.62138	2.11933	1.78294	4.47953	5.77603	5.39243	6.20013	5.12775	5.67464	7.97754	12.2712	8.99957	5.23789	6.34835	7.68006	2.73288	1.81851	1.40027	2.30364	1.03197	10.8745	9.62957	4.99842
Zm00001d044966	1	0.760352	0.236509	0.755343	0.95384	1.43812	1.63697	2.4928	3.20703	2.71042	2.24543	6.74184	5.09166	5.45851	9.29067	11.0843	5.51788	10.7226	4.74604	6.03901	5.18568	6.32047	2.70273	1.83811	2.04854	1.43841	3.35281
Zm00001d044982	1	19.9308	12.8557	19.3476	13.2284	7.49651	15.7487	82.2075	74.7285	106.584	106.623	145.817	122.994	107.811	131.488	141.941	123.585	112.099	114.577	88.4419	110.067	89.5015	67.5396	80.8572	15.9359	6.75553	17.0697
Zm00001d045017	1	48.0503	11.9968	38.6105	15.067	19.1694	37.6837	43.6169	37.5933	23.6456	54.9551	110.755	60.5789	269.443	114.763	125.066	33.3541	18.8808	47.6606	18.689	20.8205	34.4296	18.9383	40.1852	23.9871	19.058	23.2032
Zm00001d045210	1	3.82382	0.217831	2.81553	2.2432	0.996532	1.4027	4.1807	6.67589	3.47723	4.95894	20.2023	12.8754	50.9406	40.9504	28.7265	16.4744	10.7884	11.882	1.04857	1.99644	2.52803	6.62833	8.1218	9.56316	7.64814	1.2589
Zm00001d045304	1	1.40151	1.27287	0.867796	1.19064	1.24926	1.53689	1.02403	1.07179	0.996317	0.971352	1.67869	1.59217	2.09301	1.5448	1.77007	0.866179	0.868774	0.870301	0.824635	0.414999	0.747946	0.099495	0.500975	0.603358	0.595448	0.71292
Zm00001d045316	1	6.54126	5.38388	6.46474	6.13876	7.67156	8.86624	16.3737	17.0684	16.2454	18.278	23.9053	19.8699	34.2959	32.2687	36.216	22.9115	21.6103	20.507	15.2769	18.1212	16.229	8.74864	11.096	5.11055	4.47266	3.93594
Zm00001d045360	1	0	0	0	0	0	0	0	0	0	0	0	0	1.33186	0	2.22127	0	0	0	0	0	0	0	0	0	0	0
Zm00001d045390	1	0.447568	0.08831	0	0.396802	0.795538	0.060821	0.125481	0.275221	0	0	0.083572	0.416495	0.562446	1.02547	0.513036	0	0.258822	0	0.267091	0.333339	0.07805	0	0	0.508586	0.313594	0.293861
Zm00001d045392	1	0.303612	0.318382	0	0.170466	0.176502	0.624491	0.243146	0.103665	0	0.072779	0.69805	0.106805	0.430345	0.594058	0.313106	0	0.32247	0	0.087178	0.137418	0	0	0	0.444914	0.191456	0.189643
Zm00001d045463	1	2.84467	0.671241	2.83716	1.53931	1.19894	1.63668	24.204	23.3029	29.4387	35.3766	53.4422	53.9631	44.2302	33.1836	44.4979	38.1202	25.287	42.2363	24.9259	24.1354	26.9888	15.7733	30.3963	6.68603	2.169	5.30469
Zm00001d045498	1	0	0	0.141387	0	0	0	0	0	0	0	0.301542	0	1.97703	1.04394	1.35938	0	1.0394	1.68871	0.639972	0.212963	0.332581	0.464447	1.23093	0.156667	0.110979	0.671852
Zm00001d045513	1	21.1761	10.0448	19.6145	12.3773	13.5622	15.8329	39.8012	46.9168	43.5655	56.6272	91.0577	69.4869	121.156	98.8837	106.842	60.4779	50.4352	62.7143	43.3113	45.3773	41.1842	31.1711	42.6061	8.51343	8.91253	11.2205
Zm00001d045517	1	5.69869	2.53283	7.68447	4.4535	2.89929	3.88111	16.2501	16.2138	21.0482	25.8227	39.9811	29.0987	70.9017	71.3908	58.4162	43.1704	36.7118	39.062	42.3616	45.821	34.532	50.8991	43.4656	26.0555	22.7368	26.7957
Zm00001d045525	1	1.12316	3.12604	2.28292	0.424536	2.51454	0.506728	1.86381	1.3019	1.66616	0.703037	0.792871	1.30209	1.10851	1.68638	3.60739	1.1311	0	1.9576	1.14399	0.573944	0.592542	1.62749	1.60267	1.13542	1.96714	0.481732
Zm00001d045526	1	6.95061	7.34038	13.0653	12.5417	10.6405	6.87658	15.527	11.1966	22.2372	9.52504	20.2795	9.99716	9.87275	25.5956	17.0484	9.44263	10.8789	13.9537	17.4444	13.7485	6.81204	15.379	16.5201	4.99758	8.91266	5.57951
Zm00001d045545	1	0.442184	0.360248	0.146396	0.126114	0.199138	0.077414	0.349701	0.509552	0.508608	0.108862	0.106271	0.42465	0.46677	1.54326	1.64286	0.281694	0.293941	0.872748	0.487715	0.697203	0.693477	0.943297	0.853484	0.469417	0.348545	0.595904
Zm00001d045558	1	12.5964	11.5138	10.9913	13.9213	12.5317	12.5777	12.3083	11.7827	12.6831	9.3276	16.3047	13.3192	21.7114	19.7535	20.4109	17.996	16.1767	16.2995	13.0757	17.1293	11.8626	18.8283	19.3094	13.3588	9.74397	11.2524
Zm00001d045836	1	1.34038	0.47691	1.09877	0.703484	0.507262	0.902833	8.68301	11.598	12.0541	23.7341	52.765	44.6768	77.708	61.5375	65.5612	33.5742	27.4701	32.417	17.9033	20.0817	21.051	18.6132	17.2206	7.74536	4.4515	8.69902
Zm00001d045843	1	2.24885	0.119361	2.79888	0.076571	0	0.282238	0.288379	0.23204	0.270459	0.066181	2.22748	2.70989	28.1646	27.8817	6.49616	2.10325	2.51626	2.22491	0.686341	1.36899	1.31087	5.33524	8.46235	1.61113	1.72852	0.253555
Zm00001d045896	1	9.51217	12.7078	8.74811	2.69134	5.73895	7.96601	5.56405	1.65674	2.62081	4.84574	4.67143	5.89869	13.9264	20.6772	29.6096	10.7331	5.46594	6.13068	7.87496	13.2053	5.65906	3.08131	7.93453	0.364645	0	1.23068
Zm00001d046005	1	0.284484	0.151924	0.425752	0.151521	0.205134	0.119941	1.05609	1.02204	0.96391	1.22135	1.80969	1.45453	4.82814	3.24646	3.7214	0.725521	1.31309	1.27417	0.592222	0.43273	0.891387	5.19757	3.57976	1.12656	1.37532	0.381212
Zm00001d046089	1	1.6687	1.02812	0.451024	0	0	0.513666	0	0.231952	0.186427	0.315209	0.708663	0.466241	0.736199	1.48695	1.50135	0.504915	0.711524	0.193137	0.203579	0.85022	0.791375	1.27303	0	0.251729	0	0.856685
Zm00001d046179	1	4.25434	1.80618	3.26405	5.0047	1.7692	3.92118	2.84913	4.13632	3.78679	5.22584	3.95422	4.88237	4.28209	4.63294	4.15181	2.5286	3.32391	3.21116	3.78896	5.76164	5.2436	6.10055	2.12184	4.43846	3.56362	4.09208
Zm00001d046238	1	0.143056	0.127231	0.03784	0.065283	0.232008	0.21071	0.122788	0.197753	0.032973	0.113016	0.24784	0.702113	1.84681	0.401321	1.21844	0	0.039686	0.032108	0	0	0	0	0	0	0	0
Zm00001d046292	1	2.02373	0	1.32787	0	0	0.188036	1.57123	1.12759	2.05401	1.31188	1.16425	2.69887	4.2744	0.593733	1.86295	0.137552	0	0.102916	0	0.090909	0	0.099637	0	0	0.190036	0
Zm00001d046311	1	1.55285	1.06937	0.921255	1.66934	1.51229	1.34675	10.2056	10.8777	13.2425	20.8924	17.5391	22.0966	23.0805	21.2253	27.0019	20.0886	14.2651	19.0338	7.82605	7.71456	5.83477	4.18591	12.8604	0.636562	0.272006	0.656829
Zm00001d046364	1	1.5783	0.664294	1.29604	1.02228	0.807336	1.07858	2.05651	1.73896	2.14215	1.47797	2.18856	2.89937	6.74747	7.07603	6.1944	2.93669	2.48184	3.13021	1.28109	1.14306	1.4036	5.96172	6.21947	0.989439	1.18801	2.27829
Zm00001d046455	1	17.9782	9.15511	17.7985	10.256	10.3876	10.2541	12.7293	15.7607	15.529	12.8254	17.425	17.3729	35.8422	17.7511	28.4589	27.3949	17.6999	29.7046	12.3394	9.68685	12.43	6.98001	17.3319	5.40232	4.25271	6.08027
Zm00001d046494	1	3.78186	3.32749	4.41717	0	0.462089	1.23373	1.32781	0.716996	0.383698	0.324232	0.72957	1.43938	2.53224	2.49192	2.65108	0.519953	0	2.38993	2.09826	0.876543	1.63105	0.374438	0.550898	2.33688	0.180661	2.64935
Zm00001d046502	1	0	0	1.1349	0.952758	1.13105	0	4.67333	4.78194	9.17085	6.65713	10.6962	3.5183	9.86062	10.2094	5.96861	3.78883	4.92653	7.04383	0.994874	0	7.26944	3.7542	5.74094	5.27647	0.89799	5.64223
Zm00001d046564	1	5.72368	4.43241	5.29979	3.16399	3.84305	3.80047	5.39439	6.70042	5.61644	6.8508	10.0283	6.73052	10.6168	8.84111	9.87646	13.4151	7.3631	13.9708	3.88644	4.50752	5.12102	3.434	6.64104	2.04391	1.29167	0.574867
Zm00001d046634	1	0	0	0	0	0	0	0.714975	0	0	1.1486	4.43687	4.28199	14.6676	14.5866	0.826772	8.51196	5.60661	6.86268	0.7689	0.659886	5.11708	2.0717	5.02313	4.00241	6.03163	4.20898
Zm00001d046808	1	5.14097	4.66149	6.27727	3.0383	3.33726	3.39691	7.3131	3.22058	5.73783	3.75267	4.27082	2.77502	5.84305	8.30648	5.67847	4.03983	3.29233	5.74239	4.45444	7.08096	2.61581	3.96854	1.23666	5.9977	5.62009	4.47414
Zm00001d046939	1	13.1556	12.9409	12.4897	11.0185	11.2646	11.8965	13.7464	13.5728	16.0211	17.1654	19.0222	18.4817	22.2779	19.9715	21.7017	23.0611	20.0451	20.8101	9.09272	10.271	9.48685	9.67155	9.97819	9.21226	9.25365	7.21199
Zm00001d046993	1	0	0	0	0	0	0	0	0	0	0	0	0	0	1.99482	0	0	0	1.05393	0	0	0	0	1.02841	0	0	0
Zm00001d046996	1	116.895	92.644	107.258	119.172	119.615	123.674	178.922	172.853	172.538	132.471	167.294	161.577	935.031	1124.67	1002.29	627.894	548.055	597.637	558.996	621.158	653.698	379.181	498.282	123.644	103.672	118.825
Zm00001d047000	1	2.3812	5.38016	3.14918	0.87585	2.08287	7.77999	5.18933	2.20039	1.68132	4.24352	2.18436	1.0452	4.67619	3.53008	9.13824	3.476	0	0	0.923889	2.41013	0	0.856903	0	0	0	1.03384
Zm00001d047001	1	0	0	0.455619	0	0	0	0	1.85833	0	0	0	0	1.01733	1.51935	0.853661	0	0	2.36398	0	0	0	1.06905	0	1.55092	0.348845	0
Zm00001d047037	1	33.2994	20.7457	35.7555	47.349	37.5032	39.698	50.1533	58.9762	43.1684	58.1105	66.5881	59.4532	120.45	76.3533	102.056	37.4142	42.1745	36.3636	70.7137	64.7748	54.3988	44.7667	54.1242	21.8314	16.0341	20.0755
Zm00001d047055	1	10.3771	6.02006	8.38514	7.1459	8.44954	4.83622	6.01494	5.88492	6.77958	8.79463	12.0921	12.7445	38.4202	20.1828	30.4325	6.9965	2.48959	8.36387	13.6395	8.45854	10.3795	8.02039	11.9689	3.63232	2.15722	4.02662
Zm00001d047090	1	0.226149	0.033498	0.099843	0.17194	0.17339	0.039586	29.25	26.2176	47.376	126.992	175.151	94.7254	263.772	129.606	207.435	0.172759	0.628375	0.57812	1.75614	2.81435	1.00495	0.87927	0.752676	0	0.134912	0
Zm00001d047096	1	1.48111	1.86429	1.52662	1.64197	1.834	1.81363	2.52234	1.53637	5.38929	1.01142	3.26092	2.9009	29.3345	18.2531	24.4124	3.83326	1.60141	2.36153	8.76613	6.88764	7.09931	3.56297	3.07141	0.719607	0.605355	1.03716
Zm00001d047102	1	0.973479	0.720045	0.861838	0.431454	0.43811	0.679487	0.93312	1.6465	0.991272	1.11197	2.87827	2.09439	2.75538	2.17182	3.0682	0.99021	1.20568	0.854727	0.45634	0.432095	0.594315	0.179785	0.911271	0.158216	0.284201	0.068302
Zm00001d047117	1	0.373553	0	1.02264	0	0	0	0	0	0	0	0	0	0.57301	0	0.478893	0	0	0	0	0	0	0	0	0	0	0
Zm00001d047199	1	0	1.24984	0	0	0	0	0.807739	0	5.48512	0.655261	7.08722	0	0	9.88918	0	2.15049	0	3.45718	0	0	2.34489	2.37564	0	0	1.52442	0
Zm00001d047228	1	0.817452	0.718277	0.524304	0.358712	0.412084	0.506623	0.760835	0.633005	0.599146	0.413828	0.636127	0.726939	0.545834	1.17047	0.546895	0.421025	0.384991	0.385564	0.443008	0.66634	0.493891	0.380918	0.424604	0.272352	0.254541	0.532519
Zm00001d047272	1	238.61	213.252	221.462	187.856	239.48	216.273	245.465	255.698	243.927	170.948	197.344	170.322	297.367	293.119	277.051	193.291	192.309	161.348	225.732	183.675	187.81	171.097	206.604	182.092	171.227	175.722
Zm00001d047293	1	9.70534	5.5313	8.25479	3.27665	5.29319	5.52735	18.6956	25.8383	23.8523	35.5806	48.4752	38.3855	65.8267	49.5953	55.9371	47.9423	39.5435	45.9913	38.8501	42.3135	46.4539	20.0557	39.66	5.27118	3.34069	4.22762
Zm00001d047311	1	10.0676	7.86679	17.233	17.0207	13.5137	16.8799	25.683	30.6024	23.4697	22.6487	23.7447	23.0255	35.8075	34.939	29.7343	21.9801	24.6837	17.7011	29.745	21.1306	24.7418	28.7224	22.7982	14.8905	9.38884	13.2945
Zm00001d047320	1	0.211825	0	0.575756	0	0	0.647507	0	0	0	0	0	0.293274	1.26366	0	0	0	0	0.741718	0	0	1.34275	0	0	0	0	0
Zm00001d047405	1	2.98837	4.57144	2.00722	0	3.55123	3.22793	2.03628	1.58959	2.41994	1.76476	0	5.15639	2.16116	4.428	4.00952	3.49883	4.22061	0	0	1.95059	4.29976	0	0	1.92521	0	2.88522
Zm00001d047436	1	0.885852	0.071633	0.745343	0.091883	0.036282	0.141258	0.086373	0	0	0.026525	2.09332	1.58945	9.90092	11.2045	5.3698	1.55989	2.90337	2.13799	1.29065	1.81356	2.56658	1.52333	3.8602	2.37745	1.91844	1.78944
Zm00001d047437	1	1.24835	1.65241	2.15029	1.92098	2.3541	2.0157	2.18053	3.25068	3.14468	5.47495	8.38212	7.7939	12.2637	11.0271	12.0634	7.50132	6.76558	8.04724	6.14299	7.24263	9.37489	2.74485	5.3341	4.68148	3.60032	4.96756
Zm00001d047447	1	0.153641	0.444425	0.48701	0.253696	0.386209	0.55316	0.52078	0.318949	0.683212	0.306049	1.31655	0.8269	2.44016	3.78859	3.19065	0.940374	1.3388	1.27612	1.17338	1.12215	1.25789	1.0654	0.725035	0.479237	0.100919	0.675568
Zm00001d047476	1	40.267	33.0164	39.6974	17.6408	24.0787	22.1515	42.0797	41.6735	39.8326	41.0215	44.1758	40.9104	168.105	100.798	115.159	55.0734	51.1572	70.6048	42.5084	37.7531	36.604	43.042	49.0789	28.9634	28.8736	32.72
Zm00001d047523	1	0	0	0	0.13191	0	0.18167	0	0	0	0	0	0	2.05046	1.69765	0	0.088286	0.080701	0	0.139594	0.347083	0.272656	0.448705	0.853753	0.593263	0.608318	0.3657
Zm00001d047591	1	0	0	0	0	0	0	0	0	0	0	0.440001	0	0.227305	0.517168	0.398969	0	0	0.179156	0.567235	0	0	0.169381	0.165428	0	0.652343	0
Zm00001d047622	1	2.79121	1.55889	0.865615	1.01154	1.02511	0.67219	1.56927	0.560416	4.24732	0.435514	2.35564	5.73728	3.36993	1.07839	4.79378	2.20785	0.367921	0.675901	0	1.81074	0	3.25696	0	0	0.50126	0.339497
Zm00001d047705	1	2.05574	0.765108	0.86954	1.10744	3.35271	1.57016	1.41523	0.450159	1.34654	4.05843	8.33863	5.97298	41.392	17.3619	22.004	0.657575	0.608834	1.60759	8.92011	6.2251	3.74893	0.118921	1.60566	1.28507	1.13704	1.65271
Zm00001d047728	1	0.526318	0.321707	0.304746	0.450266	0.311148	0.311219	0.388554	0.272881	0.340845	1.20017	2.37307	2.22935	1.24807	1.77639	2.29198	1.30722	0.091324	0.886844	0.158257	0.45807	0.206309	0.146273	0.587403	0.095677	0	0.041411
Zm00001d047743	1	32.5281	34.6409	30.8957	46.7583	44.3768	46.8262	71.8699	74.5132	76.4656	85.738	112.584	102.499	128.816	117.777	118.714	12.9382	19.1571	16.4364	19.5321	23.9163	23.6677	16.57	14.6668	14.9291	9.73964	14.4807
Zm00001d047845	1	0.36061	0	0.096052	0	0	0	0	0.199749	0	0.140378	1.13811	0.617882	25.7747	31.6327	3.43861	2.74708	3.83076	2.7797	0.4355	0.722732	1.13342	14.1072	13.0163	1.16619	1.97075	1.46127
Zm00001d047865	1	0	0.570884	0	0.969471	0	0.329341	0.36801	0	0.712845	0.596181	1.82545	0	0	2.61903	0	0	0	1.16422	1.20872	1.35658	0.521786	0.351227	0.725532	0	0	0.426768
Zm00001d047917	1	1.1778	0.833465	0.849504	0.824712	0.759864	0.648037	4.16332	4.25549	4.53734	5.5816	9.43321	9.31771	7.19133	7.47819	8.05019	3.60261	5.38261	3.81387	0.579216	0.930907	0.797258	0.536197	1.62978	0.621893	0.478311	0.336713
Zm00001d047931	1	0.175443	0.234594	0.323019	0.334391	0.475352	0.246669	0	0.324152	0.40529	0.807886	2.79573	1.35235	1.5633	2.1826	2.34525	1.87902	1.64432	1.15145	1.02191	1.4276	1.37762	0.652041	1.81696	0.255509	0.49288	0.368797
Zm00001d047937	1	5.47489	4.60537	5.63637	5.39445	4.72852	5.35136	8.89205	7.87235	8.99941	9.49211	12.8737	14.0069	15.2311	12.2442	14.0024	6.869	6.46022	6.90638	7.10021	5.04558	5.71874	5.78896	6.22458	3.08575	3.32869	3.29815
Zm00001d047938	1	9.8494	10.466	8.40656	7.2517	10.1383	9.30804	8.84721	11.6759	13.3638	18.5541	34.64	24.9222	27.34	23.4171	31.1481	9.54347	9.45206	7.16531	4.54368	5.41048	3.09687	6.01966	9.10813	0.54068	0.932835	0.648389
Zm00001d047939	1	3.50016	1.96302	4.25793	2.0837	1.78272	2.88371	9.05593	11.849	10.18	18.931	25.1683	22.9734	20.4425	20.6191	22.6525	6.90468	10.4427	6.76917	3.77976	4.50934	5.64464	2.70991	4.97753	0.404912	0.986281	0.414619
Zm00001d047942	1	18.217	4.65389	15.8457	10.4977	7.10812	11.9855	52.5503	44.6005	66.0815	86.5318	107.161	76.3491	183.399	195.836	192.562	102.973	99.8879	101.596	150.444	171.829	134.232	90.2534	88.6614	37.4252	41.3791	39.9985
Zm00001d048009	1	4.07801	4.19231	5.49321	6.0263	5.50992	4.51181	2.70496	2.25554	3.46811	4.5069	5.37019	4.70121	8.47848	7.35782	10.0653	4.06412	3.69347	6.09829	4.56484	4.05823	4.28189	6.14727	5.84984	6.76087	6.70837	6.34166
Zm00001d048108	1	5.79927	0.515933	4.88276	1.97585	2.53576	3.43425	7.32274	5.63826	2.92896	3.99738	5.35219	4.07013	16.2223	10.1206	12.1513	7.6892	8.82839	8.51922	2.47083	5.87419	4.90841	3.55119	6.16991	0.308381	2.89468	1.48649
Zm00001d048137	1	14.3222	13.1441	13.6158	11.0261	12.4537	14.1923	25.1926	25.9635	30.5214	37.6498	75.7814	65.7629	110.369	163.445	178.723	123.989	110.277	95.8895	90.1787	103.114	80.9988	40.2556	51.8924	14.9197	9.75254	16.419
Zm00001d048268	1	0	0.133598	0	0	0	0	0.33338	0	0.16993	0	0	0	0.443676	2.18804	0.779772	0	0	0	0	0	0	0	1.61577	0	0	0
Zm00001d048310	1	32.9619	26.4137	31.0822	23.8798	23.4735	26.8419	51.6957	50.5918	56.9185	63.9717	76.4462	71.301	131.715	89.3195	104.377	49.3408	32.9822	44.0158	36.0736	32.1475	37.6601	25.5348	32.6955	11.4311	11.1595	11.0165
Zm00001d048342	1	1.99987	0.92333	2.27544	1.64643	1.30025	0.852799	1.41141	2.06433	1.9546	3.22842	5.44818	5.55918	15.5774	11.4095	14.1471	8.40137	5.68502	7.87969	4.98941	5.20465	4.60227	5.94475	7.43818	4.92302	4.17192	4.2337
Zm00001d048644	1	0	0	0	0.097784	0	0.060116	0	0	0	0	0	0	2.32519	3.48333	0.073738	0.131048	0.039628	0	0	0	0	1.71619	1.0798	0	0	0
Zm00001d048701	1	3.34861	3.56342	2.41348	2.75688	3.56474	1.06188	4.17504	3.16415	4.57866	5.98342	6.07666	8.39621	5.32364	7.21186	7.55885	3.66261	2.81949	2.49415	3.91389	4.14096	3.12935	1.32571	3.82681	2.9029	1.85318	1.0933
Zm00001d048709	1	1427.69	924.433	1363.31	1030.68	933.334	1027.28	1245.24	1189.17	1296.22	649.036	577.301	575.953	2350.73	2559.88	2319.38	1407.23	1218.34	1296.73	991.215	965.768	580.211	615.628	420.907	58.0681	47.4454	81.2907
Zm00001d048728	1	0	0	0	0	0	0	0	0	0	2.2843	0.894776	0.354413	15.6767	18.4485	21.9939	2.47959	3.19305	2.4517	1.98491	0.890425	1.38735	0.551187	1.60231	0	0	0
Zm00001d048729	1	0	0	0	0	0	0	0	0	0.060886	0.104085	0.764427	1.06726	3.45817	3.22896	2.19251	1.8649	0.296105	0.719668	0.640464	0.689765	0.750731	0.706681	1.39883	0.854769	0.61432	0.335498
Zm00001d048770	1	0.165485	0	0	0.187794	0	0	0.182398	0.230013	0	1.25089	1.87442	0.693755	0.486502	2.02698	0.212704	1.25193	0.470301	0.957405	0.80745	0.33719	0.261581	0.901939	0.529923	0.499094	1.04351	1.69881
Zm00001d048795	1	115.465	40.8757	94.7533	67.2481	46.0288	67.4757	353.093	374.087	358.272	514.343	873.163	670.392	619.292	523.802	493.291	422.456	559.451	580.949	265.092	477.807	525.816	422.339	405.978	207.324	151.095	206.251
Zm00001d048957	1	48.9392	25.4525	51.7927	36.4234	23.8381	29.3674	57.1909	64.446	64.2865	74.9625	87.0767	78.3343	123.392	123.253	112.345	87.9109	76.148	77.5726	44.2065	45.2416	50.4821	43.2958	48.0297	23.9701	19.9121	12.8061
Zm00001d048991	1	6.04072	1.38393	7.79584	0.763195	0.452056	1.15877	2.44047	2.79285	2.78204	1.07464	2.07437	3.79695	9.04099	2.2149	8.63819	1.69919	2.99191	0.383861	2.98487	2.82312	1.9384	0	0.118628	2.49372	3.99696	4.55905
Zm00001d049020	1	1.74091	0.24066	1.74245	1.36767	1.46341	1.17809	20.9201	16.425	29.7566	35.9801	42.3863	33.1437	91.4536	75.2837	51.8543	28.3692	27.1473	33.0727	45.9071	45.2492	36.2541	52.376	40.8406	28.1192	36.6341	32.1233
Zm00001d049028	1	0	0	0	0	0	0	0.200118	0.085498	0	0	0.709916	0.53051	6.13455	11.0135	0.557325	0.565092	1.55114	0.83819	0	0	0	4.10177	3.97149	0	0.064914	0
Zm00001d049057	1	0	0	0	0	0	0	0	0	0	1.23635	0	0	0	2.65263	0	0	0	0	0	0	0	0	0	0	0	0
Zm00001d049093	1	6.18291	3.74984	5.83207	1.07654	2.86948	1.44837	24.3758	32.1407	33.0222	44.4927	56.7244	55.0544	41.0651	59.0778	66.8505	37.5658	25.6216	31.768	22.1665	22.7424	25.2771	9.75747	22.2679	5.46968	5.4955	4.92272
Zm00001d049103	1	3.10052	1.56844	3.54881	1.81484	1.07499	1.47448	2.78948	4.78752	3.4229	7.88884	16.1021	11.0867	17.6308	12.5998	14.8324	7.95324	12.7915	10.2818	2.7866	2.2262	3.48389	2.6367	5.1527	2.4855	1.95518	2.24896
Zm00001d049145	1	3.09591	1.35498	2.96521	1.52031	1.85242	1.32378	4.87035	5.3378	5.7592	6.93787	7.27813	7.98952	17.4613	7.70315	14.6901	1.5724	1.50198	1.76856	1.14273	0.849509	0.894393	1.52635	1.91571	0.523832	0.862164	0.860624
Zm00001d049161	1	1.1982	0.545796	1.39156	0.233383	0	0.223409	0.721252	1.09078	0.976576	1.50038	1.40159	1.97033	1.51762	1.38762	1.84793	0.804258	0.527026	0.557613	0.245953	1.19097	1.32856	0.812652	0.981888	0.382124	0.245713	0.183851
Zm00001d049166	1	20.2252	0	15.2878	4.22598	0	2.52331	112.723	130.535	140.273	268.278	415.426	257.098	814.196	1157.03	856.651	253.636	239.217	188.41	185.338	202.417	68.8752	88.0795	92.3718	0	7.62931	22.7409
Zm00001d049234	1	202.427	190.377	193.245	260.319	224.715	236.154	269.196	278.027	253.166	348.343	406.18	365.781	434.26	513.09	496.151	508.026	588.947	412.493	215.225	241.877	249.223	181.14	207.062	55.6431	37.6714	42.4851
Zm00001d049239	1	666.486	579.126	619.778	817.618	782.462	825.729	852.799	892.936	831.123	982.505	1055.3	1006.97	1161.77	1251.92	1318.28	1085.73	1144.29	885.766	538.099	644.677	718.727	451.915	623.439	164.035	126.347	110.428
Zm00001d049250	1	0.230557	0.284786	0.4253	0.156537	0.061873	0.480406	0.493206	0.44708	0.368077	0.311659	0.528119	0.526688	0.330746	0.843631	1.54741	0.769407	0.76259	0.56506	0.231672	0.132281	0.573526	0.203315	0.240986	0.06686	0.041296	0.057786
Zm00001d049265	1	48.5422	22.9384	46.061	32.5676	31.3366	37.9385	80.1124	76.8302	81.3599	71.0419	91.2594	94.8366	98.6662	111.676	113.328	33.5505	27.6805	23.2922	15.8377	18.3476	19.8994	12.4496	20.2126	0.277484	0.635201	0.600587
Zm00001d049282	1	0.12809	0.113717	0	0	0	0.179051	0.367503	0.236226	0.441385	0.167854	0.123032	0	0.361171	0.184875	0.495657	0.130413	0	0	0	0	0	0	0	0	0	0
Zm00001d049319	1	0.10154	0.491571	0.456256	0.139598	0.047169	0.426543	0.490959	0.089176	0.375408	0.142393	0.72126	0.110551	0.390187	0.315713	0.38783	0.301877	0.145659	0.269982	0.323851	0.272723	0.493647	0.184693	0.136077	0.563983	0.117429	0
Zm00001d049453	1	0.328241	0	0	0	0.66197	0	0	0.456219	0.550382	0.465408	0.464828	0.22941	1.92913	1.82701	0.21096	1.49009	0	0.379701	0.200172	1.67169	0.778218	1.61043	0.17516	0.989614	1.03493	0.842251
Zm00001d049485	1	2.51024	0.788967	2.15993	1.29063	0.109212	0.590481	6.32089	10.208	6.82161	8.72194	13.2263	10.6143	20.9116	16.2723	21.6978	7.8905	11.7899	14.9928	15.2704	10.9727	16.2973	6.97071	5.56106	9.30723	7.48919	8.41924
Zm00001d049716	1	6.16369	6.02464	6.61421	5.2407	6.9941	6.42298	6.1457	6.10903	6.09753	5.79869	5.91804	6.04279	7.83431	6.93353	7.46628	4.71187	4.1944	3.42624	6.81619	5.98183	5.5603	5.10965	5.83038	6.12451	5.43897	6.91365
Zm00001d049727	1	0	0.139935	0.389335	0.269166	0.026571	0.124276	0.021049	0	0.226981	0.194671	0.312526	0.199042	0.384951	0.634862	0.634261	0.360863	0.217742	0.30814	0.472116	0.175495	0.184752	0.547313	0.577119	0.313271	0.35114	0.493853
Zm00001d049792	1	1.65194	2.16621	1.98103	2.21777	2.07762	3.18754	3.70939	7.33988	4.16955	4.5854	2.62516	6.88166	7.96815	8.11033	7.0491	2.45411	2.26569	3.00416	0.748155	1.84447	2.73034	3.08598	3.38125	2.73778	2.73074	1.99868
Zm00001d049793	1	25.4093	18.2627	23.299	16.9931	21.5343	17.7485	37.0063	32.8248	29.2496	42.3218	56.8206	44.0506	65.0099	50.7751	49.961	21.6349	14.9593	17.9913	19.804	18.5691	23.964	19.368	21.0031	16.221	13.5026	17.4474
Zm00001d049935	1	0	0	0	0	0	0	0	0	0	0	0	0	0	0.242588	0	0	0	0	0.26753	0	0	0	0	0	0	0
Zm00001d049995	1	1.77985	0.763557	1.41641	0.636271	0.637772	0.948851	3.17049	2.81522	3.44199	2.12276	1.14668	1.95367	5.28336	3.62595	2.71263	0.951388	0.534717	0.432448	0.334892	0.702338	0.840012	0.882794	1.52958	1.18137	0.631033	0.377289
Zm00001d050011	1	14.5341	8.90408	14.7203	8.0029	8.63213	10.0957	11.2233	13.4844	14.7333	11.1986	11.8637	9.05517	28.6629	31.5724	25.3665	40.5541	43.0106	31.5194	4.21127	3.23844	2.49449	13.5291	14.827	3.53128	2.38237	2.49824
Zm00001d050167	1	0	0	0.178445	0	0	0	0	0	0	0	0.341205	0	0.435411	0	0	0	0	0	0.088228	0	0	0.227394	0.245341	0.141102	0	0
Zm00001d050218	1	10.5417	9.51656	10.8716	8.55239	9.64077	7.86615	16.1693	14.7759	15.4097	19.9167	20.4985	20.5127	24.3696	15.4965	18.0273	18.0756	22.028	21.2325	6.8187	8.4862	10.2892	6.03132	5.12673	5.36571	4.25692	3.80381
Zm00001d050224	1	0.570719	0.848662	0.797309	0.578908	1.04614	0.180113	1.04406	1.84217	2.16284	2.81957	9.12596	5.53865	35.0651	30.4484	31.7758	16.4119	12.7903	14.1275	8.76701	8.64776	6.51416	5.52886	7.99914	4.02232	3.5103	4.04453
Zm00001d050271	1	5.20405	4.9154	2.82823	2.32374	4.14474	2.06177	9.30965	1.45346	3.33272	1.39176	4.95141	2.0878	5.58651	4.15393	8.00663	0.766542	2.27049	1.85257	2.51976	1.07036	2.48536	2.21747	3.44365	0.811174	3.79616	11.5413
Zm00001d050346	1	7.46433	2.48997	6.02292	2.92569	4.35262	5.3086	31.7811	35.7062	30.6057	14.9386	11.1568	14.4543	15.3251	25.439	24.7874	11.7481	18.4055	12.8922	9.93902	5.31335	7.22068	13.4211	16.1729	8.04832	8.15879	12.3784
Zm00001d050514	1	0.136471	0	0.194303	0.092199	0	0.084875	0.527092	0.097619	0.464852	1.51781	2.03869	1.88971	2.27265	4.63586	6.93701	1.60928	0.851596	1.85507	4.77646	1.43514	4.86488	0.717339	1.34017	0.153952	0.513207	1.19201
Zm00001d050670	1	22.6523	20.494	23.8194	19.3009	17.8465	19.3757	28.7049	23.453	28.7263	22.424	22.8884	26.4874	23.2117	26.4561	30.2172	22.1692	20.0957	19.6797	21.5528	25.3822	22.3772	22.561	24.2842	18.4171	18.3571	18.7113
Zm00001d050689	1	1.6807	0.422448	2.09953	0.90355	1.28446	1.66385	1.15016	1.19552	0.416904	0.623637	0.571045	0.627325	3.69515	0.726728	2.03198	1.40589	0.156031	1.42632	1.17158	0.323248	1.63231	0.131989	0.751394	0.126645	0.042565	0.199698
Zm00001d050803	1	0.118173	0.204789	0.078626	0.134861	0.151827	0.30598	0.506931	0.73718	0.702694	0.403093	0.254588	0.86412	5.53924	4.04233	4.05503	3.9041	1.75107	3.66229	0.652015	1.26885	1.11361	2.57026	1.95853	1.32587	1.12984	0.678493
Zm00001d050815	1	0.047633	0.380706	0.442333	0.271506	0	0.349533	0.461699	0.131798	0.655799	0.560856	1.44017	0.821175	6.12124	4.90406	6.94165	0.799883	2.51916	1.34229	0.401655	0.522641	1.12126	0.634011	0.701737	0.486867	0.250311	0.480794
Zm00001d050831	1	10.3393	3.48028	12.2623	11.2821	9.88669	11.2259	9.54337	18.8878	11.085	16.7313	28.2362	36.1634	47.1239	16.7039	24.673	27.0225	29.6211	37.0757	10.7539	14.2066	15.2404	8.78588	14.9041	1.62833	0.428923	1.39089
Zm00001d050837	1	3.24321	1.83612	3.26827	3.0587	4.15199	3.39445	1.44771	2.55375	1.92088	3.50169	9.56871	9.86035	20.3503	10.4431	8.29076	7.93335	5.14386	5.3678	2.35958	3.63118	2.3704	7.30948	10.9554	5.48287	4.87783	2.6843
Zm00001d050841	1	5.16514	2.9408	6.61764	3.78455	6.49296	5.4665	3.63302	4.61737	3.50109	2.75406	4.90979	2.91996	8.1254	7.07517	5.76075	6.79805	5.81973	5.38638	4.31694	3.01414	3.07439	1.8905	3.77472	2.39007	2.1712	1.60869
Zm00001d050864	1	0	0	0	1.17034	0	2.08276	1.12413	2.93667	0	0	0	1.3923	4.43058	16.0848	6.81619	1.56337	0	0	2.34388	1.0671	0	1.18375	7.29508	0	2.17822	0
Zm00001d050872	1	12.4437	9.39113	11.4575	8.50232	6.78179	10.094	16.8559	15.7592	15.9867	10.8305	12.0932	12.4531	14.5851	14.7306	16.3816	13.5994	13.0484	13.6996	9.76048	9.86691	10.1597	8.92946	8.18425	15.6062	8.79697	16.2398
Zm00001d050988	1	7.95375	8.5312	8.91464	8.65691	6.65009	6.64294	19.6705	13.8844	18.6079	17.4034	16.8069	16.9195	39.4667	70.4994	69.7847	18.1959	19.7359	11.9417	32.5722	38.2139	28.3359	8.47795	12.072	2.08677	2.93201	3.37594
Zm00001d051130	1	1.06357	0.962267	1.35807	0.895534	1.29659	1.04782	1.73586	1.5177	1.69234	2.0394	2.49609	2.82682	5.33819	4.3908	6.46002	2.21468	2.82396	1.85401	1.52838	2.23059	1.36566	1.34055	1.60866	1.71698	0.89788	1.00733
Zm00001d051163	1	8.65374	4.77541	10.0999	3.10743	2.78691	4.21909	19.4969	20.988	23.9028	31.2146	59.4519	46.5965	111.053	110.925	127.435	116.053	131.203	87.956	26.203	24.552	25.8068	6.73303	21.7799	6.16334	6.29579	7.18951
Zm00001d051166	1	0.127626	0	0.056198	0.072824	0	0	0.113942	0.117578	0	0.063173	0.122969	0	2.91799	3.71216	0.16475	0.130169	0	0.162985	0.051105	0	0.033329	0.189506	0.133871	0	0	0
Zm00001d051225	1	0.846471	0.486315	1.25547	0.340544	0.470666	0.626101	2.03863	2.48011	2.56941	2.83162	5.5899	4.07517	11.2586	12.9572	11.301	4.48394	3.95152	5.33456	8.57908	9.19208	8.36187	6.73573	5.92229	6.03807	6.17511	6.15869
Zm00001d051451	1	0.971707	0.14362	0.323989	0.092188	0	0.084354	0	0	0	0	0	0.115373	7.86299	2.47633	2.92141	2.71236	0.793552	2.02357	3.62182	0.894075	4.07466	0.178736	2.56664	0.71594	0.936148	1.23208
Zm00001d051499	1	3.13778	0.52963	1.89123	1.61638	0.30235	1.16874	16.0169	19.866	23.5074	26.5154	29.7996	19.4038	25.8708	34.5024	29.8411	22.419	12.4325	18.0497	26.6236	22.3206	21.9078	20.302	25.003	14.9462	10.9922	12.0193
Zm00001d051503	1	6.10422	8.38096	12.671	3.89298	13.5784	6.62963	11.8252	12.7379	7.63483	7.33576	16.6898	14.133	16.6802	8.9696	8.57685	10.6586	5.71588	13.9728	9.7951	12.0929	12.9847	11.1825	12.0491	5.5004	6.41443	6.13884
Zm00001d051505	1	1.62436	1.56023	1.71143	2.46694	1.46125	3.10986	2.92724	4.77916	2.62771	4.68342	10.1042	7.54616	35.698	17.1697	25.9062	10.7279	9.16915	11.1901	12.5815	11.927	12.9731	10.2538	13.7789	7.75069	8.39355	12.1623
Zm00001d051620	1	2.50802	0.635737	1.74618	0.340196	0.161208	1.31154	1.48269	3.05817	1.70791	2.56758	4.37688	5.73013	13.7163	6.16507	9.08357	3.46068	1.58237	5.46739	3.60109	2.08952	3.46968	4.6289	6.41881	3.23683	5.89943	4.75512
Zm00001d051675	1	9.63392	4.16987	8.49634	4.83449	4.77531	4.06222	27.8293	25.48	31.8071	29.6817	52.7394	48.3572	192.085	222.837	221.025	119.744	113.493	94.4524	69.793	92.0855	87.8282	56.967	99.7532	8.02237	5.78264	6.52186
Zm00001d051693	1	3.44085	0.648323	3.27834	0.532267	0.315268	0.429454	2.97246	4.03097	3.0241	1.58346	7.57714	6.9443	16.7793	14.6005	3.34903	1.20372	1.25396	0.654554	0.175291	0.260851	0.137133	2.49746	2.05126	1.31327	0.888738	0.146754
Zm00001d051732	1	0	1.18149	2.58485	0.916787	0	1.09288	0.604453	0.754022	0.592642	0.497045	0.378073	3.33612	0.40902	2.45377	1.04054	2.02837	0.389891	0.954451	0.996215	0.278803	0.858885	0	0.875905	0	2.55452	0.701408
Zm00001d051798	1	1.06195	0	0	1.15301	0	0	2.21785	2.89321	0	0	1.46132	0	1.46182	4.53469	1.34325	4.61779	0	0	0	1.05177	0	0	3.58748	1.56991	0	4.08596
Zm00001d051810	1	0	0	0	0	0	0	0	0	0	0	0	0	2.78146	2.13776	1.25734	1.4382	0	0	0	0	0	0	0	0	0	0
Zm00001d051936	1	0.578162	0.57118	0.595062	0.732791	0.911488	0.337704	2.62092	1.99834	1.51644	3.04141	6.02534	3.93761	6.54305	5.72356	8.74501	4.17321	4.45803	4.97835	9.03926	6.2325	5.99286	0.607091	2.53021	0.980743	0.472605	1.25337
Zm00001d051981	1	50.0358	42.132	50.2612	42.9407	37.7272	42.1693	74.6226	90.34	89.5082	102.871	116.07	116.2	177.287	106.374	163.279	48.6398	20.074	59.2207	29.1988	29.0106	35.7021	19.509	51.8702	5.05739	3.0362	4.0575
Zm00001d052066	1	8.56676	4.634	9.34238	4.88267	6.2497	6.69815	5.51628	7.01621	5.13837	6.35999	4.8899	8.48437	14.5764	8.43618	13.5071	2.64566	1.23378	2.12912	2.57382	1.43015	2.11073	1.48244	1.87091	1.08847	1.04255	1.5889
Zm00001d052076	1	52.3461	53.0871	49.0906	38.8739	43.0708	41.001	52.6118	51.3062	59.7677	47.7134	64.0215	57.0046	80.9999	77.5781	85.3396	56.9601	56.4418	50.7699	48.4688	50.1502	46.2324	47.9218	50.3519	33.8578	34.3154	34.5606
Zm00001d052117	1	0	0	0	0	0	0	0	0	0	0	0	0	0.250156	0.319588	0.151674	0	0	0	0	0	0	0	0	0	0	0
Zm00001d052118	1	13.0716	4.62651	10.3631	10.095	6.70068	7.29134	13.5092	20.3568	14.0094	16.5026	23.3815	29.2302	115.492	53.1046	111.303	48.6759	51.9174	42.8656	35.4083	33.885	44.5174	15.3697	29.681	4.42294	4.35919	9.05974
Zm00001d052122	1	0.872839	0.737785	1.1425	2.8784	1.13895	0.85406	7.52676	16.8582	9.23663	6.28204	13.2052	9.15795	49.2406	13.438	18.961	5.08872	2.47989	5.06428	0	0	0	0.946237	0	3.9745	0.897268	1.13228
Zm00001d052152	1	2.30586	1.47914	3.07454	1.26736	0.64346	0.745668	3.18857	4.84624	2.35424	2.39297	3.53234	3.05984	82.6242	22.9177	38.2705	11.7442	0.111286	17.9671	3.84407	0.957461	4.62536	1.8432	2.77177	0	0.334261	0.503974
Zm00001d052164	1	5.09474	4.60994	8.55931	5.97968	4.7159	3.99402	8.73656	11.3349	12.4327	9.03932	9.40518	7.73252	20.4544	22.5955	32.8759	17.2568	17.8996	10.4553	7.30978	4.52626	4.46404	2.7208	8.80798	3.92032	1.50128	3.40955
Zm00001d052165	1	6.92782	5.20151	5.62325	5.22668	5.4073	4.24897	10.6625	9.76715	12.2229	9.68352	9.48664	9.21991	44.7631	38.6829	46.1844	18.9056	17.0368	25.8704	9.28858	10.3342	13.674	9.92721	11.9268	4.8728	4.72843	4.07458
Zm00001d052190	1	0.162777	0	0.879428	0	0	0	0	0	0	1.07751	1.84445	0	6.21569	2.53617	8.36968	0	0	0.752984	6.94778	1.32614	8.23253	0.887535	2.43181	0	0.171079	0.417604
Zm00001d052200	1	40.2017	42.1485	41.1263	30.0049	35.3811	31.4412	23.0152	22.4575	24.7089	19.2892	21.2546	24.8505	35.2514	45.4499	45.7045	37.707	27.7275	34.0607	27.2523	31.3388	32.2325	21.8259	32.1789	9.56772	6.65465	8.93263
Zm00001d052206	1	2.1356	2.72816	0.829789	0	0.070331	0.381895	0.056147	0.072075	0.059698	0.255161	0.860601	1.2707	4.27566	1.88557	3.55931	0.238462	0.580401	0.296445	0.062594	0	0.163523	0	0	0	0	0
Zm00001d052209	1	0.490417	0.363086	0.143932	0.465731	0.073562	0.171831	0.321082	0.225696	0	0.161318	2.554	1.29679	7.97729	8.07212	2.63402	3.07939	2.64162	2.6866	1.66829	1.70345	1.19434	0.787244	1.17119	2.33138	2.43105	2.94375
Zm00001d052252	1	6.20926	2.1538	7.46602	5.52982	5.76483	5.28772	6.68882	8.45633	5.78738	4.28255	7.47206	7.03718	10.6212	6.36243	9.00848	7.33087	6.95495	9.62553	9.58423	3.67803	9.28782	1.50638	4.79886	1.34613	1.17262	2.50974
Zm00001d052253	1	7.01995	5.69989	5.88042	6.39479	6.81253	6.01386	13.8838	14.7864	14.6519	16.9254	17.9093	19.9747	27.2253	31.5145	28.8294	8.62768	8.24329	10.9411	4.46772	5.38497	3.35412	5.42208	6.9139	2.11652	2.33208	1.88133
Zm00001d052318	1	37.2982	12.7124	36.5357	22.451	20.9629	21.9429	146.495	138.992	170.531	170.073	215.231	186.43	199.721	249.747	220.526	45.9342	37.9064	39.871	49.7957	53.0714	43.6333	16.6257	19.9231	2.65644	1.34407	1.31493
Zm00001d052322	1	21.4231	9.63309	20.4408	11.7633	9.92682	9.50254	34.8738	39.4049	27.8843	34.6993	40.9102	37.6648	55.6561	28.7575	36.6753	26.4488	25.502	25.4831	8.80498	12.2391	11.6448	9.46547	16.3094	7.86651	4.17502	4.89954
Zm00001d052335	1	2.17431	1.25256	1.73144	0.87573	0.833462	0.970954	4.97559	5.09377	7.78375	7.14965	19.6167	18.6465	267.497	391.131	348.232	181.126	233.102	118.029	80.7213	80.9085	72.6527	27.8702	50.1758	2.12177	1.67629	2.01288
Zm00001d052336	1	0	0	0	0	0	0	0.209012	0.201341	0	0	0.446606	0.223031	13.5904	15.7387	16.7616	4.8119	3.92995	3.48983	8.50458	8.99256	7.65312	11.5099	10.8684	0.338441	0.48839	1.5614
Zm00001d052338	1	0.341032	0	0	0.386759	0.229087	0.350136	0.376991	0	0.762309	0.483258	0.241158	0.237922	0	0.189989	1.31426	0	0	0	0.416007	0	0	0	0.182033	0.257348	0	0
Zm00001d052346	1	3.95546	4.90964	4.39102	2.97038	2.89182	2.46222	2.74403	2.64944	2.73005	2.63844	4.23834	3.00978	6.80107	7.20932	5.80313	6.68759	6.6398	5.08709	1.51543	2.0359	1.40939	2.55248	3.44843	1.78557	1.23133	1.45421
Zm00001d052348	1	0.366483	0.293586	0.846814	0.627428	0.198201	0.444277	0.667077	0.734256	0.762094	0.290535	0.450409	0.424319	1.15313	1.49906	1.27739	0.813181	0.887971	1.02574	0.682183	0.872437	0.832499	0.449145	0.710918	0.557405	0.231096	0.506388
Zm00001d052351	1	3.25214	1.6567	2.5461	2.13623	1.15031	1.05307	4.15472	1.63003	2.67478	0.645824	1.21085	0.477809	3.52909	3.81666	4.1796	3.88316	2.43461	2.5776	0.626734	2.7926	1.89464	2.98295	1.46264	0.258491	0.539664	0.439623
Zm00001d052363	1	0	0.831706	0	0	0	0	3.34031	4.49508	7.10138	7.94114	13.1429	16.6371	19.549	6.74829	13.9982	1.54928	2.62319	1.3767	0.922949	0.387162	0.141573	0.57807	0	0.114231	0	0
Zm00001d052365	1	0.440005	0.874973	1.32643	1.00072	0.740933	0.341956	0.359834	0.45769	0	0.845886	0.627803	1.40075	1.58654	1.45138	1.41579	1.16977	1.39316	1.25771	0.133389	0.777046	0.51979	0.60435	0.699754	0	0.462394	0.280117
Zm00001d052375	1	0	0	0	0	0	0	8.65674	11.6962	11.66	31.1712	73.8787	57.8104	75.8701	70.5178	64.5319	48.8959	42.5395	44.9996	30.1303	29.6452	16.567	62.5504	62.6502	27.3375	26.8216	26.231
Zm00001d052383	1	0	0	0	0	0	0	0	0	0	0	0	0	0	0	0.108524	0	0	0	0	0	0	0	0	0	0	0
Zm00001d052402	1	0	0	0	0	0	0	0	2.49282	1.26744	0	1.63828	0	1.81516	2.0279	1.52609	0	0	0	0	0	0	0	0	0	0	0
Zm00001d052479	1	9.81945	6.31497	11.9557	7.80324	7.74014	7.4324	5.62344	8.73403	8.0646	6.42328	9.96487	11.9414	21.5706	11.2767	14.275	11.8068	7.13311	10.9607	7.75533	6.9995	7.39017	7.16836	9.83293	3.99831	2.95841	3.46119
Zm00001d052532	1	1.23814	0.787829	0.958836	0.799026	0.725836	1.46815	29.2315	27.5495	17.9687	39.1534	43.3827	30.052	74.2475	84.4416	45.3561	6.46938	4.92319	5.80893	10.9291	12.2301	13.213	19.5697	16.1092	11.8436	8.34385	13.1432
Zm00001d052773	1	0.041903	0.01866	0.041443	0.047841	0.099176	0.110595	0.067194	0.188107	0.169746	0.208172	0.181968	0.075956	0.204561	0.270141	0.365229	0.176449	0.217259	0.058534	0.276544	0.217882	0.114827	0.116853	0.153636	0.166562	0.275236	0.131433
Zm00001d052898	1	12.4977	0.185874	15.2575	1.9197	0	5.61173	18.3471	24.1831	4.45667	15.0132	13.1175	14.3704	27.8005	7.85847	10.3365	6.38699	22.7429	13.5982	0.25938	5.8645	9.7349	4.81908	11.1394	0.646149	0.222574	0.820012
Zm00001d052964	1	11.6652	11.4347	11.4275	10.851	10.5711	10.9412	17.7185	14.6507	16.8161	12.4346	10.6557	10.5352	14.4524	18.1895	15.4256	12.6639	14.6167	13.2841	14.6755	17.4529	12.5595	16.3282	13.8599	11.6079	11.4705	10.3776
Zm00001d052971	1	0.058467	0.052037	0	0.020751	0	0.019166	0.217668	0.179483	0.202001	0.415651	0.732811	0.416632	1.58113	1.3563	1.50857	0.254499	0.023812	0.404216	0.773293	0.632959	0.81072	1.38252	0.60391	0.056479	0.019108	0.122426
Zm00001d053046	1	24.1508	4.58423	18.306	12.3482	12.1244	11.17	28.2917	55.9796	30.4934	23.8731	29.7685	38.7105	58.0005	24.443	58.1649	45.1984	52.034	40.249	27.1162	29.3389	31.7031	13.5624	21.4282	11.1459	7.70713	9.19672
Zm00001d053050	1	1.14344	0.649587	1.13742	0.366445	0.276043	0.055986	0.391486	0.505756	0.664421	0.264398	0.321787	0.261044	1.64751	0.40507	0.872021	1.02247	0.541694	0.461296	0.462694	0.454505	1.05722	0.296278	0.601922	0.461746	0.797578	0.423933
Zm00001d053117	1	0.423757	0.214814	0.563327	0.344869	0.735402	0.759649	0.457541	0.335177	0.692434	0.413987	1.91382	0.953561	5.15148	1.64504	3.51168	0.276956	0	0.136881	0.438118	0.121064	0	0	0.191407	0	0	0.22958
Zm00001d053127	1	19.9858	14.522	20.3138	18.9966	14.6977	16.1542	25.4549	25.8846	37.0483	33.5577	24.9177	38.3606	45.7769	39.0879	45.1049	7.58374	4.0166	7.30045	4.35172	5.15682	1.59532	0.907161	2.17897	0.5808	0.673572	0.981487
Zm00001d053157	1	2.48647	3.78864	2.03515	0.598359	1.50436	0.824786	0.757407	0.08826	0.620713	0.128246	1.55675	0.289271	2.53456	2.77407	2.13661	1.45802	1.74253	1.65739	2.11818	2.22577	0.701016	1.2337	1.07552	1.4449	0.809521	1.60596
Zm00001d053181	1	9.16164	3.61795	9.33456	5.89678	6.65554	7.94973	13.0501	18.19	8.89056	16.0158	20.0108	19.181	33.3309	21.4117	32.9302	17.9745	24.9041	22.6825	13.5754	16.8736	27.7214	9.22319	17.2368	11.4532	6.80431	9.23776
Zm00001d053236	1	0.160281	0.117852	0.139132	0	0.059732	0.092778	0.470076	1.11667	0.609086	0.557326	2.03913	1.24134	6.8055	9.43473	12.89	2.56211	0.359535	3.7966	7.07446	1.95562	10.4972	0.491773	3.92931	1.76685	0.925923	0.926051
Zm00001d053281	1	9.96924	9.46654	10.9582	8.61093	9.88012	9.86075	6.50324	7.11762	5.73238	4.29313	8.94052	9.57103	12.4849	12.2535	8.68566	9.96619	8.187	7.1289	7.96455	8.74852	6.64306	8.68536	7.22603	4.27949	4.5725	5.37306
Zm00001d053345	1	0.430889	0.286846	0.429143	0.24554	0.218162	0.169185	0.116158	0.149069	0.80216	0.580122	1.08466	0.30903	0.7622	0.584551	0.55558	0.657455	0.225132	0.547194	0.714159	0.591937	0.338217	0.716227	0.340321	0.15756	0.679731	0.476146
Zm00001d053410	1	0	0	0	0	0	0	1.13409	0	0	0.452073	0	0	3.10988	4.62722	0.649712	0	0	2.40605	0	0.521969	0	0	0.55855	0.790281	0.5284	1.98301
Zm00001d053425	1	5.90076	5.63344	5.95057	4.43851	4.91654	5.23849	11.0195	9.07887	13.6156	19.2752	37.0761	26.9166	96.4042	135.269	129.655	80.2016	72.5649	67.0432	55.7657	57.7872	54.1252	42.4878	53.3386	6.154	6.53593	7.17249
Zm00001d053533	1	1.88878	3.21778	0	0.698935	3.3224	1.85939	0	1.75246	0	0	4.31978	0	0.925633	4.26642	2.40226	0	0	0.743174	2.25791	0.642979	0.996896	1.98988	3.48899	1.95033	0.652915	0
Zm00001d053554	1	0.430686	0	0	0	0	0	4.49512	2.85946	0	0.126972	6.32894	3.71665	28.9061	30.5935	0.444416	1.9074	2.03633	3.54011	0	0	0	0.334629	1.63064	0	0.045264	0
Zm00001d053706	1	0.040189	0.035795	0.079491	0.172069	0.20383	0.05304	0.328209	0.027755	0.06978	0.029953	0.116357	0.040977	0.196166	0.140328	0.155687	0.030771	0.055562	0.123495	0.192888	0.169153	0.283185	0.190538	0.168393	0	0	0.05042
Zm00001d053740	1	1.29762	1.34346	1.30948	1.07689	0.861094	0.919291	1.13796	1.30427	1.30668	1.00354	1.0226	1.1253	3.83395	2.6444	3.50195	1.47961	1.96177	2.67103	2.46637	1.56952	1.95955	1.54964	2.42604	1.57432	1.26458	1.24571
Zm00001d053781	1	0.138897	0	0	0	0	0	0.456993	0.385733	0.468278	0.926139	1.77643	0.976163	2.02352	0.614979	4.46615	1.26338	0.589439	0.639287	0.506914	0.281792	0.4384	0.455939	0.738955	1.03988	1.02183	1.06548
Zm00001d053807	1	9.97249	6.81236	8.39311	11.0937	12.135	16.367	16.2299	19.6329	19.2423	14.7292	13.8611	18.809	23.8456	18.3025	23.2525	17.2465	15.0538	18.0725	12.9284	16.2642	18.6175	13.2902	15.1756	9.31119	10.9646	10.281
Zm00001d053926	1	51.0011	5.86874	48.9944	46.4802	30.1439	62.0417	133.117	150.903	47.0619	73.8684	73.07	90.8497	220.076	94.9932	105.318	56.3197	115.011	125.379	24.2508	45.4788	39.0348	67.9392	69.8493	76.4608	142.802	180.608
Zm00001d053952	1	2.71728	4.50522	3.8436	2.54811	2.50781	2.94473	4.6801	4.0721	6.03056	4.71399	7.95742	6.0543	9.52168	11.6256	13.376	6.98408	5.35526	8.92848	2.89065	2.75433	2.55816	1.25626	4.28781	2.84166	2.66544	2.17055
Zm00001d054009	1	7.77523	8.3279	10.7513	10.5291	8.59134	10.5227	18.0143	17.7319	17.0012	13.2722	15.4696	17.4005	27.7997	22.8758	28.9886	21.9435	21.378	14.8708	16.403	15.8399	18.9303	17.7201	15.718	7.43002	7.92407	10.3755
Zm00001d054031	1	1.94461	2.43686	2.21017	2.1141	2.67722	1.83153	1.43815	1.55211	1.7062	1.46004	1.78165	1.35919	2.35087	2.89797	2.89718	2.17944	2.03729	2.19876	2.43501	2.01026	2.41462	1.64271	1.3219	1.67984	1.91821	1.47882
Zm00001d054054	1	4.417	4.17605	4.03292	5.69458	5.3385	5.79176	7.06308	7.25465	9.31909	10.3184	8.72883	9.03844	9.57549	12.4197	12.6751	5.12164	5.70914	4.24712	10.0334	12.1356	9.9028	8.84135	8.07309	7.25661	5.56281	9.65053
ENSRNA049466709	2	0	1.18249	0	1.47352	0	2.64293	0	0	1.42695	0	0	0	0	0	1.69026	0	0	0	0	0	0	2.9345	4.39672	0	3.93433	1.66997
ENSRNA049469639	2	0	0	0	0	0	0	0.897228	1.14319	0	0.737032	4.54889	0	0	0	1.05661	0	0	0	0	0	2.59585	0	3.71488	0	0	0
ENSRNA049477002	2	0	0	2.18071	0	0	0	0	0	0	0	0	0	0	0	0	0	0	0	0	0	0	4.83403	0	0	0	0
ENSRNA049997478	2	0	0	0	0	0	0	0	0	0	0	0	0	0	0	0	0	0	0	0	0	0	3.21469	0	0	0	0
ENSRNA049997483	2	5.76432	5.73063	18.9961	19.7871	17.3884	19.8412	4.71553	1.54861	3.58132	1.03153	3.14674	4.40493	29.2532	4.82048	10.0634	11.5306	12.4835	18.0889	37.6876	39.3848	8.71032	91.6569	80.0052	43.4511	30.9668	29.203
ZeamMp083	2	0.456001	0	0	0	0	1.81356	1.02296	0	0.488819	0	0	0	1.40217	1.56452	0	0	0.663657	1.08379	0	0.9421	0	1.94388	0	0	0.95308	0.5952
ZeamMp158	2	0	0	0	0	0	4.04197	0	0	0	0	0	0	0	0	0	0	0	0	0	5.83082	0	0	0	0	0	6.19114
ZemaCp050	2	0	0	0	0	0	0	0	0	0	1.79851	0	2.61889	0	1.60824	0	0	0	1.65879	0	0	0	0	1.45473	0	1.48252	0
ZemaCp051	2	5.15477	3.19714	1.62136	1.35399	0	0	8.94009	15.1946	7.85557	5.69328	5.1927	9.62864	11.5875	2.61256	7.83195	7.07429	5.05596	2.81492	7.70396	15.8984	3.8019	13.7292	9.83973	9.08577	3.71144	6.32948
ZemaCp053	2	1.02683	1.08167	1.1156	1.39615	0.826948	2.0945	4.78466	3.35478	4.7812	1.91851	2.60347	3.98551	2.75155	4.84255	2.63648	2.75798	2.05591	4.61782	3.51892	2.52493	8.13355	2.44929	5.72609	6.25504	6.04205	2.11843
ZemaCp073	2	0	0	0	0	2.13148	0	0	0	0.861437	0	0	1.0703	0	0	0	1.18704	3.48824	0	0.943349	0	0	3.51605	0	1.24337	0.839948	1.05891
Zm00001d000298	2	0	0	0	0	0.327847	0	0	0	0	0	0.087656	0	0.259601	0.330032	0.156553	0	0.169408	0.137307	1.04782	0.667918	0.381452	0.470538	1.40799	0	0.638187	0.154244
Zm00001d000558	2	0.074428	0	0	0	0	0	1.12818	1.75233	1.86685	0.43427	0.533688	0	0.636324	1.21744	0.671302	3.06117	1.35299	4.13639	5.57424	5.96927	7.01893	35.5195	22.1581	15.4362	12.5153	12.8221
Zm00001d000655	2	0	0	0	0	0	0	0	0.880978	0	0	0	0.149959	0	0	0	0	0.59556	0.120952	0.128341	0	0	0.116417	0	0	0	0
Zm00001d000697	2	2.68504	0	0	0	0	2.51572	0	0	0	1.18723	0	1.67289	0	0	0	0	0	0	0	0	0	0	0	0	1.26873	1.62084
Zm00001d000753	2	0	0	0	0	0	0	2.24827	0	0	0	0	0	4.43058	0	0	1.56337	0	1.22618	2.34388	0	1.65356	3.55126	3.64754	0	0	1.38441
Zm00001d000774	2	0	0	0	0	0	0	0	0	0	0.743039	0	0	0	0	0	0	0	4.85515	2.88796	6.72763	1.30763	8.113	4.68153	0	6.87173	11.9184
Zm00001d000805	2	1.23321	1.02032	3.11173	0	1.53269	0	0	0	0	4.38403	0	0	0	0	0	0	0	0	0	0	0	1.32958	10.917	0	1.20582	0
Zm00001d000824	2	5.37632	12.6706	5.19229	0	0.846024	4.45129	0	0.882349	0.68838	0	0.440375	0	0.482084	0	0	1.8912	0.91582	0.747651	7.77099	3.59593	1.00602	13.218	12.0112	5.88483	3.31545	8.63865
Zm00001d000825	2	1.1472	0	1.45458	0	0	0	0	0	0	0	0	2.92564	0	0	0	3.28234	0	0	8.48703	0	0	34.9993	16.6928	8.32469	0	0
Zm00001d000892	2	0	0.560163	0.282774	0	0.142289	0	0	0	0	0	0	0.149569	0	0.115994	0	0.481442	0.296971	0	0.127994	0.212963	0	0.696671	0.111903	0.156667	0.110979	0
Zm00001d000911	2	2.2227	0	1.4137	1.19857	0	0	0	6.0162	0	0	3.0442	0	0	1.17407	1.39704	1.6004	0	0	7.14799	1.09278	0	1.21623	4.98888	0	3.34146	1.41973
Zm00001d000975	2	0	0	0	0	0	0	0	0	0	0	0	0	0	1.13874	0	0	0	0	0	1.05718	0	0	2.4049	0	1.07904	0
Zm00001d001180	2	0	0	0	0	0	0	0	1.47551	1.13707	1.9485	1.49145	0	0	3.46179	1.36978	0	0	0	0	0	0	2.38083	0	4.79415	0	0
Zm00001d001245	2	0.181262	0	0	0	0	0	0.200335	0	0.60572	0	0	0.252468	3.74956	2.6329	2.56188	4.10913	3.87359	6.52179	2.87866	1.85101	4.30177	6.70324	8.33516	2.47	2.85728	3.26289
Zm00001d001413	2	2.34095	0	0	0	0	0	0	7.8391	1.20903	0	0	0	0	0	1.45553	1.66396	0	0	0	0	5.29012	0	5.22802	0	0	0
Zm00001d001512	2	0.680342	1.71561	0.863667	0	0.897691	0.638821	0	2.84365	0	0	0	0	2.1751	1.5203	0	0.995961	0	2.4185	0	2.72999	0	0.729848	5.39599	0	0.705453	0
Zm00001d001623	2	0.335373	0	0.459049	0	0.44828	0	0	0	1.09237	0.304439	1.39922	0	0	0	0	0	0	0	0.411891	0	0.533623	1.07687	1.45833	1.56284	1.0543	0.436513
Zm00001d001668	2	1.48436	0.630146	0	1.64219	0	2.1883	1.62809	2.06311	0.786929	0.660819	4.08408	0.979473	0	0.830494	1.90059	3.25297	1.06849	0.871299	0.871655	1.50795	0	6.39139	0	0	1.53716	0
Zm00001d001910	2	0.915541	3.51057	1.81808	1.82739	0.909455	1.09755	1.71799	1.80008	1.64696	0.165288	0.404883	1.46445	0.239275	1.51253	2.67941	0.456623	1.62153	2.06622	0.740194	1.06008	1.83413	4.92791	0.919761	1.69961	2.24244	2.59326
Zm00001d001912	2	0	0	0	0	0	0	0	0	0	0.072645	0	0	0	0	0.096262	0	0	0	0	0	0	0	0.157748	0	0	0.09464
Zm00001d001924	2	0.237547	0.360817	0.276558	0.287125	0.491293	0.353815	0.627841	0.617728	0.420151	0.402157	0.444768	0.688346	0.273178	0.661152	0.5232	1.21926	1.19858	0.609499	1.0064	0.67859	0.875414	2.32122	1.59622	0.849113	1.0133	0.947214
Zm00001d001990	2	0	0	0	0	0	1.07266	3.45727	7.55523	3.49179	5.00696	3.06057	1.43328	0	3.53754	0	6.42995	1.52388	5.03301	1.19504	4.39056	6.79915	4.89006	7.51925	3.26597	3.35598	1.4265
Zm00001d002020	2	0.069489	0.123544	0.045997	0	0	0.182557	0	0.096082	0	0.261615	0.493095	0.179235	2.38069	2.29655	2.22408	2.45872	1.02361	3.04557	1.06917	0.988287	1.57399	13.9129	10.5146	5.00321	4.49683	2.62043
Zm00001d002021	2	0.387034	0	0	0	0	0.197724	1.07155	0.269243	0	0	0.545975	1.88211	2.00935	1.08385	3.4802	4.38248	7.45873	9.9051	0.236642	1.58354	1.83827	5.67342	10.1546	6.75888	2.64351	5.23281
Zm00001d002055	2	0.920186	0	0.206868	1.39304	0	0	0.674704	0	0.515492	0.581791	0.652535	1.07441	0	0.170326	1.18313	0.929055	1.74011	0.531054	0.560574	0	1.21131	6.19595	4.73837	0.461091	0	0
Zm00001d002100	2	0.208855	0.170222	0.416367	0	0.23219	0.270539	0	0	0.049359	0.084466	0.123829	0	0.18178	0.506756	0.296196	0.393781	0.358565	0.202898	0.3535	0.174067	0.271609	1.50303	0.670488	0.386155	1.17432	1.13788
Zm00001d002174	2	5.25958	6.21535	5.37268	3.37809	2.79233	4.45859	5.04169	4.35509	5.40822	3.14093	2.27737	3.5414	1.84807	2.77536	3.07846	2.70391	2.50731	2.45716	3.12079	2.85301	3.41471	7.58837	5.74034	4.78481	5.2591	4.73652
Zm00001d002309	2	0.995318	0.75868	1.54521	0.488639	1.54365	1.32964	1.4168	0.796683	0.966071	1.36414	0.611008	1.20825	1.46477	0.476708	0.184433	1.30402	1.4209	0.330354	0.698186	1.74704	0.452768	1.56817	2.44282	1.29	1.20581	2.01816
Zm00001d002393	2	0	0	0	0	0	0	0	0	0	0	0	0	0	0	0	0	0	4.14544	0	1.19997	0	2.69743	6.91033	1.7848	2.43915	0
Zm00001d002470	2	0.706666	0.899834	0.772796	0.495516	0.645632	0.089211	3.17322	4.26041	4.22963	2.83382	3.91012	1.20195	1.27953	3.15526	2.24709	4.26549	2.94057	3.27413	3.42984	4.24727	2.23096	7.36929	4.15708	2.46499	2.58467	3.54026
Zm00001d002477	2	0	0	0	0	0	0	0	0	0.120171	0	0	0	0.152924	0.349893	0.136662	0	0.298594	0.727706	0.128689	0.749442	1.17032	2.33449	1.35013	0.472596	0	0
Zm00001d002507	2	7.01708	5.81402	5.44856	2.94716	3.89683	4.14909	9.60944	8.11831	7.90347	5.32411	5.84876	4.55522	2.40921	3.85896	3.08857	2.36386	3.00236	4.09531	2.45342	2.65863	2.2135	14.2946	10.875	7.63207	7.19406	5.50455
Zm00001d002514	2	0.140458	0.062428	0.046489	0.080101	0.284671	0.073795	0.11317	0	0.20203	0.0346	0.202591	0	0.493806	1.29012	0.634268	0.751248	0.536385	1.02611	3.54848	3.45926	5.67167	80.621	57.74	38.681	60.8508	53.2321
Zm00001d002545	2	1.84839	2.01458	1.59852	2.34467	2.31601	2.63395	4.41699	3.76832	3.91518	1.12144	0.987236	1.05674	1.49687	1.67463	1.38015	7.93543	8.80419	8.58696	5.79912	6.18347	6.53708	23.0183	18.2562	0.324727	0.336111	0.258428
Zm00001d002673	2	1.117	1.58997	1.77167	2.23754	1.71116	1.25443	0.638683	0.480301	1.08802	0.466329	1.43424	0.932502	2.29596	2.88999	1.12129	0.911141	1.44509	1.80905	1.01422	1.18328	2.06178	1.46429	1.25031	2.41338	0.834797	2.15353
Zm00001d002678	2	6.0754	5.24887	5.90233	3.22869	3.71322	4.65475	6.92507	6.59046	8.19905	3.86665	4.37188	4.40629	3.56065	4.1483	4.67881	5.29647	7.4212	5.72938	6.08323	7.02538	4.36169	5.14265	6.33999	4.77962	5.87486	7.89462
Zm00001d002693	2	0.982068	1.31103	0.760337	0.579658	0.572218	0.464085	0.906003	0.350831	1.09552	0.855927	0.807873	1.20089	1.32385	1.25689	1.46422	1.60625	1.4762	1.34514	0.894357	1.7627	1.19329	2.43349	2.78629	2.1325	2.06372	2.12595
Zm00001d002771	2	0.262051	0.906319	0.577674	0.830445	0.354154	0.918911	0.562368	0.603754	0.369071	0.17249	0.378301	1.0086	0.449508	0.377039	0.526038	0.801304	0.646248	0.588226	0.700129	0.54987	0.547721	0.453418	0.703125	0.63451	0.61202	0.622782
Zm00001d002798	2	41.8177	15.3746	38.2282	21.5133	25.3278	38.3281	44.3851	63.3614	42.2094	59.8286	94.076	107.093	85.2829	71.1364	67.4922	56.4015	78.9722	64.8732	100.926	120.613	141.985	219.263	256.947	99.2613	97.7127	130.862
Zm00001d002834	2	0	0	0	0	0.407387	0	0.438694	0.139701	0.228387	0.680038	0.431894	0.714414	0	0	0	0	0	0.459896	0.122067	0.203033	0	0.443507	1.70746	0.895765	0.847193	1.28128
Zm00001d002836	2	1.98613	1.66108	2.25984	1.84269	1.94395	1.77506	2.14765	2.17189	2.66353	1.15111	1.49248	1.85254	5.46452	4.69354	5.52079	8.6581	9.92079	8.5682	8.27725	9.36274	11.8937	40.7127	33.2386	13.2179	17.8923	15.7251
Zm00001d002847	2	0	0	0	0	0	0.085307	0.393314	0.618197	0.046697	0.439613	0.87844	0.467836	0.400742	1.18707	0.36692	1.24136	0.790763	0.685924	0.391303	0.404776	1.01986	4.91801	4.18687	1.95425	1.49473	0.460933
Zm00001d002937	2	7.27086	5.89392	6.45116	7.96711	6.49133	6.06298	8.35209	9.88952	10.0785	5.80984	3.90204	3.61393	10.9551	9.45381	9.00565	11.8556	13.8643	11.9773	6.95694	10.5079	9.86478	15.0734	15.8013	15.7882	13.8999	14.0995
Zm00001d002965	2	0.896926	0.226198	0.344346	0	0.172497	0.397059	1.54252	0.177842	0.432995	0.489851	0.547082	0	10.4147	6.79102	7.58293	27.9939	34.0108	38.6845	9.49689	7.26477	8.89095	36.2279	45.8846	12.0512	13.7351	10.9595
Zm00001d003064	2	8.30579	5.75047	8.18312	5.00211	4.80588	5.0805	5.08161	6.4793	4.29161	3.13105	4.20587	4.18095	5.00077	6.26814	6.56234	2.63809	2.02819	2.6877	1.66176	1.44306	1.46203	12.8954	13.3513	3.01452	3.08486	4.39179
Zm00001d003115	2	0.352754	0.485882	0.36909	0.414883	0.095838	0.190638	0.950441	0.224581	1.10267	0.460413	0.424486	0.2567	1.347	1.69331	1.32543	1.26117	1.87636	0.747569	0.865709	0.892932	0.412619	3.425	1.80649	1.57695	1.86182	1.47821
Zm00001d003190	2	1.01493	0.12292	0.978968	0.525941	0	0.048374	3.02983	2.68041	0.211789	0.271733	16.343	15.0503	36.5947	49.9369	37.0677	113.236	137.877	138.637	28.1149	26.8659	51.4629	158.776	213.9	54.3386	78.805	64.1871
Zm00001d003191	2	0	0	0	0	0	0	2.29451	1.22496	0.319726	0	0	0	0.444712	0.332977	0	0.438463	0.846187	1.72675	0	0	0.93069	9.42998	11.4087	0.452829	2.76442	1.52146
Zm00001d003271	2	23.3091	12.8871	19.7689	21.8218	22.294	22.362	25.6633	25.5337	26.7409	17.3479	21.3829	22.1513	72.1341	60.7029	67.498	146.585	154.363	168.831	173.958	170.696	237.637	464.273	524.718	295.314	349.062	361.261
Zm00001d003311	2	7.52362	2.17184	4.13785	3.0093	2.50863	3.28707	6.05011	6.66446	7.91256	7.77305	9.49291	11.789	19.0832	18.2905	21.7099	7.16862	11.2568	8.56063	12.1433	11.4027	14.7072	64.2705	57.8499	7.38842	8.11253	11.644
Zm00001d003319	2	1.11604	1.49535	0.714678	0.853652	0.828686	0.877886	0.320873	0.299445	0.486894	0.091396	0.038014	0.028574	0.430017	0.30102	0.498532	0.401933	0.511148	0.508744	0.125925	0.221292	0.269374	2.41572	1.61046	1.35947	1.20229	1.07908
Zm00001d003365	2	0	0	0.09102	0	0.461363	0	0.2958	0	0	0	0	0.390927	0.097242	0.148932	0.088129	0.208434	0.191039	0	0.082551	0	0.107444	0.907351	0.3607	0.100417	0.359347	0
Zm00001d003375	2	0	0	0	0	0	0	0	0	0	0	0	0	0	0	4.60375	1.73956	0	4.14544	1.26886	2.39994	0	21.5795	31.7865	3.56959	8.53702	0
Zm00001d003386	2	29.0987	31.5956	29.5419	29.2185	25.5625	26.9491	37.9935	26.5434	31.2078	29.034	29.3019	16.5175	24.136	35.026	23.0252	25.9023	19.996	23.6199	48.5178	50.494	20.1116	73.51	45.4173	28.1909	46.3411	48.25
Zm00001d003473	2	0.213925	0.238185	0.063948	0.310169	0.449275	0.55246	1.2258	0.444485	0.556447	0.163629	0.632881	0	0.413475	0.426419	0.543671	0.451032	0.489141	0.670861	0.458271	0.645732	0.613705	0.778445	0.83995	0.443898	0.555787	1.11983
Zm00001d003519	2	0	0	0	0	0	0	0	0	0	0	0	0	0	0	0	0	0	0	0	0	0	0.030721	0	0	0	0
Zm00001d003524	2	0.194195	0.034515	0.360157	0.044292	0.157409	0	0.835106	0.53712	0.580481	0.535105	0.78385	0.223681	2.13275	2.01625	0.95197	0.712006	0.647637	0.917473	0.37394	0.541458	0.731019	2.63137	3.38858	0.622323	0.816382	0.734073
Zm00001d003619	2	4.13552	4.17597	3.22624	2.98487	3.74408	3.57868	4.62254	3.69997	5.43339	4.46705	5.52567	4.13223	4.03293	3.60799	3.84361	4.70874	5.0797	4.54176	4.15289	5.50612	4.87475	5.10068	5.37833	4.48642	4.10294	4.00222
Zm00001d003660	2	13.5046	14.9129	18.4632	13.0959	13.6031	11.5445	7.50498	4.61976	6.82921	3.71818	6.44764	4.62951	14.2978	12.2066	16.5372	22.4617	24.1686	24.6331	29.03	23.3561	20.8443	57.9413	45.902	36.2625	49.1512	49.4858
Zm00001d003668	2	0	0	0	0.022298	0	0.041181	0.083695	0	0.045128	0.15482	0.112974	0.056534	1.74928	2.22982	2.39592	1.973	1.56924	1.90347	3.02706	2.15156	3.09154	10.1199	8.74877	6.48287	4.88682	5.22826
Zm00001d003866	2	0.114162	0	0.40324	0.043398	0.102822	0	0.08181	0	0.087516	0	0.603506	0.548012	10.4991	8.8059	11.144	10.2905	6.87334	9.75808	7.51026	10.4572	9.78827	25.8273	25.9984	8.1467	8.63876	9.82845
Zm00001d003884	2	0	0	0.066766	0	0	0	1.75707	2.06975	0.572512	1.15757	1.30598	0.52139	0.319891	0.29466	0.058477	0.761511	1.13536	0.76624	1.52889	1.08492	0.711417	6.06484	6.96377	1.25707	1.19128	0.800599
Zm00001d003912	2	18.6251	14.7106	15.1797	5.2649	9.70338	5.75891	17.9069	14.7849	15.9072	22.4082	10.9712	19.5381	7.41649	3.22283	4.6463	0.388442	2.98007	1.51962	11.4321	11.726	18.8912	37.3351	30.1304	17.1178	23.9003	24.8064
Zm00001d003935	2	9.02635	7.67121	9.48472	6.71924	7.93492	8.67096	8.40002	9.48613	7.59949	6.2058	6.84538	5.76183	8.80914	9.57167	9.45672	7.84838	7.52358	7.7646	9.80379	9.22712	9.96354	11.1265	9.44314	9.00891	9.33976	8.68616
Zm00001d003939	2	0.077803	0.014872	0	0	0.086252	0.016776	0.020831	0	0.038615	0.098671	0	0	0.095161	0.447697	0.268908	0.287087	0.323228	0.568261	0.367659	0.586174	0.410967	3.16524	1.25804	1.07564	1.02472	0.878009
Zm00001d003961	2	0	0	0	0	0	0	0	0	0	0	0	0	0	0	0	0	0	0	0	0.682394	0	0.716502	0	0	0	0
Zm00001d004055	2	0.793042	2.27155	1.87447	2.03742	1.65388	1.12279	1.12341	0.763816	1.3147	2.10372	3.3428	2.51975	3.04056	3.84593	3.82499	2.55077	3.74447	3.37604	3.64943	2.39572	2.54487	7.40529	5.64012	3.12663	2.26279	2.55145
Zm00001d004078	2	0	0	0	0	0	0	0	0	0	0	0.04867	0	0.616475	0.838214	0.609408	0.257804	0.374699	0.416954	0.608706	0.234934	0.793496	4.83729	4.74909	1.07963	0.92187	1.27429
Zm00001d004079	2	1.03937	2.11373	1.39126	0.94579	0.420169	1.29386	0.45279	0.576486	1.29478	0.900938	0.593725	0.736362	2.3936	0.798859	0.401411	0.947834	1.89935	1.30547	0.881692	1.15251	0.490963	6.40144	6.82739	2.00371	2.94926	2.38003
Zm00001d004105	2	0	0.052678	0	0	0	0.062456	0.079205	0	0	0.120157	0.069169	0	0	0	0	0	0.247563	0	0.072023	0	0	0	0	0	0	0.15096
Zm00001d004203	2	0	0	0	0	0	0	0	0	0	1.54742	0	0	2.65414	1.31712	0	2.55349	0	4.12	4.18254	2.37759	6.45149	59.7904	39.1435	3.6062	12.7152	18.1397
Zm00001d004209	2	0.460145	0.087666	0.304491	0.112473	0	0.138205	8.78809	7.90697	6.77344	6.28762	3.93604	6.82472	0.046186	0	0	0.25118	0.912474	0.701497	0.711563	0.424995	0.515343	68.0766	55.4806	24.425	42.8334	39.7217
Zm00001d004507	2	0.337902	0	0	0.75762	0	0	0	0	0.73297	0.84662	0.471308	0	0	0.388386	0.427037	0.504476	0	1.29856	2.59933	0.349891	1.11668	0.491058	5.47751	2.16432	1.08168	2.27221
Zm00001d004525	2	2.51632	2.87797	3.37302	2.06926	1.98065	2.96158	1.36443	1.63366	2.06311	0.616695	1.1481	1.02435	0.619648	0.955071	0.741838	1.06425	1.14317	1.27177	0.740601	0.801625	1.53868	4.36489	3.32498	2.40681	2.31624	1.81342
Zm00001d004611	2	0.135083	0.588068	0	0	0.179417	0.137562	0.438095	0	0.449938	0.635969	1.32701	0.583943	19.9638	21.6639	13.3197	15.5664	23.7349	15.4722	29.3326	28.0716	22.9219	94.2754	89.4409	39.6598	49.6667	54.9153
Zm00001d004708	2	5.20172	3.45391	5.88216	3.64267	4.04829	3.21859	9.86339	10.014	10.3854	5.71363	5.46334	5.50677	5.13528	7.11152	7.26399	7.49758	6.90072	7.61846	7.16712	9.23457	7.79465	11.1626	14.8011	7.2297	8.47714	9.44968
Zm00001d004731	2	0.385889	0.149977	0.222782	0.082437	0.097656	0.202862	0.531682	0.632369	1.63918	0.886795	5.71282	3.4253	55.4504	61.8663	54.9739	87.3421	102.614	88.0714	106.621	107.883	102.174	271.181	243.593	103.332	108.505	116.408
Zm00001d004750	2	0.51624	0.064627	0	0.664327	0	0.158118	0.078927	0	0	0	0	0	0.623107	0.169996	0.196575	0.333265	0.20387	0.498919	0.095484	0.351325	0.229202	1.12184	0.845313	0.300708	0.990746	0.923472
Zm00001d005003	2	4.70729	1.95888	2.00632	1.04607	0.95058	0.808885	2.64824	3.32795	4.55687	1.63547	1.1965	1.72181	3.08203	2.73551	2.61071	2.16186	3.54559	2.41396	2.76216	3.28883	2.34641	6.34066	4.23691	3.15636	1.51856	2.57725
Zm00001d005010	2	0.070203	0	0.093468	0	0	0	0.075946	0	0	0	0.201479	0	0.099891	0.3824	0.271406	0.213951	0.196187	0.238636	0	0.281302	0.110314	0.776031	0.814834	0.103141	0.368905	0.266622
Zm00001d005037	2	0.45426	0	0	0.086209	0	0.15789	0.076742	0	0.172585	0.588746	1.84544	1.61092	15.2176	12.0574	14.242	10.8398	9.24875	11.1662	18.0191	18.0686	14.1538	95.8299	73.3046	21.2777	28.5648	28.4888
Zm00001d005169	2	5.58235	5.95732	7.08971	6.24697	5.62434	6.66736	5.09441	5.57799	5.03339	3.61732	3.53593	5.23154	7.29474	5.36304	7.1235	12.3829	10.1197	8.55512	6.86134	6.42237	7.56472	9.77789	10.0965	7.28866	8.47637	7.95911
Zm00001d005183	2	0	0.238792	0.336354	0.477005	0.330449	0.286736	0.324848	0.941461	0.920362	0.415584	0.452365	0.175829	0	0.475612	0	0	0.702334	1.1214	0	0.266219	0.225008	0.869351	0.343436	0.876298	1.45338	0.291217
Zm00001d005190	2	0.110724	0.021245	0.083507	0	0.042777	0.033364	0.213461	0.054855	0.255983	0.31791	0.480457	0.710114	0.663049	1.54798	1.78477	3.62922	4.1811	3.86878	3.17923	2.90415	4.78808	16.3142	13.2443	9.85055	9.32631	9.22729
Zm00001d005306	2	0.648929	0.447091	0.639298	0.319173	0.232043	0.335555	0.16091	0.440091	0.241685	0.248707	0.820729	0.719761	2.22769	1.73702	1.03696	1.95361	1.8898	1.71506	0.955548	2.02735	1.97521	7.06699	5.76404	3.21722	2.60269	2.14005
Zm00001d005325	2	1.52382	0.338753	0.535084	1.11788	0.838594	0.491651	1.79036	0.467843	1.28207	1.42612	0	0.66213	0	0.822637	2.0889	1.04117	1.70798	1.28992	1.33865	1.74064	0.724242	5.15132	3.83753	3.25724	3.61764	3.75361
Zm00001d005346	2	8.61791	11.5331	9.84256	14.7836	13.0909	14.8971	7.30557	9.58543	8.66057	8.93953	6.77577	9.50303	10.1359	6.96208	7.48055	13.1205	12.377	17.0748	11.5139	11.7033	15.3376	14.4432	13.2865	10.9767	9.66831	10.0875
Zm00001d005375	2	0.831586	0.543299	1.68563	2.06838	0.997619	1.96869	3.57839	1.67275	2.20522	1.92755	0.687387	2.8227	1.00785	2.14074	1.3526	1.75905	2.08969	2.71216	1.9001	0.987816	3.0369	12.2504	5.62004	3.23807	4.24807	2.02526
Zm00001d005391	2	37.9319	25.3449	41.8689	38.3037	34.8697	36.1564	60.5827	70.9115	65.6403	59.1138	69.5862	65.4114	32.2034	21.7284	24.6905	28.3296	33.1135	37.8007	23.3513	25.2163	30.4119	108.484	104.694	57.5174	63.6442	58.1697
Zm00001d005594	2	0.451142	0.594896	0.280687	0.151394	0.53803	0.83793	0.341529	0.293449	0.244788	0.236022	1.30304	0.766554	2.79096	2.94785	2.53443	1.82621	2.06058	1.81264	2.2009	2.47671	2.82841	9.35995	8.35625	3.00504	3.26319	2.23622
Zm00001d005684	2	13.2435	14.8331	14.5446	12.0572	13.8083	16.0707	15.7409	14.8314	17.5118	13.7527	13.1138	14.7534	4.54868	7.7834	6.31335	21.698	19.6386	21.3147	20.8244	24.4096	27.5783	27.4863	24.3413	22.6432	19.3155	18.4252
Zm00001d005687	2	10.5629	10.2123	9.43822	9.48488	10.1137	9.25182	12.6566	10.9119	14.4083	13.703	15.0836	15.088	13.8028	19.5687	16.5495	12.9415	16.8985	13.8799	26.1001	26.2758	22.4032	43.6095	37.2815	22.5132	32.751	36.1028
Zm00001d005719	2	1.78851	0.670549	1.39437	0.288937	1.02696	1.29334	0	1.4246	0.561365	0	0	0	0	2.02484	1.6391	1.9188	0.367788	0.900171	0.31361	1.05264	4.05565	8.25853	4.40742	6.28778	4.56068	3.31034
Zm00001d005748	2	0.397556	0.032124	0.430711	0.53586	0.927781	0.493601	1.78638	2.54877	1.78784	2.38517	2.13696	2.29116	2.2879	1.44535	1.58536	6.95837	5.87724	6.37882	3.00037	3.23738	0.566784	21.645	19.672	11.7839	13.2944	12.1185
Zm00001d005813	2	3.38939	1.74871	3.99625	2.65732	1.24337	1.52243	17.937	14.0028	4.24083	2.83519	6.5284	4.04151	8.78969	10.6678	5.46154	2.34593	6.67442	5.16201	1.87562	1.49771	2.77749	8.00538	16.6842	1.38229	1.58444	1.13099
Zm00001d005816	2	2.63287	1.51822	3.22199	2.05849	2.17489	2.92627	3.89393	4.71707	3.90914	4.2431	5.03609	4.8615	3.65516	2.96943	4.68822	2.75923	3.24376	2.56905	3.89626	2.20302	3.09461	10.5288	10.1045	5.62402	7.29086	5.79298
Zm00001d006035	2	0	0	0	0	0	0	0	0	0	0	0	0	9.14045	0	11.0134	16.8636	25.5052	20.2369	14.7464	7.70902	0	38.2223	20.3043	8.36108	17.8225	4.3251
Zm00001d006053	2	0.170428	0.303019	0.090239	0	0.046057	0.250765	0.256273	0.282773	0.039232	0.033598	0.885077	0.589623	0.143751	0.036824	0.131936	0.20837	0.236624	0.0383	0.369014	0.271291	0.160344	1.70483	1.75464	0.347105	0.358233	0.257508
Zm00001d006078	2	3.84877	0.606224	1.84959	0.624585	1.10988	0.850485	2.10988	1.90852	1.08163	2.88178	3.9074	4.05861	1.40108	0.608389	0.883988	3.7512	2.3327	3.32036	0.501569	1.25456	3.03664	7.67199	6.58033	0.822935	2.60027	1.75701
Zm00001d006195	2	1.67657	0.993575	0.601141	0.039839	0.283164	0.036704	0.037522	0.434665	0	0.447445	0.403046	0.100679	0	0	0	0.053377	0	0	0	0	0	2.48429	1.87162	0.101649	0.073418	0.08797
Zm00001d006203	2	0.507753	1.0382	1.31563	0.358975	0.653978	0.305775	0.524473	0.511005	1.17244	0.502376	0.355535	0.429693	3.90262	4.00588	3.68945	2.82739	2.70138	3.53797	5.25105	4.494	4.37067	15.6358	14.1317	10.756	12.2768	10.4022
Zm00001d006424	2	0.599938	0.132906	0.19984	0.512365	0.202328	0.312829	0.974456	1.97338	1.62428	1.02079	0.752766	0.535016	0.748145	0.654309	0.86963	1.485	1.88777	1.276	0.996536	0.902272	0.942983	1.90505	1.97938	1.43421	1.33983	1.89994
Zm00001d006485	2	8.47903	11.6968	9.86764	7.93504	7.765	8.10735	12.0693	9.30683	12.9131	12.0095	14.0303	8.1476	10.0507	12.8589	9.35821	10.8501	14.2279	7.41837	7.69403	8.87147	6.1501	13.1438	11.7248	14.3644	10.1435	7.78789
Zm00001d006525	2	0	0	0	0	0	0	0	0	0	0	0.266418	0	0.311978	0	0.047672	0.11292	0	0.041548	0	0	0.057952	0.041053	0.543673	0	0	0
Zm00001d006596	2	0.136443	0.072817	0.072166	0.155672	0.073765	0	0.321973	0.11316	0.346048	0.296558	0.905658	0.354641	2.48789	2.47251	2.25439	5.675	5.37358	8.84755	6.79004	7.94437	10.3939	28.8437	25.9808	21.3252	19.0711	18.6039
Zm00001d006688	2	0.960541	0.30524	1.1181	0.078294	0.061832	0.072263	0.098037	0.126426	0.10557	0.248912	0.627866	0.456779	0.51249	0.34501	0.324711	0.874602	0.22183	0.692039	0.357248	0.272454	0.17919	1.40046	1.19969	1.26042	0.456678	0.431214
Zm00001d006795	2	0	0.027047	0	0.104093	0	0	0	0.084096	0	0.030017	0	0.043885	0	0	0	0.278986	0	0.136589	0	0	0.095366	1.0824	1.27757	0.397829	0.671287	1.53103
Zm00001d006911	2	0	0	0	0	0	0	0	0	0	0.108348	0	0	0	0	0	0	0	0	0	0	0	0	0	0	0	0.143707
Zm00001d007072	2	5.33659	3.91542	5.19063	6.69988	5.56642	7.45207	5.09046	5.4739	7.73653	5.65799	6.99755	5.34304	11.9573	8.51942	13.8753	14.459	13.6061	14.6481	9.97035	11.584	14.0811	20.0699	23.9812	16.8886	19.0828	19.851
Zm00001d007113	2	9.41681	7.43226	8.6587	6.48695	6.79674	5.92361	8.27152	6.01653	9.62914	2.96211	3.42475	2.59399	2.97329	2.31213	2.85514	7.53613	7.04913	7.40144	8.05174	7.15886	7.07735	7.52575	7.98854	6.3859	7.52674	7.77967
Zm00001d007123	2	0	0	0	0	0	0.63637	0	0	0	0	0	0	6.84486	7.29328	4.13386	0	0	3.05008	0	0.659886	0	13.8113	10.7638	0	0	0
Zm00001d007124	2	3.69506	2.78188	4.79708	2.24823	3.05813	3.43228	9.60639	9.79983	11.514	13.687	13.9827	7.99484	8.38076	8.61598	12.9413	12.4327	7.88037	12.7897	11.3816	12.7149	9.83841	18.2152	11.1591	9.95602	9.76846	12.2276
Zm00001d007240	2	3.76693	5.76208	4.14936	8.55153	11.2808	10.7377	6.52704	7.35716	9.29274	10.8587	11.4395	10.0801	4.73934	5.65895	4.52066	7.20502	8.33519	5.05996	14.0497	10.5281	9.6975	11.978	9.8632	8.19984	7.08933	10.4408
Zm00001d007268	2	0	0	0	0	0	0	0	0	0	0	0	0	0	0	0	0	0	0	0	0	0	0	0	0	0	0
Zm00001d007327	2	14.6983	8.15528	14.7217	11.8299	14.4354	17.0642	27.6993	42.0785	26.6725	21.7384	20.7558	23.9017	5.41478	4.21705	4.75673	27.561	28.714	31.8354	8.30045	9.07188	8.0555	21.3196	36.2684	23.8421	25.2423	19.14
Zm00001d007329	2	0	0	0	0	0	0	0	0	0	0.053818	0	0.078846	0.077839	0.119379	0.283572	1.17443	0.842867	1.30375	1.06056	0.933683	1.1222	6.88395	5.55945	2.41344	2.65827	3.26421
Zm00001d007381	2	0	0.10501	0.157305	0.134861	0.239647	0	0	0	0	0.057841	1.61611	1.78021	2.60072	2.31499	0.381449	0.6318	0.330113	0.668848	0.570976	0.414112	0.557583	2.48998	2.74386	1.82037	2.86104	3.36576
Zm00001d007396	2	7.0328	7.69368	5.13504	5.0873	5.82693	5.67774	5.15281	7.19078	4.96177	2.60514	1.99989	4.99658	4.84516	5.91677	6.56035	6.80294	7.6141	6.92184	4.77464	5.43632	4.06319	8.71682	6.70122	7.11308	6.85322	6.053
Zm00001d007406	2	0.260296	0.227632	1.42096	0.588602	0.697384	0	1.45339	1.8162	0.571437	0	1.82156	2.859	0	0.273001	1.00184	2.34497	2.24942	0.635964	1.27825	1.87742	0.826552	0.840954	3.3693	4.0069	1.36644	0
Zm00001d007484	2	0	0	0	0	0	0	0	0	0	0	0	0	0	0	0	0	0.088743	0	0	0.064821	0	0	0.067341	0	0.063622	0
Zm00001d007546	2	0	0	0.119927	0	0	0	0	0	0	0	0	0	0	0	0	0	0.287932	0	0	0.090353	0	1.05836	0.432313	0	0.210678	0.321189
Zm00001d007623	2	0.034174	0	0	0	0	0	0	0	0	0	0	0	0	3.20839	0	0.614956	4.64817	0.88906	0	0.902364	0.760807	0.509181	5.19455	0.314547	1.04404	1.1609
Zm00001d007687	2	0	0	0	0	0	0	0	0	0	0	0	0	0	0	0	0.141693	0	0.052291	0	0.046275	0	1.18404	0.829989	0.067734	0.39016	0.234148
Zm00001d007718	2	3.13467	0.580594	3.01806	0	0	0	4.40231	3.56025	0	0	0	0	0	0.054685	0	0	0	0	0	0	0	14.474	10.6344	0	0	0
Zm00001d007793	2	6.61196	5.71121	6.34413	5.44477	6.14359	5.26192	4.82682	4.84534	4.39156	3.2363	3.59238	5.27833	5.61547	5.5818	4.69584	5.97922	6.22258	6.34247	6.56924	7.12166	7.27221	7.41566	7.18946	6.55384	5.73682	6.58998
Zm00001d007801	2	4.29202	3.98126	4.24066	3.91496	3.67638	4.82244	4.66057	4.78134	4.81519	3.06079	2.64169	3.81291	6.40883	6.45035	5.93172	5.56597	6.30497	5.05816	7.01039	6.86822	5.45565	10.8504	9.8352	6.14136	7.2682	6.68757
Zm00001d007908	2	0	0.095228	0	0	0	0	0	0	0	0	0.077163	0	0	0.232857	0.138331	1.14589	1.86839	3.51183	1.2285	3.53548	6.73672	15.6934	16.325	5.41339	12.0084	17.0709
Zm00001d007924	2	0.031406	0.055851	0.166218	0.035826	0.04244	0	0	0	0	0	0	0	0	0.033908	0	0	0.043584	0.070534	0	0	0	6.3207	6.36575	0.045655	0.066014	0
Zm00001d007957	2	0	0	0	0	0	0	0	0	0	0	0	0	9.86153	8.68172	0	2.92652	1.40454	2.30577	1.11732	7.01248	3.11387	11.011	11.3634	3.00969	9.21689	7.7828
Zm00001d008041	2	0	0	0	0	0	0	0	0	0	0	0	0	0	0	0	0	0	0	0	0	0	0	0.027521	0	0.027558	0
Zm00001d008069	2	0	0	0	0	0	0	4.66603	0	3.57496	0	0	0	0	0	0	3.30626	2.15873	0	0	0	0	1.67802	0	3.05217	0	0
Zm00001d008102	2	0	0	0	0	0	0	0	0	0	0	0	0	0	0	0	10.7999	10.3304	10.0687	10.3889	2.49421	1.93919	4.20768	14.295	0	0	1.60521
Zm00001d008136	2	2.11153	0	0	0	0	2.04044	0	0	0	0	0	0	0	0	0	1.53096	1.46126	1.20321	1.15576	0	0	5.78643	0	0	2.1375	2.70911
Zm00001d008140	2	0	0	0	0	0	0	0	0	2.74032	0	0	0	1.71692	0	1.63093	0	0	0	1.31968	0	0	5.71061	1.44724	3.75713	0	1.63252
Zm00001d008201	2	0.446445	0.132134	0.131654	0.395809	0.535884	0.623767	2.88599	3.22571	4.20953	4.08579	6.14019	5.12845	11.7062	17.5332	16.6959	18.6257	16.7129	18.4041	21.2172	22.8187	15.3371	66.1157	49.6007	29.1331	36.9634	30.0507
Zm00001d008417	2	10.8765	12.7721	10.0488	9.46374	8.77526	10.4707	15.7751	12.2862	16.0546	12.7712	12.2826	9.89664	10.2974	13.3412	12.5879	30.4606	30.2969	28.193	25.31	26.4097	26.3581	53.3272	46.4994	31.1215	39.9558	32.4844
Zm00001d008449	2	1.3491	0	0.404174	0.170213	0	0.462764	0.164751	0	0	0	3.1904	2.94257	8.32978	8.31708	6.74613	2.72482	4.24923	3.28498	2.55597	1.9804	4.49786	10.9718	8.78436	7.65416	8.0351	5.95033
Zm00001d008455	2	4.74352	5.29336	4.04411	6.20996	5.76473	5.52308	7.21166	7.48234	7.95552	5.90393	6.33976	6.10708	5.54536	6.94392	7.06875	10.9492	15.7738	12.0131	12.5196	12.2839	14.4749	25.1669	23.1379	18.4677	16.5285	19.034
Zm00001d008457	2	0.305353	0.13589	0.126009	0.065345	0.051605	0.060345	0.081749	0.026371	0	0.037814	0.137956	0.110461	0.160172	0.43148	0.246364	0.788471	0.369978	0.448768	0.252131	0.26506	0.209297	4.97495	3.34221	0.829511	0.561603	0.768234
Zm00001d008458	2	3.88844	5.76314	4.54473	2.0578	3.24958	3.37489	2.6769	1.90524	2.98051	2.12196	6.46915	5.15175	4.86174	7.4856	5.53585	10.0241	11.3898	11.8538	8.71613	10.7323	9.66278	21.8551	22.2809	10.1791	11.2436	12.1371
Zm00001d008465	2	0.707066	0.705928	0.681909	0.149485	0.32765	0.286993	0.204898	0	0.51367	0.232371	0.317933	0.478781	0.692574	1.23609	0.805423	1.7668	1.64675	1.2669	0.756179	1.37675	1.35517	2.73832	2.8547	0.868613	1.64051	1.05058
Zm00001d008468	2	0.076054	0.028171	0.032328	0.09001	0	0	0.218989	0.132148	0.145087	0.024913	0.353641	0.341735	1.81712	2.28881	1.12866	2.80042	2.91607	2.77792	1.71017	1.17902	1.61978	4.64723	4.66681	1.56556	2.04389	2.08752
Zm00001d008477	2	2.91181	4.49205	3.85205	2.30814	1.79262	2.30092	2.86853	1.41074	3.29009	1.73347	1.79494	3.44905	1.80319	3.90822	4.08923	6.26051	3.93329	3.82871	3.29328	3.53103	2.89994	6.45589	7.24397	3.62508	3.84825	2.80923
Zm00001d008478	2	0.814171	0.489652	1.22854	0.670767	0.289062	1.04444	0.410621	0	0	0	0	0.372139	3.23033	3.14002	1.60149	4.79849	7.06448	6.30677	1.63103	3.29382	1.14115	7.51607	9.48862	5.29153	5.1599	0.858998
Zm00001d008489	2	0	0.027681	0	0	0	0	0.041959	0	0	0	0	0	1.27372	1.06607	0.92976	1.49618	2.79607	1.65726	0.908899	1.31049	1.18046	2.63848	3.98443	2.19757	1.85094	1.77736
Zm00001d008529	2	21.5481	15.3178	21.8341	13.1269	10.0274	14.0486	45.2727	44.5522	51.0019	28.6982	33.0931	30.5774	22.6243	21.942	22.7887	24.5963	21.8262	24.7067	32.7399	31.433	29.2983	62.6781	53.0385	39.382	39.2129	40.6293
Zm00001d008548	2	0.68022	0.240019	0.54906	0.6182	0.366174	0.841944	0.149115	0.566633	0	0.389101	13.7313	12.6285	139.986	71.1796	121.265	2.68162	3.84691	3.44163	3.63979	5.10334	2.79049	218.09	163.801	1.01771	1.85867	2.08633
Zm00001d008583	2	0	0	0.148658	0	0.113946	0	0.030149	0	0	0	0	0	0	0.030319	0.036267	0.04297	0	0.031534	0	0.083782	0	0.058785	0.029503	0	0.118142	0.03322
Zm00001d008700	2	2.44123	1.75141	2.4851	0.334164	0.742221	0.327924	0.693258	0.530964	0.909021	0.626542	0.774419	0.423733	0.435019	0.669698	0.307092	1.17608	1.74813	1.06528	0.615308	0.78047	0.917343	1.87564	2.14898	1.40482	1.76928	1.14928
Zm00001d008721	2	3.06262	2.32657	3.30229	2.57427	3.54153	4.18412	6.86665	6.3619	5.9048	8.30072	10.0413	7.49511	7.47728	10.5721	7.23496	19.9964	26.7079	19.8561	11.3611	13.228	11.5747	31.1011	27.2466	22.0859	20.232	15.6994
Zm00001d008727	2	13.0062	4.96922	12.9347	7.98932	6.13568	9.30494	17.3887	16.654	17.2054	11.0868	12.6265	12.9234	23.6975	23.1633	19.9155	25.234	29.4376	27.173	23.1967	21.9764	23.2893	51.4662	44.2659	30.5116	32.5775	29.3093
Zm00001d008749	2	58.2281	32.6251	59.125	30.5894	24.7515	29.8541	63.7056	72.7757	72.8781	45.4675	43.7522	56.4095	53.8056	45.1099	51.4561	47.7884	58.4636	63.4538	36.3484	38.4545	44.8215	165.043	161.663	36.8017	30.6266	40.8057
Zm00001d008808	2	2.50165	0.761475	1.58744	2.32773	1.29628	1.47635	5.82706	7.15728	4.74013	5.85239	6.15064	5.57916	9.3384	12.5063	12.7069	14.349	13.3965	16.5907	12.0056	14.7376	11.2673	26.5628	28.2125	7.62653	6.19118	6.92476
Zm00001d008837	2	0	0	0	0	0	0	0.034123	0	0.109809	0.062708	0	0	0.044648	0.857994	0.369117	8.25944	6.96968	7.21046	11.6967	9.03993	9.21911	11.6622	12.3181	3.46574	2.87281	2.40041
Zm00001d008844	2	33.1796	38.1328	24.7271	25.2278	20.657	20.4721	29.7147	17.9464	32.3437	30.4425	29.3981	26.0491	32.1733	56.0328	46.0115	32.8962	31.1119	32.8938	26.7111	37.1217	22.9915	71.644	44.8279	41.6321	53.5956	44.452
Zm00001d008925	2	0.665128	0.255921	0.464735	0.170283	0.318447	0.503355	0.437863	0.469215	0.545622	0.480631	4.22473	3.09365	7.76804	7.90607	8.43408	25.8184	23.29	24.1184	8.27625	8.52635	7.60018	102.473	95.272	27.5966	30.7785	19.9898
Zm00001d008939	2	0	0	0	0	0	0.316205	0.162599	0.069594	0.346032	0.591712	0.434335	0.144425	6.61175	7.47254	7.32944	21.8024	20.2406	18.2107	30.0612	24.0445	31.3408	76.5142	79.631	60.4039	60.8464	57.2027
Zm00001d008985	2	0.246356	0.136916	0.081483	0.070259	0.08323	0.19431	0.132216	0	0.035471	0.030388	0.044445	0.310995	4.45375	3.17395	3.97371	3.53066	4.56631	2.10911	3.22161	3.61943	1.77295	18.0009	16.8165	2.14841	2.94562	2.86787
Zm00001d009010	2	0.186167	0.33027	0.707872	0.0707	0	0.064874	2.86173	3.95145	4.65686	31.2335	42.3241	29.0782	8.12154	10.8869	7.9253	22.5477	18.2175	21.5749	28.5262	26.6507	27.4818	88.3218	66.8799	61.9271	52.7893	45.0261
Zm00001d009085	2	0.065416	0	0.021587	0.09334	0.022113	0.048134	0.017504	0	0.018902	0.032434	0.023657	0	0.022855	0.070383	0.042227	0	0	0.054904	0.022499	0.097294	0	0.127585	0.034288	0.094708	0.06875	0.020537
Zm00001d009091	2	0.067341	0	0	0	0	0	0	0	0	0	0	0	0	0	0	0	0	0	0	0	0	0	0	0	0	0
Zm00001d009533	2	0	0	0	0	0	0	0	0	1.14091	0.317817	1.84947	0	0.537406	0.40096	0.449937	0	1.87443	0.415836	0	1.8894	0	3.00228	0.713021	0	2.02902	0.914047
Zm00001d009619	2	2.01444	1.10068	1.28215	0.917036	1.52093	1.34803	0.94203	0.330267	0.307283	0.433815	1.85191	1.15421	3.33979	3.20179	1.86746	1.55513	1.12104	0.666037	0.387947	0.964221	1.26314	2.80877	3.51638	3.70895	2.48061	0.640326
Zm00001d009642	2	0.255502	0.223381	0	0	1.02689	0	0.285167	0	0	0	0.357767	0	0.770527	0	0	0	0	0	0	0.263159	0.405565	0.276183	1.10183	0.785972	0.53655	0
Zm00001d009799	2	2.56236	3.21487	1.78314	1.93875	2.00503	2.27087	1.85146	2.12508	2.05236	1.97211	2.88227	1.94754	1.21048	1.72127	1.9145	3.09339	1.38385	1.99697	2.43155	3.24255	2.32519	2.28085	2.40648	1.76229	2.29648	2.47652
Zm00001d009815	2	0	0	0	0	0	0	1.88168	0	1.84733	0.779607	0	0	0	0	0	0	0	0	1.00098	3.03169	1.36494	1.59391	0.983065	2.52312	0.897268	0
Zm00001d009971	2	0.923495	0.456097	0.724425	0.27309	0.046216	0.10784	0.183689	0.094584	0.196831	0.202276	0.493402	0.098607	0.288509	0.073905	0.397177	0.104544	0.379916	0.269035	0.534871	0.408354	0.1609	0.34214	0.574935	0.099519	0.323525	0.516808
Zm00001d009993	2	0.323902	0.143449	0.431985	0	0	0.168709	0.614531	0.448705	0.46092	0.864337	2.78448	2.07672	0	0.353746	0.104316	2.58907	1.70047	1.83961	0.587321	0.812796	2.16448	3.39599	2.48109	0.835264	0.425522	0.410695
Zm00001d010007	2	2.89964	1.02253	0.976553	1.97585	1.17035	2.53836	0.47757	2.21503	1.30177	1.10273	2.26439	1.42454	0.423317	0.482101	0.372886	0.219692	1.23187	1.00226	0.352976	0.883318	0.686646	6.1814	3.85944	1.73955	1.82854	2.0407
Zm00001d010196	2	0	0	0	0	0	0	0	0.056142	0	0.119773	0.175509	0	0.514703	0.834483	0.890173	0.992073	0.902795	0.937036	0.830662	1.01089	0.31838	1.53249	2.00592	1.06485	1.62064	1.0744
Zm00001d010257	2	3.31073	1.34272	5.27306	0.552001	0.32697	1.34696	4.99357	3.77124	4.1951	0.862618	2.4534	2.30285	4.15438	4.40411	3.85184	5.99911	8.59786	7.83278	4.05125	4.62325	4.19303	9.804	9.36594	11.0663	8.46081	9.70236
Zm00001d010428	2	0.032677	0.010783	0	0	0	0	0.046576	0.045132	0.050417	0.064919	0.078905	0.015792	0.121544	0.023407	0.04219	0.050025	0	0.027079	0	0.043151	0.102328	0.072888	0.045653	0.112526	0.034507	0.030391
Zm00001d010554	2	42.4833	46.2719	44.6213	28.2876	32.5933	39.6684	41.314	47.7861	62.987	43.2515	34.3954	42.4301	25.9124	29.8801	46.8985	76.741	52.8855	51.3997	52.5689	54.5807	78.6999	85.519	64.3611	58.3616	69.2109	72.4591
Zm00001d010606	2	3.40739	4.059	4.08253	3.04911	2.70244	3.00244	4.02114	4.34535	4.18216	5.16037	5.02779	4.54445	6.0115	4.34623	5.3542	4.40617	4.78831	5.08248	4.28146	5.26869	5.17621	17.3182	14.8887	3.47068	5.48647	5.46781
Zm00001d010678	2	5.4092	6.26457	6.17278	2.83363	4.53103	5.28437	5.21782	5.74808	7.81377	5.60178	6.60491	6.11487	4.10416	5.45819	4.03631	9.76096	10.2632	9.41299	6.74455	6.56431	5.72011	10.6542	8.9687	9.57555	8.96235	9.3138
Zm00001d010730	2	0	0	0	0	0	0	0	0	0	0	0	0	0	0	0	0	0	0	0	0	0	0.081464	0.389181	0	0	0.093393
Zm00001d010759	2	10.9646	5.92879	10.8336	9.44362	10.1836	11.3692	3.94381	7.52875	4.83438	2.86838	3.95117	7.68801	16.4084	5.14591	12.7436	10.6765	11.6771	16.5401	10.8392	9.44738	10.729	11.5863	19.1798	10.8998	14.3197	12.1924
Zm00001d010811	2	28.2463	29.5926	32.0211	24.479	26.7022	30.5505	33.8407	36.8073	40.8668	30.9921	34.604	32.8668	26.316	34.5966	35.5488	27.9458	29.64	28.4538	35.1948	37.4091	34.9957	47.0838	41.0367	30.8338	32.8526	32.2177
Zm00001d010831	2	0	0	0	0	0	0	0	0	0	0	0	0	0	0	0	0	0	0	0	0	0	0	0	0	0	0
Zm00001d010945	2	0.249365	0	0	0.070439	0	0	0	0	0	0.020639	0.118951	0.148795	0.778674	0.999791	0.881688	2.46003	3.39736	2.36141	1.41317	1.38991	1.22495	6.03203	6.99305	2.9566	2.90173	3.44276
Zm00001d011079	2	0	0	1.62136	0	0	0	28.0975	10.1297	2.61852	0	0	0	11.5875	10.4502	1.56639	0	5.05596	0	2.56799	4.8918	0	613.697	474.129	7.26861	2.4743	1.58237
Zm00001d011080	2	1.28869	2.13143	0	0	0	3.62959	22.9888	18.5712	0	33.021	103.854	83.4482	71.1802	53.5574	20.3631	28.2972	57.3009	39.4089	41.0878	39.1344	15.2076	393.76	269.89	32.7088	13.6086	31.6474
Zm00001d011297	2	4.70603	3.38889	4.37993	3.18111	3.27979	3.62737	11.0007	10.6157	9.79345	10.7286	14.7219	10.6537	10.7827	19.3735	12.7417	23.6719	22.9435	25.2575	42.5807	34.6584	39.7254	129.792	107.385	69.4212	96.9438	102.077
Zm00001d011407	2	0	0	0	0	0	0	0	0	0	0	0	0	0	0	0	0	0	0	0	0	0	0.1391	0	0	0	0
Zm00001d011413	2	4.23757	2.55114	3.66552	0.418655	0.045086	0.455945	2.54415	2.58347	3.11125	2.63177	4.52505	3.60807	5.91767	7.20826	5.94121	4.69294	3.34117	4.04848	6.06019	5.70895	4.49885	10.7932	9.07814	3.54277	3.19116	3.36066
Zm00001d011496	2	0.037125	0	0.060616	0	0	0	0	0	0.0427	0.036556	0	0	0.78389	0.280953	0.393157	0.453792	0.257865	0.58443	0.491395	0.628225	1.04804	1.03112	1.56067	1.56872	0.897416	0.935339
Zm00001d011501	2	7.13084	16.6963	5.80559	8.36989	4.61162	4.17734	2.75033	4.76944	6.11947	2.62775	14.4047	6.00766	6.23244	9.9614	1.47291	0	4.48236	4.60827	9.21342	5.83819	16.0507	3.86534	9.48677	10.0184	2.3445	7.36865
Zm00001d011527	2	0.067052	0.074613	0.088511	0.095668	0.067997	0.035352	0.215314	0.092642	0.096865	0.116341	0.121223	0.485402	0.866905	1.20852	0.908926	0.846617	0.556865	0.619088	0.402556	0.299202	0.446399	2.54059	2.19672	0.5097	0.863247	0.715757
Zm00001d011614	2	0.838216	0.25706	0.64989	0.49463	0.078126	0.516931	4.74499	7.19203	5.52919	5.96839	5.42458	4.65561	3.24503	4.74068	3.31968	3.40281	3.28769	4.11972	6.63722	4.71654	5.48242	15.3362	12.9276	4.6188	3.73642	4.29111
Zm00001d011687	2	0	0.1262	0.13378	0.023119	0	0.085387	0.282081	0.139966	0	0	0	0	0	0.174524	0	0.06199	0.056114	0.090758	0.09771	0.080404	0.03174	0.045127	0.021246	0.058719	0.06387	0.101815
Zm00001d011799	2	0	0	0	0	0	0	0	0	0	0.225835	0.222155	0.220996	0.994767	1.18384	1.09817	1.41613	1.84304	2.1987	1.59179	1.6323	2.67988	3.85035	6.87421	4.79114	3.82757	5.20462
Zm00001d011886	2	0	0	0	0	0	0.074056	0	0	0	0.069082	0.407248	0	3.23172	4.32973	0.182879	0.97308	0.892461	0.241244	0.428418	0.284365	0.223011	6.27433	6.58939	0.625635	1.34234	1.16791
Zm00001d011943	2	4.71297	4.14388	4.55269	3.0726	3.83659	4.08696	1.66431	2.01167	1.67917	0.791709	1.0864	0.631016	2.03948	1.77809	1.69076	4.97198	4.33733	4.18823	3.00256	4.52886	5.62657	5.88673	5.52377	2.63973	3.44187	2.53147
Zm00001d011958	2	23.0856	24.1666	21.3514	22.8184	24.0115	24.0968	22.7994	22.8528	22.7612	22.6274	26.5047	28.4004	39.9976	38.5015	34.2283	31.9145	26.4678	31.5568	37.7947	34.5122	35.7374	46.7382	49.4066	34.8501	31.7723	31.2482
Zm00001d011967	2	0.051824	0.391856	0.20553	0.354784	0.140094	0.027275	0.166716	0.14326	0.149407	0.128675	0.561363	0.449155	0.14531	0.558817	0.100326	0	0.143697	0.058121	0	0.025739	0.040612	2.24922	1.25097	0.037612	0.027233	0.065172
Zm00001d012031	2	6.70901	7.55372	6.77854	3.76485	3.4214	5.59793	14.1215	12.6403	14.5401	14.4814	18.6982	12.5501	12.3191	16.4628	11.9021	8.21939	8.11802	8.76528	14.9269	13.8911	12.6342	20.9809	14.6094	10.5614	11.3627	11.5819
Zm00001d012091	2	0	0	0	0	0	0	0	0	0	0.11728	0.229103	0.0572	0.055967	0.128955	0.05126	0	0.055226	0.044727	0	0	0.062329	1.54448	1.08613	0.057896	0.292337	0.300456
Zm00001d012138	2	0	0	0.072316	0	0	0	0	0	0	0	0	0	0	0.353953	0.741091	1.08717	1.17555	1.22713	1.90751	2.01061	2.01328	16.0337	14.7828	6.11498	6.52376	3.30202
Zm00001d012146	2	7.76296	11.0642	8.06903	6.68323	8.41958	7.37667	4.57698	3.67533	4.03901	3.06433	3.02753	2.63274	2.81835	4.08541	3.06398	5.70858	5.20796	3.11065	9.36234	12.4915	12.4227	5.89841	7.5265	1.50423	0.779314	2.15114
Zm00001d012177	2	2.12868	1.9879	2.6353	1.81452	1.88135	1.4852	1.7514	1.42406	1.8064	0.97067	1.36629	1.66618	2.85068	1.71919	1.95164	2.65523	3.22634	2.51868	3.09401	2.419	2.79859	4.76638	5.38742	3.23377	3.59264	3.19297
Zm00001d012255	2	0.057377	0.407313	0.381178	0.130765	0	0.120072	0.990598	2.14409	1.57628	3.75965	7.0942	4.68698	1.38194	0.685537	0.739716	2.27556	3.9996	2.52802	1.86804	1.54814	2.07211	25.9275	24.2397	4.78816	4.64331	7.32236
Zm00001d012292	2	0.359138	0.031834	0.762114	0	0.162016	0.037628	1.92401	2.42714	2.84359	2.01102	5.11008	4.49446	11.086	8.51907	8.73577	11.4933	13.1855	11.5145	10.212	9.55499	4.32977	97.1061	86.0731	19.4991	26.4649	25.8459
Zm00001d012308	2	0	0	0	0	0	0.027169	0	0	0	0.025512	0	0	0	0	0	0	0	0	0	0	0	0.028724	0	0	0	0
Zm00001d012318	2	0.136044	0.12001	0.732063	0	0	0	0.435023	0	0	0	0	0	0	0	0	0	0	0.279596	0	0	0	0.232362	0.289401	0.203499	0	0.347721
Zm00001d012386	2	63.1329	73.4887	66.3643	33.2867	41.1565	41.5213	71.1318	73.146	77.7807	47.6022	62.3384	52.953	27.6569	30.8605	21.0192	21.897	25.617	29.4034	30.6168	31.2296	29.0662	115.161	94.9906	97.4096	75.4198	84.2598
Zm00001d012464	2	2.48255	1.85986	2.74565	3.06633	2.69823	2.93008	6.02474	5.76215	7.1395	5.06084	4.2271	3.92311	4.08537	3.06315	3.87719	4.30642	2.85169	3.73379	3.63129	4.26502	5.64307	7.88603	7.34851	4.1693	5.13368	5.23756
Zm00001d012494	2	1.11648	0.248349	1.22945	0.424681	0.597409	0.78389	3.19096	5.20767	3.46239	6.32143	10.5527	9.51492	4.76225	4.13591	5.16383	3.30891	3.99686	3.5456	4.10835	2.40172	3.42631	11.6012	10.5182	6.91634	8.7271	8.27482
Zm00001d012561	2	48.6699	39.2808	50.2696	38.7228	31.837	37.8684	258.99	222.006	45.4662	27.4787	45.6748	44.1189	138.071	181.381	123.266	112.784	130.217	130.029	128.553	104.937	97.5444	563.181	445.832	100.64	101.422	102.601
Zm00001d012569	2	0.908518	0.742922	0.67371	0.621703	0.490994	0.496304	0.0781	0.100504	0.041805	0.286347	0.262035	0.104713	0.204503	0.196404	0.09377	0.747294	1.30378	0.898817	0.655868	0.65107	1.31081	1.07458	1.14566	0.846394	0.687481	0.73237
Zm00001d012591	2	2.7773	3.85355	2.99152	1.01263	1.19958	1.29529	4.36216	2.92886	4.95474	3.30808	4.61954	2.93446	9.32116	9.268	8.42151	54.8534	49.8236	57.5804	15.7652	16.9072	9.10104	52.8395	57.2941	37.042	41.5864	36.0751
Zm00001d012636	2	0.02214	0	0.087754	0	0	0	0	0	0.025555	0	0	0.055125	0.093003	0.071559	0	0	0	0	0	0	0.034693	0.098612	0.092905	0.160521	0.023269	0
Zm00001d012700	2	0.332776	0	0	0.50454	1.34482	0.574617	2.66146	2.00005	3.13552	4.90327	3.32319	3.76589	1.44034	1.95185	2.14147	2.52755	3.90302	4.69355	4.30475	5.48593	4.19347	7.31211	6.58659	1.48328	3.26396	3.10759
Zm00001d012703	2	2.07875	0.183802	2.22601	0.236448	0	1.40168	1.35837	1.58534	0.235414	0.600625	0.890588	0.736362	0.2992	0	0.133804	0.157972	0.730519	1.78018	0.881692	0.104773	1.14558	1.82898	2.97322	1.07892	1.20155	1.32224
Zm00001d012744	2	0	0	0	0	0	0	0	0	0	0	0	0	0	0	0	0	0	0	0	0	0	0.020139	0	0	0	0
Zm00001d012795	2	0.018607	0.016381	0	0.020278	0	0.0282	0	0	0.010313	0	0	0	0.041884	0	0.025917	0.013713	0.0135	0.010084	0.048589	0.01766	0	0.029001	0.017831	0.013115	0.079314	0.011306
Zm00001d012848	2	4.882	2.64076	5.43425	3.80692	4.75374	4.79492	7.46337	8.6449	3.59452	4.72278	3.62211	5.64417	6.08777	2.77075	3.60948	6.18985	10.5231	6.27789	4.81363	4.81815	4.83603	7.37311	7.65056	7.21287	5.79609	5.96903
Zm00001d012909	2	0	0	0.115412	0	0	0	1.23465	0.713385	0.098303	0.131588	0.625805	0.096215	2.00309	0.468537	0.616861	1.04282	1.96496	1.75252	0.421172	0.497874	0.418547	15.1834	16.9958	0.465794	2.34953	3.10861
Zm00001d012929	2	7.19172	6.42911	7.05991	7.42826	8.93427	9.62631	7.22836	6.13338	7.43615	10.7457	12.2915	11.0467	8.26165	9.14268	8.56059	9.16122	9.36558	9.97439	10.5094	9.32636	9.17229	14.0375	11.0533	9.89916	9.07044	10.3145
Zm00001d013099	2	0.271525	0.1928	0	0	0	0	0.292814	0.1503	0.062206	0.42532	0.312436	0.077885	0.538016	0.648371	0	2.31997	1.58903	2.20704	0.785538	0.379657	0.85253	3.79092	3.37425	2.93924	2.96786	2.12616
Zm00001d013164	2	0.028728	0.051158	0	0	0	0	0.015368	0.039688	0.08305	0.028507	0.062343	0.083238	0.361099	0.865078	0.50661	1.4389	0.621419	1.21081	1.95549	0.768805	0.809925	4.51511	2.40537	1.57187	1.44679	1.19373
Zm00001d013212	2	0	0.035595	0	0.04568	0	0.126159	0	0	0	0	0	0.057659	0.225705	0.303355	0	1.95811	1.05785	3.15517	0.916112	0.55859	0.125671	4.80421	6.86465	2.50994	1.93664	2.06985
Zm00001d013296	2	23.817	16.087	20.4222	33.585	30.724	35.4861	34.6254	32.1117	29.0544	28.4686	30.9113	28.1539	36.4035	40.1968	27.4271	37.0513	43.433	37.7249	30.2113	26.1802	27.8511	58.3364	51.3272	26.0321	26.8739	20.8593
Zm00001d013310	2	7.29719	11.29	7.52943	10.7808	9.77387	10.0717	5.6603	6.39989	5.9226	4.6292	3.33981	5.1462	12.1485	11.0718	9.70613	8.69713	9.45875	7.77222	9.39458	8.18443	8.11459	13.2238	13.1341	7.24611	8.953	7.16217
Zm00001d013359	2	14.4467	17.5808	15.2987	13.753	16.622	14.9225	4.98581	7.32337	5.32002	2.88174	2.7487	3.25441	5.52582	7.29406	8.26275	8.75473	8.5644	8.93128	14.1594	9.95472	10.3979	19.0848	19.7911	15.86	15.1202	13.0436
Zm00001d013390	2	6.65731	7.52151	7.41794	5.05358	5.84142	6.69564	2.36085	3.37654	3.6211	4.27338	7.05528	6.00995	6.2869	5.90625	7.10199	10.3035	12.3207	11.1717	9.95375	9.20113	10.3505	22.1033	20.5971	13.1912	13.1469	12.4586
Zm00001d013482	2	0	0	0	0	0	0	0	0	0	0	0	0	0	0.686831	0.480603	0.755828	0.351364	1.28539	0	0.503912	0.19631	0.273045	0.793492	0.928497	0.915956	0.476612
Zm00001d013549	2	59.0708	39.3429	61.0773	37.3855	32.9739	32.0971	104.17	92.761	100.324	65.2424	76.936	57.702	120.845	145.488	134.31	71.1619	59.6415	58.7437	117.311	103.148	76.6608	161.662	141.371	112.943	132.703	133.374
Zm00001d013565	2	0.945665	3.30431	1.59329	1.06173	1.53159	1.30069	0.681044	0.906297	1.87754	2.25471	1.60011	0.721769	0.894889	1.4399	2.11285	5.04034	4.54656	4.37291	9.33943	8.55016	8.44514	13.0616	11.2335	4.33674	5.14904	3.6168
Zm00001d013571	2	4.84222	2.49174	3.423	1.99311	2.65624	1.45304	3.67892	6.04133	3.97871	5.30705	7.98044	4.98292	7.99049	9.16939	11.0463	13.24	18.6096	17.3957	14.2805	10.7626	14.7309	31.7142	34.7777	14.1505	15.8412	17.105
Zm00001d013619	2	0	0	0	0.754347	0	0	0	0	0	0	0	0	0	0	0	0	0	0	0	0	0	0	3.79197	0	0	0.887007
Zm00001d013669	2	399.704	452.889	409.879	291.1	339.012	332.15	347.938	313.104	346.295	247.939	231.397	221.426	451.421	478.818	490	392.74	372.513	348.462	416.71	401.823	382.66	602.336	589.997	452.735	520.763	532.429
Zm00001d013809	2	13.214	9.63641	14.5829	18.5983	18.6746	16.0762	10.35	10.6739	7.25915	4.95481	6.77287	6.95558	17.9685	17.8215	16.7303	14.7258	14.2158	16.7568	8.64822	8.59153	10.5315	31.312	28.1813	9.24235	11.5949	8.13434
Zm00001d013830	2	0.434518	0.362339	0.179543	0.030985	0	0.02858	0.029129	0.262769	0	0.053663	0.352944	0.078433	0.571343	0.585846	0.490671	0.955139	0.753187	0.396061	0.16322	0.161897	0.170268	1.02736	1.22578	0.276031	0.114167	0.239112
Zm00001d013907	2	1.74568	0	0	0	0	0	1.88169	1.20416	0	0	1.20048	0	10.1006	8.63859	4.46141	1.27218	0	3.03857	0	0	0	86.4749	83.5201	0	0	0
Zm00001d013913	2	0.635474	0.185874	0	0.239963	0.28426	0.431671	0.237644	2.06441	0.703686	0.197542	0	0	0	0.714407	0	0	0	1.2362	1.30891	0.217204	0.335686	1.60636	0.229032	0.652984	0	0.273337
Zm00001d013977	2	0.412402	0.522718	0.704683	0.06713	0.159053	0.123254	0.254363	0.081543	0.067413	0.057588	0.762137	0.253197	0.250536	0.256056	0.455698	2.42611	3.77919	2.86302	2.41574	1.82565	1.38771	13.6343	17.3203	6.98956	9.2259	11.1687
Zm00001d014025	2	6.20762	3.76277	5.22635	2.7715	3.50383	3.12883	12.4373	9.09069	10.4364	8.2092	6.73721	8.15852	8.8167	11.6898	12.0055	2.72743	3.79804	4.45266	2.94013	2.05036	2.62242	41.6726	34.2753	3.70021	5.37998	6.27746
Zm00001d014091	2	18.0648	19.6794	17.4545	12.7787	11.0391	14.4787	9.6522	8.97379	12.522	5.59877	5.76371	5.71118	7.3007	6.66209	6.66028	10.5261	9.41623	9.19314	10.8207	13.087	11.297	49.553	40.1123	33.7429	36.6355	32.3173
Zm00001d014126	2	2.09684	1.41184	1.30764	1.19604	1.65975	1.63836	1.89669	3.23	1.65652	1.4488	1.98895	1.59935	3.53239	2.6511	2.01003	3.68824	4.57151	4.06878	5.90681	5.65787	8.49966	15.1916	16.0414	8.8362	11.1131	11.3834
Zm00001d014134	2	0	0.125153	0	0	0	0	0.030192	0	0	0	0	0	0.07897	0.212536	0.181593	0.645472	0.351296	0.69474	0.405986	0.64325	0.220572	8.86028	10.1043	0.899251	0.47324	1.06211
Zm00001d014193	2	0.255353	0.151237	0.282062	0.145579	0	0.446566	0.27473	0.706386	0.342203	0.29281	0.79714	1.83657	2.21993	0.921359	0.988117	0.77996	0.946843	1.00621	0.922306	0.636147	1.06827	1.03932	1.65599	1.92375	0.492015	1.01945
Zm00001d014200	2	15.5103	12.2802	16.9166	18.0587	19.4748	19.2714	22.0436	24.1744	25.4942	13.3004	18.6228	14.7635	63.1182	64.7473	54.6763	39.4827	33.8369	40.2466	55.8129	50.8396	45.764	117.308	89.4659	50.805	67.5219	70.7621
Zm00001d014253	2	0.410731	0	1.1156	0	0	0	1.13923	1.71506	0.455371	0.959253	0	0	0	2.30598	1.05501	0	3.23072	1.67601	0	0.420821	0	0	6.3868	0.938256	0	0
Zm00001d014258	2	11.7285	18.8223	15.3759	22.2216	24.8385	17.092	8.70322	5.66478	8.1745	6.12833	7.86919	5.23013	7.35943	7.24553	6.71558	19.9025	17.6987	18.0288	9.98077	13.8237	12.4396	25.1442	20.3961	19.3978	20.3995	13.9922
Zm00001d014376	2	1.28095	0.921925	2.88293	3.06018	0.578653	1.34923	3.43559	3.04248	4.27132	2.41524	3.91908	3.62714	2.50834	2.44792	3.0235	3.2312	2.83593	5.52881	5.50746	5.37449	3.9631	4.12542	4.83062	4.30313	1.49618	1.48198
Zm00001d014384	2	3.70611	0	0	3.30125	6.0857	7.00621	8.57893	9.74236	4.79339	2.52231	3.78059	0	0	6.45684	6.40149	1.21418	6.78644	4.84453	5.00849	4.20457	6.55705	7.34118	6.23673	2.71654	5.80028	5.3653
Zm00001d014405	2	0	0	0	0	0	0	0	0	0	0	0.051605	0.103117	0.40264	0.270701	0.507811	0.38274	0.347862	0.643547	0.301347	1.3532	0.617245	4.21458	3.15829	1.24987	1.42903	1.53222
Zm00001d014406	2	0.520405	0	1.41412	0.581862	4.14474	2.06177	1.74556	0.726728	1.66636	0	0	1.39187	0.798073	0	0	0	0	1.85257	1.88982	0	2.48536	0.554368	4.01759	0	1.08485	0.6789
Zm00001d014548	2	1.56624	4.07259	2.51295	1.88894	0	1.30249	0.240242	0.265168	0.108526	0.092373	0.410281	0	1.78468	1.3627	0.985345	1.30923	1.07406	1.19917	1.0423	0.192547	0.60213	3.26294	3.03723	1.13217	2.1111	1.70156
Zm00001d014609	2	15.1317	12.0427	14.1222	13.0602	13.1078	15.9644	15.7071	14.3508	17.6227	12.4987	14.541	11.7711	15.7995	20.1595	16.6621	22.8179	24.6989	20.0331	31.7843	41.1677	42.2835	33.5417	27.2147	16.5025	13.9163	15.2571
Zm00001d014632	2	0	0	0	0	0	0	0	0	0.049525	0	0	0	0	0	0	0	0	0	0	0	0	0	0	0	0	0.017922
Zm00001d014660	2	0	0	0	0	0	0	0	0	0	0	0	0	0	0	0	0	0	0	0	0	0	0.119241	0	0	0	0
Zm00001d014695	2	2.08037	0.391467	1.51825	0.308886	0.045738	0.231845	4.65286	5.25796	6.1766	4.29277	6.89753	5.36294	31.3486	28.3194	31.159	25.2639	26.076	26.9933	19.5371	20.9148	21.0634	163.386	117.35	80.9756	84.7345	60.0888
Zm00001d014752	2	10.9254	10.9823	11.7207	14.2787	18.9929	18.5876	3.96861	5.88965	3.93017	4.38074	7.25686	6.17533	13.2642	7.35441	11.1488	13.628	14.2493	13.6355	17.0043	15.5074	24.6616	29.1656	39.3964	27.9257	24.4286	28.4177
Zm00001d014789	2	2.49051	2.97117	2.3483	1.99534	3.26619	2.03795	1.52467	2.27821	1.28558	2.26879	2.16899	2.40927	3.71097	4.90881	3.90336	4.361	4.11626	4.46913	5.74637	6.78501	7.1064	14.3243	13.5486	7.36497	7.77882	7.86528
Zm00001d014964	2	0	0	0	0	0	0	0	0	0.413081	0	0	0	0	0.437766	0	0	0	0.454092	0	2.37502	0.60919	0	0.417864	0	0	0
Zm00001d015126	2	5.44274	1.73734	6.37525	12.0696	8.97692	13.4054	8.26151	3.79154	8.66648	21.803	13.0978	19.8245	36.908	18.3937	16.5627	11.9515	14.7531	16.8396	15.3166	7.63175	10.776	42.3312	47.0204	21.0579	11.998	11.5311
Zm00001d015139	2	0.215178	0.257491	0.114674	0.203171	0.24187	0.286872	0.353174	0.326474	0.309553	0.392033	0.337902	0.265576	0.651994	0.626361	0.6355	0.529393	0.781162	0.662351	0.722949	0.641241	0.622722	1.4902	1.21011	0.34428	0.456609	0.387211
Zm00001d015216	2	0.289197	0	0	0.329764	0	0.043361	7.59334	8.02059	9.06665	7.68956	10.9487	7.95117	24.3076	22.6525	16.9852	15.7874	13.0584	22.6628	16.4067	16.8244	13.9822	74.8521	61.452	42.7234	54.1742	50.5463
Zm00001d015220	2	0	0	0	0	0.131019	0	0.259049	0.080898	0.666865	0.522828	0.867717	0.495314	1.7751	1.19146	1.62948	2.1463	1.2275	1.80922	1.34074	1.7976	1.77404	6.87725	4.70009	3.06696	5.2424	3.16274
Zm00001d015224	2	0.476777	0	0.18271	0	0	0.182214	26.2649	19.5055	35.3649	44.2181	58.6984	45.0345	40.5285	36.7894	39.229	17.1112	13.4703	20.1812	15.1978	16.1839	15.4778	175.663	131.88	37.3533	47.4596	43.8214
Zm00001d015226	2	0	0.021412	0.031807	0	0	0.050685	0.449743	0.498935	0.583085	0.649759	0.643253	0.486931	0.799155	0.698042	0.581808	1.68233	2.05709	2.59673	2.82804	1.6975	4.01338	7.56928	5.95503	3.04995	3.33599	3.74803
Zm00001d015283	2	1.27419	0.277403	0	0	0	0	1.78627	0.444382	1.38633	0.869957	0.886987	1.30157	0	1.45241	0.817036	2.38077	0.461291	1.50639	1.1741	2.63431	0	3.41321	2.07445	2.96439	0.333933	0
Zm00001d015404	2	15.3727	12.6329	17.0957	14.0444	9.47537	16.6766	25.2777	23.3394	29.2907	18.9954	17.8368	17.8731	12.4985	11.2764	15.9728	17.6483	15.7381	17.6063	18.833	16.6173	14.8154	59.9856	50.7084	23.4478	28.0482	30.2736
Zm00001d015405	2	14.602	12.8439	19.535	11.7027	12.2707	13.4836	19.1618	24.2828	22.9961	16.1582	18.7625	16.779	10.1665	11.0375	9.89256	12.4814	10.4827	9.8863	7.93586	11.9727	7.29539	35.7764	32.1907	21.104	16.6837	15.7132
Zm00001d015419	2	0	0	0	0	0	0	0.060402	0	0.062746	0	0	0	0.077729	0	0	0	0	0.061998	0	0	0	0.124891	0.060536	0	0	0
Zm00001d015550	2	0	0	0	0	0	0	0	0	0	0	0	0	2.29195	5.17797	3.96261	11.3089	8.89484	9.97305	13.5651	3.13929	6.10449	35.9138	40.8104	21.3869	18.4183	31.2757
Zm00001d015552	2	1.13711	1.43528	0.219857	0	0.660068	1.32142	1.0775	0	0.232018	0.925613	0.230557	0.453728	0.478131	0.181858	1.88333	0	0	0.75258	1.19166	1.16262	1.03023	0.354673	0	0.490584	1.19804	0.628201
Zm00001d016009	2	0	0	0	0	0	0.022888	0.023279	0	0	0	0	0	0	0	0	0	0	0	0.078304	0	0	0.048388	0.068373	0	0	0
Zm00001d016014	2	0.042697	0	0.169789	0.097366	0.057672	0.224	0	0.354339	0	0.167854	0	0	0.180586	0	0	0	0.118742	0	0	0.085097	0.066984	0.094788	0.044902	0	0.269241	0
Zm00001d016063	2	7.43777	7.85313	7.87224	8.22321	8.22479	8.1709	10.0719	8.02298	9.0498	8.3467	10.3541	9.96636	12.0564	18.3747	19.1879	23.6449	18.8128	21.5112	37.1468	30.7089	21.2005	72.5153	57.1519	34.9651	51.2898	52.0497
Zm00001d016137	2	1.19543	0.260683	0	0	0	1.2041	0.669538	0	0.652174	0.273099	1.2502	3.26467	2.72656	2.72083	3.06648	2.23692	0.432136	2.11656	8.44562	5.55667	4.27632	23.4133	25.5755	7.86365	17.5552	22.1403
Zm00001d016219	2	0.079249	0	0.104521	0	0	0	0.085994	0.250215	0.121741	0.25865	0.852076	0.672975	0.478323	1.33836	0.760165	0.866727	0.751465	0.510377	0.9782	0.919606	0.957361	7.48248	5.06483	1.5676	1.26121	0.763376
Zm00001d016287	2	0	0	0	0	0	0	0	0	0	0	0	0.952295	0.158809	0.515396	0.570024	0	0	0	3.66641	1.84696	1.64205	29.6997	21.1812	10.8194	18.1192	19.1277
Zm00001d016299	2	15.0812	10.6357	13.518	12.6083	12.6717	14.5344	25.015	24.0138	23.0429	17.8941	20.1341	17.5674	13.8083	14.6503	13.5552	26.5491	28.6124	26.3208	23.4859	23.504	22.4956	68.2742	54.1544	44.5597	53.1042	52.246
Zm00001d016312	2	0	0	0	0	0	0	0	0	0	0	0	0	0	0	0	0	0	0	0	0	0	1.01444	0	0	0	0
Zm00001d016393	2	0	0.078248	0.472103	0	0	0	0	0.489927	0.200907	0.21926	0	0	0.253097	0.290101	0	0	0.619538	0.502862	0.21387	0.266537	0.695213	1.65649	0.467369	0.522066	0.470146	0.897551
Zm00001d016414	2	0.619235	0.253804	0.380884	0.108602	0.32164	0.1498	0.1539	0.131798	0.05465	0.373904	0.891533	1.0949	1.12571	1.03678	0.860697	0.072768	1.25955	1.33618	1.54924	1.09277	0.747461	4.55955	4.55755	1.14241	0.975458	2.60657
Zm00001d016415	2	0	0.183779	0	0	0.093237	0	0	0	0	0	0	0	0.884555	0.978363	0.890499	1.47425	1.06186	2.66138	1.08449	1.45332	2.38863	4.66017	8.38376	3.75508	4.28467	4.02332
Zm00001d016431	2	0.042422	0.075376	0.054681	0	0	0	0	0.176027	0	0.041697	0	0	0.195245	0.501234	0.327718	0.323896	0.059014	0.100954	0.051078	0.253656	0.199694	1.30446	1.92163	0.468535	0.15672	0.514971
Zm00001d016432	2	0	0	0	0	0	0	0	0	0	0	0	0	0	0.347529	0.3914	4.10961	0.883036	2.5229	0	1.57654	0.97057	2.61878	4.63116	1.8908	2.24034	1.5871
Zm00001d016551	2	1.55305	1.26861	1.11523	0.424036	0.890746	0.926003	0.537131	0.473672	0.79973	0.156309	0.266492	0.206356	0.332664	0.546972	0.147583	0.773875	0.584795	0.680047	1.29131	0.972987	1.04271	1.52169	3.25948	2.01202	1.86286	2.39352
Zm00001d016565	2	0	0	0	0.157776	0	0.572794	0.304662	0	0	0	0	0	4.85646	5.99605	6.43126	38.3224	26.9177	39.9554	83.6408	85.2422	30.688	66.8711	44.9285	18.9258	3.35744	31.9645
Zm00001d016575	2	0.162283	0	0.216441	0.184753	0.109435	0.422624	0	0	0.184739	0.078733	0	0.346815	0.231771	0	0.10453	0.494161	0	0.460861	0	0	0.255169	0.626843	0.171464	0	0.170557	0
Zm00001d016651	2	0.09406	0	0	0	0	0	0	0	0.21352	0.090884	0	0	2.02389	0.82433	1.57463	1.71681	1.45186	2.25042	3.64368	3.0286	1.92418	9.42807	6.86813	6.53807	6.6234	5.37708
Zm00001d016657	2	24.182	20.1534	23.8856	11.3299	13.3917	13.4859	18.0921	24.2901	21.6331	10.905	4.19121	8.79498	21.2656	15.2573	14.1268	16.0804	19.0939	18.2678	11.0898	12.6258	15.5872	13.7292	21.7027	23.1924	21.1179	20.069
Zm00001d016679	2	59.3472	52.3252	57.8573	31.5546	32.9789	36.2868	82.1572	74.5844	98.4936	69.9559	88.1581	71.5053	76.6774	85.5095	77.0749	75.3502	83.1233	69.0035	64.0648	69.6812	55.4775	112.554	95.9426	81.44	81.6108	75.1978
Zm00001d016851	2	1.86108	2.63165	1.25124	1.25209	1.77291	1.57226	1.57181	1.60276	1.15979	1.02371	1.18894	1.01245	1.79923	2.2724	1.45667	2.09884	1.73564	1.91818	2.71477	2.57829	2.91765	5.2929	4.51739	2.27145	2.75756	3.37872
Zm00001d016854	2	29.7645	37.3153	31.8887	30.7602	36.4202	35.2268	31.7051	33.0597	36.4808	21.3491	20.3046	20.4736	33.1181	29.3139	32.1713	44.6256	41.0014	42.4463	45.7757	46.8534	48.8458	71.2592	65.1524	55.4283	61.4352	64.2008
Zm00001d016896	2	0.118389	0.168534	0.281614	0.324226	0.480102	0.54856	0.32993	0.556309	0.409795	0.210791	0.136835	0.136888	1.06147	0.944196	0.733466	0.579479	0.262513	0.424663	0.93889	1.64571	0.630796	2.92585	2.55891	0.583918	1.61751	2.0539
Zm00001d016948	2	0	0	0	0	0	0	0.662226	0.830941	0	0	0	1.58467	0	0	0	0	0	1.41038	0	0	0	3.8135	6.59837	0	1.23887	0
Zm00001d016950	2	0	0	0	0	0	0.047712	0	0.251746	0.052224	0.847298	2.48881	3.39593	22.7652	29.6342	21.5755	10.0643	9.86285	9.77933	6.51462	7.07145	2.49566	74.2699	59.2515	3.24883	3.10232	4.07301
Zm00001d017120	2	21.448	21.6723	20.6607	21.6479	23.6617	22.9384	19.8417	17.7786	19.7671	17.0596	18.3982	18.5099	39.9022	43.078	38.6411	51.1384	52.9921	47.8909	78.4753	75.7177	65.1613	199.367	164.333	93.9268	120.419	128.449
Zm00001d017147	2	2.7214	1.43201	1.57388	6.01677	6.99549	9.07189	6.31696	7.40023	8.43757	8.98674	8.72318	9.32775	2.41642	2.17203	3.19096	5.46444	5.51033	6.01201	11.8482	7.66067	15.007	33.623	32.6377	20.47	23.8006	20.9142
Zm00001d017243	2	0	0	0	0.061385	0	0	0	0	0	0	0	0	0.15244	0.175365	0.208342	1.47927	4.2775	6.14073	0.714159	0.645467	0.253663	0.53717	6.4661	2.99365	2.09449	0.952292
Zm00001d017381	2	0.366076	0	0.364118	0	0.061802	0.095972	0.197053	0.633013	0.052523	0.089855	2.04288	1.77579	6.71628	8.87291	3.12793	2.7248	3.7562	1.95916	2.86578	1.5057	2.22586	6.90475	7.60632	2.6045	2.40464	1.38525
Zm00001d017429	2	0.035529	0	0	0.121656	0	0	1.25522	1.44817	1.62151	1.972	2.13206	3.70275	5.09176	4.55045	4.47197	7.17697	5.65644	6.62191	5.20513	5.03896	4.45266	13.7369	13.4665	9.98263	10.5858	8.09951
Zm00001d017438	2	2.19988	1.86966	1.29243	1.1017	1.06784	0.823953	1.71965	1.82903	1.9003	2.89656	5.66792	2.75359	12.093	19.8299	15.3005	18.3453	13.1982	22.326	38.2173	45.3718	43.741	113.214	73.0471	54.0476	63.6281	39.5379
Zm00001d017451	2	0.59724	0.513049	0.757548	0.54374	0.224829	0.7664	0.529882	0.437111	0.512236	0.933603	0.277324	0.726889	0.250206	0.960509	0.390445	0.799702	0.621508	0.645348	0.515097	0.83225	0.753184	1.0923	0.932653	0.636544	0.84138	1.15845
Zm00001d017487	2	0.222094	0.087902	0.130207	0.126775	0.166862	0.260432	0.237517	0.085222	0.242668	0.098015	0.107134	0.250379	0.206646	0.119369	0.127452	0.132234	0.051196	0.15174	0.296169	0.158922	0.077292	0.233911	0.180998	0.14275	0.155608	0.154795
Zm00001d017557	2	18.2181	19.6084	18.7779	14.1936	15.3821	16.902	8.40075	9.33952	8.16953	6.52909	11.3194	11.7572	48.9886	44.0398	43.9644	75.4545	94.4489	89.5781	93.4361	82.1905	85.4173	541.041	491.454	139.223	141.61	141.847
Zm00001d017609	2	19.1927	21.0896	20.7197	19.6893	22.72	19.6287	24.8263	21.7462	25.6819	22.7812	26.7178	25.7239	25.2604	25.5442	26.0869	21.474	20.1957	18.3561	30.6215	30.8462	27.5557	34.1318	30.0238	22.1911	20.0873	19.8966
Zm00001d017612	2	5.25343	0.339297	2.92694	0.29122	1.55247	1.85294	2.24366	3.73469	1.29898	2.93911	2.18833	2.34704	12.0885	4.52735	5.43993	2.91603	2.53272	3.38306	4.6706	0.908096	9.09302	9.96968	12.1179	5.92997	1.75055	4.25295
Zm00001d017613	2	16.5433	15.7695	17.0772	13.1653	14.1431	13.6882	13.8254	15.0012	13.5204	11.7462	12.5351	15.6011	12.4431	13.5797	11.8493	17.4202	22.5521	19.2047	21.6491	18.8657	19.5184	41.2607	45.3472	33.4804	30.4243	22.92
Zm00001d017645	2	0.296448	0.261288	0.199779	0	0.797604	0.457715	4.90793	5.3533	4.32246	2.81575	10.0989	4.36617	1.29977	2.95955	2.2872	7.41036	7.14089	7.5196	5.77596	4.66842	5.14917	1.78163	10.8949	4.89509	5.76416	8.9186
Zm00001d017666	2	3.44094	2.38219	3.22113	0.832281	1.1077	0.82527	1.89082	1.40873	1.00961	0.920148	1.00032	1.00129	2.06218	1.8617	1.55119	3.87258	1.99132	3.58773	3.03907	3.23242	2.22469	13.8746	10.3658	2.82172	1.05236	3.11017
Zm00001d017853	2	11.0112	11.5887	11.6828	10.6387	8.25938	9.74412	17.1645	14.1418	19.2119	12.5387	11.3127	13.1148	11.2961	13.8146	13.6129	17.1275	17.7003	15.311	16.528	15.5332	15.5934	36.4123	28.0176	19.0222	26.5319	26.0017
Zm00001d017901	2	5.59372	7.42838	7.08728	4.38172	3.16057	5.27647	7.63234	7.27054	8.07006	4.46299	5.31206	5.86119	2.97019	4.85254	4.83551	7.3094	6.26524	6.6547	6.17332	7.21967	6.76612	7.20573	5.7515	6.56062	6.24691	6.76738
Zm00001d017912	2	2.7995	3.13544	2.33672	1.83683	2.2796	1.89278	1.19552	1.11371	0.837797	1.58534	3.26196	4.36256	3.07731	2.69562	1.23682	3.33953	5.70147	3.45068	1.56913	1.29827	0.84208	4.72822	3.82937	3.35125	4.31258	1.54617
Zm00001d017951	2	0.154836	0.64148	0.548097	1.35307	0.41814	0.756881	1.22383	0.785564	1.95225	2.32644	4.53013	3.85179	3.57611	3.0793	2.66216	5.87058	8.49944	6.51111	8.32773	6.44014	8.75506	30.9254	25.1069	16.9385	11.6623	16.8766
Zm00001d017975	2	0	0	0	0	0	0	0	0	0	0	0	0	0	2.43829	0	0	0	2.61556	2.45115	1.1394	0	0	5.22802	0	0	0
Zm00001d017976	2	0.185279	0.164673	0.147224	0.338089	0.050064	0.155692	0	0.051242	0	0	0.053433	0.053377	0.938596	0.681024	0.286837	0.28309	0.669183	0.541659	0.445882	0.368873	0.290577	1.19387	3.19336	0.48556	0.817844	0.186715
Zm00001d018065	2	2.68347	2.50277	1.66051	1.98866	2.95993	2.25167	4.81392	5.19682	4.77534	2.6356	4.18721	4.95104	2.52388	0.774986	2.19202	3.34632	3.48393	4.78597	4.57801	5.48674	4.2806	4.36742	4.6576	3.65417	4.7475	3.27145
Zm00001d018154	2	0.10047	0.044602	0.13334	0.057261	0.339173	0.368442	0.054198	0.069506	0.230398	0.147743	0.289192	0.432731	0.497016	0.108948	0.12956	0.230016	0.069947	0.056658	0.302649	0.150399	0.394264	0.501283	0.528785	0.073404	0.263984	0.19022
Zm00001d018155	2	0.644017	1.24171	0.822412	0.048997	0.435316	0.248777	0.045999	0.059332	0.198256	0.680014	1.42715	0.74506	1.23213	0.832482	0.526488	0.755367	0.624516	0.793687	0.309468	0.170449	0.269096	1.62562	1.62132	1.08929	0.857332	0.701443
Zm00001d018229	2	5.81385	7.79531	6.28443	3.39913	4.55674	4.25773	4.8527	4.5707	4.7429	9.38453	14.3008	9.40831	15.1344	14.7501	11.0328	12.323	17.2609	16.0546	11.1088	11.4295	7.41083	30.8753	22.5716	19.3209	13.7891	19.7169
Zm00001d018255	2	6.00074	4.7445	4.7778	5.62615	3.38221	5.10461	4.58927	5.34531	5.4625	5.43811	6.37035	5.83355	5.07643	4.53686	4.03708	5.06252	5.57404	6.46368	13.4662	12.1662	16.2238	18.4055	16.5974	15.5428	14.0449	13.7264
Zm00001d018325	2	1.12976	1.39332	1.32375	1.66992	2.78013	1.94607	0.302854	0.259557	0.556716	0.634521	1.11256	0.619854	1.43978	1.16278	1.06042	1.53144	1.10348	1.41095	1.01835	1.40273	1.12678	3.65761	2.55998	1.63977	2.48263	2.0019
Zm00001d018374	2	6.97536	7.4657	7.68064	10.5129	8.1263	8.3759	1.3765	0.934993	1.10557	0.666167	1.02656	1.07693	5.80639	5.19224	5.18847	7.61359	7.95737	7.48051	10.2759	10.1292	8.70629	9.53074	11.6672	7.66553	5.53563	8.33664
Zm00001d018378	2	9.50643	1.96963	6.00266	7.61368	8.91039	2.26157	14.4573	0	7.34337	5.30169	3.22981	7.50957	12.5537	9.85957	10.3104	3.36062	1.59502	6.61278	3.70038	3.45737	8.91662	21.9036	23.7939	6.84256	10.5495	8.95358
Zm00001d018502	2	0.874758	0.404352	0.926479	1.15736	1.51288	0.955969	1.54114	1.35469	1.16766	2.06874	1.91784	1.96669	0.787261	0.793995	0.76746	1.87149	0.971773	1.65164	1.26282	1.6016	1.42661	1.98316	2.90432	1.27288	1.17677	1.36596
Zm00001d018627	2	1.10452	0.152857	0.486611	0.980252	0.033178	0.335963	0.315757	0.508854	0.254828	0.169902	0.460941	0.141869	1.96054	2.1696	0.41183	1.27639	1.42888	2.2015	0.678401	1.19438	0.769326	2.9233	4.63612	1.21088	1.9089	1.35787
Zm00001d018744	2	0	0	0	3.23422	0	0	2.09362	1.35191	0	0	0	0	4.17219	1.06888	0	0	1.38374	0	0	0	0	0	2.22958	0	1.00705	0
Zm00001d018751	2	0.123491	0.197755	0.097932	0.366365	0.133539	0.13002	0.264782	0	0.34188	0	0	0	0.207672	0.612368	0.318769	0.22665	1.16396	0.553833	0.920091	1.52073	1.62569	7.48753	6.42755	1.32601	0.934454	0.310541
Zm00001d018820	2	32.6009	26.0855	22.9396	32.8262	41.1928	29.8451	19.0532	18.2784	20.7736	13.555	12.9159	12.996	9.9642	4.23535	9.34904	14.5548	15.0608	13.4789	5.11941	4.62006	6.49591	65.1113	49.6465	34.4853	54.1156	41.9447
Zm00001d018847	2	0	0	0	0	0	0	0	0	0	0	0	0	0	0	0	0	0	0	0	0	0	0.336449	0.500992	0	0.091025	0
Zm00001d019042	2	0	0	0	0	0	0	0	0	0	0	0.130676	0	0	0	0	0	0	0	0	0	0	0	0	0	0	0
Zm00001d019052	2	4.05616	5.76036	5.09921	5.67053	4.96525	6.56746	7.23168	5.23886	6.19575	5.82459	6.14549	5.58505	2.90846	2.7588	1.95249	7.83917	4.06916	7.93675	6.38876	6.5461	10.1034	9.22898	6.60672	9.88853	8.0713	7.71815
Zm00001d019102	2	0.308217	0.488027	0.326041	0	0.575993	0.564861	0.548839	0.427039	0.716259	0.834779	0.593384	0.855512	0.396878	0.208609	0.575158	0.441543	0.493979	0.73129	0.752553	0.674468	0.877343	1.16875	0.676665	0.847979	0.641828	0.542892
Zm00001d019163	2	71.5533	14.5732	72.8896	14.4449	7.18836	14.6372	173.462	168.892	163.613	155.95	164.74	171.355	33.4167	27.8209	36.1534	76.5398	65.0726	83.2736	12.3489	12.9288	13.5251	653.771	551.031	157.016	211.298	158.17
Zm00001d019225	2	9.94163	12.0667	10.7635	11.989	10.5681	10.3615	16.3352	13.637	14.867	14.0528	15.9121	15.8077	16.5964	13.4376	14.701	19.5984	21.71	19.2849	20.2026	19.0527	23.0188	57.2206	49.0185	33.8197	42.0297	38.444
Zm00001d019254	2	0.715182	0.726622	0.495886	0.07769	0.920341	0.214757	0.80473	1.22429	1.84231	4.56541	6.23936	4.46749	1.86714	2.09715	2.59252	4.47492	3.02616	5.05121	1.88444	3.79479	3.89833	10.2959	8.72986	4.35981	4.11613	4.58826
Zm00001d019256	2	0.198129	0.025174	0.074864	0	0	0	0.121463	0	0.19573	0.055907	0.449516	0.081721	0.277991	0.610745	0.036526	0.908822	1.05995	0.698744	1.25898	1.12514	1.19792	13.1505	9.15205	2.79554	2.23102	2.95541
Zm00001d019334	2	0.029641	0.052719	0.117623	0.033815	0	0	0.063616	0	0.170756	0.146301	0	0	0.707313	1.18359	0.688488	1.31415	1.68595	1.63028	1.21169	0.883921	1.11518	5.83514	5.2597	4.22063	4.98423	4.10258
Zm00001d019409	2	0	0	0	0	0	0	0	0	0	0	0	0	0	0	0	0.042608	0	0	0	0	0	0	0.058505	0	0	0
Zm00001d019414	2	0.199083	0	0	0	0.161364	0	0	0	0	0	0.114781	0	0.953373	0.344578	0.308178	1.21645	1.27277	2.41915	1.86783	1.58626	1.87365	9.11144	7.16562	1.91447	3.48106	3.66295
Zm00001d019642	2	0.08814	0.401417	0.097998	0.096898	0.136765	0.188342	0.024273	0.103838	0.078481	0.078816	0	0	0.156711	0.079826	0.028163	0.097166	0.306319	0	0	0.093396	0.15882	0.403865	0.82078	0.029163	0	0.121608
Zm00001d019698	2	5.85312	3.02044	4.47808	3.63515	2.12483	2.4315	9.52156	9.39554	9.64827	10.7555	10.1778	10.6319	6.82728	6.51634	8.64034	2.06326	1.47637	1.67656	0.924201	1.81238	1.34353	29.1944	19.0967	1.83477	4.62606	3.96786
Zm00001d019936	2	9.17045	12.0588	4.60529	1.59307	2.26472	2.98478	3.98119	4.02409	3.96981	3.9394	8.28216	6.25291	23.7553	19.0647	19.249	14.1606	15.5874	14.272	10.1125	7.9886	5.09197	43.5472	36.9893	10.3929	5.17167	6.71076
Zm00001d019981	2	13.5437	8.44471	11.6817	4.04922	2.60978	3.81233	4.28517	4.62849	5.6546	6.82157	6.44487	3.88684	13.7187	14.3136	14.6776	15.9201	13.4221	10.9808	16.1178	15.213	16.9437	48.5355	44.498	23.1638	24.4314	23.1862
Zm00001d020059	2	0	0	0	0	0	0	0	0	0	0	0	0	0	0	0	0	0	0	0.111719	0	0	0	0	0	0	0
Zm00001d020277	2	3.48079	2.61083	3.33167	2.32125	3.17365	2.69999	3.66529	4.40481	4.5171	3.36886	3.98698	3.22531	3.41883	2.99012	3.5875	4.42868	5.52497	4.73058	2.87238	2.56114	3.37036	5.64227	5.98871	4.98742	5.38483	5.33173
Zm00001d020280	2	0.367827	0.327198	0.312613	0.029977	0.177558	0.027654	0.64804	0.508412	0.696801	0.285623	0.227666	0.834863	1.43671	2.06831	1.49195	2.25002	1.93067	2.85844	1.64208	2.84491	4.03556	4.56094	5.07393	3.01307	2.78887	4.03118
Zm00001d020351	2	0.17574	0.182066	0.11605	0.367015	0.07905	0.18465	0.110108	0.283003	0.370697	0.63524	0.379973	0.235833	0.779901	1.07305	0.52837	1.69913	1.09541	1.90386	1.23068	1.22087	1.69631	4.26143	3.34704	2.80433	3.28884	2.53903
Zm00001d020401	2	0.069099	0	0.091984	0	0.186474	0	0.224206	0.095678	0.157759	0.134629	0.696135	0	0	0	0	0	0.096533	0	0.083423	0	0	1.22234	1.67675	0.202977	0.072621	0.26239
Zm00001d020428	2	2.75875	2.50838	2.5547	2.81131	1.73561	1.1923	3.06839	1.44429	3.28094	2.04329	2.97882	1.3723	1.40616	1.06237	1.68306	1.05662	2.22769	1.06704	1.1374	1.93262	1.87013	4.13784	2.61457	3.16045	2.33768	2.83608
Zm00001d020507	2	0.788865	1.15396	0.738566	0.952237	0.689376	1.02177	0.749451	0.256777	0.852074	1.04766	0.534569	1.13365	0.851539	1.0055	1.07725	0.566773	0.645682	0.261453	1.34138	1.34199	0.655341	2.26512	1.90409	0.406405	0.682779	0.351222
Zm00001d020554	2	3.81803	1.43229	7.75595	3.63297	2.85994	3.11628	10.7857	8.53554	8.75499	6.27709	10.5937	6.7202	10.93	9.75878	11.1776	7.31002	6.41865	7.18471	10.4256	9.38135	9.05848	12.105	10.3922	9.75273	6.89392	8.59579
Zm00001d020589	2	0.147195	0.45657	0	0.083811	0.099288	0.076773	0	0	0.251779	0.14318	0	0.105049	0	0	0.094832	0.672711	0.205799	0.417289	0.355584	0.36886	0.115672	1.05708	1.70918	0.324691	0.464091	0.745738
Zm00001d020594	2	0.460303	0.402544	0.120468	0.561279	0.25566	0.447344	0.241127	0.23782	0.327655	0.090321	0.256515	0.166505	0.361348	0.368124	0.156231	0.3708	0.352245	0.309516	0.384389	0.408634	0.255519	0.487667	0.43292	0.454055	0.379008	0.298075
Zm00001d020636	2	135.302	95.5354	133.186	97.5493	93.4601	88.0939	162.9	162.854	183.713	170.307	159.113	164.684	243.288	210.687	222.694	231.067	242.608	266.715	153.872	153.888	166.989	439.659	419.83	254.001	295.249	265.371
Zm00001d020655	2	6.32453	4.9227	7.28991	9.37786	6.22971	5.6799	11.2072	14.8666	8.6766	7.85976	3.24118	1.35769	0	1.51935	6.40246	10.4377	17.3696	22.0638	2.04427	2.0655	3.17782	4.27618	11.2155	7.75459	8.02344	4.76542
Zm00001d020667	2	2.16364	3.22643	2.35352	0.980201	1.16119	2.86391	2.40403	3.61518	1.67559	2.21672	2.86938	4.7885	2.90749	3.15757	6.11169	7.49905	4.9587	6.06515	3.22044	1.77577	1.71475	5.15343	5.11109	5.2851	4.09172	2.23461
Zm00001d020697	2	6.88421	7.07041	6.52294	4.8126	6.28731	7.47749	13.3415	13.5184	13.3699	15.7915	13.9932	13.6785	6.85707	6.53504	6.23531	7.53698	9.98048	8.09673	7.8951	6.83606	9.37076	48.2697	39.0531	20.5342	26.9314	23.0803
Zm00001d020729	2	1.78447	4.52337	2.32974	0.980557	1.1629	7.85765	3.83742	0	3.77817	1.59551	3.68263	0	0	2.93481	1.13947	0	0	3.10031	2.03885	3.58333	1.39313	7.75309	5.02855	1.35278	2.74922	4.62722
Zm00001d020780	2	6.40261	4.06516	4.60574	4.41745	4.20242	6.14458	10.3342	8.37393	9.34302	6.66075	10.3008	11.1081	7.5766	7.39471	7.6482	5.46502	6.79857	10.1564	3.89615	5.16694	4.24298	10.5371	14.9784	10.1422	7.22298	5.42977
Zm00001d020953	2	0	0	0	0	0	0.030276	0	0.039781	0	0	0.159593	0.166158	0	0.029807	0.111411	0.591521	0.574805	0.496028	0.597885	0.549134	0.736299	9.80672	6.90348	2.36749	3.04922	2.53733
Zm00001d020957	2	1.64467	0.733222	1.9723	2.21627	2.41183	2.59993	45.6297	39.6581	65.1562	23.8113	24.0664	24.4213	76.8505	52.9169	51.475	44.3401	29.8464	41.853	38.9705	41.592	20.2909	235.005	196.53	47.785	86.1731	93.2576
Zm00001d020967	2	0	0	0	0	0	0	0	0	0	0.092373	0	0	0	0.104823	0	0	0	0	0.115811	0	0	0.526661	0.506205	0.283044	0.603173	0
Zm00001d020982	2	0.093245	0.331251	0.06184	0	0	0.488831	0.100402	0.257991	0.214012	0.549141	1.14128	0.87095	0.065817	0.202058	0.240516	0.640615	0.519002	0.788097	1.0108	0.464956	0.877919	1.03442	1.47163	1.36115	0.783999	0.764595
Zm00001d021067	2	0	0	0	0	0	0	0	0	0.04239	0	0	0	0	0	0	0	0	0	0	0	0	0.040939	0	0	0	0
Zm00001d021150	2	9.51191	7.02784	10.8774	8.7157	7.95196	10.791	18.5095	15.1458	21.6759	11.9427	19.4653	16.2159	14.6697	14.2397	12.522	11.683	11.7687	11.5398	15.0778	14.9088	14.0884	23.6864	19.9645	19.5107	18.049	16.6398
Zm00001d021171	2	0	2.09026	1.64969	0.680433	2.42746	1.20748	3.39754	0.853503	0	0	4.20631	0	0	0	0	0	0	0	0	0	2.91406	1.96047	11.5358	0	0	1.5961
Zm00001d021249	2	0.640145	0.565174	0.58047	0.608461	0.637085	0.32816	0.768991	1.29958	0.476344	0.314964	0.225652	0.349333	0.529989	0.366429	0.709932	1.08149	0.87868	0.712986	0.393278	0.374887	0.214181	1.25491	1.22752	0.231858	0.435329	0.601584
Zm00001d021268	2	8.36016	1.32916	7.11177	5.24811	3.67845	2.86193	34.2167	37.4419	37.7032	46.6543	41.8967	40.3179	16.4171	21.8553	21.3726	24.3727	20.4803	24.6724	38.2124	36.0843	37.0515	86.3399	77.0717	40.1033	50.7837	53.4877
Zm00001d021320	2	0	0	0	0	0	0	0.221646	0.670445	0.115341	0.152157	0.581692	0.674813	6.14531	7.26016	7.71391	8.35919	12.4739	11.734	6.16591	5.46842	4.00789	13.4833	16.0022	9.35368	7.77835	7.1195
Zm00001d021459	2	3.97876	4.86977	4.70775	5.09748	4.26324	5.9004	7.40965	7.39658	7.56422	6.10198	6.30855	7.64226	4.80998	0.300721	3.40292	1.99071	1.14671	1.87154	2.60573	3.55446	2.52725	46.8259	26.0503	4.08665	5.291	6.19043
Zm00001d021615	2	140.023	117.936	141.966	111.172	96.7065	108.037	159.828	144.634	156.835	109.828	105.109	97.7208	220.572	259.429	212.077	279.754	272.778	283.099	341.96	362.441	343.1	674.186	544.291	444	510.439	433.112
Zm00001d021647	2	1.02441	1.39446	0.935026	1.23374	0.887492	1.01807	0.355594	0.344653	0.340469	0.091292	0.155001	0.308343	0.077312	0.025958	0.077956	0.09838	0.099933	0.0826	0.01285	0.137268	0.170188	4.2594	3.47399	0.040062	0.123589	0.162305
Zm00001d021668	2	515.216	337.53	485.216	268.446	252.773	279.839	866.097	765.797	842.614	636.543	705.921	586.187	1490.83	1555.94	1498.93	1681	1656.69	1686.78	2038.97	1914.42	1800.39	4882.22	4036.17	2889.83	3652.26	3598.85
Zm00001d021680	2	0.537081	0.550604	0.547513	0.329764	0.837114	0.520336	0.266628	0.742829	0.569641	0.406235	0	0.17834	0.232876	0.223538	0.213168	0.378612	0.516906	0.325499	0.049734	0.082319	0.064809	1.05498	1.86796	0.541986	1.04209	0.989447
Zm00001d021684	2	0.847606	0.367302	0.793702	0.32115	0.354526	0.346256	0.596213	0.850817	0.716779	0.928706	0.959758	1.18846	2.48561	4.04444	1.8139	0.741604	1.76854	2.00421	1.46826	1.6478	1.21635	4.78751	4.80485	3.89709	3.44071	2.34014
Zm00001d021688	2	0.271908	0.051858	0.230839	0.022166	0.026258	0.102347	0.0208	0.026837	0.022432	0.057718	0.44924	0.449617	4.4016	4.83056	3.3596	4.69546	4.70677	5.02412	4.89867	4.18133	4.80774	12.5477	12.5466	6.81607	8.51174	6.637
Zm00001d021726	2	0	0	0	0	0	0	0.502065	0.477228	0.603186	0.266272	1.06399	0.679712	1.03711	0.954658	0.735038	0.485325	0.865027	1.48176	0.367917	0.499089	0.692635	5.69462	4.12186	1.01259	1.07693	0.488713
Zm00001d021738	2	2.69777	2.38677	0.772919	1.42515	0.909085	0.500441	2.40989	3.73957	3.49764	2.5117	6.06079	3.4192	1.65982	3.5906	3.10162	3.95616	4.4634	7.68798	5.01661	3.00667	3.94259	10.0785	8.66904	8.55499	7.99973	9.55035
Zm00001d021781	2	0.32826	0.238843	0.473702	0.748966	0.725925	0.690552	0.096076	0.288776	0.103145	0.47131	0.430756	0.430637	0.251352	0.064415	0.038509	0	0	0.033499	0	0.029665	0	1.82544	1.06538	0	0	0
Zm00001d021897	2	0.112721	0	0.268081	0.051453	0	0.023746	0	0.031156	0	0.044617	0.325762	0.097778	0.978693	1.31169	1.01846	0.896648	1.53059	1.71795	0.758399	0.828044	0.741858	2.53522	2.95637	2.12507	1.84807	1.27514
Zm00001d022092	2	0.320548	0	0	0	0	0	1.32488	1.18286	0.489686	0.104637	1.92131	1.99263	0.982684	1.04356	0.137771	0	0.37215	0.361803	0.128789	0.213394	0	6.57184	6.41336	0.468794	0.280745	0.202395
Zm00001d022120	2	0.645513	0.287326	1.12263	0.276034	0.079558	0.211755	1.12806	1.45074	1.30096	1.07145	1.51182	1.16132	0.852517	0.611084	0.780649	0.616263	2.07484	0.862575	0.534184	1.04485	1.51885	16.2173	19.1299	0.411545	1.01764	0.610162
Zm00001d022127	2	0	0	0	0	0	0	0	0	0	0	0	0	0	0	0	0	0	0	0	0	0	0	0.845689	0	0	0
Zm00001d022175	2	1.87001	3.35079	2.58009	1.32961	1.64834	1.31198	0.377892	0.449534	0.40618	0.16066	0.27395	0	0.190053	0.146159	0.314783	0.497311	0.263071	0.76008	0.684111	0.511615	0.849587	3.07577	2.81634	2.63654	2.76285	2.59071
Zm00001d022182	2	16.1422	13.6065	17.0965	13.4633	15.3211	15.5938	13.5392	15.2464	14.146	11.8998	14.2937	14.2188	20.3	15.1816	18.3663	15.299	16.7138	14.7186	14.0119	12.4479	19.4998	17.3897	20.6993	15.4097	15.6839	17.3903
Zm00001d022222	2	0.042376	0	0	0	0	0	0	0	0	0	0	0	0	0.045869	0	0	0	0	0.102037	0	0	0.582889	0.623892	0.247149	0.371352	0
Zm00001d022311	2	0	1.05502	1.09851	0.451224	0	0	0	0	0	0	0	0	0	2.43024	0.465479	0.562641	0	1.91681	0.527685	1.31992	0	0	1.54715	2.16853	0	1.09348
Zm00001d022321	2	0	0.012277	0	0.03148	0	0.028424	0.014771	0.035512	0.031892	0	0.039003	0	0	0.014826	0	0	0	0	0.033209	0.040994	0	0.027611	0.0578	0	0.014491	0.069233
Zm00001d022327	2	0.050556	0	0.134199	0	0	0	0.490315	0.69951	0.057963	0.247786	0.145513	0	0.500247	0.548263	0.391161	0.54012	0.563183	0.399174	0.121838	0	0.238052	1.62549	3.51242	2.80741	1.43463	1.08486
Zm00001d022340	2	0	0.021783	0.06472	0	0.033096	0	0	0	0.056489	0	0	0	0	0.052785	0.063006	0	0.101809	0.02745	0	0.097258	0.038371	0.190772	0.102769	0.071051	0.025732	0.15392
Zm00001d022581	2	56.2131	62.5999	59.1599	41.6773	44.6093	46.621	68.3986	59.1278	70.8143	37.5288	40.8698	35.7871	76.9443	80.2853	81.0483	142.894	145.249	125.764	106.04	99.4482	95.115	240.191	211.727	157.617	204.534	179.923
Zm00001d022589	2	0	0.204307	0.160083	0.05471	0	0	0.170756	0.234658	0.256313	0	0.185993	0	0	0	0.178481	0	0.198834	0.047392	0	0.197086	0	0.150537	0.141381	0.220737	0.18363	0.254818
Zm00001d022633	2	0	0	0	0	0	0	1.23817	0	0	1.00648	0	0	1.62402	0	0	1.73955	0	0	0	0	0	0	1.38559	1.72649	0	0
Zm00001d022676	2	0	0	0	0	0	0	0	0	0	0	0	0	0	0	0	0	0	1.41489	0	0	0	0	1.41462	0	0	0
Zm00001d022795	2	1.48367	0.163021	0.502507	0.210318	0	0.758919	5.53801	2.06363	2.27053	1.56796	0.2619	0.516191	0	1.86668	0.714829	0	1.58636	0.430855	0.453286	0	1.76097	6.6528	5.55619	2.24885	3.8979	2.38584
Zm00001d022870	2	0	0	0	0.016602	0	0.015342	0.031121	0	0.016817	0.014431	0	0	0.020313	0.046925	0	0	0	0.016268	0.034918	0	0	0.032426	0.045729	0	0	0
Zm00001d022872	2	0.204327	0.179379	0.832354	0.460898	0.818073	1.04211	0.226656	0.284388	0.226574	0.381864	0.575702	0	0.912262	0.229383	0	0.308237	0.292166	1.42903	0.750153	0.209315	0.971029	1.10781	0	0.89141	0.429392	0.526865
Zm00001d022965	2	0	0	0	0	0	0	0	0	0	0	0	0	1.32651	2.1277	1.66808	2.25189	2.46608	3.05579	10.9747	10.6099	15.4604	297.587	188.429	64.6941	148.095	144.889
Zm00001d023052	2	0	0	0	0	0	0	0	0	0.450455	0	0	0.56455	1.28731	0.958624	0	0	0	0	0	0.433012	0	5.35972	4.58783	0	0	0.54629
Zm00001d023066	2	0	0	0	0	0	0	0	0	0	0	0	0	0	0	0	0	0	0	0.507754	0	0	0	0.454842	0	0	0
Zm00001d023350	2	0.651739	0.703325	1.25681	0.403996	1.20373	1.05526	0.762696	1.01201	1.42057	1.28255	1.21479	1.2143	0.524332	0.437669	0.559248	1.18445	0.682816	1.88475	1.35694	1.56913	2.17452	2.07724	1.8033	1.46263	1.89155	1.23675
Zm00001d023516	2	0	0	0	0	0	0	0	0	0	0	0	0	0	0	0	4.81155	4.57935	1.62445	3.65678	0.815955	1.57795	154.599	109.334	0.303021	3.14088	2.31093
Zm00001d023592	2	1.07682	0.467844	0.728216	0.600056	0.47389	0.500925	1.1545	1.38447	1.61753	2.67401	3.11086	3.18396	1.71981	2.53617	2.87653	2.60441	3.29776	3.22916	1.80569	2.43739	3.49297	1.08701	5.65013	2.68922	2.395	1.38549
Zm00001d023704	2	6.18213	4.57524	5.7795	3.9765	2.92019	2.43464	5.02859	3.8591	3.93396	3.67376	4.07902	2.77245	1.99248	1.53039	1.41961	2.34153	1.40826	2.43181	1.34108	1.83939	1.23293	11.7617	6.79165	6.5438	6.07159	5.6418
Zm00001d023746	2	0	2.78253	0	0.451295	1.07238	1.95829	2.7277	2.81284	3.48931	2.07497	2.84075	0	4.46999	1.41049	1.07146	1.93293	3.51122	0.941952	1.02117	1.71073	0.641239	1.45351	6.15642	0.634899	3.91071	3.20421
Zm00001d023768	2	0.137438	0.081379	0.303786	0	0	0.192164	0.049321	0	0	0.044979	2.11121	2.96305	1.7457	1.6377	0.354515	1.1891	1.9759	1.75498	1.26903	1.46178	2.4441	11.2331	16.3389	0.735463	2.40742	2.65815
Zm00001d023769	2	0	0	0	0	0	0	0	0	0	0	0.70595	0	0.998475	0.837231	0.208411	1.72818	1.52445	1.4876	1.12668	1.25298	1.31686	12.6778	15.2005	0.375771	1.05246	2.76512
Zm00001d023774	2	0	0	0.120482	0	0	0	0.097974	0	0.307414	0.174531	9.91449	11.071	1.16301	3.55032	0.69702	0.137241	0.885432	0.616061	1.30291	0.90698	0.56764	9.30174	10.001	0.666299	1.13762	1.60334
Zm00001d023779	2	2.84605	2.51311	3.0563	2.70848	3.16132	2.25819	1.24591	1.10034	1.28756	0.75908	5.07596	3.67772	0.983854	2.28204	0.616184	0.982075	0.751116	1.21561	1.00325	0.896661	0.848528	8.84514	7.20116	0.780667	1.22159	1.00911
Zm00001d023793	2	1.08085	0	0	1.2052	0.654116	2.32682	2.67109	0.750278	1.01672	0	1.71478	0.670247	1.53884	1.63893	1.94379	0	1.10234	0.44765	1.24791	1.28869	1.19798	1.37391	2.65403	0.75966	1.41971	0.246094
Zm00001d023800	2	0	0	0	0	0	0	0	0	0	0	0	0.465178	0	1.02967	0	0	4.76252	0	3.65917	4.45425	5.63579	7.95937	7.50613	5.34619	3.20958	6.99746
Zm00001d023811	2	0	0.214162	0	0	0	0.063113	0.065161	0.334152	0	0	0.086729	0.518562	0.855908	0.459186	0.1556	1.01242	0.925998	1.50103	0.65516	1.08621	0.853014	12.6277	14.7567	0.265292	0.951446	2.05986
Zm00001d023874	2	150.336	132.274	150.442	85.1046	91.6207	92.3304	174.154	165.79	182.719	121.507	107.553	112.753	168.218	192.504	180.28	177.22	177.274	165.546	224.361	214.717	207.662	506.077	437.738	260.467	314.449	304.319
Zm00001d023916	2	0	0	0	0	0	0	2.33139	0	0	0	0	0	0	0	1.41993	0	0	0	0	0	0	0	0	0	0	1.31122
Zm00001d023941	2	7.61365	7.16688	9.87016	14.3206	14.3748	13.0072	8.05682	7.53572	5.97799	4.17731	4.29295	4.32968	1.72085	1.40318	0.982665	0.901542	0.851053	0.771008	3.18752	2.29268	1.38565	31.8935	27.6794	9.55059	17.0101	21.6159
Zm00001d024016	2	10.2688	9.17452	9.54837	6.07478	5.34793	4.99343	10.4246	9.51792	11.1579	6.07139	7.17151	5.98206	6.94796	7.47111	6.98764	9.44451	9.40278	8.95649	8.69869	8.47186	8.12265	10.3553	9.17184	7.76443	9.08388	8.89412
Zm00001d024096	2	0.794004	0.630531	0.539833	0.206074	0	0.480345	0	0	1.09411	0.666211	0	0	0	1.00073	0.276638	0	0.097574	0.298653	0.906583	0.519632	0	0.545949	0.121017	0	0.713763	0.561652
Zm00001d024208	2	0	0	0.156049	0	0	0	0	0.162847	0	0	0	0	0.244578	0.485695	0	0.437857	0.547976	0.690785	0.792134	1.17237	0.795289	6.42572	8.0216	0.647947	1.8319	1.55917
Zm00001d024210	2	0.045634	0	0	0	0	0	0	0.031564	0	0	0	0	0.400205	0.265247	0.294511	0.457593	1.39343	0.684738	0.721108	1.36073	1.42963	11.4191	12.0488	0.719328	1.55188	0.870459
Zm00001d024211	2	0.082715	0	0	0	0	0	0	0	0	0	0	0.178525	0.174842	0.353076	0	0.273308	0.926875	0.765742	0.781911	1.30065	1.65155	11.1028	12.4596	2.20315	1.15772	1.02325
Zm00001d024268	2	2.91671	2.98757	3.32809	2.03253	1.03974	1.36075	2.74467	3.41763	3.63129	3.94452	2.5105	4.13941	3.02474	5.8293	5.0166	3.83643	3.82896	4.55864	8.67963	7.8687	7.18061	38.6842	28.025	5.60839	8.38732	8.37326
Zm00001d024346	2	0.692341	0.208876	1.43253	0.93557	0.795918	0.729576	2.75168	3.41817	2.66949	1.46828	0.336919	1.6693	1.29902	0.786254	0.608421	1.07675	1.65211	1.32437	1.35735	1.82734	1.49783	2.59347	1.24145	1.08023	1.7994	1.81832
Zm00001d024458	2	0	0	0	0	0	0	0.280458	0	0	0	0	0	0	0.352753	0	0	0.361816	0.294179	0	0	0.493992	0.140058	0.544624	0.382579	0	0.446182
Zm00001d024541	2	0	0	0	0	0	0	0	0.039465	0.032902	0.028193	0	0.082424	0.761146	0.308035	0.44211	0.34921	0.118798	0.096114	0.411865	0.425601	0.358019	3.93805	3.9564	0.373228	0.510078	0.646509
Zm00001d024572	2	1.19281	1.88448	2.23358	0.65366	1.78446	1.07282	1.31817	1.34852	2.63223	1.30267	1.05932	1.73667	0.68298	0.708359	1.04056	1.52539	2.20399	1.47349	1.58001	1.53692	2.12733	3.37836	3.22652	1.84519	2.14033	2.37267
Zm00001d024593	2	143.582	151.189	148.21	99.4061	110.662	114.425	112.54	104.887	123.953	34.3139	42.2884	35.7523	93.5098	123.177	75.4298	156.272	150.283	130.892	188.221	166.729	188.85	237.031	254.034	200.833	225.914	233.383
Zm00001d024798	2	0	0	0	0	0	0	0	0	0	0	0	0	0	0	0	1.53926	0	4.83751	0	1.05177	0	27.9306	7.17495	7.84955	22.5532	9.5339
Zm00001d024799	2	0	0	0	0	0	0	0	0	0	0	0	0	0	0	1.06504	0	1.18819	0	0	0.840954	2.61525	10.8173	4.68153	0	1.71793	0
Zm00001d024961	2	0.038391	0	0.101396	0.153358	0.025953	0.242782	0.102784	0.106098	0	0.247215	1.33207	1.02768	4.53796	4.0313	1.88326	3.02536	1.64805	3.24574	0.968299	0.457044	0.902216	4.46925	4.87148	4.3109	3.46994	1.15755
Zm00001d025011	2	8.89372	7.55564	8.74033	8.37778	7.71137	10.5062	15.8097	15.7384	18.9759	17.4957	22.7547	18.292	19.5733	25.2703	26.6386	17.3629	16.2399	23.2385	18.6996	15.1152	15.9851	24.0492	36.2786	24.9553	27.4858	26.0874
Zm00001d025023	2	0.425531	0.252169	0.241881	0.283115	0.095825	0.111778	1.67631	0.771921	1.23018	0.87343	1.76557	1.33798	1.01647	1.81079	1.21393	2.13574	2.41307	3.14879	3.45563	3.50673	3.02137	22.1443	18.8133	8.22223	7.63687	5.74714
Zm00001d025059	2	0.208077	0.323256	0.069057	0	0	0	0	0	0	0.101932	2.84415	3.50854	5.14975	3.95024	3.89044	2.30212	3.91251	3.86489	2.63303	3.06393	2.20465	29.8681	24.3171	2.50957	3.99105	2.95544
Zm00001d025065	2	0.021168	0.094189	0.055926	0	0	0	0.022678	0	0	0	0.642486	0.153072	1.36302	1.11726	0.409868	0.582944	0.498499	0.379436	0.483156	0.378153	0.59703	1.93311	2.26482	0.767173	0.912143	0.372427
Zm00001d025200	2	0	0	0	0	0	0	0	0	0	0	0	0	0.037339	0.143584	0	0.081437	0	0.029868	0.096015	0.052907	0.208673	1.27404	1.17383	0.077315	0.055969	0.200935
Zm00001d025221	2	10.6926	14.5002	11.8524	11.4574	16.9238	13.2381	9.00885	9.25234	13.4098	8.76149	10.7884	8.01488	6.41635	9.62415	9.18917	15.0421	20.6585	16.9237	27.2652	22.468	30.4949	45.8665	47.0709	31.0857	37.1255	45.2439
Zm00001d025379	2	2.42613	1.24653	2.30968	1.55635	1.69006	2.46835	2.44483	2.09691	2.39756	2.72418	5.84808	4.14908	3.62841	3.6481	2.29852	5.09665	5.37211	4.98807	3.83191	2.8684	6.12389	6.56907	7.33119	3.58833	3.62552	2.86553
Zm00001d025421	2	11.1237	10.9483	10.2056	10.3034	11.4818	10.496	12.1959	11.7235	14.5254	12.3232	11.495	12.0116	10.7204	14.0317	13.9968	14.7801	14.805	14.0927	20.2069	17.6476	19.7132	62.4441	46.9481	26.6765	34.7931	34.6972
Zm00001d025559	2	0	0	0	0	1.6259	3.69359	1.18887	0	0	0	1.78119	0	1.68623	0	0	1.80413	0	1.32924	0	0	0	2.68144	1.40718	0	0	0
Zm00001d025665	2	2.20652	2.64983	2.48423	1.1612	1.81394	2.06983	5.30412	6.89083	8.00412	4.17571	5.33884	5.05612	4.42144	4.48835	4.5662	15.2053	15.504	15.4327	12.6969	12.1033	11.1283	49.1119	47.4263	33.8229	32.037	27.7453
Zm00001d025753	2	0.831892	0.894557	1.1029	0	0	0.183725	0.094236	0.605631	0.40223	0.387147	4.60427	2.39254	2.96402	3.12889	1.58125	4.07851	5.78496	5.32528	0.738092	1.26558	1.44257	5.78253	9.34848	5.36457	8.4254	7.12209
Zm00001d025814	2	0	0	0	0	0	0	0.102227	0	0.054455	0.093145	0.136668	0	0.06702	0.154301	0.122419	0	0.066053	0.160488	0	0.04734	0	0.315873	0.998851	0	0.099764	0
Zm00001d025964	2	0.107931	0.095936	0	0	0	0.113393	0	0	0	0	0	0	0	0	0.046416	0	0.19987	0.323545	0	0	0	2.75834	1.39878	1.0473	1.20997	0.815626
Zm00001d025979	2	3.10372	3.32922	3.21158	2.02932	2.4023	2.2021	2.097	1.65078	2.1683	1.29223	1.23567	1.09257	1.67078	1.43976	1.79064	2.86791	2.39356	3.3836	2.43543	2.46001	3.05744	2.50907	2.23884	2.11494	1.83487	2.09596
Zm00001d025983	2	3.1505	4.59941	3.97021	2.62858	2.9602	3.24053	2.95115	2.50087	3.35484	2.15794	1.87713	2.36761	3.58202	3.63984	3.47679	3.46772	2.81601	3.19779	3.68624	3.4641	3.18433	6.31111	5.50572	3.98326	3.90375	3.88914
Zm00001d026200	2	0	0	0	0.101504	0	0	0	0	0	0	0	0	0.127724	0.292768	0.22973	0.814235	0.750255	0.101497	0.107908	0.179319	0.140303	2.06445	0.84893	0.263443	0.374932	0.566087
Zm00001d026300	2	3.74937	3.03836	4.03932	2.06132	2.02797	1.59801	1.45745	1.39542	1.99923	1.68505	1.10685	1.92837	1.75313	0.806618	1.58063	3.51363	4.34131	1.45596	3.47242	2.89764	2.46896	5.06627	4.25082	2.79083	5.11452	4.41936
Zm00001d026310	2	0.73577	0.740434	1.49699	1.00646	0.728631	0.257029	0.581261	0.882238	0.450063	0.288638	0.211819	0.21133	0.762317	1.32939	0.759073	2.09643	2.38994	2.1017	3.30938	2.59384	2.84833	5.27634	4.90437	3.22428	4.48507	5.57113
Zm00001d026322	2	6.32148	6.38638	6.94345	4.73059	3.76227	4.0085	6.93573	6.13715	7.73011	5.65085	7.92419	6.97372	9.58857	8.66538	8.59683	7.52863	8.72715	9.85805	13.7419	12.1589	12.8607	24.2828	21.9143	9.43203	11.673	13.2884
Zm00001d026414	2	3.77916	1.66057	4.59818	3.21381	1.26899	1.93205	4.18219	7.09701	7.77581	7.09306	8.00148	9.19738	5.8777	7.61306	6.79698	21.6905	17.5197	26.5754	8.54647	6.18126	12.5621	32.6432	41.8681	24.3653	21.6459	20.428
Zm00001d026510	2	0	0	0	0	0	0.12195	1.54449	0.981019	0	1.24301	2.51951	0.499332	1.19312	0.389449	0.909924	0.536792	1.4947	1.34984	1.28726	0.238194	0.371453	0.77609	2.50143	0.350878	0.247699	2.40364
Zm00001d026703	2	17.7318	19.4232	20.7253	13.1496	14.787	14.7176	13.4429	11.8155	13.5158	16.5672	25.7272	26.753	35.7158	35.7562	37.689	43.2149	51.3377	40.1372	51.3044	44.5842	37.1911	113.316	87.1965	51.6889	76.3259	76.1591
Zm00001d026713	2	20.2182	16.137	19.741	7.45701	6.86338	10.4358	33.1479	20.0426	32.9681	13.9929	28.1812	16.5163	5.60191	13.7521	14.9102	21.3014	2.73737	8.96572	3.27488	24.3119	10.5852	59.4972	47.3348	29.2783	34.839	15.1085
Zm00001d026747	2	0	0	0	0	0	2.41973	0	3.37658	0	0	1.7309	1.60477	1.65535	1.30628	3.13278	0	0	0	0	0	0	0	4.21703	0	2.4743	0
Zm00001d026931	2	1.19061	1.01825	0	0.663005	1.57663	0	0	0	0	0	0	0	0	0	0	0	2.22776	2.7444	0.733032	0.633147	0	2.51209	1.97951	0	0.619433	0.503387
Zm00001d027019	2	0	0	0	0	0	0	0	0	0	0	0	0	0	0	0	0	0	0	0	0	0	0.348705	0	0	0	0
Zm00001d027024	2	0.124146	0.103649	0.162151	0.39215	0.165284	0.500785	1.97841	0.350952	0.991412	0.602737	0.33841	0.173482	1.07754	0	0.506629	0.416945	0.879971	0.282849	1.13837	0.635109	0.799108	0.916225	1.51389	0.364241	0.260794	1.01461
Zm00001d027425	2	2.80262	3.34023	3.54798	5.7608	4.74457	5.81507	4.90491	3.44973	4.26128	5.30021	5.68287	4.40409	5.77168	7.29524	6.72939	7.89003	7.49447	6.90943	7.63198	8.3604	9.65722	18.6155	12.7385	9.48634	9.73899	14.0974
Zm00001d027557	2	0	0	0.425056	0	0	0	0.191941	0.221487	0.122258	0	0.07675	0.306151	0.126549	1.04213	1.30706	1.22114	0.445971	0.782835	0.257228	0.479482	0.502519	5.08488	2.92142	0.234076	0.224293	0.618615
Zm00001d027731	2	234.149	269.898	242.252	184.126	200.388	202.137	189.017	175.576	183.291	104.434	99.7785	102.199	171.512	191.075	168.863	163.547	171.238	150.042	183.939	172.128	174.742	520.881	460.883	288.986	368.307	354.267
Zm00001d027834	2	0	0	0.140243	0	0	0	0	0.061956	0.228398	0.117536	0.299184	0.092259	0	0.124998	0	0	0	0.123659	0.256788	0.252948	0	0.230407	0.222007	0	0	0
Zm00001d027861	2	49.6309	60.1936	44.6984	72.624	71.4269	70.3227	57.7388	52.3954	55.873	58.7943	59.1279	60.547	40.7098	41.317	38.9786	33.0411	40.0912	38.8752	49.9217	44.4745	46.7725	175.908	142.77	57.7373	77.9683	76.7887
Zm00001d027862	2	1.75877	1.72473	1.07757	0.900755	1.23231	0.958197	1.57373	2.34251	1.01455	1.18844	0.751914	2.25447	2.06524	1.24566	1.34481	1.26887	1.43265	1.16717	1.36703	1.19073	1.73392	2.16973	2.10607	1.86133	1.72972	1.25694
Zm00001d027899	2	0.580551	0.510047	0.524854	0.877532	0.259868	0.197724	0	0.538486	0	0	0.818963	0	0	2.1677	0.994344	0.876497	0.276249	0.450232	0	0	0	0	1.03618	0	0	1.24591
Zm00001d027901	2	4.03412	1.64025	1.88408	0.176154	0.208685	0.638114	5.12121	4.52752	1.91154	2.05895	3.96001	1.30386	5.45531	16.377	15.5598	4.73076	37.2018	24.9027	8.13036	0.631288	16.4234	2.20195	34.409	19.1347	9.62206	24.4558
Zm00001d027912	2	2.80678	0.671799	1.15087	1.17628	1.82218	1.34214	2.99442	2.26791	3.96879	0.482374	2.178	2.33829	2.52132	2.37638	4.36223	3.62508	4.4737	2.33207	3.41106	2.97419	2.15343	7.01438	6.9876	3.00677	2.20119	2.66473
Zm00001d027995	2	0.138128	0	0.228569	0	0.139977	0.108869	0.259652	0.286482	0.039741	0.068065	0	0	0.097104	0.261171	0	0.158319	0.095897	0.194028	0.083081	0.240509	0.324896	4.79735	2.93868	0.301452	0.43551	0.260899
Zm00001d028026	2	1.04903	1.33745	1.14217	1.08805	0.911767	0.954845	1.61314	1.23714	2.02726	1.76013	1.46686	1.94411	1.037	2.0003	1.63449	0.987909	1.2502	1.34698	1.76404	1.79867	1.64271	1.8174	1.70413	1.77295	1.89649	1.5496
Zm00001d028142	2	0	0	0	0	0	0	0	0	0	0	0	0	0.280232	0	0	0	0	0	0.23621	1.3928	0	0	0.42173	0.583881	0	0.492215
Zm00001d028230	2	2.40673	3.68263	2.49638	3.25981	3.13185	2.89042	0.168723	0.217593	0.181717	0.089032	0.292521	0.390226	1.25994	1.59951	0.116131	0.344081	0.747966	0.730977	0.378335	0.089314	0.281969	7.66355	6.79594	0.945937	0.969209	1.18742
Zm00001d028273	2	1.77354	0.422702	1.5483	0.641172	0.584279	1.0892	1.30329	2.57282	1.78848	1.70025	3.24054	3.23504	4.02578	8.19548	14.6182	3.8975	4.75232	5.11444	16.6668	4.1818	11.1299	20.165	36.2302	10.2914	10.0018	12.4354
Zm00001d028355	2	0.250088	0.524406	0.18797	0.052657	0.309452	0.092023	0.131658	0.196472	0.128149	0.049551	0.069	0.093689	0.033845	0.108909	0.411086	0.221676	0.051011	0.041218	0.432787	0.385298	0.28928	0.49434	0.269029	0.191347	0.375566	0.319423
Zm00001d028434	2	0.928991	2.05281	1.0343	0	0.629796	2.0764	1.79277	2.75744	1.23924	0.860163	1.09989	1.36087	0.231101	1.56462	1.90861	2.3562	3.20095	3.81568	5.46872	2.91405	3.16694	7.22291	5.35499	2.8685	3.35389	6.04886
Zm00001d028651	2	0.717792	0	0.953385	0	0	0.288987	0.357329	0.076412	0	0.270196	2.38221	1.82096	3.83038	4.25595	0.427136	0	0	0	0	0	0	45.8185	32.0435	0.16158	0.232122	0.418467
Zm00001d028675	2	57.0237	56.7847	62.7324	49.915	44.1678	40.6253	62.5577	58.9539	64.9598	48.2656	37.0635	43.8313	39.8316	38.4632	37.1071	23.8072	24.3598	30.3436	42.3348	40.6166	49.5563	160.025	124.626	85.8463	94.5851	103.058
Zm00001d028692	2	9.69341	10.8483	9.43614	11.1999	6.7855	9.36321	20.1666	19.843	23.2522	19.0468	16.1043	17.3804	11.2565	17.1009	13.6315	34.6791	36.063	36.6306	12.6688	14.8467	11.3203	48.6736	42.3017	36.2022	37.3448	30.0373
Zm00001d028776	2	0.428128	0.751257	0	0	0	0.218044	2.37784	1.78835	0.947764	0	0.602391	0	3.83339	2.13321	3.84827	22.9669	10.729	24.2442	13.1087	17.5584	21.9101	35.4718	35.3908	23.5168	25.6332	35.9157
Zm00001d028809	2	0.394563	0.426127	0.074542	0.096461	0.3809	0.415147	0	0	0	0.111341	0.081382	0.040687	0.23725	0.334464	0.145482	0.344741	0.390888	1.2966	0.575969	0.33609	0.441773	1.066	1.18348	1.22801	0.622013	0.850907
Zm00001d028816	2	0	0	0	0	0	0	0	0	0	0	0	0	0	0	0	0	0	0	0	0	0	0.21612	0.137339	0	0	0
Zm00001d028839	2	0	0	0	0	0	0	1.01574	0	0	0	0	0	0	1.46814	0.957716	0	0.635117	0	0.961895	3.72589	2.28007	3.01448	4.86388	0	0	2.39251
Zm00001d028953	2	10.839	5.95716	8.8359	7.08173	10.0527	9.10439	4.81249	9.3491	4.98519	6.93553	11.8114	7.6261	10.0247	7.76211	8.72927	7.61994	10.4737	9.16125	9.86422	8.76712	10.0164	11.6116	15.4096	13.5041	10.789	11.6918
Zm00001d028999	2	0	0	0	0	0	0	0	0	0	0	0	0	0	0.086325	0.206602	0.204005	0.221974	0.179568	0.096209	0.212057	0.167277	2.3546	2.38042	1.04588	1.76658	1.14095
Zm00001d029164	2	1.99056	1.51466	1.38548	1.74165	1.88965	2.64551	1.53122	2.63077	1.31938	2.20649	2.14882	1.51717	1.0182	1.3152	0.987935	0.970236	1.05646	1.71942	3.55884	3.22058	4.39889	3.32936	3.52035	1.70967	1.55226	1.78678
Zm00001d029170	2	277.735	305.103	265.66	329.431	319.705	341.882	244.311	245.768	244.054	256.606	249.443	247.618	277.434	281.448	291.481	259.913	239.478	241.59	254.665	258.163	264.61	485.128	458.669	428.378	397.779	348.027
Zm00001d029388	2	0.693889	0.469877	0.839808	2.291	1.29984	0.962737	1.12564	0.633452	1.7436	4.41947	3.82904	2.04385	1.685	0.451693	1.00025	2.42331	2.24534	0	0.59353	0.163163	0.939444	6.73371	5.07266	1.10197	1.6296	1.98844
Zm00001d029408	2	2.12477	1.77673	2.31907	1.99523	2.4762	2.09871	1.61336	1.26771	1.00519	2.70343	2.52144	2.27782	4.69731	4.05792	3.22443	3.88155	4.92333	3.00132	3.81178	3.73583	4.2482	7.30796	7.40368	4.43358	4.20348	3.88632
Zm00001d029410	2	0	0	0	0	0	0	0	0	0.036342	0.093393	0.07952	0.091036	0.695246	1.0693	0.142142	0.463152	0.954658	0.556077	0.264799	0.328327	0.561089	0.919065	1.44524	0.239917	0.549843	0.484911
Zm00001d029558	2	0	0	0	0	0	0	0	0	0	0	4.72831	3.55735	0.699112	0.353338	0.612747	0	0.22553	0.183589	0	0.161696	0	27.7357	29.487	2.15253	1.83689	3.46286
Zm00001d029617	2	0.077641	0	0.310478	0	0	0	0.168234	0	0	0	0.222587	0	0.110752	0.5931	0.400117	0.236481	0.10863	0.352495	0.37528	0.700949	0.244106	1.37167	2.04995	1.82885	1.06077	1.47593
Zm00001d029620	2	0.139622	0.07451	0.036927	0	0	0.205678	0.179737	0.1544	0	0.110328	0.604786	0.120949	0.861856	0.602499	0.432442	3.11695	4.84103	4.13459	0.73851	1.08221	1.13805	21.7464	16.8265	10.3821	11.4163	10.2221
Zm00001d029646	2	0	0.537146	0.779641	0	0	1.24002	0	0.058128	1.32464	0.041935	0	0	0.206213	0.122711	0.041405	0.141752	0.966592	0.179436	0.614611	0.049221	0.066347	1.79317	0.084462	0.424787	0.021572	0.9801
Zm00001d029648	2	0	0.027831	0.020629	0	0	0	0	0	0	0.015503	0	0	1.87809	1.69823	1.29152	3.32536	2.55238	3.65496	2.89279	5.3305	4.79858	5.92325	5.45581	0.610852	0.29568	0.608395
Zm00001d029654	2	0.25703	0.543053	0.574461	0.211595	0.062664	0.291691	2.38829	3.00986	3.86839	3.55994	4.58867	4.1595	2.90036	4.13964	3.07042	9.40467	10.0727	10.0744	4.01792	3.94202	4.1672	14.7313	14.6421	13.9096	14.0688	10.2314
Zm00001d029706	2	0	0	0	0	0	0	0	0	0	0	0	0	0	0	0	0	0.084704	0.364294	0.713182	1.61145	0.381452	162.604	115.279	23.2081	28.2655	20.5821
Zm00001d029820	2	25.8024	30.2369	28.7661	27.6581	45.1615	39.7015	7.85958	3.99944	4.50558	6.37969	7.09595	0	10.6861	9.07759	3.26815	17.1415	22.6033	17.3235	21.1338	23.7088	25.8409	42.3237	40.4519	27.6677	30.7218	36.0507
Zm00001d029847	2	0	0	0	0	0	0	0	0	0.034433	0.029501	0	0	0.755207	0.741905	0.038567	0.456915	0.456109	0.670991	0.107806	0.297104	0.281117	0.830992	1.25529	0.694858	0.596798	0.526506
Zm00001d029885	2	0	0	0	0	0	0	0.042902	0.22071	0	0.039249	0	0.172285	0.280977	0.25896	0.051467	1.34078	1.49715	1.66094	1.8248	1.51001	2.92808	6.60145	6.41737	2.3253	3.35448	3.16759
Zm00001d030172	2	1.19009	0.170429	1.45018	0.166454	0.059118	0.192417	0.184553	0.678405	0.956196	0.507177	0.480214	0.236044	0.073695	0.191349	0.054391	0.423033	0.365855	0.359613	0.201415	0.340501	0.591607	1.29058	1.71667	0.347076	0.382718	0.336209
Zm00001d030212	2	0.029311	0.052134	0.155079	0	0	0	0	0	0.033774	0.057876	0.042313	0	0.493675	0.31631	0.037825	0.672197	1.13852	0.954061	0.669572	0.43702	0.827071	2.57556	1.96962	1.66082	1.57106	0.995752
Zm00001d030274	2	1.36355	0	0	0	1.66245	2.54753	5.35244	7.11968	4.12307	0	7.29928	0	3.43858	10.7245	7.36702	5.51638	6.89587	6.08857	17.7605	8.84736	9.5998	27.846	34.0584	16.327	20.3868	21.0769
Zm00001d030276	2	1.69949	1.69243	2.79815	0.560468	0.722287	0.847739	0.243369	0.949449	1.12971	1.6042	1.81447	0.357067	1.67209	3.5056	2.20429	2.32766	1.39466	1.4353	2.11765	2.29172	1.43709	9.46891	5.56039	4.98669	4.8007	5.59435
Zm00001d030277	2	2.17203	2.41768	2.2574	0.619032	1.64292	2.10257	1.63315	0.76923	1.96551	1.23123	2.23662	2.33449	4.79664	4.28354	4.80686	4.84692	7.94275	5.32813	6.69588	4.15123	4.52143	22.4515	19.5733	11.791	11.3328	9.39865
Zm00001d030422	2	0.109141	0.194394	0.072723	0.436818	0.092249	0.452353	0.295273	0.227327	0.564593	0.428788	0.276547	0.496459	0	1.05795	0.145812	0.832174	0.915635	0.820122	0.719813	0.89432	0.345297	0.668181	1.29219	1.10158	1.05402	0.718985
Zm00001d030534	2	0	0	0	0.105396	0	0.198107	0	0.13475	0	0	0	0	0	0	0	0	0	0	0	0	0.153138	0	0	0	0.211859	0
Zm00001d030542	2	0	0	0	0	0	0	0	0	0	0.05231	0.076445	0.191129	0	0.085629	0	0.20237	0.146789	0	0	0.026293	0	2.62115	2.38896	0.537921	0.389421	0.033287
Zm00001d030544	2	0	0	0.226632	0.097471	0	0	0.459879	0.295602	0.049095	0.294058	1.47796	2.2133	0.421828	0.370153	0.275662	0.065277	0.534919	0.433117	0	0.170379	0.201169	4.60215	4.4052	0.997243	0.988285	0.269444
Zm00001d030556	2	0.376367	0.439514	0.559529	0.510002	0.254381	0.34681	0.403398	0	0.407128	0.023269	0.067972	0.169997	1.91123	1.3436	1.82168	2.15886	1.76032	1.47654	3.47655	3.90039	4.31292	18.3048	14.1174	7.67744	8.92461	8.6348
Zm00001d030902	2	31.1785	32.7838	26.7966	37.8665	35.6382	35.3755	44.2626	43.1533	52.8868	63.0301	74.0632	75.6433	55.0165	50.8155	56.2801	46.0347	35.3583	40.8469	71.3402	74.325	74.3962	100.849	81.9443	56.8759	66.5639	69.1171
Zm00001d030909	2	4.20215	4.50147	3.28579	3.45235	4.73763	3.38341	3.15168	2.12356	4.00517	4.45833	2.51662	2.47399	2.3655	3.65076	3.35463	2.85558	2.60111	2.47889	3.91592	4.08218	4.48936	5.38848	4.65068	3.1074	2.72069	4.0302
Zm00001d031085	2	1.17105	0.255452	0	0	0.783779	0	0.327787	0	0.959178	0.267845	0.816912	1.20021	0.889425	0	0	1.75385	0.846187	2.0721	0	2.41871	0.93069	2.51466	1.90146	0.452829	0	0
Zm00001d031157	2	0	0	0	0	0	0	0	0	0	0	0	0	0	0.36231	0	0.492681	2.54325	1.50597	0	0	0	1.95258	1.91071	0	0	0
Zm00001d031164	2	0	0	0	0	0	0	0	0	0	0	0	0	0	0	0	0	0	0	0.099468	0.04116	0	1.28433	1.04258	0.120441	0.130261	0.156228
Zm00001d031264	2	0.326135	0.115687	0.43387	0.297213	0.176052	0	0.28197	0.090302	0.223576	0.127247	0	0.373176	0.185309	0	0.168141	0.497161	0	0.147573	0.236145	0.261113	0	0.721578	0.343919	0.2871	0.274207	0.495084
Zm00001d031267	2	10.0095	9.16018	11.2642	8.32984	9.15115	9.94287	16.9061	13.5509	16.7479	11.9534	11.7721	14.7408	14.3871	12.2827	11.9294	25.5811	24.2059	25.7998	22.4908	24.7561	22.6743	66.9249	55.6061	38.2303	47.165	42.5009
Zm00001d031286	2	6.51798	0	1.64113	0	0	1.22354	0	6.83501	0	2.30536	1.74959	1.62313	0	1.31964	0	0	0	0	2.57992	0	0	8.31748	0	0	6.23179	0
Zm00001d031412	2	1.85056	1.4265	2.04575	1.38932	1.063	1.26649	3.16451	3.50284	4.37292	7.60585	20.6169	18.2702	60.5054	52.2124	55.4558	49.1343	62.3845	50.7757	47.7129	50.2497	52.4484	120.263	115.679	60.8211	63.8314	55.0168
Zm00001d031488	2	2.37386	1.75654	1.91785	1.82319	1.19378	1.50273	1.84407	3.03042	3.51876	2.27528	2.83687	2.74012	2.6775	3.81997	3.56969	2.57911	3.61144	3.00367	3.22693	3.31488	1.98832	5.68234	5.97833	5.99813	6.4993	4.16667
Zm00001d031494	2	1.89595	1.22577	1.41464	4.71821	4.79751	5.25288	4.62851	4.81403	4.84003	4.96021	4.42555	5.51528	6.68836	6.89865	7.82787	7.37536	10.0036	10.6915	9.1331	10.369	13.1269	28.0062	23.7936	17.4905	18.5131	16.2776
Zm00001d031529	2	56.2967	51.6047	56.183	59.8005	57.434	62.8808	62.8275	62.1051	69.4757	48.3489	65.6283	50.9422	78.2079	77.1906	66.6353	60.7634	60.2311	55.1123	75.5296	76.3738	72.2435	90.14	80.4814	54.1491	58.7943	54.4966
Zm00001d031666	2	3.30425	2.56958	3.3817	2.56932	2.28279	1.85353	3.99538	3.37508	2.84999	2.4029	1.57102	2.00095	4.06914	6.29259	6.34575	8.43313	8.03332	8.90942	8.94627	9.906	9.95233	36.3233	28.532	14.7077	20.2838	16.4476
Zm00001d031677	2	2.54089	0.787129	1.43479	1.30284	1.00319	1.2315	2.20538	3.94648	3.29024	3.24223	2.84402	3.83271	12.9395	7.97811	10.537	4.23417	3.84113	4.13291	2.60848	2.95083	4.16197	10.5121	11.7595	6.34488	8.70132	7.7581
Zm00001d031741	2	9.08588	6.88053	8.03023	11.8607	12.3505	13.3008	10.5384	18.4558	11.8935	10.7993	11.4265	13.9402	14.7018	12.7767	12.0521	21.5321	19.1691	20.6218	38.1832	41.558	45.6278	68.2933	73.793	39.4199	46.5604	54.3709
Zm00001d031796	2	0	0	0	0	0	0	0.165271	0.10567	0	0	0	0	0	1.33172	2.45746	0	0.32016	1.12539	0	0	0	0	1.6918	0.336835	0	1.25671
Zm00001d031815	2	0.114815	0	0.030342	0	0.031041	0	0.590631	0.825153	1.08647	2.31226	2.78707	2.8871	3.31266	3.06829	4.06055	11.0647	10.3731	10.8643	10.1808	12.2647	12.2345	21.6544	21.7788	7.2937	6.03334	7.21621
Zm00001d031819	2	0.585528	0	0	0.191405	0.403447	0	0.683776	0.232455	0.190418	0.166387	0	0	0.323092	0.243599	0	0.169409	0.559977	0	0.384695	0.058929	0.265054	0.382765	0.380643	0.259043	0.470274	0.046432
Zm00001d031909	2	0	0.032095	0	0	0	0	0	0	0	0.022891	0	0	0.19445	0.355795	0.312609	0.202089	0.396544	0.222032	0.396764	0.703649	1.06949	18.5639	16.2039	21.5087	18.4345	1.32824
Zm00001d031927	2	1.14643	1.03018	1.07577	1.00706	0.472931	0.954005	1.67427	1.49673	1.57891	1.02524	1.18013	1.16887	1.44912	1.33304	2.49155	1.83656	1.58543	1.56799	1.352	1.31455	1.20572	5.36762	4.32098	1.83165	2.3201	2.01096
Zm00001d031930	2	6.55365	5.46941	5.77045	4.82334	2.81423	6.94813	4.07063	5.09841	4.88375	4.71707	5.35008	5.12768	5.47229	4.79778	6.14878	5.133	4.74004	4.51866	6.56166	5.70538	5.84363	9.23577	6.37612	5.1565	5.69812	4.75502
Zm00001d032003	2	1.44069	1.99428	2.29715	0.525338	0.622345	1.08531	1.55465	2.79154	0.461728	0.507192	0.662782	0.49549	0.326611	1.25195	1.263	2.28545	3.77622	5.98995	0.764396	0.287958	0.723894	2.42527	12.6285	1.60314	2.78604	7.20897
Zm00001d032058	2	4.12863	5.72387	5.77738	4.21673	3.21133	4.46617	17.4268	14.627	15.7916	17.8086	21.3978	15.9245	11.7031	13.1782	10.6764	13.067	14.6974	12.6142	14.0311	16.8762	12.0484	28.1737	19.172	13.6021	19.5471	19.4586
Zm00001d032260	2	0	0	0.496202	0	0	0	0	0	0	0	0	0	0	0	0	0	0	0	0.143648	0	0.287979	0.329614	0	0	0	0
Zm00001d032264	2	4.56336	2.58238	4.86306	4.70058	5.00781	4.36448	11.8942	15.0211	12.1758	13.7119	17.9268	14.772	16.8729	19.0006	17.6281	8.41392	6.37167	7.41464	20.575	20.03	23.7081	31.1019	33.3225	9.43647	12.4088	17.9825
Zm00001d032265	2	0.668174	0.098832	0.443774	0	0	0.174841	0.240254	0.539412	0.063762	0.163461	0.160145	1.03781	3.15374	1.75322	2.29727	1.27419	1.16407	1.38337	0.738431	0.500633	1.22389	1.41876	3.87088	3.3408	2.69196	1.05508
Zm00001d032368	2	0	0	0	0.032085	0.038009	0.088771	0.060341	0.077749	0	0.055553	0.081209	0.203004	0.078913	0	0	0	0	0	0	0	0	0.75087	0.295236	0	0.118226	0
Zm00001d032372	2	5.94425	3.70667	5.85931	5.92756	2.53576	3.43425	4.7757	7.65191	3.74257	7.16773	7.61658	4.68066	5.71478	2.5712	5.03396	7.24982	8.82839	11.5804	6.88304	6.7721	8.23975	18.5442	19.2972	10.6547	12.8997	12.0587
Zm00001d032409	2	0.290039	0.150526	0.255545	0.468855	0.751439	0.305403	0.544091	0.434262	0.362493	0.239039	1.50144	1.50193	2.09968	1.79759	1.65337	1.84843	2.81391	2.79089	1.24889	1.34405	0.946944	12.4569	11.2605	5.78598	5.41059	3.52495
Zm00001d032447	2	0	0	0	0	0	0.146705	2.50015	0.790938	1.91871	4.19984	12.9431	6.7992	12.4607	26.0249	20.692	4.31588	3.42612	7.86992	24.7783	19.9434	11.6868	41.2648	34.1018	6.1886	8.82895	14.0238
Zm00001d032461	2	32.2447	31.3452	25.7777	10.4731	22.225	14.0404	10.6123	7.22348	15.2466	8.46504	17.3534	10.7807	3.06309	2.6373	3.88841	3.7066	3.47955	3.30146	3.15947	2.75664	2.30935	66.5831	53.3667	11.2268	10.8366	11.5609
Zm00001d032506	2	0	0	0	0	0.747811	0	0	0	0	0	0	0	2.58752	0	0	0.82909	0	0	0	2.89616	2.69243	0	3.74377	0.878038	0	1.4714
Zm00001d032608	2	0.283569	0.323953	0.214715	0	0	0.042523	0.479227	0	0.139665	0.079687	0.116768	0	0.456564	0.219147	0	2.04197	2.92803	3.60133	1.07276	0.928103	1.20736	31.1722	22.5733	15.3493	20.8619	18.9419
Zm00001d032810	2	41.0663	31.2913	47.2673	17.6403	12.3668	16.7228	37.5579	39.9628	43.1711	50.8246	47.1748	45.4426	51.6035	67.2064	56.2659	28.499	36.8282	37.9789	103.279	84.867	82.0631	237.049	191.396	146.351	167.166	174.303
Zm00001d032869	2	0.044935	0.11995	0.415588	0.128193	0.060744	0.212986	0.312986	0.217345	0.440814	0.46689	1.23369	1.13687	1.95067	1.6703	1.56598	2.7839	3.73556	3.52483	1.34966	1.13745	1.54906	4.5615	5.98681	3.84458	3.35296	3.19108
Zm00001d032906	2	0.529955	0.445116	0.31155	0.436648	0.67642	0.309705	0.758246	0.162801	0.271392	0.639454	2.84981	2.54946	8.09716	8.16571	5.20509	4.41126	3.8369	2.54459	2.83188	3.53851	3.92204	15.2313	13.6328	4.70545	5.81724	3.77861
Zm00001d032909	2	0	0	0	0	0	0	0	0	0	0	0	0	0.024375	0	0	0.026683	0.096546	0	0.041874	0	0	4.70164	3.18076	0.631245	0.329833	0.021898
Zm00001d032911	2	0	0	0	0	0	0	0	0	0	0	0	0	0	0.038461	0	0	0.098849	0.040003	0	0	0	7.67205	6.91984	0.051794	0.112209	0.044821
Zm00001d032993	2	0.327275	0.771383	0.584572	0.124061	0.293938	0.226125	0.356796	1.05909	0.616994	0.524462	0.155675	0.308773	0.786469	0.959394	1.54454	0.662964	0.153491	1.37177	0.132274	0.330214	0.687289	2.03808	1.96605	1.78202	1.03179	0.55553
Zm00001d033049	2	0	0	0	0	0	0	0.883513	0	0	0.372932	0.842724	0	0.592235	2.23478	4.09527	0	0.569447	0.928257	2.68164	0.203989	0.946769	0	7.04694	0.909063	0.418784	2.5677
Zm00001d033050	2	0.306729	0	0.620603	0.17413	0	0	0	0.213087	0.687322	0.145448	0.435024	0.214881	0	8.85693	5.71845	0.232264	0.65254	0.531054	0	0	0.726786	0.167463	17.1654	0.230545	0	0.392954
Zm00001d033116	2	1.97303	0.426009	0	0	0	0	0.552586	0.687745	0	0	0	0	0	0.56402	0	1.47009	0	0.585849	0.78662	0	0	0	0	0	0.520893	0
Zm00001d033152	2	0.222423	0	0.195988	0	0	0	3.33835	2.11774	3.44943	1.78391	0.999596	1.60693	3.22095	1.51856	3.9871	2.6081	1.84981	3.15883	0.56428	1.129	1.47178	7.5096	5.96477	1.79304	1.40256	0.745767
Zm00001d033188	2	1.30199	1.37066	2.39944	0.508044	0.416662	0.180043	0.36802	0.900111	0.788676	0.168852	0	0.345719	0.289014	0.298637	0.353657	0.785438	0.903872	1.54003	0.535801	0.613599	0.967074	0.74799	1.22386	1.3957	1.11629	1.4237
Zm00001d033273	2	2.42232	2.18712	1.38031	1.04111	1.79163	1.702	1.47833	1.1289	1.96827	0.942658	1.33367	1.31528	1.82407	1.45982	1.50537	5.20941	6.91771	6.04361	3.89111	3.43781	2.04906	16.8774	11.6317	7.46186	8.29684	7.21425
Zm00001d033335	2	0.428051	0	0.285007	0.243749	0	0	0.154391	0.197582	0.406983	0.486131	0.307071	0.101886	0.101551	0	0	0.543507	0.299116	0.24257	0	0.142962	0.560555	0.078849	0.301152	0.314543	0.599824	0.270992
Zm00001d033455	2	0	0	0	0	0	0	0	0	0	0	0.703934	0	31.9835	19.2284	11.0346	15.7269	25.7305	28.1981	6.56178	9.0273	19.5368	56.2752	77.9076	12.3982	13.6658	20.5361
Zm00001d033517	2	0	0	0	0	0	0	0	0	0	0	0	0	0.41223	0.211404	0.06328	1.01235	0.747528	0.522205	0.176754	0.292136	0.345767	1.77364	3.57566	1.67178	2.03535	1.51029
Zm00001d033623	2	3.60827	3.23437	4.81314	1.82598	2.32731	2.27592	21.5012	23.2959	2.45196	1.76327	7.72217	7.44511	56.6046	43.5717	25.4005	9.99972	22.7278	11.3364	9.46615	8.955	8.16526	111.147	98.3946	11.3576	10.1191	11.3793
Zm00001d033710	2	0	0	0.102274	0.174751	0	0.400007	0.166247	0	0.087443	0.298268	0.770087	0	1.64145	0.669801	0.692081	0.116873	0.751444	0.522482	0.556318	0	0.482507	86.8618	67.5021	7.11556	5.64536	0
Zm00001d033848	2	0.292906	0.120291	0.436622	0.113293	0	0.07028	1.67922	1.49737	2.30544	4.04502	4.44462	4.20281	2.10131	3.34044	3.11595	7.78962	7.52741	9.01995	3.61748	4.13133	5.36523	10.2142	10.4916	6.4268	5.50039	5.78911
Zm00001d033909	2	0	0.792464	1.84554	2.81434	0.303111	1.14888	0.754218	1.88867	1.99666	0.41989	6.03266	7.80155	4.7361	12.4791	0.580217	2.38191	1.29648	0.528716	1.9388	0.928363	1.79167	19.794	18.4611	1.3829	3.32374	3.50453
Zm00001d034017	2	2.08347	1.35974	2.70555	1.37659	1.16868	1.05465	3.07913	2.53413	3.31972	2.90677	3.25466	3.11174	0.950657	1.21231	0.936286	4.1406	5.28112	5.15582	1.9076	1.98323	2.02636	2.91591	3.27597	5.19474	3.2711	3.44063
Zm00001d034068	2	0	0	0	0.061758	0	0	0	0	0	0	0	0	1.36649	1.372	1.15263	1.03465	3.67793	2.18601	6.18108	4.75954	6.2359	33.7573	30.7951	8.84017	11.3492	12.5273
Zm00001d034069	2	7.3058	7.57149	6.37154	6.04443	7.4318	7.71815	4.60287	5.10085	4.98068	3.94665	4.20666	4.2439	1.86497	2.03	2.26818	2.99383	5.39428	5.0109	4.25418	2.91737	3.22643	36.0087	29.3501	13.6262	25.119	22.9867
Zm00001d034085	2	5.50479	4.59816	3.47709	2.19607	2.48304	2.26797	1.09488	0.62533	0.773151	0.46928	0.456955	0.363714	3.77013	4.20276	3.71997	4.75094	5.19979	4.86974	4.57707	4.31533	3.4961	9.11344	7.18791	3.07023	3.23429	2.98931
Zm00001d034095	2	0	0.080376	0	0	0	0	0.146253	0	0.155963	0	0	0	0.127647	0.282223	0.233641	1.10639	1.69194	1.98826	0.436325	0.586989	1.20802	2.81257	6.06128	0.545788	1.94029	0.913915
Zm00001d034107	2	0	0.032996	0	0	0	0	0	0	0	0	0	0	0	0	0	0	0	0.041745	0.044672	0.073914	0	0.948628	0.585253	0.270267	0.078036	0.187068
Zm00001d034120	2	0.307141	1.16906	0.679438	0	0.6758	0.343846	0.14581	0	0.187183	0.158234	0	0	0	0.934312	1.5003	0	0.238201	0	0	0.497208	0.264823	1.1264	0.579902	0.252836	0.352216	0
Zm00001d034174	2	2.28001	0.786637	0.622103	2.55546	1.21394	2.26695	0	0	0	0	0	0	0	0	0.58475	0.674756	0.663657	2.16758	2.77856	0.9421	2.1787	0.971941	4.0082	0	1.42962	0.5952
Zm00001d034198	2	5.03923	2.07536	3.79312	3.01983	3.85807	4.73406	4.92781	5.82268	4.88251	5.54815	3.81217	4.10042	4.26123	5.18484	4.62222	6.89732	6.07805	6.50647	4.13215	3.52663	5.70823	7.14059	6.6182	5.99976	4.42261	6.42776
Zm00001d034277	2	0.150917	0.080524	0	0.275465	0.04079	0.095238	0.064788	0	0.069545	0.029791	0.348532	0.174645	0.127129	0.195474	0	0.184575	0.125634	0.033885	0.145172	0.180041	0.047318	4.36384	3.07438	0.57022	0.222055	0.075965
Zm00001d034286	2	0	0	0	0	0	0	0	0	0	0	0	0	0	0	0.057232	0	0	0	0	0	0	0.049243	0	0.064734	0	0
Zm00001d034388	2	0.459893	0.585619	0.729927	0.50698	0.635158	0.401163	0.740635	0.673979	0.85908	0.684069	0.798365	1.17413	26.7873	53.7277	42.1056	96.4639	110.379	92.9459	159.792	172.676	136.773	263.479	246.89	82.5969	109.951	129.647
Zm00001d034521	2	0	0	0.102073	0.174414	0	0.479092	1.90808	1.37904	2.44375	6.17738	5.16069	3.82336	1.52897	1.00272	1.38149	0.58324	0.857109	1.30364	2.40601	1.53625	0.722355	13.0255	12.9403	0.338167	1.12689	1.26162
Zm00001d034536	2	0	0	0	0	0	0	0.552534	0	0	0	0	0	0	0	0.632711	0	0	1.27012	0	0.508664	0	0	0.543508	0	0	0
Zm00001d034537	2	0.126797	0.097071	0.327773	0.093309	0.070504	0.253166	0.169156	0.018982	0.091761	0.127615	0.119158	0.122394	0.895447	1.0272	1.3763	1.57695	1.52187	1.70325	1.18148	1.27696	1.19769	6.69658	4.63349	1.2593	1.5065	1.29306
Zm00001d034671	2	0.202551	0	0.118943	0	0	0.023705	0.313522	0.062205	0.701306	0.400869	2.08133	1.82209	2.80496	2.44936	0.958623	1.20497	1.52797	1.46279	1.86571	1.98837	2.22177	4.18477	2.62076	1.43604	1.703	2.31961
Zm00001d034716	2	0.069099	0	0	0	0	0	0	0	0	0	0	0	0	0	0	0	0	0.156552	0	0	0	0	0	0	0	0
Zm00001d034722	2	47.0503	11.9284	33.3841	8.95836	13.4779	22.7515	14.3325	13.4357	2.28074	14.7638	11.7788	9.99716	13.1061	7.92244	13.7062	7.86892	30.3055	29.8102	8.39918	24.1974	22.9687	21.075	38.3503	14.9927	10.0267	18.8309
Zm00001d034723	2	0.755746	0.793992	0.545691	0.039182	0	0.21661	0.184493	0.142494	0	0	0	0	0	0.037114	0	0.36749	0.143091	0.656231	0.785142	1.5722	2.31626	1.60355	1.04662	1.29942	0.685963	0.562319
Zm00001d034725	2	0.072482	0	0	0	0	0	0.038942	0	0	0.035696	0.5749	0.313282	0.101967	0	0	0	1.81211	1.50746	0	0.03607	0	2.21471	2.13266	0.422022	0.380884	0.319526
Zm00001d034760	2	446.686	402.249	459.097	423.559	449.767	647.432	725.15	781.548	667.661	675.747	609.967	723.298	677.773	713.043	671.487	1233.78	1387.37	1272.13	1065.03	1019.17	985.461	2784.45	2686.23	1807.45	1741.02	1865.19
Zm00001d034766	2	9.77005	7.95459	9.84728	8.93739	12.1296	11.0731	17.9962	21.213	20.9045	9.35892	14.2774	15.3834	30.1904	25.7268	27.3802	20.6247	23.723	24.2034	23.1567	25.9705	31.9252	51.9275	45.5113	28.4938	32.3761	28.8436
Zm00001d034782	2	0.074095	0.065918	0.032644	0.112728	0.066769	0	0.211825	0.477899	0.34188	0.341909	0.392454	0.963559	2.11754	1.8371	1.17944	1.77542	1.78018	2.04918	1.27625	1.49621	2.20629	8.57706	8.03444	5.48324	4.72419	3.85071
Zm00001d034838	2	4.88311	6.70327	5.49002	4.20624	3.87018	4.89964	3.6058	5.80905	6.3024	3.63921	3.43345	4.64694	3.97318	4.1207	4.31814	4.85197	4.88045	4.38766	8.42561	7.83039	6.77601	11.8271	11.428	8.45061	9.61032	9.73706
Zm00001d034854	2	0	0	0	0.597224	0	0	0	0	0.570186	0	0	0	0	0.609418	0.685308	0	0	1.90278	1.29218	2.19976	0.850693	2.84797	0	0	2.22817	0
Zm00001d035018	2	2.88887	0.897266	2.53429	0.833669	0.846506	0.877804	5.01013	4.18695	4.24566	3.36131	4.21716	3.96295	3.8174	4.06167	4.62538	3.77647	3.43147	5.28059	4.56391	3.91346	7.04071	11.7204	12.0676	7.69785	9.69368	8.3714
Zm00001d035080	2	0	0	0	0	0	0	0	0	0	0	0	0	0.785844	0	2.00369	0.390829	1.49961	1.22358	0.319562	0	0	17.0994	22.7428	0	1.09316	0.674703
Zm00001d035162	2	0	0	0	0	0	0	0	0	0	0	0.029784	0	0.115352	0.221924	0	0.189093	0.057083	0.046163	0	0	0.032286	0.2754	0.41064	0.119468	0.303167	0.207143
Zm00001d035383	2	9.3054	6.8747	12.5748	7.54292	6.92543	6.9916	4.94589	7.3913	7.05571	3.45357	5.64619	9.21368	20.8623	18.8736	18.2122	20.8676	21.2479	24.2306	28.3737	33.6935	23.4134	67.7495	55.5752	19.0392	30.5032	30.7927
Zm00001d035447	2	46.34	49.7318	44.9501	29.2054	35.8681	34.6943	20.5787	24.116	23.2055	17.7629	26.6056	24.0765	23.3973	18.395	15.1653	44.6064	66.7656	47.6033	52.9039	48.0038	56.5077	636.949	513.169	196.337	247.568	214.132
Zm00001d035462	2	0	0	0	0	0	0	0.032419	0	0	0	0.0436	0	0.424091	0.260833	0.194895	1.24683	1.14516	1.76336	0.908018	0.810807	0.331483	4.6018	4.05627	1.88061	2.98919	2.3108
Zm00001d035475	2	15.0388	13.4983	12.9136	15.0382	12.9401	14.0067	18.4383	16.263	18.3763	17.4974	19.3173	19.4637	12.6078	10.0667	9.62962	18.1656	19.3826	22.7974	33.0017	28.164	34.0979	98.1804	77.3843	46.1796	70.0943	60.3694
Zm00001d035512	2	13.0643	8.58622	11.8775	3.72676	4.13573	4.67672	8.62252	10.4676	11.9841	11.2092	16.6131	14.3766	15.855	17.382	16.1714	16.6085	17.9721	15.4115	18.2899	20.43	17.9832	28.6028	26.1531	17.2894	19.5271	20.4449
Zm00001d035883	2	0.609076	0	2.39825	0	0	0.604187	0	1.707	0.648979	0.626999	0	1.62786	0	1.46325	0.601002	0	1.77266	0	0	1.87786	0	0.649046	4.51659	0.946641	0	0
Zm00001d036000	2	0	0	0	0	0	0	0	0	0	0.172703	0	0	0	0	0	0	0	0	0	0.186016	0	0.196887	0	0	0	0
Zm00001d036047	2	1.48543	0.071959	1.53089	0.586544	0.54942	0.50688	0.706692	0.813055	1.23994	0.237202	0	0.232136	1.10366	0.542979	0.201342	1.36509	1.17466	1.24979	0.905661	1.06336	0.512517	1.45133	2.22042	1.67477	1.38877	0.700365
Zm00001d036119	2	0	0	0	0.317608	0	0	0	0	0	0.237315	0	0.385814	0.433351	0.31939	1.41877	0	0.405936	0	0.345432	0.274127	0	2.11562	0	0.969868	0.590194	0
Zm00001d036123	2	0.37803	0.186895	0.635457	0.753441	0.608607	0.505252	11.7284	11.6213	14.7695	15.7201	23.2963	21.9649	22.4812	17.4431	18.266	29.0082	26.7091	34.0996	45.4617	39.2501	50.2618	166.223	125.58	90.9705	121.78	109.365
Zm00001d036164	2	0	0	0.060971	0	0	0	0	0	0.052765	0	0	0	0	0	0	0	0	0	0.110737	0.183365	0.144273	1.88717	1.74119	0	0.338215	0.231955
Zm00001d036277	2	4.04505	5.57671	3.91581	0	0	2.52331	1.32615	5.29196	8.17126	1.19235	5.4186	0	1.70691	4.05502	1.62245	14.5978	27.9378	1.46054	5.2578	5.05239	3.93573	9.94446	11.5465	11.2218	8.90086	3.24869
Zm00001d036315	2	0.594455	0.369183	0.395051	0.880535	0.320967	1.36787	1.34759	0.575958	0.476088	0.639063	0.341753	0.255446	0.927077	0.581391	0.613065	0.997283	0.911944	0.940667	0.860344	0.713141	0.840158	0.855623	1.06494	1.56746	0.874678	0.225404
Zm00001d036449	2	0.504083	0.992248	0.598248	0.454892	0.516863	0.685616	0.069502	0.056146	0.075324	0.040424	0.117731	0.084207	0.113315	0.221753	0.272985	0.597698	0.53936	0.681074	0.390144	0.539279	0.635259	1.86894	1.63483	1.13922	1.37335	1.11659
Zm00001d036454	2	29.1547	31.1698	29.757	27.769	31.0121	27.6798	43.4147	38.9948	40.3765	40.2044	38.4136	41.1197	55.0467	67.4992	60.3011	93.1618	89.9244	92.5077	138.943	136.077	134.172	311.965	240.034	151.891	211.049	192.423
Zm00001d036532	2	2.22127	2.86264	2.74559	1.64664	2.55088	1.67214	1.11402	1.07508	0.894194	0.473917	0.747359	1.01322	1.61494	1.04058	0.525377	3.33734	4.37131	2.78899	0.84638	0.663346	0.928973	5.4291	5.87493	2.9106	3.81303	2.61155
Zm00001d036539	2	0	0	0	0	0	0	0	0	0	0	0	0	0	0.093917	0	1.56878	4.33289	4.78624	0.31167	1.63966	1.62121	0.094727	25.8805	0.760483	2.97909	3.16072
Zm00001d036573	2	10.7655	9.82768	9.78968	5.92682	7.8577	7.99663	10.4748	10.6241	11.6137	9.83072	11.5312	10.7091	11.7347	13.8758	14.0345	18.3753	18.5893	15.3384	19.9977	19.9508	20.4595	42.1392	35.0574	24.6517	31.129	30.2112
Zm00001d036575	2	0.694772	1.86541	1.40154	1.70423	0.905734	0.546854	0.721432	1.50386	2.32063	1.68496	2.38628	1.6158	0.631575	1.47025	1.35887	0.922266	1.16642	1.94479	0.825362	0.764521	1.06561	2.6954	1.34863	1.22273	2.00039	1.73373
Zm00001d036621	2	0	0	0	0	0	0	0	0	0	0	0	0	0	0	0	0	0	0	0	0	1.382	0.597547	0.525945	0	0	0
Zm00001d036690	2	153.508	28.868	118.714	77.928	70.2425	75.1603	144.814	142.537	50.5941	57.8644	70.4339	91.8567	83.0732	69.6377	62.1589	58.4672	102.018	54.5864	51.0635	92.8146	105.578	118.216	120.865	70.058	113.265	106.413
Zm00001d036715	2	0.473052	0.343111	0.277567	0.059993	0.213203	0.166248	0.168808	0.169455	0.020245	0.0521	0.962753	0.481877	2.49846	3.39406	1.35711	1.20657	1.77057	1.1963	0.82052	0.625535	0.548931	9.82797	8.63365	1.06568	1.47307	0.748186
Zm00001d036780	2	1.26711	0	0.577195	0	0	0	5.21518	3.54035	0.908189	4.17109	2.33754	2.84565	5.19315	9.183	5.41411	4.3855	3.68629	5.01708	9.80499	3.05661	5.38116	6.75572	15.7343	3.29577	2.20747	6.61161
Zm00001d036791	2	0	0	0	0	0	0	0	0	0	0	0	0	0.819134	0	0	3.14757	0.777065	0.63426	0.646091	1.64982	1.70139	2.27837	1.77001	0	2.78521	2.09232
Zm00001d036951	2	0.102326	0.090487	0	0	0	0	0.111407	0.141878	0	0	1.46163	1.3054	16.1918	10.2202	11.1975	27.0643	25.7395	27.5642	22.3167	21.1394	12.8882	99.6216	83.3524	14.8641	21.5079	20.1723
Zm00001d036953	2	0	0	0	0	0	0	0	0	0	0	0	0	0	0	0	0	0	1.18976	0	0	0	0	1.17633	0	0	0
Zm00001d036972	2	2.29367	1.70745	2.38923	1.42344	1.718	1.9988	2.79228	2.69718	2.477	1.67053	2.93052	3.20571	2.26503	2.90771	1.79217	2.05306	2.50508	2.5114	2.56913	2.40044	2.7446	3.03029	3.62321	3.40158	3.34908	1.91888
Zm00001d037012	2	1.2669	0.862563	1.69208	2.09252	1.80015	0.511795	2.74004	0.276972	2.01611	0.837591	0.777489	0.388923	1.73226	1.81978	0.770121	2.16857	0.661825	0.30344	0	2.46203	0.358501	3.06753	3.55154	1.06923	1.67598	2.4472
Zm00001d037192	2	0.162372	0.288548	0	0.370309	0.164506	0.298269	0.305594	0.168426	0.419847	0.519017	0.760538	0.17526	0.571893	0.702723	0.523634	0.496037	0.677096	0.730894	0.342037	0.525665	0.764111	0.631027	1.62181	0.473266	0.895915	0.562781
Zm00001d037242	2	0.018089	0.128814	0.071652	0.020647	0	0	0	0	0	0	0.078469	0	0.25295	0.584125	0.233525	0.498279	0.100179	0.162008	0.043447	0.32296	0.340066	1.16899	1.38462	0.366821	0.228136	0.295387
Zm00001d037318	2	1.23771	1.31117	1.66322	1.12025	0.519282	1.03419	0.960226	0.914185	1.13254	0.739383	0.771035	1.08013	0.418212	0.827517	0.495819	1.66502	1.47808	1.5779	2.61835	2.47797	3.67808	14.8767	11.3712	3.52679	8.94855	12.4703
Zm00001d037385	2	1.88612	2.76103	1.1969	0.366099	0	0.757977	2.99718	0.62285	2.24724	1.21685	1.84621	2.20684	4.86297	3.91661	1.57403	5.6297	5.35608	2.18183	3.34269	1.67215	3.42305	9.98049	10.735	4.80268	10.4952	4.7904
Zm00001d037391	2	0.363048	0.088199	0.116764	0.127229	0.235731	0.406413	1.19114	0.363374	0.992615	0.509248	0.532176	0.624846	0.250219	0.303595	1.06027	0.532104	0	0	0.529721	1.68287	1.48585	0.860777	1.54899	1.16924	0.827806	1.32971
Zm00001d037660	2	0.449746	0.326966	0.360469	0.512434	0.350316	0.318695	0.387541	0.41473	1.43089	0.639013	1.03439	0.5309	0.593712	0.497567	0.985987	1.16298	0.3609	0.783572	1.11644	0.679182	0.788644	1.37827	1.02246	0.819144	1.1911	1.05559
Zm00001d037691	2	3.69896	2.25789	3.57831	1.98885	4.07015	2.77529	7.36786	5.2973	6.26581	6.13588	6.71953	7.14782	8.87466	7.44189	6.15336	5.69253	5.98793	7.49345	9.19413	9.01861	7.67234	21.1758	18.9221	11.2662	11.2269	11.5167
Zm00001d037722	2	0.126903	0	0	0.144219	0	0	0.277696	0	0.428954	0.606671	0.180642	0.178858	0.184114	0.280161	1.79595	0.192552	0.537402	0.436921	0	0.128453	0	1.53005	1.21346	0.378775	0.400093	0.323951
Zm00001d037733	2	4.28723	5.71446	5.04906	3.93832	4.39736	2.75062	1.70738	3.3489	2.05331	1.40596	2.51761	3.2	2.46002	5.41061	3.32856	4.12351	3.91706	4.10898	2.77176	3.63732	3.23786	5.46642	9.01413	1.33027	2.00258	1.75089
Zm00001d037797	2	0.406992	0.770908	0.616622	0.242618	0.334748	0.293053	0.166182	0.042806	0.285136	0.133975	0.178749	0.089339	0.298013	0.501188	0	0.622065	0.639327	0.456384	0.431623	0.215565	0.575793	3.73822	3.27616	0.402438	0.57005	1.02335
Zm00001d037835	2	0.061765	0	0	0	0	0	0.200118	0	0	0	0.08874	0	0.262909	0.201466	0.238853	0.376728	0.086175	0.139698	0.670595	0.741296	1.06707	0.615266	1.49745	0	0	0.078094
Zm00001d037849	2	1.63889	1.07542	0.825376	1.03886	1.16033	2.74411	1.03216	2.19334	2.138	1.23546	0.413285	1.87083	2.44363	2.13225	2.45089	4.17794	3.31889	3.8804	4.05648	3.90203	5.91198	7.40458	7.04412	2.71942	2.92539	5.33258
Zm00001d037868	2	0.30859	0.102839	0.153292	0.087979	0	0.121518	0.165872	0.480102	0.354802	0.113893	0.222437	0	0.48877	0.959467	0.597145	5.65728	8.14701	7.41939	0.88202	1.1907	1.45203	13.4103	12.691	11.6864	13.2162	7.53333
Zm00001d037882	2	0	0	0	0	0	0	0	0	0	0	0	0	0	0	0	0	0	0	0	0	0	0.091211	0	0	0	0
Zm00001d038030	2	0.092672	0	0	0.035239	0	0.097457	0	0	0	0	0.044583	0.044566	0.216898	0.166739	0.079722	0	0.128594	0.208107	0.037146	0.092142	0	0.103053	0.551482	0.089799	0.162327	0.155506
Zm00001d038045	2	0	0.156273	0	0.494215	0	0.088713	0	0	0	1.84178	0	2.80757	0	0	0	0	0	0	0	0	7.57343	3.17785	5.10308	0	2.65455	3.89905
Zm00001d038175	2	0	0	7.39158	1.0212	1.2096	0.950419	4.97956	4.07778	2.30035	1.72447	4.25364	8.84333	0	2.7903	0	7.30316	7.9366	11.0443	5.48293	2.71228	12.2103	26.4015	17.5888	1.41812	2.76079	0
Zm00001d038176	2	0.692112	1.03754	1.08954	0.443888	1.69441	0.726132	0.605098	0.538498	0.54648	0.127519	0.373909	0.435486	1.15894	0.468313	0.557947	0.594534	0.661716	1.55869	0.677088	0.689782	0.746518	1.48837	0.864398	0.820124	1.0911	0.76358
Zm00001d038221	2	0.070858	0.062986	0.140725	0.121226	0	0.111678	0.342573	1.07777	0.8153	0.907563	0.817586	1.37848	0.747423	1.26348	1.64557	3.46495	2.46074	4.18132	2.17381	2.53851	2.1668	6.29927	5.69567	2.73267	3.83524	2.58789
Zm00001d038408	2	0.70709	0.139202	0.523703	0.536704	0.211941	0.736916	0	0	0.894887	0.152594	0.112605	0.89603	0.784749	1.11483	0.101218	0.119641	0.329826	0.535153	0.379788	0.472945	0.494056	1.30107	0.746855	0.694163	1.32112	0.497902
Zm00001d038426	2	2.33684	1.36622	1.89691	1.86953	1.45041	2.90767	2.9055	3.04921	3.92808	2.02072	2.77608	1.96396	2.22178	3.05851	4.04661	2.27303	3.99957	2.59899	2.31715	2.01929	2.631	3.39273	4.25723	3.0324	2.46623	2.6851
Zm00001d038552	2	0.261257	0.502846	0	0	0	0.045681	0.281137	0.722749	0.500048	1.58297	1.69364	2.25428	1.28952	1.03716	0.954767	5.05355	4.96563	4.90339	1.20587	1.12836	1.70787	15.078	15.7083	2.92138	4.11866	4.008
Zm00001d038619	2	0	0	0	0	0	0	0	0	0	0	0	0	0	0	0	0	0	0	0	0	0	0.118921	0	0	0	0
Zm00001d038730	2	6.61615	5.39821	8.62218	2.89503	2.94617	4.89645	6.70101	4.82522	6.0877	3.71436	2.12115	3.80819	3.97113	5.44039	3.82803	2.93872	3.98732	5.07173	4.03721	4.75851	5.56402	9.0483	8.41328	3.68951	3.79075	3.50341
Zm00001d038731	2	0.523717	0.993784	1.08906	0.298535	0.629145	0.367295	0.842847	1.35017	1.43733	1.28156	0.925173	2.03071	0.694175	1.96334	1.287	0.845201	1.04938	1.33875	1.4342	0.776984	1.44124	1.82421	1.46616	2.11139	2.081	1.03464
Zm00001d038799	2	0	0	0	0	0	0	0	0	0	0.192109	0	0.281709	0.279849	0.14291	0	0.100089	0.366686	0.222961	0.316965	0.197151	0.309445	0.290528	0.830926	0.192693	0.276028	0.332265
Zm00001d038820	2	0.759929	1.44222	1.17194	1.06942	1.26686	0.853342	0.4074	0.280089	0.321371	0.125212	0.365883	0.292767	0.390569	0.628148	0.12776	0.697336	0.586889	0.740636	0.636736	0.579134	0.7543	3.40478	4.04069	1.43375	2.01714	1.68819
Zm00001d038830	2	1.10887	1.11714	0.690912	0.907323	0.893797	1.6974	0.537916	0.722802	0.683005	0.747027	0.544312	0.36312	1.46418	1.98303	2.02177	1.56846	1.88422	1.73573	2.11114	1.57799	2.03247	3.42524	2.37006	1.51639	1.62715	1.3732
Zm00001d038843	2	1.81537	0.2259	1.68272	0.703951	0.392435	0.305139	2.22379	2.15884	2.39081	2.50326	7.5397	6.74782	16.0746	14.2457	19.252	25.076	11.49	31.1029	19.3521	8.74518	11.6156	55.0978	59.1566	29.0151	24.574	25.9751
Zm00001d038846	2	6.64775	6.74349	8.2464	5.88037	5.73663	6.79228	10.9729	12.3076	10.5464	5.62293	6.33802	5.58283	7.32306	7.98574	7.82486	29.7717	35.6813	34.5581	11.3586	12.1903	11.2704	59.3253	50.2886	47.8096	50.6685	47.4006
Zm00001d038862	2	4.75556	4.42973	4.35662	4.88589	7.70437	7.22052	4.9377	3.52041	3.80749	4.17474	7.19214	4.08986	31.9083	37.5931	29.9277	34.3565	34.6785	36.6792	41.8338	45.0199	49.9412	108.248	96.3377	51.5073	57.8506	61.4117
Zm00001d038867	2	0.105115	0	0	0	0	0	0	0	0.119112	0	0	0	0.151345	0	0	0	0	0	0	0	0	0.231233	0.11145	0	0	0.236662
Zm00001d038883	2	0	0	0	0	0	0.11148	0.037995	0.146705	0.081385	0.034845	0.153025	0	0.24869	0.22931	0.182514	0.16213	0.14734	0.159001	0.042547	0.140775	0	0.078601	0.371597	0.411734	0.111506	0.356309
Zm00001d038930	2	0.860402	0.509651	0.325768	0.186878	0.166037	0.94609	1.7186	1.47332	1.50657	3.90827	6.6721	4.36298	3.8679	3.36935	3.1182	20.9646	17.7698	21.5338	12.3793	13.7141	16.6462	36.2108	38.6849	39.4722	35.4387	25.5111
Zm00001d038993	2	0.415749	0.091901	0.278252	0.236448	0	0.107822	1.01878	0	0.470827	0.200208	0.593725	0.58909	0.4488	0.342368	0	0	0.292208	0.356037	0.251912	0.31432	0	2.17192	2.20238	0.616525	0.218463	0.528896
Zm00001d039056	2	1.00122	0.881244	1.57858	0	0	0.171222	0	0.463904	0	0.157605	0	0	0.736199	0.557605	0	0	0	0	0.203579	0	0	1.63675	1.60334	0	0	0.642514
Zm00001d039065	2	13.8835	20.4676	12.9807	9.55857	12.2782	12.2193	25.3794	24.8722	24.7776	16.5688	14.9564	14.3089	3.92796	5.3898	4.63833	32.4032	38.8264	43.7444	11.8971	14.0942	9.78667	92.7415	79.6218	47.8721	55.1862	42.9222
Zm00001d039081	2	4.6181	6.26042	4.15623	4.82337	3.96073	5.19033	3.01394	3.56766	3.17506	5.62137	4.68585	4.86884	1.29914	1.46365	1.17805	2.19347	3.98826	2.7241	9.02718	7.00995	6.20706	22.3063	18.4822	10.1856	10.6091	14.4316
Zm00001d039094	2	0	0	0	0	0	0	0	0	0	0	0	0	0.762733	0.448335	0.164846	0.537017	1.1525	0.86087	0.806614	1.01639	0.450674	3.94165	4.26018	0.696536	1.007	1.72867
Zm00001d039095	2	0.027651	0.049188	0.073129	0.094642	0	0.029097	0.207629	0.114665	0.191244	0.163888	0.079852	0.159697	0.504248	0.865017	0.713689	0.084562	0.536862	0.806613	0.531826	0.357188	0.563446	2.98406	3.36708	0.843259	1.07524	0.521736
Zm00001d039112	2	0.140405	0	0	0	0	0	0.227837	0.38884	0.080118	0.410186	0.906655	0.802304	0.599344	0.61184	0.090469	0.213951	0.294281	0.318182	0.423823	0.351627	0.772198	0.698428	1.11114	0.825127	0.295124	0.177748
Zm00001d039245	2	0.332712	0.136605	0.135328	0	0.242153	0.080825	0.137213	0.106122	0.029516	0.177096	0.702349	0.258806	2.04499	2.51117	1.84974	1.60478	2.12883	1.95168	0.830489	1.24564	1.20335	4.58575	3.7335	2.71166	3.46981	2.25287
Zm00001d039272	2	2.52137	3.26646	2.44449	3.44238	2.67287	3.206	0.984279	0.87287	1.04019	0.59082	0.429759	0.407355	1.6672	2.01978	1.74982	2.60751	2.79995	2.58682	3.82472	3.94796	3.42239	4.74453	4.01972	3.65732	4.38711	3.9726
Zm00001d039310	2	0	0.02334	0	0.059875	0	0	0.028139	0.253868	0.121023	0.311179	0.644201	0.833762	0.515053	0.440556	0.44022	2.92917	4.43826	4.4125	2.0949	2.26303	2.87871	29.4599	30.1	15.425	19.2756	13.7054
Zm00001d039363	2	3.48752	2.59985	3.58119	1.74786	1.68828	2.53125	3.71288	3.19166	4.67671	4.66209	7.01355	6.88007	11.7851	7.21261	7.54305	7.46135	10.2217	7.52805	5.32327	4.77311	7.16413	13.6678	13.129	7.7938	8.64337	7.34683
Zm00001d039366	2	1.57773	1.37417	1.70435	1.06514	0.870201	1.3541	5.13477	6.09871	6.63671	11.1788	16.5867	14.4115	8.9567	3.72041	4.44549	3.24827	1.78759	3.11009	4.91795	4.22696	4.74544	25.0228	22.7939	15.7305	20.5739	20.3463
Zm00001d039385	2	22.8649	24.229	23.9673	16.1137	17.8699	17.6416	25.2419	21.744	29.1061	14.2306	17.7811	15.8154	22.4205	24.1464	23.6866	22.9487	23.2503	22.9842	22.0867	22.7191	21.4119	38.8908	33.5244	32.0382	33.9532	30.2146
Zm00001d039513	2	4.55654	2.40456	2.9607	3.61289	4.48865	3.44155	7.42553	6.547	3.85945	3.71501	4.64769	3.2725	8.37266	9.79853	8.47166	7.87397	10.3856	10.0469	18.0377	14.0594	14.4442	29.6232	25.3425	12.891	14.3934	13.7814
Zm00001d039674	2	0.570006	0.640289	0.198429	0.547592	1.05412	0.694198	0.128785	0.165892	0.069126	0.207282	0.562943	0.476197	0.084233	0.323799	0.116139	0	0	0	0	0.029824	0.141092	1.5348	1.60658	0.043595	0	0
Zm00001d039764	2	0.594401	1.62596	1.62486	0.215917	0.075067	0.512346	0.27908	0.1539	0.257396	0.163236	0.399804	0.14056	0.182596	0.245607	0.215067	0.148979	0.22548	0.464916	0.804422	0.226195	0.475522	5.38545	3.8822	0.2441	0.650948	0.491673
Zm00001d039822	2	1.00189	0.978203	1.1305	0.879936	0.78177	0.712048	1.07089	0.705227	0.82527	0.727675	0.529976	0.544953	1.14182	0.94153	0.746399	0.737621	0.439483	0.516655	0.543259	0.696405	0.316774	2.92329	2.59334	0.723927	1.05294	0.978908
Zm00001d039878	2	0.524837	0.779469	0.490285	0.891196	0.7655	0.281459	0.930896	1.84997	0.681291	2.74784	1.92962	3.69643	3.4941	1.22445	1.76431	3.12609	1.38564	0.919328	1.07553	1.72201	1.31619	1.51598	2.84624	3.79636	1.76384	4.84597
Zm00001d039930	2	0	0	0	0	0	0	0.514829	0.163499	0.2661	0	0.335934	0.166445	0.34089	0.129828	0.559363	0.536792	0.45392	0	0.143029	0.476382	0	0.388045	0.375215	0	0.122831	0.450682
Zm00001d039965	2	22.3955	39.4035	23.5771	39.8346	38.582	37.5125	20.3859	19.9529	22.1781	45.4591	45.3369	45.8266	27.9019	18.8012	21.6604	5.55421	5.67507	7.12234	11.6802	13.3193	16.1051	107.078	85.0392	29.5774	48.6772	40.5084
Zm00001d040071	2	0	0	0	0	0	0	0.15957	0.205714	0	0	0	0.143372	0.347653	0.508103	0.09605	0.303524	0.103156	0.278139	0.029811	0.147817	0.038877	1.0216	1.43174	0.21598	0.078213	0
Zm00001d040094	2	0.336169	0.19751	0.295831	0.36246	0.362908	0.259133	0.471409	0.295973	0.418273	0.368131	1.19242	1.73709	4.11099	4.6025	2.1539	1.65244	2.45842	2.18689	0.833897	1.00443	1.06182	10.833	9.09017	3.22723	3.0805	1.47245
Zm00001d040107	2	1.95609	2.0734	2.40554	2.48625	1.73848	2.35474	3.42204	4.36351	4.24755	4.70158	5.68797	6.2534	8.94597	10.1867	9.31217	9.10417	10.3036	9.79128	11.483	11.4958	11.7432	23.1502	19.1314	6.00908	8.22319	9.88197
Zm00001d040171	2	0.756667	0.377985	0.69007	0.646947	0.447072	0.644517	4.99098	4.12178	7.97654	5.1977	9.87316	6.52283	1.26875	3.12608	2.13467	6.56992	6.64721	8.74153	6.49408	5.18858	6.67914	7.92115	6.61839	5.10947	4.92061	2.50593
Zm00001d040211	2	0	0	0	0	0	1.24989	0	0	0	0	0	0	3.37918	0	0	0	0	0	0	0	0	0	2.87109	1.85699	0	1.6134
Zm00001d040215	2	12.3725	10.9883	12.1535	15.7488	14.3224	15.1671	15.3752	13.5126	14.519	14.6555	11.1182	12.2318	12.8693	13.7576	13.6172	14.7706	12.6854	12.1078	24.258	19.2462	18.1009	116.668	106.588	46.1689	65.4566	79.2122
Zm00001d040245	2	0.116466	0	0.156204	0	0	0	0.381481	0	0	0	2.15832	0.822702	1.85197	3.07798	0	0.530541	1.969	4.40075	0	0.117668	0.183525	54.0822	39.7927	2.94627	1.95831	2.67176
Zm00001d040499	2	0	0	0	0	0	0	0	0	0	0	0	0	0	0	0	0	0	0	0	0	0	0.023187	0	0	0	0
Zm00001d040500	2	0	0	0.378902	0	0	0.725715	0.134612	0.247451	0.493998	0.211091	0.797957	0	0	0	0	0.307215	0	0.912906	0	0.36997	0.494685	1.95503	0.801942	0.80404	1.21222	0.842388
Zm00001d040569	2	0	0	0	0	0	0	0	0	0	0	0	0	0	0	0	0	0	0	0	0	0	0.022856	0	0	0	0
Zm00001d040585	2	0.636845	0.604407	0	0	0.239279	0.597282	0.362223	0.944224	0	0.287745	0	0	0.878704	0	1.36058	1.21559	0.893891	0.49179	1.5848	0.655361	1.93743	1.28287	2.83155	1.3123	1.06364	0
Zm00001d040743	2	1.11862	0.547615	1.05857	0.744758	0.478931	0.943302	0.738646	1.21077	1.2276	0.554195	0.646932	1.69976	1.48627	1.50525	1.25152	0.855873	0.955139	0.354873	0.559762	0.443854	0.46733	2.65866	2.20914	1.51247	1.78305	1.21785
Zm00001d040785	2	0	0	0	0	0	0	0	0	0	0	0	1.49293	0	0	0	2.19991	0	0	1.76946	0	0	0	4.22845	0	2.71282	0
Zm00001d040893	2	0.936721	0.453643	1.0606	0.453121	0.383454	0.644318	1.20223	0.866133	1.23559	0.752956	0.980079	0.579092	0.433416	0.856507	0.732355	0.193473	1.90096	1.09387	0.788783	0.908119	0.740066	1.00669	0.769109	0.904936	0.733519	0.502427
Zm00001d041082	2	0.036429	0.016213	0	0	0	0	0	0	0.042086	0	0.026336	0.026362	0.025471	0.019606	0	0.167239	0.100873	0.033641	0.037516	0.123916	0.048946	5.01139	4.92585	0.108803	0.252834	0.471945
Zm00001d041139	2	0	0	0.029677	0	0.02845	0.203567	0	0	0	0	0	0.168727	0	0.20664	0.06851	0	0	0	0.05147	0.021716	0.074801	0.031238	0.080273	0.036183	0	0.143021
Zm00001d041217	2	0	0	0.061913	0	0	0.322486	0.165061	0.212341	0.308959	0.264476	0	0.134149	0	0.24907	0	0.23458	0	0.052603	0.168667	0.114665	0.073247	0.213188	0.242091	0.167727	0.201718	0.290189
Zm00001d041221	2	0.361258	0	0.265927	0.411954	0.162672	0.210689	0.34532	1.05477	0.692007	0.750208	1.04137	1.32881	0.113084	0.998781	1.44983	0.919719	1.45055	0.948489	1.01461	0.799617	0.944451	1.42634	2.53202	0.935848	1.94057	1.61879
Zm00001d041472	2	1.49387	0.960887	1.42997	0.253801	0.429513	0.066839	0.341232	0.087886	0.585646	0.595724	1.2384	2.29223	0.937608	1.54439	1.47647	3.30377	3.48484	5.78267	4.05178	3.76137	2.84048	11.4855	10.0481	10.0275	7.21543	8.44143
Zm00001d041634	2	1.50039	2.51256	1.85116	2.95158	3.0961	2.22617	1.0572	1.41855	1.39077	1.05592	0.913239	1.54233	0.386692	0.255091	0.458718	1.3291	1.50372	1.21601	1.47015	1.23401	1.45374	3.9583	3.85098	3.66181	3.67241	3.54696
Zm00001d041678	2	5.26722	8.18458	6.08091	4.33234	6.73124	4.41004	4.06789	3.75656	5.09011	5.45806	6.58814	3.71954	4.71908	5.47026	6.2331	6.6161	5.58797	5.81269	5.61319	7.67553	8.60615	11.7842	11.4621	7.81464	7.66553	8.72299
Zm00001d041741	2	1.35708	0.686413	1.75904	0.455402	0.539477	0.700145	3.22477	2.72171	1.90219	2.81353	2.38251	2.07523	5.67171	3.98894	6.49047	6.22579	3.94783	4.47712	2.97444	6.82035	6.96497	14.8637	16.9811	4.75164	6.51597	10.4081
Zm00001d041772	2	0	0	0	0.148851	0	0	0	0	0	0.382357	0	0	1.39216	2.92834	0.991292	1.6039	1.09455	0.477749	1.29931	2.42476	0.821082	1.40887	4.83582	1.8232	1.52843	2.44952
Zm00001d041939	2	1.36355	0	0	3.02953	0	1.27377	0	1.77992	0	1.20345	0	0	0	0	0	0	0	0	1.3217	1.27203	0	0	0	0	1.27973	0.112448
Zm00001d041972	2	1.39564	0.604471	1.44401	0.37302	0.363601	0.725429	0.3047	0.488378	0.139135	0.090459	0.211176	0.149404	3.99913	3.20729	3.67521	2.70212	3.58336	2.89139	7.50399	4.11025	9.89014	29.975	27.0351	8.80663	13.5768	13.4014
Zm00001d041991	2	1.67837	2.26752	2.18795	0.612893	1.90585	1.34359	0.911241	1.0735	1.34306	0.310036	0.840771	0.679438	0.344704	0.192887	0.144425	0.273866	0.124024	0.451388	0.430175	0.399856	1.08706	5.78078	3.45105	1.59012	1.45817	1.85641
Zm00001d042031	2	0	0.021598	0	0.0125	0	0.008731	0	0.01075	0	0	0	0	0	0	0	0	0.015159	0	0.037747	0	0	0.047129	0.034446	0.06331	0	0
Zm00001d042088	2	9.51278	9.92848	9.32977	8.51062	8.48874	8.10036	5.48845	5.06768	4.70661	3.28414	3.17088	3.65024	9.18638	8.21125	7.2386	11.0698	15.2866	10.5255	9.22031	9.35627	9.99611	21.5755	22.2558	13.4223	12.2861	10.3152
Zm00001d042096	2	11.4905	3.19297	10.282	4.32221	2.43215	3.65087	20.0288	26.72	23.1689	10.7323	11.9495	19.4176	34.3383	28.1981	29.226	36.6853	35.948	35.6022	43.9181	41.0943	51.1093	163.571	166.836	64.6464	65.9397	81.4411
Zm00001d042134	2	2.72699	2.35581	4.05586	0.718026	1.13411	1.54556	1.18101	0.869828	0.786131	0.362804	1.21181	2.12091	5.18385	4.07179	3.31638	1.56387	2.94475	2.1763	2.04851	2.39641	2.42473	6.06921	7.07282	3.80637	3.88562	4.38588
Zm00001d042135	2	0.08876	0.118471	0.058634	0	0	0	0	0	0	0	0	0	0.062142	0.215163	0.028642	0.203674	0.15372	0.422704	0.373228	0.44053	0.312938	2.37199	2.53735	0.740062	1.23601	1.58972
Zm00001d042202	2	0.927132	1.05178	1.34762	0	0.031332	0.097643	0	0	0	0	0	0	0.032466	0.149865	0.029917	0.319093	0.160595	0.233806	0.807635	0.506262	1.01701	3.97394	2.77227	1.54647	0.852589	1.10719
Zm00001d042207	2	0	0	0	0	0	0	0	0	0	0	0	0	0	0	0	0.04105	0.037223	0.150562	0	0.05334	0	0.418169	1.26795	0	0	0.101289
Zm00001d042225	2	14.2837	12.1322	12.5813	6.71447	8.6549	8.66666	5.99203	6.78864	5.74088	5.95814	6.71853	6.50365	16.9077	17.0078	17.2577	26.2328	25.8238	30.1301	32.3318	29.9669	34.7163	67.3764	63.6056	44.7505	42.1145	43.0556
Zm00001d042272	2	10.6089	12.0694	9.65499	6.15606	5.9832	5.80588	4.22125	3.46031	5.76257	3.04201	3.91027	3.91891	9.21986	7.54763	6.00622	9.72745	10.9687	10.3612	13.9394	11.6073	11.1395	23.0893	21.4475	14.1195	20.1786	19.7493
Zm00001d042274	2	0.352991	0.134316	0.535415	0.057479	0.204281	0.52834	5.59693	3.00021	4.28198	2.66938	1.59659	2.38901	4.41927	4.48416	4.81202	8.46605	7.09189	9.55536	2.00516	2.26145	3.00761	18.9533	19.2156	7.81095	10.9707	12.0938
Zm00001d042337	2	0.041794	0.111397	0.055392	0	0	0	0	0	0	0.038596	0.060224	0.120261	0.235621	1.01822	0.251505	0.838886	1.58075	1.5003	0.377664	0.312496	0.327824	2.37935	1.8369	1.51387	1.1281	0.526854
Zm00001d042341	2	14.8389	16.8629	14.498	12.083	12.8195	15.0049	23.7182	22.8398	23.612	22.6719	28.6357	25.4956	40.6187	42.8511	37.6034	25.8144	27.3401	25.0595	28.6427	24.7249	23.3017	72.0912	59.3471	32.9519	38.5561	37.4515
Zm00001d042346	2	1.98837	3.90152	2.6985	2.10867	2.62295	2.90919	2.43954	1.66319	2.38814	1.99729	1.86447	1.92717	1.89213	1.70328	2.44514	2.68277	1.73718	3.28263	2.58291	3.08948	5.44197	3.53975	3.16229	3.1047	2.57574	3.38315
Zm00001d042549	2	0.042269	0	0	0	0	0	0.226417	0	0.146399	0	0.182905	0.030566	0.384578	0.720583	0.300832	1.13925	1.12858	1.19469	1.87859	1.43434	1.19214	7.05597	6.3956	1.0047	1.33834	1.56699
Zm00001d042660	2	4.45075	4.0179	4.47603	4.15208	4.94155	3.95214	2.11245	2.05133	1.23091	1.15611	1.49305	0.646492	3.34713	2.05025	2.00319	3.69089	2.34741	2.20998	1.9507	2.3	2.97561	6.13527	6.2347	2.45969	1.8493	2.34603
Zm00001d042721	2	16.95	10.2253	17.1856	12.153	9.81878	10.8254	21.2525	26.6451	21.3087	22.6485	22.2096	19.681	19.4071	15.7839	18.6292	78.8071	80.3801	86.862	34.386	34.6026	36.8814	101.509	103.088	65.768	92.6846	84.4075
Zm00001d042731	2	0.140415	0.174842	0	0.096119	0.189775	0.177292	0	0.077639	0.064737	0.083212	0.081094	0.040544	0.311405	0.570098	0.429713	1.10885	1.20743	0.653796	0.742718	0.998749	1.05041	4.16312	4.13901	1.09292	1.18108	1.46601
Zm00001d042781	2	0	0	0	0	0	0	0.038201	0	0	0	0	0.102473	0.250048	0.230557	0	0.923678	0.987598	0.959195	0.342221	0.106154	0.055759	12.0114	8.92929	1.65591	2.39163	1.07472
Zm00001d042818	2	0	0	0	0	0	0	0	0	0	0.099839	0	0	0	0	0	0	0	0	0	0	0	0.113432	0	0	0	0
Zm00001d042867	2	0.158244	0	0	0	0	0	0	0	0	0	0	0	0.232062	0.527824	0.610321	0.718707	2.24612	2.01118	0.964495	1.44933	2.00035	7.25229	8.10139	7.1454	4.15816	6.69469
Zm00001d042868	2	0.51884	0.582939	0.397187	0.529649	0.885786	0.287368	0.219238	0.377461	0.188882	0.377695	0.078864	0.090732	1.49377	0.704581	1.9182	2.56796	2.30997	2.3283	3.72211	3.01173	2.52535	14.4107	11.6642	9.09612	8.50189	7.79882
Zm00001d042875	2	0	0	0	0	0	0	0	0	0	0	0	0	35.3522	35.5147	16.7303	26.7158	43.3981	32.4114	17.0166	19.3051	27.2988	130.581	144.441	1.32483	11.6645	7.92599
Zm00001d043025	2	0.081574	0.036299	0.215487	0.046548	0	0.128936	0.196601	0.30999	0.376774	0.424092	0.913811	0.678486	1.79793	1.60326	1.76376	0.561637	0.875626	0.93654	1.00435	0.566617	0.766861	1.86255	2.16031	1.21185	0.921612	0.9225
Zm00001d043091	2	0.597772	0.661686	0.768345	0.526306	0.626636	0.626159	0.795052	0.470966	0.369971	0.367285	0.592656	0.475685	1.19784	1.12539	0.804046	2.02688	1.50122	1.29188	0.684066	1.29876	1.29675	3.30705	2.74221	1.20581	1.47184	1.38337
Zm00001d043121	2	0.53226	0	1.28293	0.121072	0	0	5.33575	4.42867	0.120486	0.409769	16.2606	14.773	41.5578	34.9697	10.1401	4.04412	3.14383	4.86474	1.41942	0.751496	2.84989	71.7414	65.998	2.05358	3.57992	2.16753
Zm00001d043166	2	0.724044	0.519529	0.462958	0.533044	0.611594	0.442753	0.901183	1.0563	0.88937	0.670063	0.708661	0.911515	1.79943	1.71762	1.5862	2.88371	2.45986	2.49892	2.13285	3.22332	2.78167	13.0036	11.7381	5.43887	7.29299	6.73513
Zm00001d043168	2	66.304	40.5819	65.497	50.7853	41.7234	53.7139	103.874	112.633	121.165	135.772	140.456	122.424	121.685	101.082	101.333	158.533	138.23	180.303	188.1	193.209	206.544	495.691	408.214	299.401	353.693	362.986
Zm00001d043190	2	2.0719	1.35981	1.84093	1.04851	1.24214	1.18887	0.166247	1.27543	0.349772	0	0	0	0	0	0	0.233746	0.429396	0.08708	1.01992	0.307856	0.482507	4.66087	5.91555	0.790618	1.61296	1.55581
Zm00001d043256	2	0	0	0	0	0	0	0	0	0	0	0.022599	0	0	0	0	0	0	0	0	0	0	0	0	0	0	0.019618
Zm00001d043338	2	3.69846	1.5576	2.82273	0.547577	2.16226	3.96407	0.1771	0	0.179879	0.608629	0.911312	0	0.708046	1.43108	1.65372	3.65088	3.88166	8.92271	2.94098	2.45564	3.81185	9.99808	13.3814	15.0159	6.42237	10.1047
Zm00001d043359	2	0	1.15081	0	0	0	0.442173	1.49575	0	1.90728	0	0	0	0.683167	1.52512	1.13948	0.658125	0	1.05601	0.542066	1.83716	0	0	2.439	0	0	1.15991
Zm00001d043515	2	0.667787	1.25012	1.00417	0.041869	0.383062	0.385643	0.461171	0.253828	0.416507	0.363079	1.33396	0.687518	3.20727	5.15126	4.6737	7.41506	9.26226	9.45823	11.5359	9.56978	9.84791	31.91	24.1571	10.5567	11.5141	10.4489
Zm00001d043547	2	0.746026	0.93454	1.43636	0.077358	0.54984	0.498966	0.327787	0.375089	0.58547	0.401123	0.342435	0.244423	0.286007	0.549496	0.875056	0.829204	0.517878	0.723927	0.652638	0.438566	1.01028	0.678443	0.641234	0.739935	1.06917	0.55505
Zm00001d043560	2	23.1919	21.164	25.7768	18.5728	16.985	21.2458	27.2227	23.4625	28.4447	16.0541	19.3465	16.4701	19.2893	19.7343	16.5247	22.2425	22.5048	22.4954	22.3559	23.1087	27.5621	34.9353	29.8579	27.298	27.5072	23.1154
Zm00001d043568	2	0.244427	0.144329	0.108672	0.467264	0	0.342425	0.441706	1.24671	0.46366	0	0.817098	0.6964	0.163192	0.57777	0.104959	0.124049	0.579992	0.668134	0.596219	0.631042	0.763433	0.179712	1.47531	0.720462	0.596635	0.509635
Zm00001d043612	2	3.30961	5.26244	3.61839	5.8123	7.61598	6.78976	6.63979	5.71364	5.54556	5.91707	5.85197	5.31244	5.04179	6.0686	7.03505	15.849	10.8209	14.4543	7.62069	7.61846	7.36923	13.1931	13.2344	9.4483	7.19728	8.30272
Zm00001d043650	2	34.9455	40.647	36.7117	18.7234	21.8127	19.3099	4.26307	3.59594	3.00223	1.09272	2.08095	1.44751	16.7396	11.8974	16.3628	11.1089	11.0568	12.5788	11.5176	13.3339	13.6988	39.9686	33.8633	25.8703	32.2736	32.2425
Zm00001d043665	2	0.182919	0	3.46825	1.24474	0	1.12323	0.20222	1.01761	0	0.859779	7.23526	9.16877	15.1437	16.561	6.81559	8.56874	14.3366	11.4677	3.12888	2.0552	3.47322	23.6699	24.261	11.3599	13.4558	9.17446
Zm00001d043704	2	0	0	0	0	0	0	0	0	0	0	0	0	0	0	0	0	0	0	0	0	0	0	0	0	0	0
Zm00001d043750	2	0	0	0	0.057774	0.268865	0.207108	0.217092	0.138287	0.113069	0.288603	0	0	0	0.109416	0.256855	0	0	0	0.120824	0.100474	0.157019	0.219551	0.105628	0.147749	0.314497	0.444438
Zm00001d043757	2	144.397	144.737	159.189	135.461	138.856	147.458	144.837	142.899	144.803	77.458	83.5555	78.1805	186.671	190.041	182.497	213.211	223.744	210.093	230.109	214.312	209.239	463.863	400.64	351.767	398.031	369.951
Zm00001d043874	2	0	0	0	0	0	0	0	0	0	0	0	0	0	0	0	0	0	0	0	0	0.164523	0.459621	0.442828	0	0	0
Zm00001d043925	2	0.072364	0.110359	0.13107	0.113187	0.26808	0.156653	0.212626	0.034264	0.134093	0.073539	0.250679	0	0.10423	0.320705	0.095637	0.037917	0	0.16665	0.208546	0.098483	0.271969	0.303529	0.104061	0.539608	0.208438	0.093514
Zm00001d043950	2	0.170068	0.050419	0.074971	0	0.076616	0.059645	0.364914	0.117545	0.424686	0.559864	0.818454	0.736536	5.5281	6.75848	7.68153	4.72397	4.01003	4.96188	5.21353	5.35233	5.95376	12.9596	12.0219	3.17011	4.85569	3.63718
Zm00001d043988	2	0.795844	0	0.264733	0	0	0.069275	4.08631	3.3055	0.227264	0.452663	34.2795	33.191	240.87	258.302	42.1395	49.7362	77.233	81.0856	24.7335	31.8655	44.3848	200.112	261.607	48.0825	42.7268	32.8928
Zm00001d044056	2	3.16206	6.00247	4.28182	3.0215	4.20347	4.12372	0.917268	0.754541	0.888357	1.14755	2.07628	1.99598	6.77424	8.77946	7.41635	19.6967	29.5181	22.7708	4.59036	3.63835	4.41553	28.1945	23.2182	16.0651	15.9338	9.50709
Zm00001d044109	2	1.6511	1.35775	2.00808	0.453183	0.513337	0.828899	0.74624	0.590449	0.67565	0.269008	0.274325	0.548857	0.380281	0.315148	0.404673	0.44766	0.694804	1.00504	1.48126	0.91917	1.37538	1.22547	1.22762	1.12093	0.922539	0.761641
Zm00001d044120	2	5.70059	1.97423	5.43928	2.19268	1.70182	2.29899	3.95063	5.13225	5.2654	1.56859	1.72144	2.29381	2.28229	2.82803	3.76322	8.45952	8.64956	9.2337	5.10256	3.72534	3.63769	12.3055	10.2704	7.27861	8.35981	6.80121
Zm00001d044122	2	0.274817	0.427534	0.181897	0.039182	0.092832	0.072203	0.147594	0.047498	0.158143	0.067715	0.247767	0	0.144888	0.037114	0.088644	0.209994	0.095394	0.154407	0.041323	0	0	0.267259	0.469172	0.099955	0.10831	0.259532
Zm00001d044146	2	0	0	0	0	0	0	0	0	0	0	0.157187	0	0.877884	1.64378	1.40481	2.82971	2.90578	2.65607	0.719655	0.919322	0.895755	6.9338	6.59867	3.4378	4.46169	3.76526
Zm00001d044156	2	0	0	0	0	0	0	0	0	0	0.117864	0.230253	0.057486	0	0	0	0	0.222026	0.044936	0.04807	0	0	1.59803	2.09092	0.232768	0.798235	0.906182
Zm00001d044157	2	0.263933	0.106737	0.380517	0.246412	0.129734	0.101063	0.257196	0.198968	0.193776	0.118657	0.415966	0.520139	0.201703	0.724116	0.216781	0.477099	0.399047	0.322772	0.691966	0.428857	0.075203	0.560901	1.40988	0.939859	0.832157	0.754136
Zm00001d044162	2	0	0	0	0	0	0	0	0	0	0	0	0	0	0	0.07627	0	0.081995	0	0	0.117502	0	6.1136	3.66144	0.085876	0.031058	0
[truncated: 14,146 more rows]
