# Supplementary material for: Comparative transcriptome analysis reveals potential regulatory genes involved in the development and strength formation of maize stalks
Source: BMC Plant Biol. 2025 Mar 1;25:272. doi: 10.1186/s12870-025-06276-5 (PMC11871777; doi:10.1186/s12870-025-06276-5)
Supplement: Supplementary file 10 — Supplementary Material 10 [file 12870_2025_6276_MOESM10_ESM.xls]

## Sheet: sheet1
Table S4. List of differentially expressed TFs at 3 stages.
Gene	TF family	baseMean	log2FoldChange	lfcSE	stat	pvalue	padj	developmental stage
Zm00001d014377	ARF	13036.3	-2.16872	0.1293	-16.7728	3.86e-63	6.81e-61	V8
Zm00001d046755	ARR-B	8.48072	2.04366	0.622054	3.28535	0.00101856	0.00443467	V8
Zm00001d001838	B3	105.513	8.43448	0.850613	9.91578	3.55e-23	1.42e-21	V8
Zm00001d004358	B3	39.7489	3.26589	1.39181	2.34651	0.01895	0.0559279	V8
Zm00001d013723	B3	200.073	7.78675	0.972603	8.00608	1.18e-15	2.57e-14	V8
Zm00001d030908	B3	6.6946	2.2543	0.795516	2.83375	0.00460048	0.0166978	V8
Zm00001d030908	B3	14.581	-3.56887	1.36109	-2.62207	0.00873967	0.0290147	V8
Zm00001d013370	bHLH	15.0291	-3.61223	1.44288	-2.50349	0.0122977	0.0388852	V8
Zm00001d016873	bHLH	223.945	-4.39618	0.239673	-18.3425	3.79e-75	9.01e-73	V8
Zm00001d020490	bHLH	22.8632	-2.51406	0.382117	-6.5793	4.73e-11	6.27e-10	V8
Zm00001d021701	bHLH	447.4	7.65259	0.482326	15.866	1.09e-56	1.6e-54	V8
Zm00001d031167	bHLH	200.147	-4.16647	1.45445	-2.86464	0.00417488	0.0153058	V8
Zm00001d033957	bHLH	288.557	2.18709	0.87138	2.50991	0.0120761	0.0382833	V8
Zm00001d037528	bHLH	485.238	-3.26377	0.202534	-16.1147	2.01e-58	3.07e-56	V8
Zm00001d037749	bHLH	266.421	3.86049	0.958411	4.02801	5.63e-05	0.00032128	V8
Zm00001d040152	bHLH	7.65689	3.01396	1.36123	2.21415	0.0268187	0.0748169	V8
Zm00001d047999	bHLH	21.3929	-2.59098	0.421771	-6.1431	8.09e-10	9.34e-09	V8
Zm00001d048786	bHLH	2.63944	3.91557	1.96568	1.99197	0.0463742	0.117619	V8
Zm00001d049158	bHLH	130.436	-2.70902	0.570028	-4.75243	2.01e-06	1.47e-05	V8
Zm00001d052254	bHLH	22.2853	3.19459	0.853801	3.74161	0.000182843	0.000941352	V8
Zm00001d005884	bZIP	243.825	-3.99886	0.254763	-15.6964	1.6e-55	2.22e-53	V8
Zm00001d005962	bZIP	198.09	5.82458	1.2341	4.71968	2.36e-06	1.7e-05	V8
Zm00001d012294	bZIP	295.792	7.39498	0.938755	7.87744	3.34e-15	6.99e-14	V8
Zm00001d016154	bZIP	267.768	-3.142	0.57004	-5.5119	3.55e-08	3.36e-07	V8
Zm00001d017911	bZIP	12.586	2.08701	0.600074	3.47793	0.000505305	0.00237146	V8
Zm00001d038296	bZIP	270.376	2.42204	0.164989	14.68	8.65e-49	1.02e-46	V8
Zm00001d038574	bZIP	30.2059	2.91473	0.585878	4.97498	6.53e-07	5.12e-06	V8
Zm00001d040500	bZIP	13.4802	2.40472	0.802095	2.99806	0.00271709	0.0105551	V8
Zm00001d042777	bZIP	30.9094	2.21187	0.612049	3.61388	0.000301646	0.00148499	V8
Zm00001d051739	bZIP	27.2877	4.24027	1.42369	2.97836	0.00289791	0.0111648	V8
Zm00001d052717	bZIP	5.26298	-2.34959	1.15585	-2.03279	0.0420737	0.108552	V8
Zm00001d053442	bZIP	115.518	-2.68992	0.374389	-7.18481	6.73e-13	1.09e-11	V8
Zm00001d005837	C2H2	25.8227	-3.596	1.43086	-2.51318	0.0119649	0.0379921	V8
Zm00001d006768	C2H2	50.419	2.21367	0.464137	4.76943	1.85e-06	1.36e-05	V8
Zm00001d012968	C2H2	7.89935	-2.91665	1.31719	-2.2143	0.0268081	0.0748016	V8
Zm00001d013208	C2H2	115.102	3.93652	1.40356	2.80466	0.00503695	0.0180617	V8
Zm00001d020923	C2H2	21.5716	5.09395	1.3135	3.87814	0.000105258	0.000568857	V8
Zm00001d026166	C2H2	254.188	10.8379	1.18472	9.14809	5.8e-20	1.86e-18	V8
Zm00001d030858	C2H2	6.29669	3.44541	1.43507	2.40087	0.016356	0.0494965	V8
Zm00001d034145	C2H2	32.1029	-4.53558	1.4878	-3.04851	0.00229977	0.00914012	V8
Zm00001d039254	C2H2	3.07348	-3.7572	1.17805	-3.18935	0.00142595	0.00599227	V8
Zm00001d039101	C3H Zinc finger	2.06653	-5.05079	1.53695	-3.28625	0.00101531	0.0044238	V8
Zm00001d003162	CO-like	955.1	2.10403	0.201114	10.4619	1.29e-25	6.02e-24	V8
Zm00001d025770	CO-like	271.025	3.24493	0.665761	4.87402	1.09e-06	8.31e-06	V8
Zm00001d037327	CO-like	12.309	3.82386	0.72497	5.2745	1.33e-07	1.16e-06	V8
Zm00001d049347	CO-like	26.8493	-6.81203	1.40759	-4.83951	1.3e-06	9.81e-06	V8
Zm00001d051684	CO-like	336.242	-2.36367	0.38165	-6.19328	5.89e-10	6.94e-09	V8
Zm00001d012703	Dof	13.6678	2.74744	0.758571	3.62186	0.00029249	0.00144232	V8
Zm00001d039482	Dof	40.6247	-4.13838	1.37772	-3.00379	0.00266639	0.0103856	V8
Zm00001d043904	Dof	62.0938	2.61494	0.378332	6.91175	4.79e-12	7.12e-11	V8
Zm00001d033566	E2F/DP	367.408	-4.65271	0.335194	-13.8806	8.3e-44	8.83e-42	V8
Zm00001d007188	EIL	282.251	2.55697	0.328502	7.78374	7.04e-15	1.41e-13	V8
Zm00001d022530	EIL	5.05412	4.21449	1.51536	2.78119	0.005416	0.0192196	V8
Zm00001d002620	ERF	93.5487	3.32222	0.856879	3.87711	0.000105703	0.000570841	V8
Zm00001d017366	ERF	228.63	2.86904	0.532195	5.39094	7.01e-08	6.34e-07	V8
Zm00001d017462	ERF	56.4015	2.59417	1.0811	2.39957	0.0164143	0.0496423	V8
Zm00001d018191	ERF	23.6587	-5.62836	1.43588	-3.9198	8.86e-05	0.000487079	V8
Zm00001d019734	ERF	2.91051	3.33312	1.60812	2.07268	0.038202	0.100438	V8
Zm00001d021089	ERF	36.4003	-3.81473	1.27184	-2.99938	0.00270527	0.0105175	V8
Zm00001d027924	ERF	36.6654	-7.80559	1.22153	-6.39	1.66e-10	2.07e-09	V8
Zm00001d028017	ERF	26.131	-2.97135	1.30315	-2.28013	0.0226002	0.0649114	V8
Zm00001d032144	ERF	7.00872	3.14995	1.42972	2.20319	0.0275812	0.0767118	V8
Zm00001d046292	ERF	11.1024	3.01678	1.35901	2.21984	0.0264295	0.0739553	V8
Zm00001d051350	ERF	4.25936	5.1589	1.56513	3.29616	0.000980179	0.00428914	V8
Zm00001d051451	ERF	62.9412	3.24393	1.33582	2.42842	0.0151648	0.0463971	V8
Zm00001d003037	G2-like	3.57179	-3.91198	1.91932	-2.03821	0.0415289	0.10742	V8
Zm00001d010634	G2-like	103.343	6.49547	1.04616	6.20886	5.34e-10	6.32e-09	V8
Zm00001d017563	G2-like	2.60129	3.55305	1.77851	1.99776	0.0457425	0.116318	V8
Zm00001d017702	G2-like	8.34515	2.51235	0.579759	4.33344	1.47e-05	9.34e-05	V8
Zm00001d017726	G2-like	72.4485	2.81365	0.42653	6.59662	4.21e-11	5.62e-10	V8
Zm00001d023402	G2-like	498.533	2.92893	0.249189	11.7538	6.75e-32	4.39e-30	V8
Zm00001d023411	G2-like	197.667	3.78364	0.359273	10.5314	6.19e-26	2.95e-24	V8
Zm00001d032249	G2-like	67.1717	6.03179	1.05855	5.69816	1.21e-08	1.21e-07	V8
Zm00001d037605	GATA	5.80615	-4.62717	1.8454	-2.5074	0.0121621	0.038498	V8
Zm00001d039113	GATA	16.0603	2.45425	0.816372	3.00629	0.00264456	0.0103197	V8
Zm00001d046354	GATA	358.071	2.67954	0.95796	2.79713	0.00515584	0.0184185	V8
Zm00001d003553	GRAS	21.9301	-5.32125	1.84352	-2.88646	0.00389597	0.0144197	V8
Zm00001d003657	GRAS	26.4781	-3.38788	0.838836	-4.03879	5.37e-05	0.000308056	V8
Zm00001d022034	GRAS	4.75117	3.07603	0.980914	3.13588	0.00171338	0.00704635	V8
Zm00001d027292	GRAS	122.04	2.00686	0.368371	5.44792	5.1e-08	4.72e-07	V8
Zm00001d033166	GRAS	626.93	-5.09121	1.09336	-4.65648	3.22e-06	2.26e-05	V8
Zm00001d035670	GRAS	277.714	2.88468	0.137108	21.0395	2.85e-98	1.08e-95	V8
Zm00001d041498	GRAS	5.64484	4.65552	1.45965	3.18948	0.00142527	0.0059903	V8
Zm00001d042472	GRAS	4.73009	6.4057	1.85501	3.45318	0.000554011	0.00257908	V8
Zm00001d047266	GRAS	3.62281	-3.36466	1.40011	-2.40314	0.0162551	0.0492366	V8
Zm00001d015671	HB-other	314.818	-10.5944	1.18428	-8.9458	3.69e-19	1.1e-17	V8
Zm00001d046405	HB-other	382.019	2.40838	0.267456	9.00478	2.16e-19	6.57e-18	V8
Zm00001d038811	HB-PHD	156.506	-2.1773	0.771588	-2.82185	0.00477479	0.0172603	V8
Zm00001d004230	HD-ZIP	60.5934	2.73344	0.357328	7.64967	2.01e-14	3.85e-13	V8
Zm00001d005692	HD-ZIP	230.414	5.6598	1.26606	4.4704	7.81e-06	5.19e-05	V8
Zm00001d005875	HD-ZIP	3.51054	4.77106	1.63482	2.9184	0.00351833	0.0132079	V8
Zm00001d006195	HD-ZIP	33.314	3.1293	0.860447	3.63683	0.000276014	0.00136956	V8
Zm00001d021268	HD-ZIP	478.099	-3.27678	0.435662	-7.52138	5.42e-14	9.77e-13	V8
Zm00001d050834	HD-ZIP	1.6885	4.16094	1.65703	2.51109	0.0120359	0.0381846	V8
Zm00001d051749	HD-ZIP	1090.69	-6.25119	0.559634	-11.1701	5.71e-29	3.23e-27	V8
Zm00001d016255	HSF	157.521	2.97255	0.47348	6.27809	3.43e-10	4.14e-09	V8
Zm00001d038746	HSF	10.5783	-2.28691	1.05132	-2.17527	0.02961	0.0813481	V8
Zm00001d006739	LBD	261.923	-2.56592	0.608755	-4.21503	2.5e-05	0.000152301	V8
Zm00001d009823	LBD	2.47394	-2.50588	1.18277	-2.11866	0.0341192	0.0914836	V8
Zm00001d010978	LBD	7.50347	2.81273	1.36015	2.06796	0.0386435	0.101381	V8
Zm00001d033347	LBD	146.206	2.99111	0.317108	9.43248	4.01e-21	1.4e-19	V8
Zm00001d042560	LBD	46.8002	-9.37375	1.1997	-7.81343	5.57e-15	1.13e-13	V8
Zm00001d007949	MIKC	269.007	-2.92868	0.334374	-8.75869	1.98e-18	5.57e-17	V8
Zm00001d027425	MIKC	537.795	2.56478	0.211895	12.104	1.01e-33	7.39e-32	V8
Zm00001d041781	MIKC	13.6824	-3.41087	1.41494	-2.4106	0.0159262	0.0483996	V8
Zm00001d003409	M-type	16.5864	2.84832	0.772774	3.68584	0.000227954	0.00115334	V8
Zm00001d018667	M-type	7.31544	3.42264	1.59143	2.15067	0.0315026	0.085653	V8
Zm00001d050897	M-type	81.7978	3.25	0.488175	6.65745	2.79e-11	3.8e-10	V8
Zm00001d006236	MYB31	744.437	2.59976	0.176667	14.7155	5.12e-49	6.09e-47	V8
Zm00001d006585	MYB141	31.2027	2.55463	0.439988	5.80613	6.39e-09	6.63e-08	V8
Zm00001d008602	MYB	2566.88	2.30437	0.124392	18.525	1.3e-76	3.33e-74	V8
Zm00001d008695	MYB76	18.7618	2.74114	0.489899	5.59532	2.2e-08	2.14e-07	V8
Zm00001d009435	MYB91	29.1284	2.19314	0.876236	2.50291	0.0123175	0.0389313	V8
Zm00001d012255	MYB	69.3172	2.97515	0.936459	3.17702	0.00148798	0.00621923	V8
Zm00001d012337	MYB79	174.072	-11.1274	1.18425	-9.39623	5.66e-21	1.95e-19	V8
Zm00001d012544	MYB	329.134	2.06968	0.209366	9.88547	4.81e-23	1.91e-21	V8
Zm00001d013801	MYB129	36.069	-5.09151	1.27615	-3.98974	6.61e-05	0.000372303	V8
Zm00001d018097	MYB48	9.66113	-4.67501	1.55931	-2.99813	0.00271641	0.0105539	V8
Zm00001d020408	MYB	92.5356	-2.0383	0.535412	-3.80697	0.000140678	0.000742569	V8
Zm00001d021761	MYB	6.49668	-4.01148	1.59951	-2.50794	0.0121438	0.0384607	V8
Zm00001d032179	MYB	103.214	-2.62657	0.363293	-7.22988	4.83e-13	7.91e-12	V8
Zm00001d034467	MYB80	161.959	2.62409	1.12795	2.32642	0.0199959	0.0584808	V8
Zm00001d035604	MYB62	4.93248	5.83325	1.41359	4.12654	3.68e-05	0.000218326	V8
Zm00001d036551	MYB	5.22803	-2.85173	1.18936	-2.39771	0.0164978	0.0498335	V8
Zm00001d038930	MYB	313.385	2.30235	0.775183	2.97007	0.0029773	0.0114378	V8
Zm00001d046518	MYB	49.4638	9.39556	1.19466	7.86461	3.7e-15	7.7e-14	V8
Zm00001d046519	MYB	53.95	9.21436	1.20025	7.67705	1.63e-14	3.14e-13	V8
Zm00001d053220	MYB42	126.327	-4.54189	1.33342	-3.40621	0.000658722	0.0030104	V8
Zm00001d002545	MYB-related	81.549	-3.2282	0.37032	-8.7173	2.85e-18	7.92e-17	V8
Zm00001d009599	MYB-related	8.26567	3.30837	1.53679	2.15278	0.031336	0.0852864	V8
Zm00001d010087	MYB-related	2.87321	-3.74665	1.51659	-2.47044	0.0134946	0.0420603	V8
Zm00001d011297	MYB-related	490.676	-2.73151	0.441809	-6.18254	6.31e-10	7.39e-09	V8
Zm00001d017507	MYB-related	3.03785	-4.97868	1.62036	-3.07258	0.00212219	0.00853223	V8
Zm00001d032024	MYB-related	45.7517	-4.02781	1.38716	-2.90364	0.00368853	0.0137504	V8
Zm00001d047716	MYB-related	9.50396	2.9905	1.19463	2.50329	0.0123046	0.038903	V8
Zm00001d049543	MYB-related	1354.72	4.78027	0.175894	27.1769	1.22e-162	1.49e-159	V8
Zm00001d051480	MYB-related	7.52943	5.77929	1.30408	4.43171	9.35e-06	6.13e-05	V8
Zm00001d003293	NAC	13.2811	-2.85883	0.649053	-4.40462	1.06e-05	6.9e-05	V8
Zm00001d003626	NAC76	35.3688	4.27541	1.31553	3.24996	0.00115422	0.00496588	V8
Zm00001d009244	NAC	25.6907	3.64758	0.423118	8.62073	6.65e-18	1.78e-16	V8
Zm00001d010239	NAC	20.4121	-3.06311	0.680439	-4.50166	6.74e-06	4.52e-05	V8
Zm00001d022424	NAC	37.6139	-3.72194	1.60027	-2.32582	0.0200282	0.0585693	V8
Zm00001d022517	NAC	65.3366	-2.11355	0.723036	-2.92316	0.00346496	0.0130324	V8
Zm00001d023669	NAC	402.508	-2.20482	0.420707	-5.24074	1.6e-07	1.38e-06	V8
Zm00001d027530	NAC	69.4177	2.78263	0.578558	4.80959	1.51e-06	1.13e-05	V8
Zm00001d034277	NAC7	188.22	4.64974	0.317802	14.6309	1.78e-48	2.08e-46	V8
Zm00001d039004	NAC (SND2)	5.83933	-4.23822	1.51695	-2.79392	0.00520741	0.0185757	V8
Zm00001d041791	NAC	24.1105	-3.7051	0.620416	-5.97196	2.34e-09	2.56e-08	V8
Zm00001d048044	NAC45	23.564	7.80725	1.23067	6.34391	2.24e-10	2.76e-09	V8
Zm00001d051140	NAC	13.2443	2.43351	1.15883	2.09997	0.0357319	0.0950033	V8
Zm00001d013501	NF-YA	45.864	2.13695	0.623575	3.42693	0.000610443	0.00281025	V8
Zm00001d012445	NF-YB	24.2115	-2.09497	0.540662	-3.87483	0.000106698	0.000575584	V8
Zm00001d053437	Nin-like	3.76761	-3.74683	1.8033	-2.07776	0.0377317	0.099414	V8
Zm00001d009468	RAV	21.6525	4.1459	1.35159	3.06742	0.00215913	0.00865678	V8
Zm00001d026175	SBP	32.783	-2.6945	0.569518	-4.73119	2.23e-06	1.61e-05	V8
Zm00001d006209	SRS	14.7441	2.20692	0.532984	4.14068	3.46e-05	0.000206575	V8
Zm00001d005737	TCP	18.0131	-7.56786	1.21221	-6.24304	4.29e-10	5.12e-09	V8
Zm00001d010730	TCP	18.112	2.97168	1.50077	1.9801	0.047692	0.120308	V8
Zm00001d047589	Trihelix	2.6535	5.1081	1.93578	2.63878	0.0083204	0.0278309	V8
Zm00001d006001	WRKY	606.446	2.02363	0.226066	8.95149	3.51e-19	1.05e-17	V8
Zm00001d011527	WRKY	51.6214	2.01297	0.674445	2.98464	0.00283916	0.0109586	V8
Zm00001d012746	WRKY	458.776	3.03339	0.420495	7.21386	5.44e-13	8.84e-12	V8
Zm00001d013709	WRKY	454.761	2.10306	0.508432	4.13636	3.53e-05	0.000210084	V8
Zm00001d020495	WRKY	150.241	-4.93862	1.5615	-3.16274	0.00156292	0.00649009	V8
Zm00001d022437	WRKY	51.5396	-7.35638	1.34329	-5.47638	4.34e-08	4.05e-07	V8
Zm00001d024323	WRKY	11.8082	7.64754	1.2289	6.2231	4.87e-10	5.79e-09	V8
Zm00001d037054	WRKY	126.783	2.67466	0.434596	6.15436	7.54e-10	8.75e-09	V8
Zm00001d038023	WRKY	21.1836	-5.63657	1.35756	-4.15198	3.3e-05	0.000197247	V8
Zm00001d039032	WRKY	275.869	2.36972	0.678906	3.4905	0.000482126	0.00227027	V8
Zm00001d039532	WRKY	10.7723	-2.74564	1.12592	-2.43858	0.014745	0.0452726	V8
Zm00001d043060	WRKY	10.9106	-3.48082	1.42426	-2.44395	0.0145276	0.0446935	V8
Zm00001d043062	WRKY	81.7499	2.26173	0.944088	2.39568	0.0165896	0.0500747	V8
Zm00001d017391	YABBY	11.7037	3.01539	1.14594	2.63137	0.00850417	0.0283415	V8
Zm00001d020459	ZF-HD	10.2171	2.57015	0.735363	3.49507	0.000473934	0.0022367	V8
Zm00001d002025	AP2	52.1391	-4.77218	1.30569	-3.6549	0.00025728	0.000768724	V10
Zm00001d043116	AP2	6.62212	-3.75429	1.35762	-2.76535	0.00568624	0.0127761	V10
Zm00001d048004	AP2	29.1441	3.67935	1.17846	3.12216	0.00179529	0.00451968	V10
Zm00001d014377	ARF	13036.3	-2.51533	0.129189	-19.4701	1.97e-84	6.98e-82	V10
Zm00001d026540	ARF	16.2074	-2.14197	1.08962	-1.9658	0.0493219	0.087584	V10
Zm00001d001838	B3	105.513	4.31551	0.354379	12.1777	4.09e-34	2.36e-32	V10
Zm00001d025233	B3	115.043	-2.894	0.334141	-8.66104	4.67e-18	8.47e-17	V10
Zm00001d030907	B3	166.197	-4.04959	0.406498	-9.96214	2.23e-23	6.43e-22	V10
Zm00001d052591	B3	131.819	-2.21731	0.370343	-5.98717	2.14e-09	1.41e-08	V10
Zm00001d004095	bHLH	35.5681	-5.31421	1.24247	-4.27712	1.89e-05	6.9e-05	V10
Zm00001d005740	bHLH	63.2246	-2.61586	0.457674	-5.71556	1.09e-08	6.54e-08	V10
Zm00001d005919	bHLH	8.07274	-2.64367	1.17413	-2.25161	0.0243469	0.0469766	V10
Zm00001d008404	bHLH	9.21161	-4.8482	0.833335	-5.81784	5.96e-09	3.71e-08	V10
Zm00001d009715	bHLH	166.748	-2.14749	0.293291	-7.32206	2.44e-13	2.65e-12	V10
Zm00001d011212	bHLH	31.2113	4.01551	1.26799	3.16683	0.0015411	0.00393592	V10
Zm00001d013232	bHLH	58.223	4.23374	0.521772	8.11417	4.89e-16	7.22e-15	V10
Zm00001d016873	bHLH	223.945	-4.73644	0.297622	-15.9143	5.05e-57	7.3e-55	V10
Zm00001d017778	bHLH	108.63	3.11254	0.325966	9.54868	1.31e-21	3.27e-20	V10
Zm00001d018119	bHLH	83.4752	-5.96051	1.07837	-5.52733	3.25e-08	1.82e-07	V10
Zm00001d020490	bHLH	22.8632	-3.14551	0.483522	-6.50542	7.75e-11	6.19e-10	V10
Zm00001d021701	bHLH	447.4	11.856	1.18857	9.97502	1.96e-23	5.68e-22	V10
Zm00001d021988	bHLH	1.63186	-3.37084	1.70403	-1.97815	0.0479112	0.0853296	V10
Zm00001d026147	bHLH	266.781	4.77571	0.455547	10.4835	1.03e-25	3.49e-24	V10
Zm00001d028664	bHLH	13.2405	-2.68636	1.33912	-2.00607	0.044849	0.0805291	V10
Zm00001d033957	bHLH	367.408	-3.62476	0.325554	-11.1341	8.56e-29	3.56e-27	V10
Zm00001d034091	bHLH	7.35433	-5.35094	1.55297	-3.44561	0.000569775	0.00159253	V10
Zm00001d037749	bHLH	5.80615	-4.70133	1.83408	-2.56332	0.0103678	0.0219691	V10
Zm00001d038612	bHLH	150.21	2.23443	0.605748	3.68871	0.000225398	0.000680786	V10
Zm00001d043706	bHLH	67.5202	3.21064	0.381979	8.4053	4.27e-17	7.07e-16	V10
Zm00001d047999	bHLH	21.3929	-3.51628	0.548688	-6.40852	1.47e-10	1.13e-09	V10
Zm00001d048229	bHLH	55.4973	-2.22016	0.547453	-4.05543	5e-05	0.000170301	V10
Zm00001d052192	bHLH	177.579	-2.70606	0.533989	-5.06763	4.03e-07	1.92e-06	V10
Zm00001d052254	bHLH	22.2853	2.08073	0.674167	3.08636	0.00202621	0.00503881	V10
Zm00001d005884	bZIP	243.825	-5.4655	0.492124	-11.1059	1.17e-28	4.81e-27	V10
Zm00001d005962	bZIP	198.09	3.25375	0.391588	8.30912	9.64e-17	1.53e-15	V10
Zm00001d012294	bZIP	295.792	4.26294	0.507374	8.40198	4.39e-17	7.26e-16	V10
Zm00001d012719	bZIP	106.592	-2.1825	0.604389	-3.61109	0.000304913	0.00089971	V10
Zm00001d016154	bZIP	267.768	-2.17059	0.547535	-3.9643	7.36e-05	0.000243182	V10
Zm00001d017911	bZIP	12.586	2.34561	0.635379	3.69167	0.000222789	0.000673644	V10
Zm00001d029711	bZIP	32.4418	2.32287	0.463114	5.01576	5.28e-07	2.47e-06	V10
Zm00001d031697	bZIP	23.2122	3.74943	0.707329	5.30083	1.15e-07	5.94e-07	V10
Zm00001d034457	bZIP	53.5618	2.31634	0.275759	8.39984	4.47e-17	7.39e-16	V10
Zm00001d037317	bZIP	85.6272	-3.38604	0.767156	-4.41376	1.02e-05	3.87e-05	V10
Zm00001d037360	bZIP	11.5889	-4.16196	1.21139	-3.43569	0.000591058	0.00164605	V10
Zm00001d039206	bZIP	3.01802	-2.52613	1.24003	-2.03716	0.0416343	0.0754804	V10
Zm00001d039383	bZIP	143.409	-2.22666	0.403003	-5.52516	3.29e-08	1.84e-07	V10
Zm00001d040500	bZIP	13.4802	2.21753	0.759096	2.92128	0.003486	0.00822769	V10
Zm00001d052807	bZIP	6.74234	4.18228	1.10192	3.79544	0.00014738	0.000460998	V10
Zm00001d053442	bZIP	115.518	-4.24358	0.35544	-11.939	7.41e-33	3.98e-31	V10
Zm00001d053967	bZIP	252.011	2.29833	0.198959	11.5518	7.23e-31	3.43e-29	V10
Zm00001d053988	bZIP	95.8331	-2.29218	0.345903	-6.62665	3.43e-11	2.88e-10	V10
Zm00001d005837	C2H2	25.8227	-3.32763	1.42906	-2.32854	0.0198833	0.039329	V10
Zm00001d006768	C2H2	50.419	2.93922	0.40904	7.18566	6.69e-13	6.91e-12	V10
Zm00001d018605	C2H2	3.47177	-4.7374	1.74883	-2.70889	0.00675081	0.0149394	V10
Zm00001d021403	C2H2	267.9	3.76063	0.440812	8.53114	1.45e-17	2.51e-16	V10
Zm00001d026166	C2H2	254.188	10.7506	1.18531	9.06985	1.19e-19	2.49e-18	V10
Zm00001d026684	C2H2	125.076	-2.38491	0.332309	-7.17679	7.14e-13	7.35e-12	V10
Zm00001d028139	C2H2	108.766	-2.01908	0.234676	-8.60372	7.72e-18	1.37e-16	V10
Zm00001d032922	C2H2	12.1966	-3.41944	0.87941	-3.88834	0.000100934	0.00032539	V10
Zm00001d034145	C2H2	288.557	2.14646	0.522337	4.10934	3.97e-05	0.000137155	V10
Zm00001d036812	C2H2	33.7819	2.30251	0.417797	5.51106	3.57e-08	1.98e-07	V10
Zm00001d039254	C2H2	3.07348	-4.61975	1.49816	-3.08362	0.00204501	0.00508311	V10
Zm00001d021945	C3H Zinc finger	180.175	2.64457	0.229833	11.5065	1.22e-30	5.73e-29	V10
Zm00001d037769	C3H Zinc finger	2103.48	3.90276	0.285609	13.6647	1.65e-42	1.36e-40	V10
Zm00001d024200	CO-like	56.6955	2.1517	0.697179	3.0863	0.00202666	0.0050395	V10
Zm00001d045661	CO-like	350.848	2.73043	0.648254	4.21197	2.53e-05	9.01e-05	V10
Zm00001d045804	CO-like	1178.93	-2.99566	0.116321	-25.7534	2.95e-146	3.14e-143	V10
Zm00001d046925	CO-like	3194.87	2.06075	0.444811	4.63286	3.61e-06	1.48e-05	V10
Zm00001d049347	CO-like	26.8493	-4.14638	1.46448	-2.8313	0.0046359	0.0106221	V10
Zm00001d012703	Dof	13.6678	3.02422	0.735524	4.11165	3.93e-05	0.000135909	V10
Zm00001d038693	Dof	12.9593	-2.45067	0.678167	-3.61367	0.000301896	0.000891406	V10
Zm00001d041549	Dof	46.4076	-3.44785	0.689176	-5.00285	5.65e-07	2.63e-06	V10
Zm00001d043904	Dof	62.0938	2.84996	0.432911	6.58324	4.6e-11	3.79e-10	V10
Zm00001d051577	Dof	34.0554	-4.29979	0.623687	-6.89414	5.42e-12	5.03e-11	V10
Zm00001d016907	E2F/DP	197.232	-5.04133	0.448564	-11.2388	2.63e-29	1.13e-27	V10
Zm00001d017986	E2F/DP	73.5649	-2.30472	0.611648	-3.76805	0.00016453	0.000510035	V10
Zm00001d026355	E2F/DP	3.51685	-2.65332	0.900737	-2.94572	0.00322199	0.00766263	V10
Zm00001d007188	EIL	282.251	2.60575	0.274699	9.48582	2.4e-21	5.85e-20	V10
Zm00001d022530	EIL	5.05412	4.66001	1.64521	2.83247	0.00461898	0.0105872	V10
Zm00001d003884	ERF	14.011	-2.3273	0.793872	-2.93158	0.00337247	0.00798232	V10
Zm00001d011499	ERF	12.6862	-2.55535	0.992757	-2.574	0.0100532	0.0213611	V10
Zm00001d016260	ERF	8.26882	2.98399	0.757406	3.93976	8.16e-05	0.000267222	V10
Zm00001d017466	ERF	2.61919	-2.88635	1.23829	-2.33091	0.0197581	0.0391266	V10
Zm00001d018191	ERF	23.6587	2.22281	0.819102	2.71372	0.00665333	0.014748	V10
Zm00001d018305	ERF	316.473	2.12547	0.225552	9.42344	4.37e-21	1.03e-19	V10
Zm00001d019116	ERF	58.5854	-4.2216	0.752912	-5.60703	2.06e-08	1.19e-07	V10
Zm00001d019475	ERF	5.36548	3.5846	1.09643	3.26934	0.00107798	0.00284383	V10
Zm00001d021892	ERF	7.54617	2.30234	0.623943	3.68998	0.000224275	0.000677727	V10
Zm00001d022461	ERF	6.71931	-2.06446	0.661733	-3.11977	0.00180992	0.00455234	V10
Zm00001d024324	ERF	60.6367	2.91024	0.788326	3.69166	0.000222793	0.000673644	V10
Zm00001d027924	ERF	36.6654	-6.2507	0.887178	-7.0456	1.85e-12	1.81e-11	V10
Zm00001d027928	ERF	3.74191	2.53234	1.28549	1.96994	0.0488456	0.0868181	V10
Zm00001d031796	ERF	10.1399	4.04168	1.90956	2.11655	0.0342979	0.063628	V10
Zm00001d032144	ERF	45.7517	-6.7424	1.29842	-5.19279	2.07e-07	1.03e-06	V10
Zm00001d035835	ERF	22.457	-3.23489	0.599826	-5.39305	6.93e-08	3.69e-07	V10
Zm00001d038907	ERF	47.7403	4.03327	0.734053	5.49452	3.92e-08	2.16e-07	V10
Zm00001d047339	ERF	96.8154	2.10379	0.249851	8.42018	3.76e-17	6.26e-16	V10
Zm00001d052026	ERF	32.0861	2.63421	0.716936	3.67425	0.000238544	0.000717262	V10
Zm00001d053195	ERF	27.8935	2.32344	0.920111	2.52517	0.0115642	0.0242179	V10
Zm00001d005087	G2-like	3.84087	5.40674	1.47481	3.66605	0.00024633	0.000739084	V10
Zm00001d010634	G2-like	103.343	4.18017	0.516143	8.09885	5.55e-16	8.12e-15	V10
Zm00001d015226	G2-like	59.8586	-5.59302	1.34182	-4.16822	3.07e-05	0.000107791	V10
Zm00001d017702	G2-like	8.34515	4.35145	1.29605	3.35748	0.000786567	0.00213686	V10
Zm00001d036638	G2-like	15.1495	2.30157	0.913226	2.52026	0.0117268	0.0245235	V10
Zm00001d046981	G2-like	121.824	3.68212	1.0364	3.5528	0.000381154	0.0011049	V10
Zm00001d009604	GATA	4.2368	5.2873	1.44152	3.66786	0.000244585	0.000734207	V10
Zm00001d010785	GATA	55.2578	-2.91993	0.718446	-4.06422	4.82e-05	0.000164333	V10
Zm00001d013331	GATA	115.447	2.21057	0.403373	5.4802	4.25e-08	2.33e-07	V10
Zm00001d038801	GATA	114.699	-2.14719	0.343017	-6.25973	3.86e-10	2.82e-09	V10
Zm00001d043969	GATA	6.95821	-5.01944	1.48184	-3.38731	0.000705817	0.00193574	V10
Zm00001d006744	GRAS	6.72949	-3.95933	1.69291	-2.33877	0.0193473	0.0384066	V10
Zm00001d009646	GRAS	3.93615	3.57084	1.14263	3.12511	0.00177737	0.00447741	V10
Zm00001d015815	GRAS	6.25418	-3.95553	0.987103	-4.00721	6.14e-05	0.000205819	V10
Zm00001d021998	GRAS	7.1183	-3.63668	1.50745	-2.41247	0.0158447	0.0321132	V10
Zm00001d022034	GRAS	4.75117	2.69098	0.881701	3.05204	0.00227293	0.00559727	V10
Zm00001d033166	GRAS	67.1717	8.11435	1.21274	6.69094	2.22e-11	1.91e-10	V10
Zm00001d034664	GRAS	215.953	2.51545	0.183222	13.729	6.81e-43	5.7e-41	V10
Zm00001d035670	GRAS	4.93248	3.56977	1.45365	2.45574	0.0140596	0.028827	V10
Zm00001d041498	GRAS	5.64484	4.99904	1.45844	3.42766	0.000608807	0.0016915	V10
Zm00001d046783	GRAS	3.43478	-2.22155	1.11446	-1.99339	0.0462187	0.0827022	V10
Zm00001d047266	GRAS	3.62281	-4.56424	1.65137	-2.76391	0.00571126	0.0128295	V10
Zm00001d048600	GRAS	16.1071	6.6252	1.22024	5.42942	5.65e-08	3.05e-07	V10
Zm00001d048681	GRAS	6.92154	-4.19408	1.29569	-3.23694	0.00120817	0.00315571	V10
Zm00001d017602	GRF	38.3572	-3.05513	0.678184	-4.50487	6.64e-06	2.61e-05	V10
Zm00001d052112	GRF	158.253	-2.06791	0.688904	-3.00174	0.00268438	0.00649838	V10
Zm00001d015671	HB-other	314.818	-9.9395	1.02735	-9.67489	3.86e-22	1e-20	V10
Zm00001d046405	HB-other	382.019	2.55966	0.25074	10.2084	1.82e-24	5.65e-23	V10
Zm00001d002799	HD-ZIP	199.808	3.14355	0.9335	3.36749	0.000758547	0.00206967	V10
Zm00001d004230	HD-ZIP	60.5934	2.18912	0.370752	5.90454	3.54e-09	2.27e-08	V10
Zm00001d006195	HD-ZIP	33.314	2.43101	0.765202	3.17696	0.00148829	0.0038102	V10
Zm00001d018225	HD-ZIP	25.4451	-2.95502	0.477606	-6.18715	6.13e-10	4.36e-09	V10
Zm00001d026088	HD-ZIP	31.0713	-4.15771	0.634485	-6.55289	5.64e-11	4.59e-10	V10
Zm00001d030069	HD-ZIP	94.0882	-2.38303	0.494914	-4.81504	1.47e-06	6.42e-06	V10
Zm00001d044081	HD-ZIP	10.9272	5.22957	1.30566	4.0053	6.19e-05	0.000207376	V10
Zm00001d050834	HD-ZIP	1.6885	3.51448	1.70664	2.05929	0.0394663	0.0720413	V10
Zm00001d005843	HSF	41.8489	-5.43623	1.23212	-4.4121	1.02e-05	3.89e-05	V10
Zm00001d022295	HSF	110.217	-2.31792	0.863908	-2.68307	0.00729503	0.0160047	V10
Zm00001d029270	HSF	40.0216	-2.52407	0.59825	-4.2191	2.45e-05	8.75e-05	V10
Zm00001d031736	HSF	55.5529	2.31267	0.411458	5.62067	1.9e-08	1.1e-07	V10
Zm00001d038746	HSF	30.2059	6.1767	1.24401	4.96518	6.86e-07	3.15e-06	V10
Zm00001d046299	HSF	117.864	-3.87135	0.485341	-7.97655	1.5e-15	2.1e-14	V10
Zm00001d007919	LBD	4.42365	4.87004	1.54562	3.15087	0.00162783	0.00413107	V10
Zm00001d033335	LBD	9.19678	2.02409	0.775519	2.60998	0.00905483	0.019473	V10
Zm00001d042560	LBD	46.8002	-8.60389	1.20076	-7.16539	7.76e-13	7.93e-12	V10
Zm00001d050269	LBD	4.61836	-6.15808	1.58445	-3.88657	0.000101671	0.000327558	V10
Zm00001d007949	MIKC	269.007	-4.09321	0.293035	-13.9683	2.43e-44	2.17e-42	V10
Zm00001d023736	MIKC	521.875	-2.07005	0.361162	-5.73166	9.95e-09	5.99e-08	V10
Zm00001d023955	MIKC	17.6181	-5.4906	1.25915	-4.36054	1.3e-05	4.86e-05	V10
Zm00001d027425	MIKC	537.795	2.1823	0.215004	10.15	3.31e-24	1.01e-22	V10
Zm00001d034047	MIKC	3.37728	5.96542	1.749	3.41077	0.000647808	0.0017881	V10
Zm00001d041781	MIKC	13.6824	-3.32478	1.04196	-3.19089	0.00141836	0.00364876	V10
Zm00001d003409	M-type	16.5864	2.05086	0.461522	4.44369	8.84e-06	3.4e-05	V10
Zm00001d013259	M-type	35.8718	-2.21161	0.591704	-3.73771	0.000185708	0.000569896	V10
Zm00001d031625	M-type	18.479	3.13559	1.20312	2.60621	0.00915492	0.0196599	V10
Zm00001d039080	M-type	3.11822	2.61027	1.13549	2.2988	0.0215166	0.0421146	V10
Zm00001d050897	M-type	81.7978	4.67024	0.436009	10.7113	9e-27	3.3e-25	V10
Zm00001d002476	MYB	144.949	2.03436	0.35273	5.76748	8.05e-09	4.92e-08	V10
Zm00001d005307	MYB	3.46872	-3.63551	1.30503	-2.78577	0.00534002	0.0120757	V10
Zm00001d005784	MYB	3.53331	-4.22084	1.50099	-2.81203	0.004923	0.0112182	V10
Zm00001d006585	MYB141	31.2027	7.37213	1.21915	6.04694	1.48e-09	1e-08	V10
Zm00001d008695	MYB76	18.7618	2.90236	0.556859	5.21203	1.87e-07	9.35e-07	V10
Zm00001d012255	MYB	69.3172	2.56533	0.550618	4.65901	3.18e-06	1.31e-05	V10
Zm00001d012337	MYB79	174.072	-11.9435	1.18379	-10.0892	6.17e-24	1.85e-22	V10
Zm00001d013164	MYB12	16.1909	-3.60737	1.53598	-2.34858	0.0188454	0.0375191	V10
Zm00001d013399	MYB	192.234	4.01445	0.520639	7.71061	1.25e-14	1.59e-13	V10
Zm00001d013801	MYB129	36.069	-4.56071	0.80712	-5.65061	1.6e-08	9.38e-08	V10
Zm00001d017243	MYB	14.5928	3.77293	1.59749	2.36179	0.0181868	0.0363182	V10
Zm00001d017385	MYB	28.36	-2.6111	0.457036	-5.71312	1.11e-08	6.63e-08	V10
Zm00001d026203	MYB5	247.855	2.44887	0.49248	4.97252	6.61e-07	3.04e-06	V10
Zm00001d026204	MYB65	441.418	3.22901	0.521256	6.19466	5.84e-10	4.17e-09	V10
Zm00001d033815	MYB	432.418	2.13895	0.386037	5.5408	3.01e-08	1.69e-07	V10
Zm00001d034467	MYB	188.22	3.69813	0.320482	11.5393	8.36e-31	3.95e-29	V10
Zm00001d036551	MYB	277.714	2.47436	0.134242	18.4321	7.26e-76	1.87e-73	V10
Zm00001d037994	MYB	32.1802	2.53755	0.47425	5.35066	8.76e-08	4.6e-07	V10
Zm00001d039496	MYB131	710.774	7.81196	0.717553	10.8869	1.33e-27	5.15e-26	V10
Zm00001d040426	MYB	6.94541	4.08225	1.43039	2.85394	0.004318	0.00997	V10
Zm00001d041580	MYB	7.39763	2.92737	1.02171	2.86515	0.00416809	0.00966514	V10
Zm00001d043687	MYB	13.7178	-2.76416	1.05955	-2.60881	0.00908579	0.0195318	V10
Zm00001d046518	MYB82	49.4638	8.93007	1.19606	7.46621	8.25e-14	9.48e-13	V10
Zm00001d046519	MYB87	53.95	8.75961	1.2018	7.28874	3.13e-13	3.35e-12	V10
Zm00001d047579	MYB	16.4167	2.99021	0.956112	3.12747	0.00176315	0.00444487	V10
Zm00001d048647	MYB4	43.2865	7.136	1.34571	5.30277	1.14e-07	5.88e-07	V10
Zm00001d053124	MYB61	62.8632	-2.23658	0.675867	-3.3092	0.000935615	0.00249797	V10
Zm00001d053210	MYB	182.008	2.05245	0.462628	4.43651	9.14e-06	3.51e-05	V10
Zm00001d002545	MYB-related	81.549	-2.56968	0.455304	-5.64387	1.66e-08	9.72e-08	V10
Zm00001d007883	MYB-related	3.231	5.02879	1.60574	3.13176	0.00173763	0.00438555	V10
Zm00001d024630	MYB-related	787.567	2.72398	0.609197	4.47144	7.77e-06	3.02e-05	V10
Zm00001d025823	MYB-related	12.1556	3.94422	1.32992	2.96577	0.00301929	0.00722095	V10
Zm00001d032024	MYB-related	200.147	-5.09398	1.08625	-4.68952	2.74e-06	1.14e-05	V10
Zm00001d039185	MYB-related	144.381	-2.55354	0.287913	-8.86913	7.37e-19	1.43e-17	V10
Zm00001d049543	MYB-related	1354.72	2.84267	0.175965	16.1547	1.05e-58	1.59e-56	V10
Zm00001d051480	MYB-related	7.52943	4.52447	1.34687	3.35926	0.000781525	0.00212522	V10
Zm00001d003626	NAC76	35.3688	4.87886	1.30418	3.74093	0.00018334	0.00056336	V10
Zm00001d010239	NAC	20.4121	-2.01359	0.619554	-3.25006	0.00115382	0.00302733	V10
Zm00001d013151	NAC	30.7162	3.68369	1.35852	2.71154	0.00669713	0.0148291	V10
Zm00001d016814	NAC	7.18254	-2.21251	0.737485	-3.00007	0.00269914	0.00652949	V10
Zm00001d017084	NAC	42.8626	2.4738	0.816269	3.03062	0.00244052	0.00596754	V10
Zm00001d021423	NAC	9.3686	-2.50996	0.514203	-4.88126	1.05e-06	4.7e-06	V10
Zm00001d021424	NAC	40.8457	-3.31609	0.451403	-7.3462	2.04e-13	2.24e-12	V10
Zm00001d023294	NAC	41.7966	-3.73507	1.62916	-2.29263	0.0218692	0.0427199	V10
Zm00001d027459	NAC	14.2994	-2.38072	0.60194	-3.95509	7.65e-05	0.000252149	V10
Zm00001d028178	NAC64	3.70684	-6.25186	1.32779	-4.70846	2.5e-06	1.05e-05	V10
Zm00001d034277	NAC	32.1029	-3.61655	1.47389	-2.45375	0.0141375	0.0289772	V10
Zm00001d039004	NAC (SND2)	313.385	2.57992	0.524259	4.92109	8.61e-07	3.89e-06	V10
Zm00001d041791	NAC	24.1105	-5.72953	1.073	-5.33973	9.31e-08	4.86e-07	V10
Zm00001d048044	NAC45	23.564	6.94581	1.23787	5.61111	2.01e-08	1.16e-07	V10
Zm00001d048347	NAC	37.6669	3.15496	0.89364	3.53046	0.00041483	0.00119221	V10
Zm00001d048493	NAC	120.445	-2.114	0.270927	-7.80284	6.05e-15	7.93e-14	V10
Zm00001d049687	NAC	101.146	-2.00353	0.478717	-4.18521	2.85e-05	0.000100577	V10
Zm00001d050960	NAC	23.4537	-2.69011	0.832896	-3.22983	0.00123864	0.00322697	V10
Zm00001d022109	NF-YA	270.772	-2.44648	0.208914	-11.7105	1.13e-31	5.6e-30	V10
Zm00001d021442	Nin-like	229.827	-2.28979	0.276337	-8.28622	1.17e-16	1.84e-15	V10
Zm00001d053437	Nin-like	3.76761	-4.80501	1.74615	-2.75177	0.00592743	0.0132658	V10
Zm00001d009468	RAV	21.6525	4.74337	1.33963	3.54081	0.000398908	0.00115138	V10
Zm00001d015451	SBP	25.1697	-2.47505	0.789461	-3.13511	0.00171789	0.00434177	V10
Zm00001d026175	SBP	32.783	-2.46762	0.647037	-3.81372	0.00013689	0.000431203	V10
Zm00001d052890	SBP	665.428	-2.61493	0.312336	-8.37216	5.66e-17	9.24e-16	V10
Zm00001d006209	SRS	14.7441	-2.16065	0.773956	-2.79169	0.00524328	0.0118787	V10
Zm00001d038081	SRS	86.6331	3.16977	0.850178	3.72836	0.00019273	0.000589451	V10
Zm00001d016298	TALE	180.989	3.76407	0.304495	12.3617	4.21e-35	2.58e-33	V10
Zm00001d033379	TALE	7.96399	-3.48991	0.909358	-3.83777	0.000124157	0.000393506	V10
Zm00001d035907	TALE	371.692	3.57838	0.386472	9.25911	2.06e-20	4.6e-19	V10
Zm00001d002818	TCP	1.49792	-4.69276	2.04215	-2.29795	0.0215644	0.0421864	V10
Zm00001d005737	TCP	18.0131	-6.88443	1.21506	-5.66592	1.46e-08	8.62e-08	V10
Zm00001d008919	TCP	17.877	-2.08057	0.533732	-3.89816	9.69e-05	0.000313449	V10
Zm00001d031597	TCP	18.1947	2.13709	0.481348	4.4398	9e-06	3.46e-05	V10
Zm00001d032217	TCP	2.1495	-4.59312	1.56385	-2.93705	0.00331347	0.00785656	V10
Zm00001d038683	TCP	65.5453	-5.78939	1.3482	-4.29417	1.75e-05	6.43e-05	V10
Zm00001d014938	Trihelix	221.744	-2.23818	0.349324	-6.40719	1.48e-10	1.14e-09	V10
Zm00001d031391	Trihelix	4.94126	6.75667	1.41594	4.77185	1.83e-06	7.86e-06	V10
Zm00001d035457	Trihelix	35.1904	2.16899	0.62228	3.48555	0.000491119	0.00139225	V10
Zm00001d047589	Trihelix	2.6535	5.62237	1.93236	2.90959	0.00361905	0.00850949	V10
Zm00001d005057	WRKY	47.4306	2.69521	1.32702	2.03102	0.0422526	0.076453	V10
Zm00001d005749	WRKY	57.9403	3.52378	1.40394	2.50993	0.0120756	0.0251751	V10
Zm00001d008190	WRKY	209.23	5.81077	1.26263	4.60212	4.18e-06	1.7e-05	V10
Zm00001d010617	WRKY	21.3675	5.20163	0.902076	5.76629	8.1e-09	4.95e-08	V10
Zm00001d011403	WRKY	10.1435	3.74203	1.3108	2.85477	0.00430682	0.00994792	V10
Zm00001d011496	WRKY	26.945	3.71779	1.34677	2.76052	0.00577095	0.0129476	V10
Zm00001d011527	WRKY	51.6214	2.47982	0.531329	4.6672	3.05e-06	1.27e-05	V10
Zm00001d012505	WRKY	6.88173	2.55286	0.684336	3.73041	0.000191165	0.000585013	V10
Zm00001d012507	WRKY	5.68096	6.03964	1.39461	4.33071	1.49e-05	5.51e-05	V10
Zm00001d020492	WRKY	123.275	4.98988	0.983902	5.07152	3.95e-07	1.88e-06	V10
Zm00001d020495	WRKY	150.241	7.62027	1.5208	5.01069	5.42e-07	2.53e-06	V10
Zm00001d024323	WRKY	11.8082	5.93603	1.24851	4.7545	1.99e-06	8.51e-06	V10
Zm00001d025669	WRKY	32.5394	-2.04256	0.551728	-3.70211	0.000213814	0.000648596	V10
Zm00001d029564	WRKY	62.7815	4.23317	0.650895	6.50362	7.84e-11	6.26e-10	V10
Zm00001d032265	WRKY	24.2125	2.00025	0.605582	3.30302	0.000956502	0.00254822	V10
Zm00001d034475	WRKY	13.2647	3.26081	1.40826	2.31549	0.0205861	0.0405085	V10
Zm00001d038023	WRKY	266.421	2.45709	0.447246	5.49382	3.93e-08	2.17e-07	V10
Zm00001d038451	WRKY	15.339	2.0803	0.721795	2.88212	0.00395003	0.00920589	V10
Zm00001d039032	WRKY	5.83933	2.7054	1.20528	2.24463	0.0247918	0.0477512	V10
Zm00001d039044	WRKY	2.49733	-4.82475	1.6007	-3.01415	0.00257702	0.00626751	V10
Zm00001d039584	WRKY	376.373	2.21324	0.32036	6.90861	4.89e-12	4.58e-11	V10
Zm00001d040554	WRKY	44.3596	4.00989	1.01307	3.95815	7.55e-05	0.000249156	V10
Zm00001d043062	WRKY	81.7499	4.58443	1.07218	4.27579	1.9e-05	6.94e-05	V10
Zm00001d044010	WRKY	28.7311	3.07486	0.448303	6.85891	6.94e-12	6.37e-11	V10
Zm00001d044162	WRKY	20.1746	5.04162	1.76501	2.85643	0.00428432	0.00990263	V10
Zm00001d044171	WRKY	12.6656	-2.13456	0.874937	-2.43968	0.0147004	0.0300291	V10
Zm00001d046805	WRKY	2.89915	4.38571	1.73341	2.53011	0.0114027	0.0239187	V10
Zm00001d050247	WRKY	31.7106	3.49381	0.795232	4.39345	1.12e-05	4.22e-05	V10
Zm00001d017391	YABBY	11.7037	-3.65609	1.70992	-2.13817	0.0325028	0.0606776	V10
Zm00001d018829	YABBY	5.67436	4.29845	2.18319	1.96888	0.0489663	0.0870127	V10
Zm00001d031109	YABBY	187.272	-5.72555	1.276	-4.48709	7.22e-06	2.82e-05	V10
Zm00001d023286	ZF-HD	18.7515	2.36266	0.604726	3.90699	9.35e-05	0.000303046	V10
Zm00001d023289	ZF-HD	150.654	2.61186	0.312496	8.35805	6.38e-17	1.03e-15	V10
Zm00001d032175	ZF-HD	67.2131	-2.16496	0.93816	-2.30766	0.0210178	0.0412844	V10
Zm00001d039116	ZF-HD	16.0603	5.14185	1.32674	3.87557	0.000106377	0.000341082	V10
Zm00001d049000	ZF-HD	15.8892	-2.82188	1.23088	-2.29258	0.0218721	0.0427202	V10
Zm00001d005016	AP2	46.8319	2.87933	1.33246	2.16092	0.0307017	0.0610027	V14
Zm00001d011134	AP2	4.6045	-3.80963	1.79839	-2.11835	0.034145	0.0668441	V14
Zm00001d019230	AP2	108.091	2.09732	0.346947	6.04507	1.49e-09	1.13e-08	V14
Zm00001d025477	AP2	20.3921	-2.55696	0.942033	-2.7143	0.00664165	0.0157769	V14
Zm00001d026448	AP2	162.078	2.99691	0.324125	9.24616	2.33e-20	5.5e-19	V14
Zm00001d043116	AP2	6.62212	-3.82219	1.03269	-3.70119	0.00021459	0.000709073	V14
Zm00001d046621	AP2	36.8778	5.10412	1.41548	3.60593	0.000311034	0.000994187	V14
Zm00001d052405	AP2	30.5031	2.21407	1.02336	2.16352	0.0305011	0.06064	V14
Zm00001d046755	ARR-B	8.48072	4.13071	1.30801	3.15802	0.00158842	0.00436129	V14
Zm00001d001838	B3	105.513	3.65217	0.279682	13.0583	5.7e-39	4.23e-37	V14
Zm00001d004358	B3	39.7489	5.8898	1.35256	4.35456	1.33e-05	5.54e-05	V14
Zm00001d013722	B3	61.6257	2.18463	0.331017	6.59976	4.12e-11	3.78e-10	V14
Zm00001d013723	B3	200.073	10.1975	1.35475	7.52721	5.18e-14	6.56e-13	V14
Zm00001d023446	B3	35.2658	-4.31882	1.28785	-3.35352	0.000797901	0.00234409	V14
Zm00001d030908	B3	6.6946	2.60289	1.15988	2.24412	0.024825	0.0506996	V14
Zm00001d047359	B3	1.78446	-4.18804	1.97344	-2.1222	0.0338207	0.066304	V14
Zm00001d004007	bHLH	32.9798	-5.85744	1.34479	-4.35565	1.33e-05	5.52e-05	V14
Zm00001d004095	bHLH	35.5681	-6.02734	1.08178	-5.57171	2.52e-08	1.6e-07	V14
Zm00001d005841	bHLH	7.82771	-3.06806	1.02459	-2.99442	0.00274967	0.00715955	V14
Zm00001d005919	bHLH	8.07274	-3.88918	1.48472	-2.61946	0.00880684	0.0202684	V14
Zm00001d006110	bHLH	128.25	-2.85731	1.39797	-2.0439	0.0409637	0.0782563	V14
Zm00001d007311	bHLH	290.871	-2.40164	0.397887	-6.03599	1.58e-09	1.19e-08	V14
Zm00001d013370	bHLH	15.0291	3.5673	1.11929	3.18711	0.00143702	0.00398262	V14
Zm00001d016873	bHLH	223.945	-3.23364	0.19593	-16.5041	3.43e-61	6.08e-59	V14
Zm00001d017677	bHLH	316.16	8.23711	1.22093	6.7466	1.51e-11	1.46e-10	V14
Zm00001d021701	bHLH	447.4	12.122	1.18847	10.1997	1.99e-24	6.41e-23	V14
Zm00001d023882	bHLH	4.72925	-2.6549	1.09368	-2.4275	0.0152033	0.0328571	V14
Zm00001d024522	bHLH	181.211	-5.99859	1.04276	-5.75263	8.79e-09	5.95e-08	V14
Zm00001d025141	bHLH	64.4696	-6.08468	1.50668	-4.03847	5.38e-05	0.000200755	V14
Zm00001d027987	bHLH	85.1026	-6.18721	1.06938	-5.78581	7.22e-09	4.93e-08	V14
Zm00001d031167	bHLH	14.581	4.01643	0.710733	5.65111	1.59e-08	1.04e-07	V14
Zm00001d033848	bHLH	114.403	-2.41286	0.257892	-9.35608	8.28e-21	2.04e-19	V14
Zm00001d033957	bHLH	367.408	-2.95465	0.316552	-9.33387	1.02e-20	2.49e-19	V14
Zm00001d037098	bHLH	208.502	2.1313	0.310477	6.8646	6.67e-12	6.69e-11	V14
Zm00001d038612	bHLH	150.21	2.0223	0.298329	6.77876	1.21e-11	1.18e-10	V14
Zm00001d040148	bHLH	101.222	-2.94519	0.539298	-5.46115	4.73e-08	2.89e-07	V14
Zm00001d040186	bHLH	191.895	4.93304	0.875443	5.63491	1.75e-08	1.14e-07	V14
Zm00001d045107	bHLH	5.22309	-2.24236	0.898342	-2.49611	0.0125562	0.0276923	V14
Zm00001d047878	bHLH	19.2563	-4.04126	0.834428	-4.84314	1.28e-06	6.28e-06	V14
Zm00001d047999	bHLH	21.3929	-5.5962	1.26968	-4.40759	1.05e-05	4.44e-05	V14
Zm00001d048309	bHLH	37.8297	-2.86665	1.44115	-1.98914	0.0466856	0.087594	V14
Zm00001d048901	bHLH	344.052	-2.27487	0.227726	-9.98948	1.69e-23	5.1e-22	V14
Zm00001d049870	bHLH	54.4843	4.40133	1.08771	4.0464	5.2e-05	0.000194697	V14
Zm00001d052192	bHLH	177.579	5.04811	1.30543	3.867	0.000110182	0.000386176	V14
Zm00001d005884	bZIP	243.825	-5.48932	0.30748	-17.8526	2.76e-71	6.5e-69	V14
Zm00001d006027	bZIP	4.36688	-3.37426	1.24353	-2.71344	0.00665883	0.0158102	V14
Zm00001d012294	bZIP	295.792	2.57467	0.425847	6.04601	1.48e-09	1.12e-08	V14
Zm00001d012296	bZIP	13.364	3.99797	1.59276	2.51008	0.0120703	0.0267555	V14
Zm00001d012719	bZIP	106.592	-2.49168	1.25805	-1.9806	0.0476367	0.0890956	V14
Zm00001d015743	bZIP	383.158	3.12237	0.763993	4.0869	4.37e-05	0.000165875	V14
Zm00001d017911	bZIP	12.586	3.9499	1.17703	3.35581	0.00079132	0.00232702	V14
Zm00001d020823	bZIP	15.9641	-4.18887	0.620439	-6.75147	1.46e-11	1.41e-10	V14
Zm00001d023424	bZIP	6.06449	7.28945	1.36893	5.32491	1.01e-07	5.88e-07	V14
Zm00001d027461	bZIP	122.708	3.21526	0.796757	4.03543	5.45e-05	0.000203069	V14
Zm00001d031697	bZIP	23.2122	4.40414	1.3025	3.3813	0.000721433	0.00214072	V14
Zm00001d034571	bZIP	24.4818	2.50415	0.531554	4.711	2.47e-06	1.16e-05	V14
Zm00001d037317	bZIP	85.6272	3.65239	1.34502	2.71549	0.00661783	0.0157265	V14
Zm00001d037360	bZIP	11.5889	2.43793	0.69616	3.50197	0.000461831	0.00142546	V14
Zm00001d038296	bZIP	21.1836	-4.59011	0.954566	-4.80858	1.52e-06	7.37e-06	V14
Zm00001d039206	bZIP	3.01802	-3.57465	1.61574	-2.21239	0.0269397	0.0544471	V14
Zm00001d040500	bZIP	13.4802	2.04998	0.71811	2.85468	0.00430797	0.01072	V14
Zm00001d046402	bZIP	84.6838	-3.32574	1.4862	-2.23774	0.0252379	0.0514293	V14
Zm00001d046664	bZIP	14.2988	2.86073	1.04175	2.74608	0.00603118	0.0144635	V14
Zm00001d051739	bZIP	27.2877	-2.11018	0.727634	-2.90006	0.00373092	0.00941537	V14
Zm00001d052543	bZIP	31.8092	2.09992	0.473049	4.43911	9.03e-06	3.87e-05	V14
Zm00001d052717	bZIP	5.26298	3.75871	1.33575	2.81393	0.00489399	0.0120106	V14
Zm00001d002731	C2H2	22.3328	-2.51435	0.439761	-5.71753	1.08e-08	7.21e-08	V14
Zm00001d005837	C2H2	25.8227	-4.88048	1.38739	-3.51774	0.000435242	0.00135123	V14
Zm00001d005871	C2H2	97.7709	2.0688	0.794044	2.6054	0.00917683	0.0210364	V14
Zm00001d006768	C2H2	50.419	3.64393	0.527523	6.90762	4.93e-12	5.04e-11	V14
Zm00001d013208	C2H2	115.102	-2.43104	0.646397	-3.76092	0.000169292	0.000570207	V14
Zm00001d020683	C2H2	94.4689	2.40889	0.560112	4.30073	1.7e-05	6.94e-05	V14
Zm00001d021403	C2H2	267.9	3.9822	0.4231	9.41196	4.87e-21	1.23e-19	V14
Zm00001d024883	C2H2	23.1942	2.87891	1.31967	2.18153	0.0291443	0.0582655	V14
Zm00001d026166	C2H2	254.188	11.3206	1.18496	9.55362	1.25e-21	3.32e-20	V14
Zm00001d026684	C2H2	125.076	5.456	0.525385	10.3848	2.91e-25	1e-23	V14
Zm00001d031759	C2H2	100.389	-3.0705	0.437391	-7.02004	2.22e-12	2.35e-11	V14
Zm00001d039254	C2H2	3.07348	-3.27923	1.60035	-2.04907	0.0404554	0.0774176	V14
Zm00001d042202	C2H2	39.8013	2.06595	0.628514	3.28704	0.00101247	0.00290454	V14
Zm00001d047976	C2H2	106.781	4.39259	0.525576	8.35767	6.4e-17	1.09e-15	V14
Zm00001d008812	C3H Zinc finger	470.312	-3.81673	0.394712	-9.66967	4.06e-22	1.1e-20	V14
Zm00001d033553	C3H Zinc finger	374.614	-2.39799	0.399316	-6.00523	1.91e-09	1.42e-08	V14
Zm00001d049347	CO-like	26.8493	-3.36217	1.52037	-2.21142	0.0270069	0.0545605	V14
Zm00001d018930	CPP	121.261	3.16041	1.42764	2.21374	0.026847	0.0542956	V14
Zm00001d003195	DBB	217.191	-2.14518	0.309878	-6.92265	4.43e-12	4.56e-11	V14
Zm00001d017788	Dof	117.039	2.69129	0.270338	9.95525	2.39e-23	7.11e-22	V14
Zm00001d026096	Dof	162.096	2.21768	0.236107	9.39266	5.85e-21	1.46e-19	V14
Zm00001d026628	Dof	656.273	3.70093	0.534421	6.92512	4.36e-12	4.48e-11	V14
Zm00001d039482	Dof	40.6247	-2.21735	0.531654	-4.17066	3.04e-05	0.000118844	V14
Zm00001d043904	Dof	62.0938	2.51658	0.422066	5.96253	2.48e-09	1.81e-08	V14
Zm00001d051577	Dof	34.0554	-4.3086	1.28662	-3.34878	0.000811686	0.00238064	V14
Zm00001d016907	E2F/DP	197.232	-11.136	1.20371	-9.2514	2.22e-20	5.25e-19	V14
Zm00001d017986	E2F/DP	73.5649	3.0448	1.17893	2.58269	0.00980335	0.0223114	V14
Zm00001d026355	E2F/DP	3.51685	-3.11067	1.22308	-2.5433	0.010981	0.0246767	V14
Zm00001d033566	E2F/DP	146.206	-2.81387	0.477444	-5.89362	3.78e-09	2.69e-08	V14
Zm00001d000339	ERF	353.549	-2.72995	0.409979	-6.65876	2.76e-11	2.59e-10	V14
Zm00001d002762	ERF	176.202	-2.52303	0.502097	-5.025	5.03e-07	2.64e-06	V14
Zm00001d008872	ERF	2.71649	-4.06341	2.05692	-1.97548	0.0482139	0.0900133	V14
Zm00001d009103	ERF	96.652	-2.82874	0.58744	-4.81536	1.47e-06	7.15e-06	V14
Zm00001d012585	ERF	124.748	-2.31055	0.444662	-5.19619	2.03e-07	1.13e-06	V14
Zm00001d016262	ERF	15.44	-2.96914	0.752347	-3.94651	7.93e-05	0.000286423	V14
Zm00001d016616	ERF	6.33627	3.91374	1.34445	2.91104	0.00360232	0.00911681	V14
Zm00001d017462	ERF	56.4015	-3.4222	0.855349	-4.00094	6.31e-05	0.000232341	V14
Zm00001d017477	ERF	6.85216	-4.05225	1.38544	-2.92489	0.00344577	0.00875885	V14
Zm00001d017480	ERF	77.2595	-3.04198	0.660963	-4.60235	4.18e-06	1.89e-05	V14
Zm00001d017591	ERF	49.5942	4.12103	1.10874	3.71687	0.000201705	0.000670243	V14
Zm00001d019475	ERF	5.36548	-5.03612	1.45889	-3.45202	0.000556408	0.00169014	V14
Zm00001d027924	ERF	36.6654	-6.57973	1.0673	-6.16482	7.06e-10	5.59e-09	V14
Zm00001d027928	ERF	3.74191	-4.52176	1.53285	-2.94991	0.00317865	0.00816246	V14
Zm00001d031673	ERF	71.9559	-4.87963	0.652229	-7.48146	7.35e-14	9.14e-13	V14
Zm00001d031796	ERF	10.1399	-4.72953	1.88393	-2.51046	0.0120573	0.0267287	V14
Zm00001d032144	ERF	45.7517	-10.2254	1.28658	-7.94776	1.9e-15	2.81e-14	V14
Zm00001d035835	ERF	22.457	5.12886	1.27343	4.02759	5.64e-05	0.000209493	V14
Zm00001d036298	ERF	305.928	-4.52963	0.323359	-14.0081	1.39e-44	1.39e-42	V14
Zm00001d038584	ERF	3.41756	-3.58654	1.46955	-2.44056	0.0146645	0.0318284	V14
Zm00001d038585	ERF	193.356	-2.67171	0.342163	-7.80831	5.8e-15	8.08e-14	V14
Zm00001d039989	ERF	3553.07	-2.05023	0.123291	-16.6292	4.28e-62	7.82e-60	V14
Zm00001d043205	ERF	366.279	-2.95957	0.345689	-8.56139	1.12e-17	2.06e-16	V14
Zm00001d045204	ERF	69.1295	-5.61114	0.692565	-8.10197	5.41e-16	8.46e-15	V14
Zm00001d049364	ERF	40.0614	-2.47405	0.951541	-2.60004	0.00932127	0.0213367	V14
Zm00001d052152	ERF	54.6535	-3.7475	0.863986	-4.33746	1.44e-05	5.96e-05	V14
Zm00001d026447	ERF/bHLH	209.263	-2.42698	0.318815	-7.6125	2.69e-14	3.5e-13	V14
Zm00001d005087	G2-like	3.84087	-5.5425	1.47085	-3.76824	0.000164402	0.000554731	V14
Zm00001d015226	G2-like	59.8586	-4.51749	0.785343	-5.75225	8.81e-09	5.96e-08	V14
Zm00001d017702	G2-like	8.34515	6.48885	1.27346	5.09544	3.48e-07	1.87e-06	V14
Zm00001d024532	G2-like	42.853	4.1736	0.90066	4.63394	3.59e-06	1.64e-05	V14
Zm00001d030911	G2-like	25.3545	-5.28609	0.947569	-5.57858	2.42e-08	1.54e-07	V14
Zm00001d033310	G2-like	81.2515	-7.12735	1.21793	-5.852	4.86e-09	3.4e-08	V14
Zm00001d034181	G2-like	15.4598	2.90059	0.7685	3.77435	0.000160426	0.000542773	V14
Zm00001d036638	G2-like	15.1495	-2.5848	0.642436	-4.02344	5.74e-05	0.000212985	V14
Zm00001d049511	G2-like	25.0356	3.68221	1.28423	2.86725	0.00414051	0.0103399	V14
Zm00001d009604	GATA	4.2368	3.28765	1.33154	2.46905	0.0135471	0.0296454	V14
Zm00001d010785	GATA	55.2578	-2.62087	1.29404	-2.02534	0.0428323	0.0812749	V14
Zm00001d035234	GeBP	97.9489	-4.9305	0.376505	-13.0955	3.5e-39	2.63e-37	V14
Zm00001d003657	GRAS	26.4781	-7.49504	1.28426	-5.83607	5.34e-09	3.72e-08	V14
Zm00001d009646	GRAS	3.93615	3.37627	1.45584	2.31913	0.0203882	0.0426041	V14
Zm00001d022034	GRAS	4.75117	3.96019	1.38677	2.8557	0.0042942	0.0106895	V14
Zm00001d023248	GRAS	22.8703	-3.12766	0.993339	-3.14863	0.00164038	0.00448801	V14
Zm00001d025133	GRAS	3.89323	3.64911	1.47934	2.46672	0.0136357	0.0298112	V14
Zm00001d033166	GRAS	67.1717	10.2341	1.2081	8.47125	2.43e-17	4.35e-16	V14
Zm00001d035670	GRAS	4.93248	5.02383	1.4144	3.55191	0.000382442	0.00120305	V14
Zm00001d041498	GRAS	5.64484	6.3062	1.43181	4.40435	1.06e-05	4.5e-05	V14
Zm00001d045507	GRAS	161.991	4.87653	1.286	3.792	0.000149439	0.00050861	V14
Zm00001d048600	GRAS	16.1071	4.26455	0.789489	5.40166	6.6e-08	3.95e-07	V14
Zm00001d048601	GRAS	17.0924	2.03736	0.875592	2.32684	0.0199739	0.0418412	V14
Zm00001d015671	HB-other	314.818	-11.849	1.1841	-10.0068	1.42e-23	4.3e-22	V14
Zm00001d038811	HB-PHD	10.5783	-2.72698	1.07861	-2.52824	0.0114637	0.025605	V14
Zm00001d002754	HD-ZIP	180.681	-2.2931	0.295323	-7.76472	8.18e-15	1.12e-13	V14
Zm00001d002799	HD-ZIP	199.808	-4.10837	0.58027	-7.0801	1.44e-12	1.55e-11	V14
Zm00001d004230	HD-ZIP	60.5934	3.4765	0.411946	8.43922	3.19e-17	5.67e-16	V14
Zm00001d005692	HD-ZIP	230.414	3.87853	0.407327	9.52192	1.7e-21	4.45e-20	V14
Zm00001d006195	HD-ZIP	33.314	6.85784	1.36782	5.01371	5.34e-07	2.79e-06	V14
Zm00001d008869	HD-ZIP	250.273	-2.53475	0.358877	-7.06301	1.63e-12	1.75e-11	V14
Zm00001d014628	HD-ZIP	3.62681	-3.89414	1.43208	-2.71922	0.00654364	0.0155698	V14
Zm00001d017422	HD-ZIP	322.986	-6.07202	0.404444	-15.0133	6.01e-51	7.61e-49	V14
Zm00001d026088	HD-ZIP	31.0713	-3.61357	0.580754	-6.22221	4.9e-10	3.95e-09	V14
Zm00001d028129	HD-ZIP	20.6933	-6.30282	1.48586	-4.24185	2.22e-05	8.88e-05	V14
Zm00001d029934	HD-ZIP	102.28	-3.47689	0.782025	-4.44601	8.75e-06	3.76e-05	V14
Zm00001d030069	HD-ZIP	94.0882	2.70579	0.824998	3.27975	0.00103897	0.00297292	V14
Zm00001d030532	HD-ZIP	153.7	2.81729	0.335576	8.3954	4.64e-17	8.06e-16	V14
Zm00001d032681	HD-ZIP	426.286	2.43582	0.188041	12.9537	2.24e-38	1.61e-36	V14
Zm00001d033005	HD-ZIP	514.94	3.27848	0.417984	7.84356	4.38e-15	6.2e-14	V14
Zm00001d044081	HD-ZIP	10.9272	2.67364	0.612544	4.36481	1.27e-05	5.32e-05	V14
Zm00001d050834	HD-ZIP	1.6885	3.38155	1.70995	1.97757	0.0479769	0.0896206	V14
Zm00001d016255	HSF	157.521	-3.03995	0.405898	-7.48945	6.92e-14	8.63e-13	V14
Zm00001d020714	HSF	171.119	-2.96924	0.499375	-5.94591	2.75e-09	2e-08	V14
Zm00001d038746	HSF	30.2059	3.38623	0.674472	5.02056	5.15e-07	2.7e-06	V14
Zm00001d044259	HSF	24.1206	2.94314	0.546971	5.3808	7.42e-08	4.4e-07	V14
Zm00001d046299	HSF	117.864	-3.18269	0.348649	-9.12865	6.94e-20	1.58e-18	V14
Zm00001d006739	LBD	261.923	-2.26241	0.417669	-5.41676	6.07e-08	3.65e-07	V14
Zm00001d010978	LBD	7.50347	2.34576	0.679936	3.44998	0.000560633	0.00170211	V14
Zm00001d013625	LBD	225.025	3.77259	0.623087	6.05467	1.41e-09	1.07e-08	V14
Zm00001d023316	LBD	427.635	2.4036	0.168792	14.24	5.18e-46	5.51e-44	V14
Zm00001d028721	LBD	10.9183	-5.02254	1.63954	-3.06338	0.00218856	0.0058198	V14
Zm00001d042560	LBD	46.8002	-5.99089	0.865425	-6.92249	4.44e-12	4.56e-11	V14
Zm00001d007949	MIKC	269.007	-3.29339	0.194573	-16.9263	2.88e-64	5.5e-62	V14
Zm00001d023955	MIKC	17.6181	-5.9692	1.0837	-5.50815	3.63e-08	2.25e-07	V14
Zm00001d027425	MIKC	537.795	2.52166	0.208611	12.0878	1.22e-33	6.79e-32	V14
Zm00001d034047	MIKC	3.37728	-3.86319	1.76924	-2.18353	0.0289969	0.0580284	V14
Zm00001d042618	MIKC	60.8193	-2.15031	0.376267	-5.71486	1.1e-08	7.32e-08	V14
Zm00001d013259	M-type	35.8718	-2.11379	0.542734	-3.89471	9.83e-05	0.000348319	V14
Zm00001d017932	M-type	50.694	4.27042	0.488391	8.74386	2.25e-18	4.48e-17	V14
Zm00001d018667	M-type	7.31544	-3.40147	1.41079	-2.41103	0.0159074	0.0341973	V14
Zm00001d039913	M-type	49.424	-2.2214	0.44767	-4.96214	6.97e-07	3.57e-06	V14
Zm00001d050897	M-type	81.7978	3.37863	0.382803	8.82604	1.08e-18	2.22e-17	V14
Zm00001d006585	MYB141	31.2027	7.24962	1.06195	6.82669	8.69e-12	8.6e-11	V14
Zm00001d008695	MYB76	18.7618	5.08769	1.29145	3.93952	8.16e-05	0.000293978	V14
Zm00001d010201	MYB	95.4833	-3.73016	0.376515	-9.90708	3.88e-23	1.14e-21	V14
Zm00001d012337	MYB79	174.072	-9.91579	1.18507	-8.36727	5.9e-17	1.01e-15	V14
Zm00001d013164	MYB12	16.1909	-8.01354	1.44191	-5.55759	2.74e-08	1.73e-07	V14
Zm00001d015614	MYB	283.492	-2.04237	0.564334	-3.61908	0.000295649	0.000948935	V14
Zm00001d017243	MYB86	14.5928	-4.81854	1.10767	-4.35017	1.36e-05	5.65e-05	V14
Zm00001d020408	MYB	92.5356	-2.93924	0.39807	-7.38372	1.54e-13	1.84e-12	V14
Zm00001d030644	MYB	15.3807	-2.9934	1.10499	-2.70898	0.00674911	0.0160056	V14
Zm00001d034467	MYB	188.22	3.84624	0.258212	14.8957	3.52e-50	4.31e-48	V14
Zm00001d036551	MYB	277.714	2.1637	0.114858	18.8381	3.68e-79	1.07e-76	V14
Zm00001d037994	MYB119	32.1802	5.12547	0.851543	6.01904	1.75e-09	1.31e-08	V14
Zm00001d038930	MYB130	156.506	-4.83274	0.508384	-9.50607	1.98e-21	5.16e-20	V14
Zm00001d040426	MYB	6.94541	3.14972	1.49429	2.10783	0.0350458	0.0683987	V14
Zm00001d041576	MYB	204.383	2.56718	0.498341	5.15146	2.58e-07	1.42e-06	V14
Zm00001d042665	MYB	68.2763	-4.59474	0.893913	-5.14003	2.75e-07	1.5e-06	V14
Zm00001d046518	MYB	49.4638	8.49197	1.197	7.09438	1.3e-12	1.41e-11	V14
Zm00001d046519	MYB	53.95	8.97184	1.20108	7.46979	8.03e-14	9.93e-13	V14
Zm00001d048647	MYB	43.2865	2.46218	0.67198	3.66407	0.000248239	0.000808495	V14
Zm00001d051788	MYB	211.741	-2.88431	0.353764	-8.15322	3.54e-16	5.66e-15	V14
Zm00001d002545	MYB-related	81.549	-5.88139	0.454152	-12.9503	2.34e-38	1.68e-36	V14
Zm00001d004744	MYB-related	266.63	2.39085	0.377076	6.3405	2.29e-10	1.92e-09	V14
Zm00001d007883	MYB-related	3.231	4.45424	1.62083	2.74812	0.00599386	0.0143866	V14
Zm00001d010087	MYB-related	2.87321	3.87396	1.49113	2.598	0.00937682	0.0214492	V14
Zm00001d017507	MYB-related	3.03785	-3.9173	1.65422	-2.36807	0.0178813	0.0379476	V14
Zm00001d017642	MYB-related	31.1695	-4.63965	0.6884	-6.73976	1.59e-11	1.52e-10	V14
Zm00001d032024	MYB-related	200.147	-4.49868	0.717236	-6.27224	3.56e-10	2.91e-09	V14
Zm00001d032194	MYB-related	41.5482	-2.83884	1.38094	-2.05573	0.0398083	0.0764123	V14
Zm00001d038288	MYB-related	5.05776	-4.12626	1.10362	-3.73886	0.00018486	0.000618223	V14
Zm00001d038338	MYB-related	313.912	-2.30249	0.332616	-6.92235	4.44e-12	4.56e-11	V14
Zm00001d040621	MYB-related	233.527	2.57898	1.12689	2.28859	0.0221033	0.0457617	V14
Zm00001d043968	MYB-related	83.3034	3.55571	0.740867	4.79938	1.59e-06	7.7e-06	V14
Zm00001d049319	MYB-related	13.2285	2.14368	0.63728	3.3638	0.00076877	0.00226801	V14
Zm00001d049543	MYB-related	1354.72	4.88266	0.191267	25.528	9.64e-144	1.16e-140	V14
Zm00001d051480	MYB-related	7.52943	7.03292	1.29251	5.44127	5.29e-08	3.2e-07	V14
Zm00001d002285	NAC	13.3364	5.14802	1.00645	5.11502	3.14e-07	1.7e-06	V14
Zm00001d003293	NAC	13.2811	-2.45094	0.657165	-3.72956	0.000191815	0.000639781	V14
Zm00001d005028	NAC	58.5199	2.46941	0.498174	4.95693	7.16e-07	3.66e-06	V14
Zm00001d006053	NAC	17.3806	2.49987	0.850561	2.93908	0.00329186	0.00841161	V14
Zm00001d009244	NAC	25.6907	2.6587	0.542307	4.90256	9.46e-07	4.75e-06	V14
Zm00001d010239	NAC	20.4121	-2.27164	0.645458	-3.51942	0.00043249	0.00134379	V14
Zm00001d011555	NAC1	11.65	6.40323	1.3098	4.88871	1.01e-06	5.07e-06	V14
Zm00001d013151	NAC74	30.7162	6.52698	1.31448	4.96546	6.85e-07	3.52e-06	V14
Zm00001d016950	NAC	106.129	-5.42466	0.858673	-6.31748	2.66e-10	2.21e-09	V14
Zm00001d021424	NAC121	40.8457	-7.26972	1.23463	-5.88819	3.9e-09	2.77e-08	V14
Zm00001d022517	NAC	65.3366	-2.05246	0.643622	-3.18892	0.00142806	0.00395922	V14
Zm00001d023294	NAC25	41.7966	-7.02451	1.55332	-4.52225	6.12e-06	2.7e-05	V14
Zm00001d028178	NAC	3.70684	-3.16208	1.22353	-2.58439	0.00975513	0.0222235	V14
Zm00001d028999	NAC	30.8075	2.7411	0.772359	3.549	0.000386694	0.0012154	V14
Zm00001d030023	NAC	21.4254	2.87617	0.935083	3.07585	0.00209905	0.00560404	V14
Zm00001d032182	NAC	3.26743	-5.04972	1.67629	-3.01244	0.00259155	0.00678549	V14
Zm00001d034277	NAC	32.1029	3.7497	0.951456	3.94101	8.11e-05	0.000292476	V14
Zm00001d034984	NAC	9.00631	-5.15053	1.35659	-3.79668	0.00014665	0.000500149	V14
Zm00001d038227	NAC	2320.21	2.46455	0.110099	22.3848	5.53e-111	3.27e-108	V14
Zm00001d041791	NAC84	24.1105	-7.96483	1.22398	-6.50732	7.65e-11	6.79e-10	V14
Zm00001d048044	NAC	23.564	5.0808	1.26904	4.00366	6.24e-05	0.00022991	V14
Zm00001d049678	NAC	107.17	2.93202	0.584911	5.01276	5.37e-07	2.8e-06	V14
Zm00001d050893	NAC	28.2451	-3.11074	1.25847	-2.47184	0.0134421	0.0294412	V14
Zm00001d042196	NF-YB	17.5483	7.01038	1.24188	5.64499	1.65e-08	1.08e-07	V14
Zm00001d028432	NF-YC	415.439	-2.74299	0.657526	-4.17167	3.02e-05	0.000118348	V14
Zm00001d039581	NF-YC	40.7309	3.05437	0.832409	3.66932	0.000243198	0.000793683	V14
Zm00001d006293	Nin-like	209.141	2.20509	0.26645	8.27582	1.28e-16	2.12e-15	V14
Zm00001d053437	Nin-like	3.76761	-5.98536	1.72622	-3.46732	0.000525671	0.0016034	V14
Zm00001d043782	RAV	94.1043	2.29579	0.498671	4.60382	4.15e-06	1.88e-05	V14
Zm00001d014762	SRS	83.4426	2.60437	1.18945	2.18956	0.0285565	0.0572574	V14
Zm00001d038081	SRS	86.6331	3.71593	0.425594	8.73116	2.52e-18	5e-17	V14
Zm00001d053208	SRS	17.8513	-2.84768	1.44983	-1.96415	0.0495129	0.0921133	V14
Zm00001d016298	TALE	180.989	4.47731	0.388331	11.5296	9.36e-31	4.46e-29	V14
Zm00001d035907	TALE	371.692	2.25942	0.37881	5.96454	2.45e-09	1.79e-08	V14
Zm00001d046223	TALE	291.879	-2.17864	0.36702	-5.93602	2.92e-09	2.11e-08	V14
Zm00001d005737	TCP	18.0131	-3.78602	0.785174	-4.82188	1.42e-06	6.93e-06	V14
Zm00001d008919	TCP	17.877	-4.52832	1.27999	-3.53779	0.000403486	0.00126187	V14
Zm00001d010730	TCP	18.112	5.92917	1.38135	4.29229	1.77e-05	7.19e-05	V14
Zm00001d012725	TCP	25.9846	-3.86251	1.33251	-2.89867	0.00374751	0.00945172	V14
Zm00001d043368	TCP	48.4667	3.4656	1.5973	2.16966	0.0300325	0.0598624	V14
Zm00001d051216	TCP	78.1646	-2.60836	0.855041	-3.05057	0.00228411	0.0060536	V14
Zm00001d017420	Trihelix	61.3551	3.4829	0.786862	4.42631	9.59e-06	4.09e-05	V14
Zm00001d031391	Trihelix	4.94126	3.64186	1.50577	2.4186	0.0155804	0.0335854	V14
Zm00001d035457	Trihelix	35.1904	2.06184	0.544016	3.79003	0.00015063	0.000512216	V14
Zm00001d042917	Trihelix	20.8433	2.22646	0.960382	2.31831	0.0204325	0.042679	V14
Zm00001d051316	Trihelix	157.981	2.28593	0.419235	5.45262	4.96e-08	3.02e-07	V14
Zm00001d005057	WRKY	47.4306	3.62945	0.951457	3.81463	0.000136388	0.000468491	V14
Zm00001d005749	WRKY	57.9403	6.49296	1.29192	5.02581	5.01e-07	2.63e-06	V14
Zm00001d007329	WRKY	14.7586	-2.95775	1.02414	-2.88804	0.00387654	0.00973723	V14
Zm00001d008793	WRKY	5.20211	-7.25477	1.72358	-4.20914	2.56e-05	0.000101656	V14
Zm00001d009939	WRKY	310.017	-3.99331	0.591627	-6.74971	1.48e-11	1.43e-10	V14
Zm00001d011133	WRKY	28.3305	-2.81674	0.786039	-3.58346	0.000339071	0.00107537	V14
Zm00001d011496	WRKY	26.945	-2.42629	0.876959	-2.76671	0.00566248	0.0136707	V14
Zm00001d011527	WRKY	51.6214	-2.75141	0.612644	-4.49104	7.09e-06	3.1e-05	V14
Zm00001d012482	WRKY	17.883	-2.89923	1.06838	-2.71366	0.00665438	0.0158021	V14
Zm00001d012507	WRKY	5.68096	3.72757	1.03481	3.60217	0.000315573	0.00100763	V14
Zm00001d013709	WRKY	454.761	2.45801	0.51038	4.81605	1.46e-06	7.13e-06	V14
Zm00001d015515	WRKY	328.458	-2.17523	0.640829	-3.39439	0.000687813	0.00204903	V14
Zm00001d020492	WRKY	123.275	3.15986	0.954118	3.31182	0.000926924	0.00268415	V14
Zm00001d020495	WRKY	150.241	6.57791	1.527	4.30773	1.65e-05	6.74e-05	V14
Zm00001d022437	WRKY	51.5396	-2.20506	1.01391	-2.1748	0.0296449	0.0591484	V14
Zm00001d023336	WRKY	11.6499	2.24835	0.745428	3.01619	0.00255972	0.00671321	V14
Zm00001d023615	WRKY	1018.17	2.06142	0.345093	5.97352	2.32e-09	1.7e-08	V14
Zm00001d024323	WRKY	11.8082	5.88079	1.24799	4.7122	2.45e-06	1.15e-05	V14
Zm00001d028962	WRKY	160.495	-5.91963	0.495808	-11.9393	7.38e-33	3.94e-31	V14
Zm00001d029564	WRKY	62.7815	3.5275	0.361573	9.75598	1.74e-22	4.87e-21	V14
Zm00001d037054	WRKY	5.22803	-4.2	1.29452	-3.24444	0.00117683	0.00332354	V14
Zm00001d037607	WRKY	155.43	-2.564	0.532803	-4.81228	1.49e-06	7.26e-06	V14
Zm00001d038451	WRKY	15.339	-2.8225	1.07478	-2.62613	0.00863624	0.019932	V14
Zm00001d039032	WRKY	5.83933	-2.07909	1.02314	-2.03207	0.0421469	0.0801358	V14
Zm00001d039044	WRKY	2.49733	-4.29742	1.62134	-2.65053	0.00803653	0.01872	V14
Zm00001d039531	WRKY	4.67101	-3.5579	1.29463	-2.74819	0.00599254	0.0143846	V14
Zm00001d039532	WRKY	10.7723	-2.40783	0.827226	-2.91073	0.00360587	0.00912426	V14
Zm00001d040554	WRKY	44.3596	-2.51775	0.691042	-3.64341	0.000269051	0.000870424	V14
Zm00001d043062	WRKY	81.7499	4.86525	0.847383	5.7415	9.38e-09	6.31e-08	V14
Zm00001d044162	WRKY	20.1746	4.74122	1.63554	2.89887	0.00374511	0.00944657	V14
Zm00001d051328	WRKY	135.826	-3.28979	0.36725	-8.9579	3.31e-19	7.13e-18	V14
Zm00001d052847	WRKY	55.1104	2.57912	0.334795	7.70358	1.32e-14	1.77e-13	V14
Zm00001d028216	YABBY	2.38537	-3.43721	1.52518	-2.25364	0.0242185	0.049619	V14
Zm00001d032502	YABBY	3.41907	-4.97769	1.60658	-3.09831	0.00194629	0.00523282	V14
Zm00001d003645	ZF-HD	8.37022	-3.45219	1.45794	-2.36786	0.0178911	0.0379636	V14
Zm00001d020459	ZF-HD	10.2171	6.81959	1.34657	5.0644	4.1e-07	2.18e-06	V14
Zm00001d039116	ZF-HD	16.0603	5.01003	1.32812	3.77228	0.000161763	0.000546743	V14
Zm00001d049000	ZF-HD	15.8892	-2.86054	1.41561	-2.02072	0.043309	0.0820968	V14
