# Supplementary material for: Comparative transcriptome analysis reveals potential regulatory genes involved in the development and strength formation of maize stalks
Source: BMC Plant Biol. 2025 Mar 1;25:272. doi: 10.1186/s12870-025-06276-5 (PMC11871777; doi:10.1186/s12870-025-06276-5)
Supplement: Supplementary file 11 — Supplementary Material 11 [file 12870_2025_6276_MOESM11_ESM.xls]

## Sheet: sheet1
Table S5. List of differentially expressed genes (DEGs) in the phenylpropanoid biosynthesis pathway at the V10 stage.
gene_id	description
Zm00001d010924	Peroxidase 64
Zm00001d002898	Peroxidase 12
Zm00001d008299	peroxidase 72
Zm00001d013862	cytochrome P450 superfamily protein
Zm00001d030199	Peroxidase 15 precursor
Zm00001d016471	trans-cinnamate 4-monooxygenase
Zm00001d017279	phenylalanine ammonia-lyase
Zm00001d045101	Cinnamoyl-CoA reductase 1
Zm00001d020528	Hydroxycinnamoyl transferase 4-like
Zm00001d012510	?trans-cinnamate 4-monooxygenase
Zm00001d045092	hydroxycinnamoyl transferase 4
Zm00001d044339	cytosolic aldehyde dehydrogenase RF2C
Zm00001d040702	peroxidase
Zm00001d015459	4-coumarate-CoA ligase 1
Zm00001d037547	peroxidase 3
Zm00001d049541	catechol-O-methyltransferase
Zm00001d052335	Peroxidase 67
Zm00001d030220	monoglyceride lipase
Zm00001d032854	Peroxidase 59
Zm00001d009858	putative cytochrome P450 superfamily protein
Zm00001d025774	Peroxidase superfamily protein
Zm00001d024752	Peroxidase 64
Zm00001d004459	Peroxidase superfamily protein
Zm00001d004459	Peroxidase superfamily protein
Zm00001d033055	4-coumarate-CoA ligase-like 1
Zm00001d032148	anthranilate N-benzoyltransferase protein 1
Zm00001d014606	peroxidase 45
Zm00001d008898	peroxidase 68
Zm00001d052336	Peroxidase 4
Zm00001d036933	aldehyde dehydrogenase family 2 member C4
Zm00001d009373	peroxidase 72
Zm00001d024751	peroxidase 5
Zm00001d039840	putrescine hydroxycinnamoyl transferase 1
Zm00001d041827	peroxidase 43
Zm00001d043938	peroxidase 19
Zm00001d018620	Peroxidase 1
Zm00001d050417	cinnamoyl-CoA reductase 1
Zm00001d004443	putative cinnamyl-alcohol dehydrogenase family protein
Zm00001d024314	putative cinnamyl-alcohol dehydrogenase family protein
Zm00001d051166	phenylalanine ammonia-lyase
Zm00001d036835	Peroxidase 4
Zm00001d035055	peroxidase 47
Zm00001d028347	peroxidase A2
Zm00001d032467	cytochrome P450 84A1
Zm00001d053619	phenylalanine ammonia-lyase
