# Supplementary material for: Comparative transcriptome analysis reveals potential regulatory genes involved in the development and strength formation of maize stalks
Source: BMC Plant Biol. 2025 Mar 1;25:272. doi: 10.1186/s12870-025-06276-5 (PMC11871777; doi:10.1186/s12870-025-06276-5)
Supplement: Supplementary file 12 — Supplementary Material 12 [file 12870_2025_6276_MOESM12_ESM.xls]

## Sheet: sheet1
Table S6. List of differentially expressed genes (DEGs) between CML323vsW22 at V8 stage.
Name	baseMean	log2FoldChange	lfcSE	stat	pvalue	padj
Zm00001d022360	367.871	-26.0544	2.19115	-11.8907	1.32e-32	8.93e-31
Zm00001d025382	118.733	-24.5808	1.99441	-12.3249	6.65e-35	5.04e-33
Zm00001d049731	1120.4	-14.0266	1.18155	-11.8713	1.67e-32	1.12e-30
Zm00001d041553	324.79	-13.7549	1.21744	-11.2982	1.34e-29	7.87e-28
Zm00001d036227	568.472	-13.5461	1.18405	-11.4404	2.63e-30	1.6e-28
Zm00001d034043	498.401	-13.2581	1.18259	-11.211	3.6e-29	2.06e-27
Zm00001d048743	743.547	-13.1401	1.18133	-11.1231	9.68e-29	5.39e-27
Zm00001d011601	1753.06	-12.9136	1.02434	-12.6068	1.94e-36	1.56e-34
Zm00001d039640	341.162	-12.3677	1.18621	-10.4262	1.88e-25	8.64e-24
Zm00001d016122	323.405	-12.3218	1.18185	-10.4258	1.89e-25	8.66e-24
Zm00001d013228	296.184	-12.2917	1.18572	-10.3664	3.52e-25	1.58e-23
Zm00001d024000	1433.18	-12.2881	1.07574	-11.4229	3.21e-30	1.95e-28
Zm00001d024505	293.048	-12.2151	1.20105	-10.1703	2.69e-24	1.16e-22
Zm00001d043151	333.846	-12.1381	1.18292	-10.2611	1.06e-24	4.65e-23
Zm00001d035619	58.7648	-12.0343	1.26192	-9.53653	1.48e-21	5.29e-20
Zm00001d014515	164.403	-12.0101	1.20094	-10.0007	1.51e-23	6.18e-22
Zm00001d053657	248.497	-11.9238	1.18477	-10.0642	7.95e-24	3.32e-22
Zm00001d015611	146.158	-11.8807	1.19287	-9.95972	2.29e-23	9.22e-22
Zm00001d047387	198.214	-11.7524	1.18814	-9.89145	4.53e-23	1.8e-21
Zm00001d033323	264.832	-11.7291	1.18315	-9.91348	3.64e-23	1.46e-21
Zm00001d028083	255.968	-11.7239	1.21522	-9.64756	5.03e-22	1.88e-20
Zm00001d030761	481.875	-11.7158	1.18814	-9.86069	6.16e-23	2.42e-21
Zm00001d017521	204.859	-11.6811	1.19216	-9.79828	1.15e-22	4.43e-21
Zm00001d003140	115.706	-11.6625	1.3464	-8.66203	4.63e-18	1.25e-16
Zm00001d008953	204.91	-11.6285	1.18344	-9.826	8.7e-23	3.39e-21
Zm00001d010619	132.043	-11.5953	1.18695	-9.76895	1.53e-22	5.88e-21
Zm00001d024227	167.963	-11.594	1.24307	-9.32685	1.09e-20	3.68e-19
Zm00001d016529	116.167	-11.5074	1.19296	-9.64615	5.1e-22	1.9e-20
Zm00001d010554	314.148	-11.4558	1.19813	-9.56136	1.16e-21	4.21e-20
Zm00001d009547	254.468	-11.4364	1.18346	-9.66355	4.31e-22	1.61e-20
Zm00001d001926	237.845	-11.394	1.18644	-9.6035	7.73e-22	2.83e-20
Zm00001d009054	224.956	-11.3736	1.18277	-9.61608	6.84e-22	2.51e-20
Zm00001d025389	130.73	-11.3365	1.18705	-9.55015	1.3e-21	4.66e-20
Zm00001d052507	156.109	-11.265	1.18771	-9.48465	2.43e-21	8.56e-20
Zm00001d022528	143.03	-11.2645	1.18829	-9.47962	2.55e-21	8.97e-20
Zm00001d043415	80.0867	-11.2607	1.21292	-9.28396	1.63e-20	5.44e-19
Zm00001d049673	85.736	-11.1836	1.1907	-9.39249	5.86e-21	2.02e-19
Zm00001d049999	90.9479	-11.1766	1.19164	-9.37912	6.65e-21	2.28e-19
Zm00001d035617	31.4807	-11.1465	4.14971	-2.6861	0.00722921	0.0246446
Zm00001d014739	1228.18	-11.1395	0.651768	-17.0912	1.73e-65	3.16e-63
Zm00001d012337	174.072	-11.1274	1.18425	-9.39623	5.66e-21	1.95e-19
Zm00001d025365	79.3864	-11.021	1.19075	-9.25554	2.13e-20	7.05e-19
Zm00001d043740	40.9689	-11.0198	1.43406	-7.68434	1.54e-14	2.98e-13
Zm00001d033237	125.284	-10.9854	1.18326	-9.28401	1.63e-20	5.44e-19
Zm00001d008397	1028.82	-10.9794	1.20841	-9.08585	1.03e-19	3.23e-18
Zm00001d021150	241.101	-10.9276	1.19808	-9.12094	7.45e-20	2.37e-18
Zm00001d029114	100.242	-10.9062	1.19117	-9.15586	5.39e-20	1.73e-18
Zm00001d000364	316.924	-10.8442	1.18701	-9.13573	6.5e-20	2.07e-18
Zm00001d019992	276.21	-10.8309	1.18846	-9.11337	7.99e-20	2.53e-18
Zm00001d013167	231.953	-10.7939	1.19038	-9.06761	1.22e-19	3.8e-18
Zm00001d050937	138.862	-10.7813	1.1949	-9.02279	1.83e-19	5.59e-18
Zm00001d048502	140.288	-10.7749	1.18937	-9.05938	1.31e-19	4.08e-18
Zm00001d014618	89.6503	-10.7703	1.20142	-8.9646	3.11e-19	9.36e-18
Zm00001d036866	74.5846	-10.7694	1.20357	-8.94787	3.62e-19	1.08e-17
Zm00001d046465	92.4807	-10.7172	1.18534	-9.0415	1.55e-19	4.76e-18
Zm00001d007430	79.1247	-10.6749	1.20352	-8.86975	7.33e-19	2.15e-17
Zm00001d048694	323.385	-10.6635	1.2173	-8.75996	1.95e-18	5.51e-17
Zm00001d011873	112.732	-10.6432	1.18653	-8.97005	2.96e-19	8.93e-18
Zm00001d015671	314.818	-10.5944	1.18428	-8.9458	3.69e-19	1.1e-17
Zm00001d007253	97.5159	-10.5223	1.18899	-8.8498	8.77e-19	2.54e-17
Zm00001d011508	446.646	-10.5044	1.3419	-7.828	4.96e-15	1.02e-13
Zm00001d000083	227.068	-10.5028	1.18495	-8.86355	7.75e-19	2.26e-17
Zm00001d010739	123.602	-10.497	1.18731	-8.84101	9.49e-19	2.74e-17
Zm00001d033135	125.638	-10.4836	1.20119	-8.72767	2.6e-18	7.26e-17
Zm00001d051265	77.0532	-10.455	1.18775	-8.80235	1.34e-18	3.82e-17
Zm00001d024652	173.789	-10.439	1.19219	-8.75617	2.02e-18	5.68e-17
Zm00001d002043	150.895	-10.435	1.1872	-8.78957	1.5e-18	4.27e-17
Zm00001d027568	202.388	-10.4239	1.19025	-8.75774	1.99e-18	5.61e-17
Zm00001d005842	124.351	-10.4061	1.18894	-8.75242	2.09e-18	5.87e-17
Zm00001d037923	55.0419	-10.391	1.19382	-8.70403	3.2e-18	8.83e-17
Zm00001d053285	76.3523	-10.3458	1.18792	-8.70917	3.06e-18	8.48e-17
Zm00001d052183	36.7333	-10.3281	1.22331	-8.44274	3.1e-17	7.8e-16
Zm00001d003758	48.3049	-10.3255	1.19342	-8.652	5.06e-18	1.36e-16
Zm00001d002533	211.891	-10.3057	1.18843	-8.67172	4.26e-18	1.16e-16
Zm00001d049253	978.944	-10.2836	1.03174	-9.96731	2.12e-23	8.56e-22
Zm00001d004137	94.2647	-10.2796	1.18932	-8.64328	5.46e-18	1.47e-16
Zm00001d030992	46.4399	-10.2749	1.23162	-8.34264	7.26e-17	1.77e-15
Zm00001d040971	62.5023	-10.2439	1.19582	-8.56641	1.07e-17	2.81e-16
Zm00001d030902	505.065	-10.223	1.03707	-9.85757	6.36e-23	2.49e-21
Zm00001d023601	51.6462	-10.2076	1.23219	-8.28412	1.19e-16	2.84e-15
Zm00001d039713	147.48	-10.1892	1.20058	-8.48694	2.12e-17	5.41e-16
Zm00001d043673	47.6206	-10.1486	1.1997	-8.45934	2.69e-17	6.81e-16
Zm00001d029163	36.1771	-10.1291	1.3217	-7.66369	1.81e-14	3.47e-13
Zm00001d031509	15.8031	-10.0855	1.92501	-5.23922	1.61e-07	1.39e-06
Zm00001d048305	648.918	-10.0839	0.839558	-12.0109	3.11e-33	2.19e-31
Zm00001d046197	22.7572	-10.0573	1.24217	-8.09657	5.65e-16	1.27e-14
Zm00001d017209	766.337	-10.0452	1.21601	-8.26076	1.45e-16	3.44e-15
Zm00001d004115	50.3884	-10.0378	1.19485	-8.40082	4.43e-17	1.11e-15
Zm00001d049358	64.1681	-10.0325	1.18839	-8.4421	3.12e-17	7.83e-16
Zm00001d035013	459.724	-10.0104	1.19896	-8.34922	6.87e-17	1.68e-15
Zm00001d007084	740.361	-10.0093	0.431284	-23.2081	3.78e-119	2.1e-116
Zm00001d051118	64.1031	-9.97443	1.19858	-8.32187	8.66e-17	2.09e-15
Zm00001d031685	778.881	-9.9634	0.727582	-13.6938	1.11e-42	1.1e-40
Zm00001d004588	45.3753	-9.95566	1.18757	-8.38325	5.15e-17	1.28e-15
Zm00001d051463	133.703	-9.90236	1.18564	-8.35194	6.72e-17	1.64e-15
Zm00001d021082	22.2044	-9.89701	1.24457	-7.95212	1.83e-15	3.92e-14
Zm00001d041649	801.253	-9.88844	0.599028	-16.5075	3.24e-61	5.52e-59
Zm00001d007854	146.937	-9.88649	1.18544	-8.33993	7.43e-17	1.81e-15
Zm00001d047592	466.133	-9.84182	0.725881	-13.5585	7.06e-42	6.89e-40
Zm00001d050279	232.593	-9.81908	1.19784	-8.19734	2.46e-16	5.74e-15
Zm00001d015025	174.578	-9.75372	1.24481	-7.83553	4.67e-15	9.59e-14
Zm00001d034041	41.521	-9.75166	1.19932	-8.13102	4.26e-16	9.67e-15
Zm00001d033767	46.4249	-9.75154	1.21431	-8.0305	9.71e-16	2.12e-14
Zm00001d021149	66.2886	-9.74924	1.19883	-8.13228	4.21e-16	9.59e-15
Zm00001d010155	41.1003	-9.72904	1.20196	-8.0943	5.76e-16	1.29e-14
Zm00001d048928	39.4789	-9.72671	1.20032	-8.1034	5.34e-16	1.2e-14
Zm00001d041265	423.634	-9.69757	1.19521	-8.11369	4.91e-16	1.11e-14
Zm00001d007903	59.5276	-9.69074	1.19247	-8.1266	4.41e-16	9.99e-15
Zm00001d029480	29.4905	-9.68705	1.1986	-8.08198	6.37e-16	1.42e-14
Zm00001d031352	1020.22	-9.68634	0.600513	-16.1301	1.57e-58	2.4e-56
Zm00001d009609	40.6516	-9.60361	1.19919	-8.0084	1.16e-15	2.53e-14
Zm00001d048665	158.011	-9.6033	1.18443	-8.10795	5.15e-16	1.16e-14
Zm00001d010553	35.4195	-9.56245	1.20923	-7.90789	2.62e-15	5.54e-14
Zm00001d018925	668.036	-9.53572	0.463138	-20.5894	3.42e-94	1.17e-91
Zm00001d030812	24.7813	-9.52885	1.21303	-7.85542	3.98e-15	8.24e-14
Zm00001d034040	65.5672	-9.52149	1.1923	-7.98581	1.4e-15	3.02e-14
Zm00001d018546	98.8146	-9.47361	1.18576	-7.98949	1.35e-15	2.93e-14
Zm00001d015591	90.7469	-9.45171	1.18788	-7.95681	1.77e-15	3.78e-14
Zm00001d036513	138.85	-9.44962	1.18741	-7.95815	1.75e-15	3.75e-14
Zm00001d006336	376.719	-9.41838	0.735272	-12.8094	1.45e-37	1.21e-35
Zm00001d021734	47.8725	-9.41779	1.19546	-7.87797	3.33e-15	6.96e-14
Zm00001d010577	66.9028	-9.38644	1.18976	-7.88937	3.04e-15	6.39e-14
Zm00001d042560	46.8002	-9.37375	1.1997	-7.81343	5.57e-15	1.13e-13
Zm00001d035463	27.5004	-9.34444	1.1966	-7.80916	5.76e-15	1.17e-13
Zm00001d030809	54.8778	-9.34262	1.19024	-7.84933	4.18e-15	8.65e-14
Zm00001d019354	108.693	-9.34169	1.18834	-7.8611	3.81e-15	7.9e-14
Zm00001d025392	131.285	-9.33669	0.845827	-11.0385	2.49e-28	1.35e-26
Zm00001d031395	42.7015	-9.33405	1.27287	-7.33308	2.25e-13	3.79e-12
Zm00001d028382	26.5569	-9.32198	1.20356	-7.74533	9.53e-15	1.88e-13
Zm00001d025599	113.251	-9.3184	1.2006	-7.76143	8.4e-15	1.67e-13
Zm00001d007921	503.639	-9.31807	1.19594	-7.79143	6.63e-15	1.33e-13
Zm00001d035984	115.895	-9.28589	1.18497	-7.83639	4.64e-15	9.53e-14
Zm00001d019793	106.289	-9.27605	1.19666	-7.75161	9.07e-15	1.8e-13
Zm00001d030879	35.0156	-9.27397	1.2004	-7.72576	1.11e-14	2.18e-13
Zm00001d040396	54.9284	-9.2681	1.23972	-7.47599	7.66e-14	1.37e-12
Zm00001d045048	20.2761	-9.2203	3.45185	-2.67111	0.00755998	0.025618
Zm00001d016448	31.3872	-9.21627	1.20277	-7.66252	1.82e-14	3.49e-13
Zm00001d031037	31.2851	-9.18617	1.21034	-7.58977	3.2e-14	5.96e-13
Zm00001d018893	876.554	-9.17371	0.499837	-18.3534	3.1e-75	7.42e-73
Zm00001d002483	222.061	-9.15675	0.7328	-12.4956	7.89e-36	6.28e-34
Zm00001d053053	27.521	-9.11763	1.20473	-7.56819	3.78e-14	6.97e-13
Zm00001d010516	42.3878	-9.1147	1.20232	-7.5809	3.43e-14	6.36e-13
Zm00001d045045	43.8946	-9.11093	1.23727	-7.36375	1.79e-13	3.04e-12
Zm00001d003783	20.7385	-9.10726	1.22476	-7.43595	1.04e-13	1.81e-12
Zm00001d036915	27.2007	-9.10324	1.20149	-7.57665	3.55e-14	6.55e-13
Zm00001d023647	35.4034	-9.09386	1.19628	-7.60177	2.92e-14	5.46e-13
Zm00001d048939	122.047	-9.09236	1.19538	-7.60627	2.82e-14	5.29e-13
Zm00001d048433	73.8809	-9.08609	1.19773	-7.58607	3.3e-14	6.13e-13
Zm00001d011848	39.4441	-9.06673	1.20351	-7.53357	4.94e-14	8.93e-13
Zm00001d019387	108.962	-9.05532	1.20168	-7.53558	4.86e-14	8.81e-13
Zm00001d037501	130.965	-9.04658	1.19514	-7.56949	3.75e-14	6.9e-13
Zm00001d035070	102.302	-9.03478	1.1958	-7.5554	4.18e-14	7.62e-13
Zm00001d041361	30.6157	-9.03435	1.2156	-7.432	1.07e-13	1.86e-12
Zm00001d028489	28.4329	-9.01122	1.21133	-7.43911	1.01e-13	1.77e-12
Zm00001d031241	47.6677	-9.00549	1.21081	-7.43759	1.03e-13	1.79e-12
Zm00001d047311	51.5966	-8.97251	1.19985	-7.47801	7.55e-14	1.35e-12
Zm00001d029486	128.105	-8.92537	1.03253	-8.64414	5.42e-18	1.46e-16
Zm00001d051332	21.3199	-8.91288	1.20187	-7.41582	1.21e-13	2.09e-12
Zm00001d046706	61.5261	-8.91146	1.1916	-7.47858	7.51e-14	1.34e-12
Zm00001d019356	80.9268	-8.89877	1.20049	-7.41264	1.24e-13	2.13e-12
Zm00001d038017	39.9866	-8.8934	1.22085	-7.2846	3.23e-13	5.37e-12
Zm00001d036179	51.2139	-8.85826	1.19251	-7.42824	1.1e-13	1.91e-12
Zm00001d037148	44.1282	-8.84566	1.22233	-7.23674	4.6e-13	7.54e-12
Zm00001d031407	35.8959	-8.84503	1.23709	-7.14987	8.69e-13	1.39e-11
Zm00001d005583	45.0231	-8.84173	1.19733	-7.38453	1.53e-13	2.61e-12
Zm00001d029481	21.6805	-8.8326	1.23124	-7.17377	7.3e-13	1.17e-11
Zm00001d031381	32.2239	-8.80914	1.29257	-6.81521	9.41e-12	1.36e-10
Zm00001d018915	33.1485	-8.80184	1.21721	-7.23114	4.79e-13	7.84e-12
Zm00001d000279	3349.43	-8.78591	1.30965	-6.7086	1.97e-11	2.73e-10
Zm00001d048961	51.2884	-8.77207	1.21057	-7.24623	4.29e-13	7.05e-12
Zm00001d039544	23.73	-8.75964	1.20312	-7.28075	3.32e-13	5.51e-12
Zm00001d015834	29.7152	-8.73237	1.19342	-7.31711	2.53e-13	4.25e-12
Zm00001d005815	44.8239	-8.72713	1.20378	-7.24976	4.18e-13	6.87e-12
Zm00001d027794	273.883	-8.71761	0.556267	-15.6716	2.36e-55	3.27e-53
Zm00001d011126	33.3872	-8.70458	1.21097	-7.1881	6.57e-13	1.06e-11
Zm00001d017181	63.6942	-8.70434	1.19844	-7.26306	3.78e-13	6.25e-12
Zm00001d031051	16.9046	-8.70262	1.20608	-7.21565	5.37e-13	8.73e-12
Zm00001d021728	423.466	-8.68257	0.383238	-22.6558	1.22e-113	5.9e-111
Zm00001d008889	33.5294	-8.67567	1.2007	-7.2255	4.99e-13	8.16e-12
Zm00001d037400	23.1469	-8.67433	1.22678	-7.07082	1.54e-12	2.41e-11
Zm00001d008747	17.9964	-8.66803	1.25167	-6.92516	4.35e-12	6.51e-11
Zm00001d007743	123.754	-8.66291	1.20422	-7.19382	6.3e-13	1.02e-11
Zm00001d011522	62.3698	-8.64959	1.03645	-8.34536	7.1e-17	1.73e-15
Zm00001d016679	2333.28	-8.64385	0.353831	-24.4293	8.35e-132	5.72e-129
Zm00001d043141	96.6271	-8.63454	0.861881	-10.0183	1.27e-23	5.18e-22
Zm00001d020187	31.4809	-8.61899	1.19933	-7.18648	6.65e-13	1.07e-11
Zm00001d032692	364.358	-8.61352	0.855652	-10.0666	7.76e-24	3.25e-22
Zm00001d039831	61.8414	-8.59027	1.20073	-7.15422	8.42e-13	1.34e-11
Zm00001d005018	175.133	-8.57339	0.706646	-12.1325	7.1e-34	5.23e-32
Zm00001d047688	12.3348	-8.57241	1.25817	-6.8134	9.53e-12	1.38e-10
Zm00001d009512	1951.35	-8.56312	0.249276	-34.3519	1.32e-258	3.53e-255
Zm00001d002379	351.934	-8.55082	0.528129	-16.1908	5.86e-59	9.13e-57
Zm00001d020413	244.712	-8.53977	0.746358	-11.4419	2.58e-30	1.58e-28
Zm00001d046235	17.2461	-8.53921	1.23094	-6.93717	4e-12	6.01e-11
Zm00001d015219	23.8519	-8.50457	1.22929	-6.91829	4.57e-12	6.82e-11
Zm00001d010896	14.7858	-8.49279	1.24338	-6.8304	8.47e-12	1.23e-10
Zm00001d049990	7.8357	-8.46998	1.49674	-5.65894	1.52e-08	1.51e-07
Zm00001d016238	306.266	-8.45056	0.56541	-14.9459	1.66e-50	2.05e-48
Zm00001d008844	83.4985	-8.4503	1.20744	-6.99855	2.59e-12	3.96e-11
Zm00001d029891	50.009	-8.44684	1.45826	-5.7924	6.94e-09	7.16e-08
Zm00001d016319	15.2839	-8.43243	1.2338	-6.83453	8.23e-12	1.2e-10
Zm00001d011874	10.3918	-8.41442	1.23392	-6.81923	9.15e-12	1.33e-10
Zm00001d028567	252.202	-8.41328	1.21848	-6.90473	5.03e-12	7.47e-11
Zm00001d048686	77.2063	-8.40701	1.19753	-7.02031	2.21e-12	3.41e-11
Zm00001d024017	20.1103	-8.40395	1.20914	-6.95037	3.64e-12	5.51e-11
Zm00001d041300	46.2014	-8.40345	1.20517	-6.97284	3.11e-12	4.73e-11
Zm00001d012706	21.6921	-8.38623	1.2246	-6.84815	7.48e-12	1.09e-10
Zm00001d031372	25.2015	-8.38259	1.31417	-6.37861	1.79e-10	2.22e-09
Zm00001d034903	35.0477	-8.32828	1.20925	-6.88714	5.69e-12	8.43e-11
Zm00001d035172	123.899	-8.32277	1.20002	-6.93552	4.05e-12	6.07e-11
Zm00001d031469	15.2136	-8.32051	1.22365	-6.79975	1.05e-11	1.5e-10
Zm00001d004183	40.7197	-8.31928	1.21462	-6.84929	7.42e-12	1.09e-10
Zm00001d050829	18.3057	-8.30739	1.22429	-6.78549	1.16e-11	1.65e-10
Zm00001d049404	19.061	-8.30685	1.22206	-6.79743	1.07e-11	1.53e-10
Zm00001d045504	44.4949	-8.29487	1.19838	-6.92174	4.46e-12	6.66e-11
Zm00001d021148	16.1225	-8.28742	1.22469	-6.76693	1.32e-11	1.86e-10
Zm00001d031384	33.2274	-8.28551	1.26353	-6.55745	5.47e-11	7.22e-10
Zm00001d037904	24.4262	-8.28505	1.22436	-6.76685	1.32e-11	1.86e-10
Zm00001d018317	21.4632	-8.2769	1.2138	-6.81898	9.17e-12	1.33e-10
Zm00001d032391	12.2197	-8.2689	1.251	-6.60982	3.85e-11	5.17e-10
Zm00001d031519	15.7214	-8.25859	1.2232	-6.75162	1.46e-11	2.05e-10
Zm00001d031239	445.879	-8.24837	0.617164	-13.365	9.69e-41	9e-39
Zm00001d051104	84.1721	-8.23856	0.744114	-11.0716	1.72e-28	9.46e-27
Zm00001d037652	17.0371	-8.23555	1.28179	-6.42502	1.32e-10	1.67e-09
Zm00001d018655	11.8411	-8.22671	1.24309	-6.61794	3.64e-11	4.91e-10
Zm00001d013213	27.9321	-8.21968	1.20536	-6.8193	9.15e-12	1.33e-10
Zm00001d031173	23.2462	-8.18512	1.23403	-6.63282	3.29e-11	4.46e-10
Zm00001d040223	70.8563	-8.1748	0.849242	-9.626	6.21e-22	2.3e-20
Zm00001d037443	4.87808	-8.15338	2.91786	-2.7943	0.0052012	0.018558
Zm00001d052277	104.943	-8.14802	0.913487	-8.91969	4.68e-19	1.39e-17
Zm00001d005246	81.0367	-8.14695	1.20612	-6.75466	1.43e-11	2.01e-10
Zm00001d029510	24.7765	-8.14137	1.20014	-6.78369	1.17e-11	1.67e-10
Zm00001d010768	16.9795	-8.13906	1.23581	-6.58603	4.52e-11	6e-10
Zm00001d044052	122.558	-8.13669	0.741883	-10.9676	5.47e-28	2.9e-26
Zm00001d033901	24.2763	-8.12312	1.21612	-6.67955	2.4e-11	3.3e-10
Zm00001d030503	10.6307	-8.10849	1.24511	-6.51228	7.4e-11	9.6e-10
Zm00001d006483	103.059	-8.10668	1.20063	-6.75201	1.46e-11	2.05e-10
Zm00001d000306	19.3689	-8.10519	1.19949	-6.75718	1.41e-11	1.98e-10
Zm00001d033698	23.136	-8.09906	1.22226	-6.6263	3.44e-11	4.65e-10
Zm00001d002202	71.2977	-8.08384	1.20759	-6.69418	2.17e-11	3e-10
Zm00001d043340	11.0759	-8.07372	1.50366	-5.36938	7.9e-08	7.09e-07
Zm00001d046505	10.7625	-8.06936	1.30828	-6.1679	6.92e-10	8.05e-09
Zm00001d030034	398.658	-8.068	0.398072	-20.2677	2.48e-91	7.78e-89
Zm00001d050601	15.4854	-8.05492	1.2817	-6.28457	3.29e-10	3.98e-09
Zm00001d053853	114.953	-8.0514	0.684118	-11.769	5.64e-32	3.72e-30
Zm00001d033972	48.5817	-8.03737	1.61015	-4.99169	5.99e-07	4.73e-06
Zm00001d025836	9.50325	-8.03393	1.60924	-4.99236	5.96e-07	4.72e-06
Zm00001d027918	195.391	-8.02827	0.647108	-12.4064	2.41e-35	1.88e-33
Zm00001d024138	23.181	-8.02788	1.20321	-6.67206	2.52e-11	3.46e-10
Zm00001d039388	12.5817	-8.02702	1.2566	-6.38789	1.68e-10	2.1e-09
Zm00001d015482	27.1386	-7.98956	1.21833	-6.5578	5.46e-11	7.2e-10
Zm00001d008630	22.7975	-7.9621	1.22941	-6.47638	9.39e-11	1.21e-09
Zm00001d053742	53.5624	-7.95992	1.211	-6.57304	4.93e-11	6.52e-10
Zm00001d015532	46.468	-7.95828	1.23149	-6.46231	1.03e-10	1.32e-09
Zm00001d053767	38.8726	-7.94852	1.21972	-6.5167	7.19e-11	9.33e-10
Zm00001d009835	16.9931	-7.93919	1.26522	-6.27497	3.5e-10	4.21e-09
Zm00001d036846	49.358	-7.93111	2.89609	-2.73856	0.00617091	0.0215481
Zm00001d019253	238.213	-7.92516	0.468202	-16.9268	2.86e-64	5.16e-62
Zm00001d005540	32.3377	-7.92107	1.2334	-6.42215	1.34e-10	1.7e-09
Zm00001d033355	70.0776	-7.91988	1.22482	-6.46617	1.01e-10	1.29e-09
Zm00001d011853	67.323	-7.91875	1.72371	-4.594	4.35e-06	3e-05
Zm00001d024733	15.1772	-7.91062	1.24106	-6.37409	1.84e-10	2.29e-09
Zm00001d021694	7.7755	-7.89947	1.28064	-6.16835	6.9e-10	8.03e-09
Zm00001d010765	6.18769	-7.87606	1.4319	-5.50041	3.79e-08	3.57e-07
Zm00001d014050	25.6863	-7.87482	1.22578	-6.42432	1.32e-10	1.67e-09
Zm00001d047934	777.343	-7.87253	1.47684	-5.33067	9.78e-08	8.63e-07
Zm00001d050841	20.5176	-7.85212	1.23766	-6.34433	2.23e-10	2.75e-09
Zm00001d005101	29.9577	-7.83591	1.21157	-6.46758	9.96e-11	1.27e-09
Zm00001d030370	279.775	-7.83247	0.524485	-14.9336	1.99e-50	2.44e-48
Zm00001d005148	64.5305	-7.8244	1.65883	-4.71682	2.4e-06	1.72e-05
Zm00001d010151	155.626	-7.81369	0.581728	-13.4319	3.93e-41	3.75e-39
Zm00001d014401	87.2998	-7.81332	0.740766	-10.5476	5.21e-26	2.5e-24
Zm00001d029237	3551.95	-7.81129	0.170707	-45.7585	0	0
Zm00001d050083	91.7276	-7.80925	0.859482	-9.08599	1.03e-19	3.23e-18
Zm00001d027924	36.6654	-7.80559	1.22153	-6.39	1.66e-10	2.07e-09
Zm00001d049837	18.3891	-7.80243	1.20672	-6.46583	1.01e-10	1.29e-09
Zm00001d052822	9.49763	-7.78118	1.25073	-6.2213	4.93e-10	5.86e-09
Zm00001d049911	77.2797	-7.7679	0.844536	-9.19782	3.65e-20	1.18e-18
Zm00001d013393	98.9823	-7.76755	0.748391	-10.379	3.09e-25	1.4e-23
Zm00001d028876	56.5268	-7.7675	1.20394	-6.45176	1.11e-10	1.41e-09
Zm00001d011183	12024.2	-7.76208	0.704597	-11.0163	3.19e-28	1.71e-26
Zm00001d050186	26.8475	-7.76065	1.21475	-6.38866	1.67e-10	2.09e-09
Zm00001d017433	68.473	-7.75485	1.03871	-7.46584	8.28e-14	1.47e-12
Zm00001d016467	15.9445	-7.7489	1.22589	-6.32102	2.6e-10	3.17e-09
Zm00001d017562	16.7521	-7.72968	1.24612	-6.20298	5.54e-10	6.54e-09
Zm00001d019612	33.4476	-7.7256	1.20394	-6.41691	1.39e-10	1.75e-09
Zm00001d049480	315.834	-7.71121	0.39467	-19.5384	5.18e-85	1.48e-82
Zm00001d036669	8.88743	-7.7049	1.24899	-6.16889	6.88e-10	8.01e-09
Zm00001d005608	12.2767	-7.69283	1.23721	-6.21789	5.04e-10	5.97e-09
Zm00001d042835	14.6462	-7.68891	1.29704	-5.92805	3.07e-09	3.3e-08
Zm00001d009260	77.7034	-7.6471	0.750981	-10.1828	2.37e-24	1.02e-22
Zm00001d034411	32.6833	-7.64608	1.2097	-6.32065	2.6e-10	3.18e-09
Zm00001d045959	27.4217	-7.63633	1.05699	-7.2246	5.03e-13	8.2e-12
Zm00001d049194	9.10093	-7.63369	1.22754	-6.2187	5.01e-10	5.95e-09
Zm00001d013125	659.985	-7.62224	0.32659	-23.3389	1.79e-120	1.03e-117
Zm00001d048207	13.9282	-7.62194	1.28893	-5.91339	3.35e-09	3.6e-08
Zm00001d042092	78.106	-7.61495	1.19896	-6.35131	2.13e-10	2.63e-09
Zm00001d008632	159.894	-7.60858	0.465069	-16.3601	3.68e-60	6.13e-58
Zm00001d012767	18.8805	-7.60349	1.21662	-6.24969	4.11e-10	4.92e-09
Zm00001d010780	13.0957	-7.60209	1.2176	-6.2435	4.28e-10	5.11e-09
Zm00001d030906	9.81131	-7.59824	1.25203	-6.06875	1.29e-09	1.45e-08
Zm00001d053398	361.406	-7.59546	0.309237	-24.562	3.22e-133	2.26e-130
Zm00001d005737	18.0131	-7.56786	1.21221	-6.24304	4.29e-10	5.12e-09
Zm00001d035885	25.3549	-7.55277	1.22345	-6.17334	6.69e-10	7.81e-09
Zm00001d042150	21.5772	-7.52794	1.23069	-6.11685	9.54e-10	1.09e-08
Zm00001d010019	7.67056	-7.52376	1.26421	-5.95136	2.66e-09	2.89e-08
Zm00001d044456	53.966	-7.51463	2.29986	-3.26743	0.0010853	0.00469681
Zm00001d007814	17.8314	-7.5034	1.2141	-6.18021	6.4e-10	7.49e-09
Zm00001d049265	580.481	-7.49101	0.500217	-14.9755	1.06e-50	1.32e-48
Zm00001d002203	32.6179	-7.48357	1.2205	-6.13156	8.7e-10	1e-08
Zm00001d029137	38.6801	-7.47998	1.20632	-6.20066	5.62e-10	6.63e-09
Zm00001d005779	2214.88	-7.47392	0.208615	-35.8264	4.28e-281	1.8e-277
Zm00001d050274	21.5477	-7.47004	1.2236	-6.10496	1.03e-09	1.17e-08
Zm00001d007516	14.9816	-7.46006	1.2345	-6.04296	1.51e-09	1.69e-08
Zm00001d005946	4.62437	-7.4488	2.08926	-3.56529	0.00036346	0.00175728
Zm00001d000086	43.2611	-7.43522	1.21206	-6.13438	8.55e-10	9.86e-09
Zm00001d040563	199.255	-7.42741	0.407944	-18.2069	4.55e-74	1.05e-71
Zm00001d022023	14.6125	-7.42027	1.23726	-5.99736	2.01e-09	2.21e-08
Zm00001d039554	7.02477	-7.41865	1.23791	-5.99289	2.06e-09	2.27e-08
Zm00001d053803	25.2116	-7.37941	1.21019	-6.09772	1.08e-09	1.22e-08
Zm00001d007257	30.6357	-7.37885	1.24699	-5.91734	3.27e-09	3.51e-08
Zm00001d050673	131.887	-7.37555	0.48953	-15.0666	2.69e-51	3.42e-49
Zm00001d010771	4.02679	-7.37333	1.68445	-4.3773	1.2e-05	7.74e-05
Zm00001d020554	58.38	-7.37088	1.22868	-5.99904	1.98e-09	2.19e-08
Zm00001d039133	77.2283	-7.36357	0.693557	-10.6171	2.48e-26	1.21e-24
Zm00001d022437	51.5396	-7.35638	1.34329	-5.47638	4.34e-08	4.05e-07
Zm00001d043142	4.69796	-7.35614	1.30164	-5.65144	1.59e-08	1.57e-07
Zm00001d027862	20.108	-7.34671	1.24416	-5.90493	3.53e-09	3.77e-08
Zm00001d028904	10.7985	-7.34341	1.22723	-5.98374	2.18e-09	2.39e-08
Zm00001d013386	20.9991	-7.32201	1.2795	-5.72255	1.05e-08	1.06e-07
Zm00001d030559	15.6719	-7.29969	1.23118	-5.92901	3.05e-09	3.28e-08
Zm00001d016012	22.855	-7.29777	1.23051	-5.93068	3.02e-09	3.25e-08
Zm00001d014460	428.096	-7.29586	0.317509	-22.9785	7.66e-117	4.03e-114
Zm00001d023900	7.92437	-7.29454	1.27655	-5.71425	1.1e-08	1.11e-07
Zm00001d019496	13.5761	-7.28663	1.22857	-5.93099	3.01e-09	3.25e-08
Zm00001d042209	5.28376	-7.28305	1.79056	-4.06747	4.75e-05	0.000275778
Zm00001d050667	5.06953	-7.26935	1.52905	-4.75416	1.99e-06	1.46e-05
Zm00001d018250	59.6977	-7.2601	0.860967	-8.43249	3.38e-17	8.48e-16
Zm00001d021833	21.8701	-7.25226	1.23583	-5.86831	4.4e-09	4.64e-08
Zm00001d041650	16.5938	-7.24402	1.24213	-5.83193	5.48e-09	5.71e-08
Zm00001d021568	14.9668	-7.24056	1.31005	-5.52694	3.26e-08	3.1e-07
Zm00001d034904	21.5341	-7.2335	1.23024	-5.87974	4.11e-09	4.35e-08
Zm00001d049195	14.3655	-7.22852	1.22279	-5.91148	3.39e-09	3.64e-08
Zm00001d038426	51.4412	-7.21733	1.07145	-6.73603	1.63e-11	2.28e-10
Zm00001d026266	27.7698	-7.21691	1.2376	-5.8314	5.5e-09	5.73e-08
Zm00001d021733	16.9329	-7.20313	1.24828	-5.77046	7.91e-09	8.1e-08
Zm00001d002164	880.362	-7.19784	0.251936	-28.5702	1.58e-179	2.21e-176
Zm00001d030096	34.4441	-7.18675	1.21271	-5.92621	3.1e-09	3.33e-08
Zm00001d023517	6.22992	-7.18311	1.29121	-5.56308	2.65e-08	2.55e-07
Zm00001d034412	14.1831	-7.17328	1.23818	-5.79341	6.9e-09	7.12e-08
Zm00001d025519	40.9704	-7.17138	1.10827	-6.47082	9.75e-11	1.25e-09
Zm00001d007801	182.211	-7.16792	0.586585	-12.2198	2.44e-34	1.82e-32
Zm00001d048742	15.4241	-7.16731	1.24533	-5.75537	8.65e-09	8.82e-08
Zm00001d045190	162.874	-7.1643	1.31974	-5.42856	5.68e-08	5.22e-07
Zm00001d026325	7.18171	-7.15598	1.26423	-5.66033	1.51e-08	1.5e-07
Zm00001d023574	12.2568	-7.15011	1.27116	-5.62486	1.86e-08	1.82e-07
Zm00001d033530	43.6308	-7.14996	1.20969	-5.91055	3.41e-09	3.65e-08
Zm00001d029959	9.49641	-7.14317	2.19233	-3.25825	0.00112103	0.00483861
Zm00001d028333	17.1216	-7.13725	1.24545	-5.73064	1e-08	1.01e-07
Zm00001d039405	98.7968	-7.13095	1.07595	-6.62757	3.41e-11	4.62e-10
Zm00001d029313	248.72	-7.12469	1.21998	-5.83998	5.22e-09	5.46e-08
Zm00001d029219	30.3421	-7.12359	1.0494	-6.78823	1.14e-11	1.62e-10
Zm00001d002208	478.334	-7.11218	0.738888	-9.62553	6.24e-22	2.3e-20
Zm00001d020403	71.2134	-7.09732	1.39693	-5.08067	3.76e-07	3.07e-06
Zm00001d042402	9.41781	-7.09674	1.22991	-5.77012	7.92e-09	8.12e-08
Zm00001d037310	11.114	-7.09238	1.26208	-5.61961	1.91e-08	1.87e-07
Zm00001d008466	67.3802	-7.08078	1.22359	-5.78691	7.17e-09	7.38e-08
Zm00001d039132	12.1056	-7.07998	1.25225	-5.65383	1.57e-08	1.55e-07
Zm00001d004146	10.0963	-7.07994	1.25347	-5.64828	1.62e-08	1.6e-07
Zm00001d050635	81.3594	-7.07467	1.23686	-5.71986	1.07e-08	1.08e-07
Zm00001d043254	172.742	-7.0702	0.395299	-17.8857	1.52e-71	3.35e-69
Zm00001d030991	9.62396	-7.06547	1.41816	-4.98214	6.29e-07	4.95e-06
Zm00001d033783	18.0548	-7.0652	1.23891	-5.70277	1.18e-08	1.18e-07
Zm00001d025349	12.8036	-7.06296	1.23539	-5.71718	1.08e-08	1.09e-07
Zm00001d006854	33.7256	-7.05745	1.21631	-5.80235	6.54e-09	6.77e-08
Zm00001d021914	26.0618	-7.05297	1.20936	-5.83197	5.48e-09	5.71e-08
Zm00001d047327	25.7798	-7.04951	1.1014	-6.40048	1.55e-10	1.94e-09
Zm00001d025480	8.57438	-7.03727	1.32033	-5.32995	9.82e-08	8.66e-07
Zm00001d044204	7.68421	-7.03578	1.25954	-5.58597	2.32e-08	2.25e-07
Zm00001d028803	8.32934	-7.02878	2.42615	-2.8971	0.00376635	0.0139874
Zm00001d028646	12.4444	-7.02248	1.24077	-5.65979	1.52e-08	1.5e-07
Zm00001d049899	6.18749	-7.01736	1.28117	-5.47729	4.32e-08	4.03e-07
Zm00001d036129	9.74649	-7.01695	1.2853	-5.4594	4.78e-08	4.43e-07
Zm00001d017535	7.76172	-7.00975	1.72794	-4.05671	4.98e-05	0.000287543
Zm00001d051127	5.26118	-7.0076	1.33469	-5.25036	1.52e-07	1.31e-06
Zm00001d026019	7.12776	-7.00142	1.34245	-5.21539	1.83e-07	1.56e-06
Zm00001d008768	21.6709	-6.98567	2.25716	-3.09489	0.00196886	0.0079844
Zm00001d016757	7.91585	-6.97783	1.31226	-5.31739	1.05e-07	9.24e-07
Zm00001d039684	15.3251	-6.9738	1.32752	-5.25325	1.49e-07	1.29e-06
Zm00001d043980	4.33286	-6.97026	1.26507	-5.50978	3.59e-08	3.39e-07
Zm00001d046179	9.93894	-6.96923	1.24748	-5.58664	2.32e-08	2.24e-07
Zm00001d035018	51.4447	-6.9454	1.24549	-5.57645	2.45e-08	2.37e-07
Zm00001d051252	15.3169	-6.94434	1.32089	-5.25733	1.46e-07	1.26e-06
Zm00001d003982	50.2035	-6.93675	0.75847	-9.14571	5.92e-20	1.89e-18
Zm00001d019692	12.6017	-6.9237	1.22968	-5.63048	1.8e-08	1.76e-07
Zm00001d034213	13.5728	-6.90176	1.31371	-5.25363	1.49e-07	1.29e-06
Zm00001d020760	20.4492	-6.90128	1.26384	-5.46058	4.75e-08	4.4e-07
Zm00001d037660	19.8638	-6.90067	1.2714	-5.4276	5.71e-08	5.25e-07
Zm00001d024016	223.731	-6.89884	0.491942	-14.0237	1.12e-44	1.2e-42
Zm00001d028822	5.89212	-6.89358	1.39711	-4.93417	8.05e-07	6.25e-06
Zm00001d024428	13.6482	-6.89336	1.22438	-5.63007	1.8e-08	1.77e-07
Zm00001d013387	6.92822	-6.88002	1.2423	-5.53813	3.06e-08	2.92e-07
Zm00001d008435	16.1978	-6.86924	1.37928	-4.98031	6.35e-07	5e-06
Zm00001d006152	8.11627	-6.861	1.2713	-5.39685	6.78e-08	6.15e-07
Zm00001d049347	26.8493	-6.81203	1.40759	-4.83951	1.3e-06	9.81e-06
Zm00001d038364	12.0894	-6.81084	1.84809	-3.68534	0.000228394	0.00115507
Zm00001d020148	23.9335	-6.81025	1.30555	-5.21639	1.82e-07	1.56e-06
Zm00001d031351	13.701	-6.80928	1.31212	-5.18951	2.11e-07	1.78e-06
Zm00001d034967	9.02362	-6.80603	1.30492	-5.21566	1.83e-07	1.56e-06
Zm00001d010390	6.85759	-6.80413	1.27363	-5.34231	9.18e-08	8.14e-07
Zm00001d047352	46.9183	-6.80044	0.853404	-7.9686	1.6e-15	3.45e-14
Zm00001d018314	5.93253	-6.79975	2.10059	-3.23706	0.00120767	0.00517017
Zm00001d036613	17.5201	-6.787	1.36978	-4.95481	7.24e-07	5.65e-06
Zm00001d026707	6.73757	-6.78377	1.29564	-5.23584	1.64e-07	1.41e-06
Zm00001d042542	32.8815	-6.78313	1.22486	-5.53788	3.06e-08	2.92e-07
Zm00001d048726	23.1067	-6.76793	1.08115	-6.25995	3.85e-10	4.62e-09
Zm00001d022605	10.093	-6.76636	1.23345	-5.4857	4.12e-08	3.86e-07
Zm00001d044656	18.8477	-6.7663	1.3202	-5.12519	2.97e-07	2.47e-06
Zm00001d039647	199.804	-6.7538	1.33264	-5.06799	4.02e-07	3.27e-06
Zm00001d045188	208.473	-6.74646	0.91816	-7.3478	2.01e-13	3.41e-12
Zm00001d033616	1329.81	-6.74259	0.184943	-36.4577	5.2e-291	3.06e-287
Zm00001d028965	412.351	-6.74241	0.389026	-17.3315	2.72e-67	5.27e-65
Zm00001d005375	12.502	-6.72638	1.34928	-4.98515	6.19e-07	4.88e-06
Zm00001d017290	4.74297	-6.72582	1.28962	-5.21534	1.83e-07	1.56e-06
Zm00001d044569	9.88479	-6.72561	1.29402	-5.19746	2.02e-07	1.71e-06
Zm00001d013503	80.5534	-6.72388	0.670943	-10.0215	1.23e-23	5.02e-22
Zm00001d012386	123.216	-6.69747	0.867833	-7.71747	1.19e-14	2.32e-13
Zm00001d015849	6.07192	-6.69636	1.36084	-4.92076	8.62e-07	6.66e-06
Zm00001d024003	10.2159	-6.69354	1.12188	-5.96638	2.43e-09	2.65e-08
Zm00001d010510	10.2895	-6.69085	1.23987	-5.39641	6.8e-08	6.17e-07
Zm00001d009498	10.164	-6.67845	1.27953	-5.21945	1.79e-07	1.53e-06
Zm00001d031366	39.2948	-6.65991	1.08169	-6.15693	7.42e-10	8.62e-09
Zm00001d007367	10.5983	-6.65742	1.28499	-5.1809	2.21e-07	1.86e-06
Zm00001d032969	19.1217	-6.65692	2.31286	-2.87822	0.00399929	0.0147447
Zm00001d017416	162.628	-6.65516	0.643507	-10.342	4.55e-25	2.03e-23
Zm00001d008986	4.11365	-6.6317	1.37339	-4.8287	1.37e-06	1.03e-05
Zm00001d014415	22.0741	-6.61863	1.04768	-6.3174	2.66e-10	3.25e-09
Zm00001d025554	51.3256	-6.60526	1.24237	-5.31664	1.06e-07	9.28e-07
Zm00001d027380	10.0688	-6.58355	1.40545	-4.68429	2.81e-06	2e-05
Zm00001d050758	11.2883	-6.56899	1.2259	-5.35851	8.39e-08	7.5e-07
Zm00001d020507	6.90405	-6.56236	1.28193	-5.11913	3.07e-07	2.54e-06
Zm00001d024811	13.8195	-6.56094	1.25586	-5.22426	1.75e-07	1.5e-06
Zm00001d040947	83.1859	-6.55825	0.623677	-10.5154	7.33e-26	3.45e-24
Zm00001d045919	286.454	-6.5488	1.50195	-4.36019	1.3e-05	8.33e-05
Zm00001d026023	4.16619	-6.54637	1.34861	-4.85418	1.21e-06	9.15e-06
Zm00001d008456	27.8635	-6.53435	0.766051	-8.52991	1.46e-17	3.8e-16
Zm00001d024435	10.8895	-6.51313	1.2745	-5.11036	3.22e-07	2.65e-06
Zm00001d045034	5.50718	-6.49975	1.40955	-4.61123	4e-06	2.78e-05
Zm00001d032446	4.92588	-6.47715	1.37276	-4.71834	2.38e-06	1.71e-05
Zm00001d023232	3.10453	-6.47095	1.6669	-3.88202	0.000103593	0.000560992
Zm00001d010704	61.0124	-6.46626	0.752993	-8.58741	8.89e-18	2.35e-16
Zm00001d033593	8.20461	-6.46166	1.34117	-4.81794	1.45e-06	1.08e-05
Zm00001d040325	2.8927	-6.45837	2.12532	-3.03878	0.00237538	0.00940128
Zm00001d047930	211.412	-6.45458	2.04476	-3.15664	0.00159596	0.00661052
Zm00001d046824	47.9419	-6.44368	0.781148	-8.24899	1.6e-16	3.79e-15
Zm00001d033769	23.1383	-6.43568	1.23538	-5.20947	1.89e-07	1.61e-06
Zm00001d029908	27.4752	-6.43485	1.05709	-6.08733	1.15e-09	1.3e-08
Zm00001d019901	23.0165	-6.43076	0.879564	-7.31131	2.65e-13	4.43e-12
Zm00001d007655	100.993	-6.42476	0.533333	-12.0464	2.03e-33	1.44e-31
Zm00001d035647	5.09594	-6.42116	1.24342	-5.16409	2.42e-07	2.03e-06
Zm00001d002228	44.27	-6.42046	1.23927	-5.18083	2.21e-07	1.86e-06
Zm00001d010154	7.55098	-6.42018	1.32876	-4.8317	1.35e-06	1.02e-05
Zm00001d025806	12.6276	-6.41191	1.27297	-5.03697	4.73e-07	3.8e-06
Zm00001d036747	11.3223	-6.41165	1.24717	-5.14096	2.73e-07	2.28e-06
Zm00001d031900	2.89163	-6.40722	1.79398	-3.5715	0.000354942	0.00171948
Zm00001d007605	14.837	-6.40612	0.92307	-6.94002	3.92e-12	5.9e-11
Zm00001d027675	142.203	-6.39873	0.548582	-11.6641	1.94e-31	1.24e-29
Zm00001d019821	15.5391	-6.39829	1.26236	-5.0685	4.01e-07	3.26e-06
Zm00001d008810	8.06226	-6.38369	1.26073	-5.06349	4.12e-07	3.34e-06
Zm00001d025593	18.9652	-6.38264	1.2318	-5.18156	2.2e-07	1.85e-06
Zm00001d015817	166.518	-6.37555	0.578931	-11.0126	3.32e-28	1.78e-26
Zm00001d021528	101.804	-6.37036	0.7003	-9.09661	9.32e-20	2.95e-18
Zm00001d030198	12.6733	-6.36293	1.06258	-5.9882	2.12e-09	2.33e-08
Zm00001d052347	9.54164	-6.34945	1.32369	-4.79678	1.61e-06	1.2e-05
Zm00001d002758	150.413	-6.34683	0.422995	-15.0045	6.86e-51	8.64e-49
Zm00001d036664	6.98615	-6.33908	3.19642	-1.98318	0.0473472	0.119582
Zm00001d004815	17.3969	-6.32555	1.26701	-4.99249	5.96e-07	4.72e-06
Zm00001d035538	10.4155	-6.30436	1.26287	-4.99211	5.97e-07	4.72e-06
Zm00001d014591	3.80807	-6.30239	1.32668	-4.75049	2.03e-06	1.48e-05
Zm00001d005949	3.91376	-6.29843	1.32317	-4.76012	1.93e-06	1.42e-05
Zm00001d047386	23.9704	-6.28803	0.891997	-7.04939	1.8e-12	2.79e-11
Zm00001d019389	14.806	-6.27696	1.23804	-5.07008	3.98e-07	3.24e-06
Zm00001d030380	28.9018	-6.27213	0.76083	-8.2438	1.67e-16	3.94e-15
Zm00001d016331	14.9051	-6.27095	1.23411	-5.08134	3.75e-07	3.06e-06
Zm00001d018091	2.87625	-6.26609	1.51959	-4.12355	3.73e-05	0.000220878
Zm00001d013140	28.4306	-6.26301	1.24195	-5.0429	4.59e-07	3.69e-06
Zm00001d008185	31.1759	-6.25464	1.24696	-5.01591	5.28e-07	4.21e-06
Zm00001d051749	1090.69	-6.25119	0.559634	-11.1701	5.71e-29	3.23e-27
Zm00001d027538	9.40021	-6.23107	1.27606	-4.88306	1.04e-06	7.96e-06
Zm00001d051693	36.6904	-6.2019	1.43518	-4.32134	1.55e-05	9.81e-05
Zm00001d051246	5.59449	-6.19941	1.23055	-5.03792	4.71e-07	3.79e-06
Zm00001d045677	13.1658	-6.17936	1.2314	-5.01816	5.22e-07	4.16e-06
Zm00001d048929	8.04226	-6.17451	1.22917	-5.0233	5.08e-07	4.06e-06
Zm00001d033227	6.64792	-6.17061	1.35749	-4.54559	5.48e-06	3.72e-05
Zm00001d009576	14.0722	-6.16886	1.232	-5.00719	5.52e-07	4.39e-06
Zm00001d034810	573.153	-6.16085	0.254085	-24.2473	7.07e-130	4.73e-127
Zm00001d035570	147.958	-6.15716	0.562884	-10.9386	7.54e-28	3.98e-26
Zm00001d028740	12.197	-6.14937	1.33215	-4.61612	3.91e-06	2.72e-05
Zm00001d027912	10.449	-6.14367	1.29692	-4.73714	2.17e-06	1.57e-05
Zm00001d017661	6.3275	-6.14256	1.37299	-4.47386	7.68e-06	5.12e-05
Zm00001d015445	352.943	-6.14222	0.220502	-27.8556	9.21e-171	1.18e-167
Zm00001d045135	3.22934	-6.13164	1.44503	-4.24326	2.2e-05	0.000135744
Zm00001d036575	9.82931	-6.10844	1.28665	-4.74755	2.06e-06	1.5e-05
Zm00001d029716	769.696	-6.10759	0.787797	-7.75275	8.99e-15	1.78e-13
Zm00001d030575	7.48827	-6.06255	1.3071	-4.63816	3.52e-06	2.46e-05
Zm00001d037012	5.12362	-6.05668	1.632	-3.71119	0.000206283	0.00105246
Zm00001d032269	334.733	-6.04792	0.290651	-20.8082	3.65e-96	1.33e-93
Zm00001d022091	3.6305	-6.04388	1.40721	-4.29495	1.75e-05	0.000109573
Zm00001d035174	27.843	-6.03947	1.27128	-4.7507	2.03e-06	1.48e-05
Zm00001d046662	6.40492	-6.03801	1.39104	-4.34064	1.42e-05	9.06e-05
Zm00001d009641	13.1138	-6.02248	1.11297	-5.41117	6.26e-08	5.72e-07
Zm00001d042255	3.99608	-6.01769	1.56759	-3.83881	0.000123632	0.000660283
Zm00001d040708	4.90186	-6.01396	1.36688	-4.39979	1.08e-05	7.04e-05
Zm00001d013199	104.188	-6.00287	0.626173	-9.58661	9.1e-22	3.32e-20
Zm00001d003619	110.639	-5.993	0.501663	-11.9463	6.79e-33	4.66e-31
Zm00001d020712	13.6165	-5.99298	1.27144	-4.71354	2.43e-06	1.75e-05
Zm00001d016091	125.162	-5.99068	0.536172	-11.1731	5.52e-29	3.13e-27
Zm00001d046726	52.1145	-5.98951	0.755329	-7.92967	2.2e-15	4.67e-14
Zm00001d029717	16.2566	-5.98722	1.24097	-4.82464	1.4e-06	1.05e-05
Zm00001d030767	128.505	-5.98439	0.567907	-10.5376	5.79e-26	2.76e-24
Zm00001d044994	99.0432	-5.98053	0.931898	-6.41758	1.38e-10	1.74e-09
Zm00001d033899	2.65548	-5.96869	1.542	-3.87075	0.000108503	0.000584141
Zm00001d003801	8.71931	-5.96187	1.25609	-4.74637	2.07e-06	1.5e-05
Zm00001d027470	2.36715	-5.9597	1.39295	-4.27846	1.88e-05	0.000117262
Zm00001d007665	3.94581	-5.95327	1.64118	-3.62742	0.000286267	0.00141396
Zm00001d008200	2249.56	-5.95251	0.936619	-6.35532	2.08e-10	2.57e-09
Zm00001d005296	4.20666	-5.94862	1.44798	-4.10822	3.99e-05	0.000234503
Zm00001d005863	8.51271	-5.91319	1.22504	-4.82695	1.39e-06	1.04e-05
Zm00001d024586	4.8522	-5.90758	1.34595	-4.38915	1.14e-05	7.36e-05
Zm00001d037780	499.318	-5.90279	0.259548	-22.7426	1.7e-114	8.48e-112
Zm00001d036776	4.45766	-5.90179	1.6366	-3.60613	0.000310794	0.00152518
Zm00001d031991	6.29226	-5.89541	1.26039	-4.67746	2.9e-06	2.06e-05
Zm00001d010279	70.0251	-5.89214	1.25254	-4.70415	2.55e-06	1.82e-05
Zm00001d015533	6.85509	-5.88636	1.2505	-4.70722	2.51e-06	1.8e-05
Zm00001d023728	17.5628	-5.88289	1.23451	-4.76535	1.89e-06	1.38e-05
Zm00001d035399	1.30469	-5.87661	2.50785	-2.34329	0.0191146	0.0563509
Zm00001d024805	2.71738	-5.87327	1.33217	-4.4088	1.04e-05	6.77e-05
Zm00001d003785	51.3136	-5.85337	0.544674	-10.7466	6.15e-27	3.13e-25
Zm00001d034487	116.07	-5.84667	0.347785	-16.8112	2.02e-63	3.59e-61
Zm00001d019254	71.8761	-5.83885	1.26265	-4.62428	3.76e-06	2.62e-05
Zm00001d023704	66.1627	-5.83853	0.881239	-6.62536	3.46e-11	4.68e-10
Zm00001d013666	3.68635	-5.83815	1.39903	-4.173	3.01e-05	0.000180834
Zm00001d010352	36.5572	-5.8368	0.890966	-6.55109	5.71e-11	7.51e-10
Zm00001d038000	3.96702	-5.82513	1.5246	-3.82077	0.000133037	0.000706541
Zm00001d033349	49.8705	-5.82487	0.871236	-6.68575	2.3e-11	3.16e-10
Zm00001d031774	2.73014	-5.81652	1.64865	-3.52804	0.000418643	0.0019972
Zm00001d037650	1504.31	-5.81641	0.356594	-16.311	8.24e-60	1.32e-57
Zm00001d048965	37.909	-5.81494	0.606381	-9.58958	8.84e-22	3.23e-20
Zm00001d052654	16.8346	-5.81418	1.12188	-5.18251	2.19e-07	1.85e-06
Zm00001d041584	11.2787	-5.80756	1.09611	-5.29835	1.17e-07	1.02e-06
Zm00001d015964	13.9946	-5.80522	1.26872	-4.57567	4.75e-06	3.26e-05
Zm00001d026567	258.437	-5.80278	0.499791	-11.6104	3.65e-31	2.3e-29
Zm00001d006631	46.6441	-5.78733	0.746073	-7.75705	8.69e-15	1.73e-13
Zm00001d044572	3.34271	-5.78287	1.5916	-3.63336	0.000279756	0.00138556
Zm00001d017749	28.516	-5.77958	0.866684	-6.66861	2.58e-11	3.54e-10
Zm00001d053956	5.50715	-5.77416	2.03649	-2.83534	0.00457764	0.0166231
Zm00001d023724	378.988	-5.77173	0.759321	-7.60117	2.93e-14	5.48e-13
Zm00001d006047	139.746	-5.76006	0.293011	-19.6582	4.92e-86	1.45e-83
Zm00001d024256	12.5637	-5.74812	1.28335	-4.47899	7.5e-06	5e-05
Zm00001d049050	18.832	-5.74325	1.26556	-4.5381	5.68e-06	3.85e-05
Zm00001d038069	3.39092	-5.74242	1.57534	-3.64519	0.000267197	0.00132975
Zm00001d051907	4.62843	-5.73299	1.34841	-4.25166	2.12e-05	0.000130997
Zm00001d046036	15.3982	-5.73155	1.29396	-4.42946	9.45e-06	6.2e-05
Zm00001d041678	132.176	-5.73073	0.630552	-9.08843	1e-19	3.17e-18
Zm00001d039983	4.00665	-5.70714	1.38957	-4.10712	4.01e-05	0.000235477
Zm00001d010586	94.0736	-5.69175	1.32882	-4.28329	1.84e-05	0.000114912
Zm00001d048730	9.63372	-5.68087	1.27161	-4.46747	7.92e-06	5.26e-05
Zm00001d037797	135.45	-5.68003	1.42661	-3.9815	6.85e-05	0.000384278
Zm00001d032356	62.6936	-5.67961	1.23569	-4.59632	4.3e-06	2.97e-05
Zm00001d025560	43.3973	-5.677	1.29365	-4.38835	1.14e-05	7.38e-05
Zm00001d040643	5.31566	-5.66781	1.29613	-4.37287	1.23e-05	7.89e-05
Zm00001d046645	5.17186	-5.66593	1.40057	-4.04546	5.22e-05	0.000299944
Zm00001d054062	230.1	-5.66272	1.23831	-4.57295	4.81e-06	3.3e-05
Zm00001d049254	521.945	-5.66062	0.22304	-25.3794	4.26e-142	3.92e-139
Zm00001d000162	12.071	-5.65099	0.833432	-6.78039	1.2e-11	1.7e-10
Zm00001d035057	45.1277	-5.64057	1.76526	-3.19533	0.00139673	0.00589135
Zm00001d038296	21.1836	-5.63657	1.35756	-4.15198	3.3e-05	0.000197247
Zm00001d010257	24.4478	-5.63609	1.26008	-4.4728	7.72e-06	5.14e-05
Zm00001d018191	23.6587	-5.62836	1.43588	-3.9198	8.86e-05	0.000487079
Zm00001d014511	7.80702	-5.62467	2.12837	-2.64271	0.00822458	0.0275562
Zm00001d034148	59.0874	-5.62461	0.670021	-8.39468	4.67e-17	1.16e-15
Zm00001d002427	2.02257	-5.62061	2.13161	-2.63679	0.00836939	0.0279646
Zm00001d050047	5.03397	-5.61717	1.30652	-4.29934	1.71e-05	0.00010763
Zm00001d021330	13.3839	-5.6158	1.11871	-5.01991	5.17e-07	4.13e-06
Zm00001d028693	1009.19	-5.60815	0.435886	-12.8661	6.98e-38	5.86e-36
Zm00001d041266	4.16054	-5.60457	1.37317	-4.0815	4.47e-05	0.000261035
Zm00001d041101	6.1507	-5.60365	1.38088	-4.05801	4.95e-05	0.00028611
Zm00001d035987	2.61966	-5.60224	2.70486	-2.07117	0.0383427	0.100745
Zm00001d019161	36.8524	-5.59733	0.675867	-8.28171	1.21e-16	2.9e-15
Zm00001d050770	41.0786	-5.59165	0.68237	-8.19446	2.52e-16	5.85e-15
Zm00001d005948	3.80957	-5.58856	1.48328	-3.76771	0.000164753	0.000858166
Zm00001d021622	2.82886	-5.5846	2.27029	-2.45986	0.0138992	0.0431207
Zm00001d046565	3.17187	-5.57828	1.49008	-3.7436	0.000181405	0.00093427
Zm00001d052541	2.67541	-5.57601	2.01249	-2.7707	0.00559362	0.0197666
Zm00001d001975	7.43427	-5.57106	1.25268	-4.4473	8.7e-06	5.73e-05
Zm00001d002610	83.5431	-5.5658	0.702491	-7.92295	2.32e-15	4.92e-14
Zm00001d026164	673.913	-5.56048	0.224768	-24.7388	4.1e-135	3.02e-132
Zm00001d005365	2.2615	-5.5558	1.91485	-2.90143	0.00371467	0.0138216
Zm00001d037609	312.297	-5.55172	0.447876	-12.3957	2.76e-35	2.13e-33
Zm00001d032406	1.84527	-5.54645	2.24095	-2.47504	0.013322	0.0415973
Zm00001d045971	2.95279	-5.54331	1.81993	-3.04589	0.0023199	0.00920645
Zm00001d038902	13.6797	-5.53955	1.12896	-4.90675	9.26e-07	7.13e-06
Zm00001d051105	2.99173	-5.53096	1.45422	-3.80338	0.000142736	0.000752351
Zm00001d035978	4.28159	-5.51924	1.50644	-3.66376	0.000248539	0.00124689
Zm00001d003954	86.4375	-5.51638	1.64772	-3.34788	0.000814309	0.00364232
Zm00001d053562	3.62961	-5.5118	1.64397	-3.35275	0.000800142	0.00358385
Zm00001d040984	2.73739	-5.51115	1.39971	-3.93734	8.24e-05	0.000456404
Zm00001d019246	77.2548	-5.50925	0.634689	-8.68023	3.95e-18	1.08e-16
Zm00001d051048	1.56156	-5.50767	2.09004	-2.6352	0.00840875	0.0280711
Zm00001d023469	280.631	-5.49954	0.30991	-17.7456	1.86e-70	3.9e-68
Zm00001d047177	38.9028	-5.49821	1.71562	-3.2048	0.00135158	0.00571592
Zm00001d038561	25.2468	-5.4978	1.91606	-2.86933	0.00411342	0.0151181
ZemaCp084	12.7941	-5.49443	1.27011	-4.32594	1.52e-05	9.63e-05
Zm00001d008478	15.198	-5.4894	1.51925	-3.61322	0.000302416	0.00148828
Zm00001d024985	12.9299	-5.487	0.899635	-6.09913	1.07e-09	1.21e-08
Zm00001d009327	2.49044	-5.48017	1.58279	-3.46235	0.000535479	0.00250111
Zm00001d010205	19.1426	-5.47917	1.24917	-4.38627	1.15e-05	7.45e-05
Zm00001d025211	7.05141	-5.46375	1.26009	-4.33599	1.45e-05	9.25e-05
Zm00001d016658	23.7751	-5.46314	0.710579	-7.68829	1.49e-14	2.89e-13
Zm00001d046274	1.32591	-5.44637	1.83687	-2.96502	0.00302664	0.0116104
Zm00001d037057	93.285	-5.44063	0.804872	-6.75963	1.38e-11	1.95e-10
ZemaCp016	7.09779	-5.41306	1.82705	-2.96274	0.00304917	0.0116834
Zm00001d002893	117.248	-5.40078	1.26218	-4.27893	1.88e-05	0.000117038
Zm00001d052675	856.379	-5.39671	0.209276	-25.7876	1.22e-146	1.29e-143
Zm00001d003772	3.22042	-5.39647	1.56356	-3.4514	0.000557693	0.00259458
Zm00001d003789	868.463	-5.38576	0.159715	-33.7211	2.83e-249	5.96e-246
Zm00001d042655	23.0661	-5.38494	0.881198	-6.11093	9.91e-10	1.13e-08
Zm00001d034172	90.0463	-5.37606	0.620135	-8.66918	4.35e-18	1.18e-16
Zm00001d031373	1.77474	-5.3731	1.80926	-2.96978	0.00298016	0.0114473
Zm00001d051022	26.9396	-5.37176	0.682825	-7.86696	3.63e-15	7.56e-14
Zm00001d021851	6.26281	-5.36694	1.477	-3.63368	0.000279408	0.00138407
Zm00001d003276	826.702	-5.36131	1.33585	-4.01342	5.98e-05	0.000339703
Zm00001d025325	4.42472	-5.35326	1.45785	-3.67203	0.00024063	0.00121154
Zm00001d010439	3.98692	-5.35314	1.33957	-3.99615	6.44e-05	0.000363266
Zm00001d020958	31.3266	-5.32391	0.712612	-7.47098	7.96e-14	1.41e-12
Zm00001d003553	21.9301	-5.32125	1.84352	-2.88646	0.00389597	0.0144197
Zm00001d032727	24.2934	-5.31343	1.25322	-4.23984	2.24e-05	0.000137573
Zm00001d040614	905.494	-5.31055	0.787531	-6.7433	1.55e-11	2.17e-10
Zm00001d023351	47.8189	-5.30913	0.764316	-6.94624	3.75e-12	5.66e-11
Zm00001d017024	34.2769	-5.30825	1.31491	-4.03697	5.41e-05	0.000310341
Zm00001d012357	3.75907	-5.3005	1.32714	-3.99392	6.5e-05	0.000366497
Zm00001d009276	4.13926	-5.29797	1.36869	-3.87082	0.00010847	0.000584141
Zm00001d007805	159.214	-5.29697	0.267903	-19.7719	5.19e-87	1.56e-84
Zm00001d050828	1495.87	-5.28121	0.123216	-42.8614	0	0
Zm00001d005821	10.0938	-5.28036	1.22557	-4.30849	1.64e-05	0.000103606
Zm00001d038842	60.0132	-5.26874	0.764992	-6.88731	5.69e-12	8.42e-11
Zm00001d038425	1.9513	-5.26648	1.54448	-3.40987	0.000649932	0.00297392
Zm00001d013248	5.42619	-5.26565	1.3181	-3.99488	6.47e-05	0.00036515
Zm00001d039912	4.12223	-5.25757	2.14795	-2.44772	0.0143765	0.0443259
Zm00001d008595	68.2846	-5.25672	0.342665	-15.3407	4.09e-53	5.35e-51
Zm00001d048039	5.80427	-5.2564	1.38749	-3.78843	0.000151603	0.000795106
ZemaCp034	110.6	-5.25558	0.748802	-7.01865	2.24e-12	3.45e-11
Zm00001d037661	4.25477	-5.25326	1.38845	-3.78354	0.000154613	0.000809884
Zm00001d002907	1.31131	-5.25287	2.24848	-2.33618	0.0194816	0.0572381
Zm00001d046180	15.7571	-5.24589	1.38133	-3.7977	0.000146042	0.000768131
Zm00001d026521	658.121	-5.24064	0.178675	-29.3305	4.23e-189	6.24e-186
Zm00001d016355	8.21118	-5.23859	1.33764	-3.91629	8.99e-05	0.000493312
Zm00001d000154	16.527	-5.23481	1.35021	-3.87704	0.000105734	0.000570908
Zm00001d016502	58.9642	-5.22765	0.890927	-5.86765	4.42e-09	4.65e-08
Zm00001d016070	12947	-5.22705	0.418401	-12.4929	8.16e-36	6.48e-34
Zm00001d012409	5.28035	-5.2209	1.30577	-3.99832	6.38e-05	0.00036024
Zm00001d010725	251.373	-5.21631	0.237678	-21.9469	9.26e-107	4.13e-104
Zm00001d016252	4.68742	-5.20366	1.42305	-3.6567	0.000255481	0.00127823
Zm00001d037629	109.1	-5.19497	0.346834	-14.9782	1.02e-50	1.27e-48
Zm00001d042122	90.3742	-5.19227	0.654643	-7.93146	2.17e-15	4.6e-14
Zm00001d016698	202.308	-5.16886	1.12294	-4.60298	4.16e-06	2.88e-05
Zm00001d034513	183.852	-5.16804	0.620689	-8.32629	8.34e-17	2.02e-15
Zm00001d009518	7.35447	-5.16369	1.09687	-4.70767	2.51e-06	1.79e-05
Zm00001d038661	5.63627	-5.1496	1.32398	-3.88948	0.00010046	0.000545903
Zm00001d051446	4.57913	-5.14683	1.31563	-3.91208	9.15e-05	0.000500874
Zm00001d037339	2.52364	-5.14638	1.58933	-3.23809	0.00120333	0.00515381
Zm00001d034293	2.94409	-5.13636	1.76542	-2.90942	0.00362104	0.0135382
Zm00001d039777	17.2027	-5.13522	1.25729	-4.08436	4.42e-05	0.000257937
Zm00001d000418	19.7822	-5.12383	0.68955	-7.43068	1.08e-13	1.88e-12
Zm00001d025116	228.275	-5.12241	0.314748	-16.2746	1.49e-59	2.38e-57
Zm00001d023308	2.83988	-5.12017	1.47492	-3.47148	0.000517597	0.00242639
Zm00001d047312	3.87167	-5.11089	1.50298	-3.40051	0.000672602	0.00306479
Zm00001d045678	11.5933	-5.11088	1.28206	-3.98646	6.71e-05	0.000377203
Zm00001d004733	173.433	-5.10989	0.295308	-17.3036	4.42e-67	8.45e-65
Zm00001d011867	10.7156	-5.1059	1.10069	-4.63881	3.5e-06	2.45e-05
Zm00001d053828	954.871	-5.09895	0.640549	-7.96028	1.72e-15	3.68e-14
Zm00001d013801	36.069	-5.09151	1.27615	-3.98974	6.61e-05	0.000372303
Zm00001d033347	626.93	-5.09121	1.09336	-4.65648	3.22e-06	2.26e-05
Zm00001d027958	54.21	-5.09038	0.659576	-7.71765	1.18e-14	2.31e-13
Zm00001d003479	2.98463	-5.08902	1.35286	-3.76169	0.00016877	0.000876713
Zm00001d018368	227.366	-5.08352	0.290069	-17.5252	9.2e-69	1.9e-66
Zm00001d046127	14.2171	-5.08219	1.33721	-3.80059	0.000144354	0.000760066
Zm00001d008797	2.59408	-5.08197	1.60784	-3.16075	0.00157366	0.00652806
Zm00001d018709	4.13432	-5.08167	1.50222	-3.38278	0.000717556	0.00325052
Zm00001d008884	3.92025	-5.08053	1.61219	-3.15132	0.00162533	0.00671801
Zm00001d031104	8.8678	-5.07744	1.19149	-4.26143	2.03e-05	0.000125873
Zm00001d038202	4.30494	-5.05574	1.97152	-2.56438	0.0103359	0.0335022
Zm00001d009114	1.47002	-5.05557	2.01125	-2.51364	0.0119491	0.037946
Zm00001d039113	2.06653	-5.05079	1.53695	-3.28625	0.00101531	0.0044238
Zm00001d051394	35.2273	-5.04762	0.474538	-10.6369	2.01e-26	9.92e-25
Zm00001d028000	4.38263	-5.04688	1.35667	-3.72005	0.00019918	0.00101957
Zm00001d045119	13.5815	-5.0458	1.12157	-4.49888	6.83e-06	4.58e-05
Zm00001d026608	117.445	-5.04407	0.484882	-10.4027	2.41e-25	1.1e-23
Zm00001d005536	159.245	-5.02985	0.317662	-15.834	1.81e-56	2.64e-54
Zm00001d049020	786.711	-5.02719	0.919718	-5.46602	4.6e-08	4.27e-07
Zm00001d047698	1.72636	-5.02584	2.22868	-2.25508	0.0241285	0.0685721
Zm00001d023324	9.61163	-5.00933	1.27487	-3.9293	8.52e-05	0.000469908
Zm00001d044915	80.9983	-5.00856	0.414536	-12.0824	1.31e-33	9.5e-32
Zm00001d048578	6.36369	-5.00047	1.42218	-3.51606	0.000438	0.00208179
Zm00001d011097	34.6851	-5.00001	0.94187	-5.30861	1.1e-07	9.68e-07
Zm00001d052880	23.0346	-4.99586	0.639402	-7.81334	5.57e-15	1.13e-13
Zm00001d044999	20.9963	-4.99384	0.643365	-7.76206	8.36e-15	1.66e-13
Zm00001d007725	25.8835	-4.99325	1.27775	-3.90784	9.31e-05	0.00050889
Zm00001d007549	23.9836	-4.99223	0.715548	-6.9768	3.02e-12	4.61e-11
Zm00001d031208	78.1884	-4.99	1.26981	-3.92972	8.5e-05	0.000469181
Zm00001d017507	3.03785	-4.97868	1.62036	-3.07258	0.00212219	0.00853223
Zm00001d012484	29.7535	-4.97708	1.359	-3.66231	0.000249951	0.00125311
Zm00001d017318	80.8148	-4.96595	0.471964	-10.5219	6.85e-26	3.24e-24
Zm00001d018184	532.192	-4.95643	1.38137	-3.58805	0.000333156	0.00162497
Zm00001d049079	165.52	-4.95459	0.274854	-18.0262	1.21e-72	2.77e-70
Zm00001d041363	203.85	-4.94285	0.449452	-10.9975	3.93e-28	2.09e-26
Zm00001d022318	39.4818	-4.94118	0.908052	-5.44151	5.28e-08	4.88e-07
Zm00001d020495	150.241	-4.93862	1.5615	-3.16274	0.00156292	0.00649009
Zm00001d004718	4.22885	-4.926	1.4306	-3.4433	0.000574651	0.0026659
Zm00001d046071	1.40918	-4.92582	1.97856	-2.4896	0.0127886	0.0401744
Zm00001d028711	1435.15	-4.92267	0.732892	-6.71677	1.86e-11	2.58e-10
Zm00001d050463	234.594	-4.91798	0.31284	-15.7204	1.1e-55	1.54e-53
Zm00001d049395	4.61438	-4.91509	1.44186	-3.40885	0.000652365	0.00298412
Zm00001d022555	49.8292	-4.91223	0.564967	-8.69472	3.48e-18	9.53e-17
Zm00001d003027	5.04199	-4.9114	2.00926	-2.44439	0.0145099	0.044653
Zm00001d002435	2.93694	-4.90978	1.42858	-3.43684	0.000588548	0.00272436
Zm00001d003588	259.264	-4.90855	0.210893	-23.2751	7.92e-120	4.49e-117
Zm00001d015697	16.678	-4.90239	1.09327	-4.48416	7.32e-06	4.89e-05
Zm00001d052982	40.0125	-4.90047	0.718574	-6.81972	9.12e-12	1.32e-10
Zm00001d003823	22.9585	-4.89544	1.37188	-3.56841	0.000359159	0.00173848
Zm00001d008458	157.649	-4.89435	0.553945	-8.83544	9.97e-19	2.87e-17
Zm00001d017901	58.3247	-4.88709	0.49883	-9.79712	1.16e-22	4.47e-21
Zm00001d026295	281.605	-4.88277	0.227688	-21.445	5.09e-102	2.11e-99
Zm00001d016045	1.94262	-4.87033	1.98385	-2.45499	0.0140889	0.0435899
Zm00001d005171	17.2356	-4.8695	0.778625	-6.25397	4e-10	4.8e-09
Zm00001d034247	10.2584	-4.86921	1.26014	-3.86401	0.000111539	0.000599175
Zm00001d013377	14.0703	-4.86405	0.76682	-6.34314	2.25e-10	2.77e-09
Zm00001d031923	14.0819	-4.86203	0.796855	-6.10153	1.05e-09	1.2e-08
Zm00001d025192	1.44265	-4.85579	2.07123	-2.3444	0.0190577	0.0561999
Zm00001d044701	69.1248	-4.84288	0.306638	-15.7935	3.45e-56	4.93e-54
Zm00001d033066	126.146	-4.8419	1.453	-3.33235	0.000861165	0.00382345
Zm00001d007162	33.6291	-4.84011	0.607624	-7.96564	1.64e-15	3.53e-14
Zm00001d012082	1.79602	-4.83937	2.38069	-2.03276	0.0420772	0.108552
Zm00001d002678	814.506	-4.83552	0.69297	-6.97797	2.99e-12	4.58e-11
Zm00001d040534	326.533	-4.82182	0.192534	-25.044	2.03e-138	1.61e-135
Zm00001d008891	49.1372	-4.82181	0.555977	-8.67268	4.22e-18	1.15e-16
Zm00001d000118	1.53481	-4.81799	1.75528	-2.74485	0.00605391	0.0211873
Zm00001d046131	8.19144	-4.80773	1.40386	-3.42464	0.00061561	0.00283271
Zm00001d009814	69.3986	-4.80472	1.35087	-3.55676	0.000375459	0.00180935
Zm00001d006365	6.23912	-4.79897	1.47363	-3.25657	0.00112769	0.00486594
Zm00001d010873	2.19354	-4.79811	1.67899	-2.85774	0.00426672	0.0156017
Zm00001d043048	26.9396	-4.79178	1.27464	-3.75933	0.000170368	0.000884212
Zm00001d039840	88.1746	-4.79134	1.28326	-3.73372	0.000188673	0.000969161
Zm00001d030867	3.44359	-4.7903	2.41027	-1.98746	0.0468719	0.118636
Zm00001d040707	1.95342	-4.77525	2.07904	-2.29685	0.0216271	0.0625495
Zm00001d036940	191.561	-4.74674	0.36025	-13.1762	1.2e-39	1.09e-37
Zm00001d037385	96.6683	-4.7335	1.3322	-3.55314	0.000380663	0.00183204
Zm00001d016782	32.8139	-4.72692	0.950063	-4.97537	6.51e-07	5.12e-06
Zm00001d006627	33.3904	-4.71977	0.916218	-5.15136	2.59e-07	2.16e-06
Zm00001d047378	2.69169	-4.71747	1.53744	-3.0684	0.00215211	0.00863483
Zm00001d050962	12.6579	-4.71692	1.76902	-2.6664	0.00766683	0.0259383
Zm00001d040613	58.3225	-4.71473	0.598454	-7.87818	3.32e-15	6.95e-14
Zm00001d044912	2.11778	-4.71348	1.60248	-2.94137	0.00326759	0.0124057
Zm00001d036616	56.2879	-4.70406	0.539319	-8.72221	2.73e-18	7.59e-17
Zm00001d032733	458.797	-4.70293	0.227892	-20.6367	1.29e-94	4.51e-92
Zm00001d037427	265.937	-4.69395	0.24965	-18.8021	7.26e-79	1.89e-76
Zm00001d032484	2.24085	-4.68869	1.76636	-2.65443	0.00794416	0.0267503
Zm00001d040440	10.044	-4.68133	1.35672	-3.45048	0.000559598	0.00260139
Zm00001d000351	7.54454	-4.67952	1.36577	-3.42628	0.000611905	0.00281654
Zm00001d008269	103.449	-4.67845	0.26971	-17.3462	2.11e-67	4.11e-65
Zm00001d018097	9.66113	-4.67501	1.55931	-2.99813	0.00271641	0.0105539
Zm00001d012045	40.8495	-4.67044	1.37096	-3.40668	0.000657572	0.00300607
Zm00001d006424	8.0643	-4.66772	1.29558	-3.60281	0.000314793	0.00154378
Zm00001d026126	17.5582	-4.66751	1.35416	-3.4468	0.000567278	0.00263459
Zm00001d033957	367.408	-4.65271	0.335194	-13.8806	8.3e-44	8.83e-42
Zm00001d005666	5.92048	-4.64444	1.37825	-3.36981	0.000752209	0.00338977
Zm00001d015307	2237.15	-4.63687	1.16639	-3.97542	7.03e-05	0.000393099
Zm00001d017725	3.66423	-4.62869	0.934164	-4.9549	7.24e-07	5.64e-06
Zm00001d037749	5.80615	-4.62717	1.8454	-2.5074	0.0121621	0.038498
Zm00001d049241	62.3009	-4.62638	0.344075	-13.4459	3.26e-41	3.11e-39
Zm00001d032673	16.6402	-4.6216	0.615295	-7.5112	5.86e-14	1.05e-12
Zm00001d045092	22.3932	-4.61606	1.68057	-2.74672	0.00601945	0.0210842
Zm00001d041801	113.609	-4.61197	0.356395	-12.9406	2.65e-38	2.27e-36
Zm00001d039397	17.4102	-4.61104	0.738106	-6.24712	4.18e-10	5e-09
Zm00001d042048	2.9446	-4.60483	1.60645	-2.86646	0.00415095	0.015237
Zm00001d047711	1.66846	-4.58926	1.61644	-2.83911	0.0045239	0.0164381
Zm00001d020761	19.5231	-4.58585	0.740653	-6.19163	5.95e-10	7.01e-09
Zm00001d031843	4.39084	-4.58233	1.38317	-3.31292	0.000923277	0.00406369
Zm00001d006950	4.952	-4.58012	1.92441	-2.38001	0.0173121	0.0518677
Zm00001d023342	73.5515	-4.5687	0.385157	-11.8619	1.87e-32	1.25e-30
Zm00001d023285	136.131	-4.5624	1.27993	-3.56458	0.000364446	0.00176147
Zm00001d036674	4.75392	-4.55462	1.37948	-3.30168	0.000961078	0.00421558
Zm00001d043931	7.24838	-4.55317	1.17351	-3.87995	0.000104478	0.00056516
Zm00001d052479	199.145	-4.5513	0.408241	-11.1486	7.28e-29	4.08e-27
Zm00001d019427	2.41793	-4.54616	1.79043	-2.53914	0.0111124	0.0356347
Zm00001d045579	34.7051	-4.54535	0.500167	-9.08766	1.01e-19	3.19e-18
Zm00001d053220	126.327	-4.54189	1.33342	-3.40621	0.000658722	0.0030104
Zm00001d034277	32.1029	-4.53558	1.4878	-3.04851	0.00229977	0.00914012
Zm00001d002506	58.6086	-4.52664	0.363372	-12.4573	1.28e-35	1.01e-33
Zm00001d045698	94.8051	-4.52161	1.16286	-3.88836	0.000100923	0.000547941
Zm00001d030262	13.475	-4.51997	1.33353	-3.38949	0.000700235	0.00317825
Zm00001d021315	4.35465	-4.51713	1.59373	-2.83431	0.00459246	0.0166728
Zm00001d025818	97.5707	-4.51697	0.46281	-9.75989	1.67e-22	6.42e-21
Zm00001d024407	2.06394	-4.51496	1.70326	-2.65077	0.00803086	0.0270055
Zm00001d035734	1.02833	-4.51421	1.86226	-2.42405	0.0153486	NA
Zm00001d005305	8.37487	-4.50764	1.3935	-3.23477	0.00121742	0.00520737
Zm00001d011214	281.793	-4.50592	0.324918	-13.8679	9.92e-44	1.04e-41
Zm00001d038457	9.18967	-4.50349	0.957095	-4.70537	2.53e-06	1.81e-05
Zm00001d035638	3.08236	-4.50322	1.50921	-2.98382	0.00284676	0.010985
Zm00001d046243	30.4756	-4.49976	0.661435	-6.80303	1.02e-11	1.47e-10
Zm00001d033307	493.892	-4.49772	0.230245	-19.5345	5.59e-85	1.58e-82
Zm00001d024397	41.2967	-4.49224	0.49349	-9.103	8.79e-20	2.78e-18
Zm00001d047831	91.9902	-4.46662	0.288902	-15.4607	6.39e-54	8.52e-52
Zm00001d033514	14.6623	-4.46555	0.632203	-7.06348	1.62e-12	2.53e-11
Zm00001d050224	292.264	-4.45282	0.952692	-4.67394	2.95e-06	2.09e-05
Zm00001d035704	3.76042	-4.44882	1.47323	-3.01977	0.00252966	0.00993053
Zm00001d038702	41.9822	-4.44579	1.82387	-2.43755	0.014787	0.0453637
Zm00001d045672	1.77477	-4.44199	1.76262	-2.52011	0.0117318	0.0373484
Zm00001d048344	46.4151	-4.43549	0.82745	-5.36044	8.3e-08	7.42e-07
Zm00001d031086	6.97961	-4.43477	0.928807	-4.77469	1.8e-06	1.32e-05
Zm00001d047622	2.64619	-4.42688	2.24322	-1.97345	0.0484443	0.121799
Zm00001d042041	2.83016	-4.42266	1.5787	-2.80146	0.00508717	0.0182108
Zm00001d022453	94.5018	-4.41062	1.52789	-2.88674	0.00389257	0.0144107
Zm00001d016643	1.04848	-4.40759	2.17503	-2.02645	0.0427187	NA
Zm00001d005249	5.71667	-4.406	1.48252	-2.97198	0.0029589	0.011376
Zm00001d046397	940.24	-4.39837	0.144213	-30.4991	2.68e-204	4.38e-201
Zm00001d019111	267.055	-4.39822	0.436985	-10.0649	7.89e-24	3.3e-22
Zm00001d016873	223.945	-4.39618	0.239673	-18.3425	3.79e-75	9.01e-73
Zm00001d002959	8.79929	-4.39287	1.35419	-3.24392	0.00117898	0.0050602
Zm00001d027388	55.3302	-4.39218	0.484556	-9.06433	1.25e-19	3.91e-18
Zm00001d003009	619.884	-4.38217	0.600076	-7.30269	2.82e-13	4.72e-12
Zm00001d029348	10.0476	-4.37896	1.13661	-3.85264	0.000116853	0.000626233
Zm00001d045572	31.0839	-4.36596	1.29324	-3.37599	0.000735498	0.0033226
Zm00001d046017	12.28	-4.36536	1.36825	-3.19046	0.00142045	0.00597598
Zm00001d032812	152.394	-4.35697	0.2523	-17.269	8.06e-67	1.53e-64
Zm00001d019258	2.05738	-4.3567	1.67684	-2.59817	0.00937234	0.0308336
Zm00001d004053	34.526	-4.35468	0.679054	-6.41286	1.43e-10	1.79e-09
Zm00001d019002	99.8642	-4.34952	0.561412	-7.74746	9.38e-15	1.85e-13
Zm00001d040431	923.717	-4.34814	0.212536	-20.4583	5.07e-93	1.7e-90
Zm00001d050950	215.3	-4.3478	0.207894	-20.9135	4.03e-97	1.5e-94
Zm00001d027773	2.98229	-4.34508	1.46424	-2.96747	0.00300264	0.0115276
Zm00001d040857	161.849	-4.34331	0.408952	-10.6206	2.39e-26	1.17e-24
Zm00001d016884	164.756	-4.33616	0.971449	-4.4636	8.06e-06	5.35e-05
Zm00001d024768	62.485	-4.32254	1.41177	-3.06179	0.00220017	0.00879769
Zm00001d019053	9.81245	-4.32014	1.36426	-3.16664	0.00154209	0.00641536
Zm00001d023653	17.1394	-4.31969	0.800584	-5.39567	6.83e-08	6.19e-07
Zm00001d034983	8.24162	-4.3123	1.29736	-3.32391	0.000887661	0.00392688
Zm00001d027788	1152.57	-4.30729	0.189779	-22.6964	4.86e-114	2.39e-111
Zm00001d003581	54.786	-4.30689	0.732853	-5.87688	4.18e-09	4.42e-08
Zm00001d002481	127.868	-4.30336	0.413561	-10.4056	2.34e-25	1.07e-23
Zm00001d047972	11.9298	-4.30278	0.801682	-5.36719	8e-08	7.17e-07
Zm00001d044457	69.1838	-4.3013	0.486139	-8.84788	8.92e-19	2.58e-17
Zm00001d030806	1.32277	-4.29918	1.81938	-2.36299	0.0181279	0.0538681
Zm00001d035988	7.29982	-4.29535	1.49225	-2.87844	0.00399642	0.0147396
Zm00001d045924	2.57405	-4.29139	1.48894	-2.88217	0.00394946	0.0145828
Zm00001d046426	13.1121	-4.28771	0.633851	-6.76453	1.34e-11	1.89e-10
Zm00001d003793	397.409	-4.27551	0.319631	-13.3764	8.31e-41	7.74e-39
Zm00001d023569	2.70705	-4.27476	1.85867	-2.2999	0.0214537	0.0621456
Zm00001d050250	1.93347	-4.27145	1.69239	-2.52391	0.0116057	0.0370191
Zm00001d029461	234.44	-4.26747	0.272769	-15.645	3.6e-55	4.93e-53
Zm00001d029374	7.56496	-4.26336	1.37245	-3.10638	0.00189394	0.00770499
Zm00001d038345	10.6174	-4.26279	0.733572	-5.811	6.21e-09	6.45e-08
Zm00001d010627	48.1955	-4.25527	1.37443	-3.09602	0.00196136	0.00795947
Zm00001d044492	5.92932	-4.25424	1.37847	-3.08621	0.00202728	0.00819874
Zm00001d049978	1.24922	-4.25319	2.06692	-2.05775	0.0396143	0.103522
Zm00001d004675	1.67733	-4.25318	1.99921	-2.12743	0.0333846	0.0898984
Zm00001d008785	16.5195	-4.25018	1.30804	-3.24926	0.00115704	0.00497581
Zm00001d009894	34.8335	-4.24709	0.626125	-6.78314	1.18e-11	1.67e-10
Zm00001d011002	12.3011	-4.24567	1.39949	-3.03373	0.00241554	0.00953718
Zm00001d003781	417.596	-4.24358	0.495404	-8.56589	1.07e-17	2.81e-16
Zm00001d049531	3.07911	-4.24145	1.42548	-2.97545	0.00292559	0.0112611
Zm00001d029468	49.4098	-4.23911	0.747236	-5.67306	1.4e-08	1.4e-07
Zm00001d026142	9.60693	-4.23831	1.09004	-3.88822	0.000100983	0.000548166
Zm00001d039032	5.83933	-4.23822	1.51695	-2.79392	0.00520741	0.0185757
Zm00001d012568	10.1488	-4.23668	1.39679	-3.03316	0.00242008	0.00954999
Zm00001d021639	215.045	-4.23654	0.591861	-7.158	8.19e-13	1.31e-11
Zm00001d011363	1494.95	-4.23505	0.265307	-15.9628	2.32e-57	3.47e-55
Zm00001d016930	40.1286	-4.23071	1.33556	-3.16773	0.00153633	0.00639829
Zm00001d033990	29.6794	-4.22778	0.660938	-6.39663	1.59e-10	1.99e-09
Zm00001d023364	59.2201	-4.22767	0.516619	-8.18335	2.76e-16	6.39e-15
Zm00001d015299	3.826	-4.21975	1.41943	-2.97284	0.00295054	0.0113483
Zm00001d047701	242.083	-4.21849	0.443953	-9.50209	2.06e-21	7.28e-20
Zm00001d005059	310.424	-4.21681	0.235535	-17.9032	1.11e-71	2.49e-69
Zm00001d011033	1.43117	-4.21531	1.83261	-2.30017	0.0214387	0.0621146
Zm00001d047436	402.123	-4.20638	1.57785	-2.66589	0.00767842	0.0259715
Zm00001d040550	254.651	-4.20377	0.181321	-23.1841	6.59e-119	3.59e-116
Zm00001d021772	14.1179	-4.19417	1.1693	-3.5869	0.000334628	0.001631
Zm00001d015436	1.50642	-4.19389	1.89176	-2.21692	0.0266287	0.074421
Zm00001d031878	905.739	-4.19384	0.382337	-10.969	5.39e-28	2.86e-26
Zm00001d009741	109.303	-4.19324	0.473576	-8.85442	8.41e-19	2.44e-17
Zm00001d009348	280.323	-4.18993	0.227059	-18.4531	4.93e-76	1.2e-73
Zm00001d049469	437.415	-4.18874	0.182277	-22.9801	7.36e-117	3.94e-114
Zm00001d050536	5.08695	-4.17292	1.08997	-3.82846	0.000128947	0.000686425
Zm00001d011912	412.189	-4.17279	0.435509	-9.58142	9.57e-22	3.49e-20
Zm00001d025971	30.4803	-4.17258	0.637704	-6.54314	6.02e-11	7.87e-10
Zm00001d045823	27.5139	-4.17052	0.615527	-6.77552	1.24e-11	1.76e-10
Zm00001d051122	1.52981	-4.16902	2.07659	-2.00763	0.044683	0.114056
Zm00001d017923	1.38571	-4.16727	1.9311	-2.15797	0.0309299	0.0843838
Zm00001d032024	200.147	-4.16647	1.45445	-2.86464	0.00417488	0.0153058
Zm00001d039941	974.885	-4.15275	1.2825	-3.23801	0.00120367	0.00515453
Zm00001d001941	429.441	-4.15197	0.238723	-17.3924	9.42e-68	1.89e-65
Zm00001d011666	18.7741	-4.15168	1.93565	-2.14485	0.0319645	0.0867166
Zm00001d031158	1812.5	-4.14431	1.04534	-3.96454	7.35e-05	0.000410216
Zm00001d028899	2.92308	-4.1394	1.81961	-2.27488	0.0229129	0.0656368
Zm00001d039482	40.6247	-4.13838	1.37772	-3.00379	0.00266639	0.0103856
Zm00001d049954	1573.66	-4.13528	0.523905	-7.89319	2.95e-15	6.2e-14
Zm00001d024346	4.90007	-4.13257	1.29871	-3.18205	0.00146237	0.0061287
Zm00001d037496	2.38581	-4.13117	2.02921	-2.03585	0.0417656	0.1079
Zm00001d028326	1.91904	-4.12577	1.90739	-2.16305	0.0305374	0.0835298
Zm00001d031789	2.36742	-4.12557	1.8916	-2.181	0.0291836	0.080396
Zm00001d005423	71.5251	-4.12502	0.894904	-4.60946	4.04e-06	2.8e-05
Zm00001d012778	2.02453	-4.12421	1.94907	-2.116	0.0343452	0.0919555
Zm00001d006776	170.898	-4.1175	0.524871	-7.84478	4.34e-15	8.95e-14
Zm00001d037192	75.2512	-4.11478	1.33656	-3.07863	0.00207954	0.0083802
Zm00001d024667	6.67199	-4.09581	1.52871	-2.67926	0.00737851	0.0250723
Zm00001d006161	65.2537	-4.09421	1.3888	-2.94801	0.00319823	0.0121826
Zm00001d028374	9.41851	-4.0925	1.2463	-3.28372	0.00102446	0.00445445
Zm00001d035236	106.757	-4.09224	1.35539	-3.01924	0.00253406	0.00994644
Zm00001d027406	14.3042	-4.08951	1.33414	-3.06528	0.00217467	0.00870874
Zm00001d022032	80.2236	-4.08156	1.45045	-2.81399	0.00489304	0.0176379
Zm00001d017427	3.66373	-4.08069	1.68593	-2.42044	0.0155017	0.0473097
Zm00001d003058	95.238	-4.08001	0.36328	-11.231	2.87e-29	1.65e-27
Zm00001d043235	20.4551	-4.07714	1.08392	-3.76148	0.000168914	0.000877305
Zm00001d010699	20.238	-4.07685	1.30228	-3.13055	0.00174479	0.0071655
Zm00001d044368	28.5723	-4.07455	0.779946	-5.22414	1.75e-07	1.5e-06
Zm00001d001915	924.913	-4.07234	0.577002	-7.05775	1.69e-12	2.64e-11
Zm00001d017486	10.9547	-4.06402	0.833825	-4.87395	1.09e-06	8.31e-06
Zm00001d025671	1.91743	-4.06294	1.65448	-2.45572	0.0140602	0.0435329
Zm00001d016971	1.52604	-4.06257	1.90367	-2.13407	0.032837	0.0886346
Zm00001d018352	18.1327	-4.05242	0.618192	-6.55528	5.55e-11	7.31e-10
Zm00001d053064	4.12056	-4.04883	1.70712	-2.37173	0.0177051	0.0528248
Zm00001d004753	323.202	-4.04789	0.410606	-9.85834	6.31e-23	2.48e-21
Zm00001d000200	3.45308	-4.03595	1.46229	-2.76003	0.00577965	0.020341
Zm00001d032144	45.7517	-4.02781	1.38716	-2.90364	0.00368853	0.0137504
Zm00001d003744	28.9967	-4.01816	1.27358	-3.155	0.00160497	0.00664316
Zm00001d045006	2.47586	-4.01418	1.91197	-2.0995	0.0357725	0.0950771
Zm00001d021761	6.49668	-4.01148	1.59951	-2.50794	0.0121438	0.0384607
Zm00001d005884	243.825	-3.99886	0.254763	-15.6964	1.6e-55	2.22e-53
Zm00001d040046	8.56001	-3.99217	1.62833	-2.45169	0.0142187	0.0439189
Zm00001d018854	68.2056	-3.99178	1.45791	-2.73802	0.00618102	0.0215757
Zm00001d033364	9.0124	-3.97966	1.18494	-3.35852	0.000783609	0.00351889
Zm00001d007361	35.5611	-3.97937	0.54739	-7.26972	3.6e-13	5.96e-12
Zm00001d007245	437.417	-3.97467	0.178776	-22.2327	1.66e-109	7.75e-107
Zm00001d031930	36.8779	-3.96853	0.469038	-8.46101	2.65e-17	6.72e-16
Zm00001d009473	2.92431	-3.96257	1.47602	-2.68463	0.00726105	0.0247331
Zm00001d047853	291.188	-3.96042	0.331496	-11.9471	6.72e-33	4.63e-31
Zm00001d025266	5.35809	-3.96015	0.964897	-4.10422	4.06e-05	0.000238162
Zm00001d005986	160.974	-3.95859	0.601119	-6.58536	4.54e-11	6.03e-10
Zm00001d042737	2.24857	-3.95434	1.85205	-2.13512	0.0327515	0.0884688
Zm00001d011238	22.7415	-3.94782	0.913738	-4.32052	1.56e-05	9.85e-05
Zm00001d032955	2582.01	-3.94384	0.46716	-8.44217	3.12e-17	7.83e-16
Zm00001d017281	78.665	-3.94205	1.34345	-2.93428	0.00334327	0.0126506
Zm00001d035316	125.186	-3.9416	0.356721	-11.0495	2.2e-28	1.2e-26
Zm00001d011181	15.9639	-3.93638	1.35533	-2.90437	0.00367995	0.0137288
Zm00001d027277	2.85388	-3.92976	1.80714	-2.17457	0.0296623	0.0814539
Zm00001d016657	54.6545	-3.92731	0.42406	-9.26122	2.02e-20	6.7e-19
Zm00001d025112	3.00707	-3.9272	1.67717	-2.34156	0.0192031	0.0565778
Zm00001d004116	6.8584	-3.92388	1.37162	-2.86077	0.00422615	0.0154687
Zm00001d007109	12.7267	-3.92356	1.52088	-2.57979	0.00988595	0.0322817
Zm00001d003012	848.612	-3.92279	0.485137	-8.08593	6.17e-16	1.37e-14
Zm00001d026135	16.2918	-3.92113	1.21074	-3.23862	0.00120108	0.00514496
Zm00001d041165	13.7439	-3.9197	1.33665	-2.93248	0.00336261	0.0127124
Zm00001d047438	106.499	-3.91791	1.3796	-2.83988	0.00451306	0.0164047
Zm00001d003037	3.57179	-3.91198	1.91932	-2.03821	0.0415289	0.10742
Zm00001d045338	159.25	-3.91186	0.324633	-12.0501	1.94e-33	1.38e-31
Zm00001d046864	279.075	-3.91127	0.155748	-25.1129	3.6e-139	3.03e-136
Zm00001d052634	2.04879	-3.90813	1.8308	-2.13465	0.0327895	0.0885501
Zm00001d002960	8.27435	-3.90389	1.43697	-2.71674	0.00659278	0.0227888
Zm00001d030368	77.1378	-3.90244	0.315705	-12.361	4.25e-35	3.23e-33
Zm00001d044839	60.2622	-3.89728	1.06874	-3.64662	0.00026571	0.00132379
Zm00001d028302	11.6823	-3.89647	0.882725	-4.41414	1.01e-05	6.62e-05
Zm00001d029179	4.93121	-3.88965	1.39972	-2.77888	0.00545467	0.0193405
Zm00001d043258	3.07271	-3.88738	1.77117	-2.19482	0.0281767	0.0780877
Zm00001d003021	189.888	-3.88479	1.37375	-2.82788	0.00468578	0.0169718
Zm00001d028405	643.397	-3.88317	0.829829	-4.67949	2.88e-06	2.04e-05
Zm00001d000363	31.5274	-3.8788	0.901318	-4.30348	1.68e-05	0.000105762
Zm00001d009215	441.711	-3.87763	0.164383	-23.589	5e-123	3.07e-120
Zm00001d032253	194.46	-3.87725	1.37079	-2.82848	0.00467694	0.0169461
Zm00001d009394	546.185	-3.8761	0.144642	-26.7979	3.42e-158	4.02e-155
Zm00001d031841	7.31077	-3.86945	1.16768	-3.31379	0.000920418	0.00405353
Zm00001d024154	14.3792	-3.86005	1.21921	-3.16604	0.00154531	0.00642591
Zm00001d007132	26.4718	-3.85341	0.483256	-7.97384	1.54e-15	3.31e-14
Zm00001d028032	20.3853	-3.8532	0.445429	-8.65055	5.13e-18	1.38e-16
Zm00001d032643	18.1037	-3.85237	1.43734	-2.6802	0.00735779	0.0250076
Zm00001d038968	2.23291	-3.85033	1.51742	-2.53742	0.0111674	0.0357904
Zm00001d034305	9.78208	-3.84961	1.40706	-2.73593	0.00622041	0.0216952
Zm00001d048468	62.2126	-3.84706	0.440095	-8.74144	2.3e-18	6.45e-17
Zm00001d024612	430.572	-3.84517	0.224351	-17.1391	7.58e-66	1.4e-63
Zm00001d009705	18.82	-3.84459	1.39423	-2.75749	0.00582467	0.0204897
Zm00001d017814	19.3085	-3.84179	1.1915	-3.22435	0.0012626	0.00537721
Zm00001d009860	2.42842	-3.84053	1.76097	-2.18091	0.0291897	0.0804035
Zm00001d051923	410.298	-3.8405	1.18505	-3.24081	0.00119192	0.00510836
Zm00001d028011	367.942	-3.83876	0.501273	-7.65803	1.89e-14	3.61e-13
Zm00001d010499	61.855	-3.83157	1.48352	-2.58275	0.00980159	0.0320595
Zm00001d011244	21.2611	-3.82581	0.543121	-7.04411	1.87e-12	2.89e-11
Zm00001d008467	377.865	-3.82402	0.447873	-8.53818	1.36e-17	3.54e-16
Zm00001d012976	9.1036	-3.82178	0.827968	-4.61585	3.91e-06	2.72e-05
Zm00001d021089	36.4003	-3.81473	1.27184	-2.99938	0.00270527	0.0105175
Zm00001d051649	63.8002	-3.81284	0.353924	-10.773	4.62e-27	2.36e-25
Zm00001d017306	62.0378	-3.80134	0.435228	-8.73414	2.46e-18	6.87e-17
Zm00001d004080	8.95415	-3.79895	0.76437	-4.97005	6.69e-07	5.25e-06
Zm00001d031133	28.3017	-3.79887	0.637931	-5.95499	2.6e-09	2.83e-08
Zm00001d011185	155.856	-3.79616	0.391541	-9.69543	3.15e-22	1.19e-20
Zm00001d041861	94.3204	-3.78648	0.339437	-11.1552	6.76e-29	3.8e-27
Zm00001d048593	5602.39	-3.78545	0.782667	-4.8366	1.32e-06	9.95e-06
Zm00001d010633	5.06252	-3.78397	1.52005	-2.48937	0.0127969	0.0401961
Zm00001d004096	3.89539	-3.78281	1.34317	-2.81632	0.00485767	0.0175276
Zm00001d002507	146.875	-3.78264	0.568928	-6.64873	2.96e-11	4.02e-10
Zm00001d004168	547.703	-3.78213	0.161156	-23.4688	8.5e-122	5.11e-119
Zm00001d042210	148.264	-3.78103	0.370227	-10.2127	1.74e-24	7.57e-23
Zm00001d014351	28.8549	-3.77725	0.586357	-6.4419	1.18e-10	1.5e-09
Zm00001d048819	9.5763	-3.77208	1.47632	-2.55505	0.0106172	0.0343043
Zm00001d009344	5.88511	-3.76729	0.815774	-4.61805	3.87e-06	2.69e-05
Zm00001d023628	5.02559	-3.767	1.14253	-3.29707	0.000977005	0.00427843
Zm00001d006043	29.9332	-3.76561	0.503896	-7.47299	7.84e-14	1.39e-12
Zm00001d039254	3.07348	-3.7572	1.17805	-3.18935	0.00142595	0.00599227
Zm00001d053437	3.76761	-3.74683	1.8033	-2.07776	0.0377317	0.099414
Zm00001d010087	2.87321	-3.74665	1.51659	-2.47044	0.0134946	0.0420603
Zm00001d007240	297.377	-3.7389	0.288773	-12.9475	2.43e-38	2.1e-36
Zm00001d038592	5.29102	-3.7296	0.934673	-3.99027	6.6e-05	0.000371544
Zm00001d042004	2.93463	-3.72804	1.70845	-2.18212	0.0291006	0.080248
Zm00001d051397	5.38971	-3.72747	1.07834	-3.45667	0.000546894	0.00254957
Zm00001d031874	3.10052	-3.72705	1.50688	-2.47336	0.013385	0.0417718
Zm00001d017577	4.15858	-3.72509	1.63826	-2.2738	0.0229779	0.0657782
Zm00001d032025	38.3949	-3.72291	0.45782	-8.13182	4.23e-16	9.62e-15
Zm00001d034519	548.3	-3.72208	0.419186	-8.8793	6.73e-19	1.98e-17
Zm00001d022424	37.6139	-3.72194	1.60027	-2.32582	0.0200282	0.0585693
Zm00001d020067	13.8605	-3.7159	1.35215	-2.74815	0.00599334	0.0209977
Zm00001d048342	163.454	-3.7151	0.626384	-5.93102	3.01e-09	3.25e-08
Zm00001d032714	7.26465	-3.70953	0.861957	-4.30361	1.68e-05	0.000105754
Zm00001d039644	20.2835	-3.70931	1.48723	-2.4941	0.0126276	0.0397533
Zm00001d029289	36.7816	-3.70714	1.12421	-3.29757	0.000975268	0.00427273
Zm00001d036246	3.02345	-3.70523	1.68671	-2.19672	0.0280405	0.0777718
Zm00001d041791	24.1105	-3.7051	0.620416	-5.97196	2.34e-09	2.56e-08
Zm00001d024669	122.861	-3.70398	1.15334	-3.21151	0.00132037	0.00559573
Zm00001d019463	53.3876	-3.703	1.03439	-3.57987	0.000343762	0.00167082
Zm00001d018493	6.41534	-3.70196	1.44058	-2.56977	0.0101766	0.0330696
Zm00001d013115	15.1111	-3.70133	1.38561	-2.67127	0.00755653	0.0256142
Zm00001d041684	120.213	-3.70024	0.488818	-7.56977	3.74e-14	6.89e-13
Zm00001d016733	1861.25	-3.69835	0.373617	-9.89878	4.21e-23	1.68e-21
Zm00001d048720	73.9783	-3.69615	1.28425	-2.87805	0.00400137	0.0147487
Zm00001d034061	4.75935	-3.69304	1.21259	-3.04558	0.00232231	0.00921476
Zm00001d007379	398.485	-3.69175	1.42125	-2.59753	0.00938958	0.0308799
Zm00001d032094	24.805	-3.69006	0.782365	-4.71655	2.4e-06	1.72e-05
Zm00001d050084	4.50665	-3.68995	0.974685	-3.78578	0.000153225	0.000803039
Zm00001d034782	74.3048	-3.6894	1.37423	-2.6847	0.00725953	0.0247308
Zm00001d016284	2.54501	-3.68129	1.40414	-2.62173	0.00874837	0.029037
Zm00001d038549	25.2095	-3.68068	1.39847	-2.63193	0.00849016	0.0283012
Zm00001d037721	10.3603	-3.68038	1.52085	-2.41994	0.0155229	0.0473599
Zm00001d043373	10.3074	-3.67968	1.43953	-2.55617	0.010583	0.0342089
Zm00001d027995	69.8992	-3.67625	1.46117	-2.51597	0.0118706	0.0377438
Zm00001d015462	5.92096	-3.67529	0.980416	-3.74871	0.00017775	0.000918016
Zm00001d007018	20.5859	-3.67182	1.14027	-3.22012	0.00128135	0.00544679
Zm00001d038317	5.11735	-3.66622	0.8794	-4.169	3.06e-05	0.000183863
Zm00001d020738	259.276	-3.66305	0.306046	-11.9689	5.17e-33	3.58e-31
Zm00001d029194	117.914	-3.66238	1.54256	-2.37422	0.0175859	0.0525383
Zm00001d014987	3.51101	-3.66007	1.74313	-2.09972	0.0357538	0.0950444
Zm00001d009326	271.604	-3.64976	0.171429	-21.2901	1.4e-100	5.65e-98
Zm00001d019526	2.90422	-3.64933	1.52904	-2.38668	0.0170015	0.0511295
Zm00001d044739	3.68073	-3.64673	1.57204	-2.31975	0.0203543	0.0593991
Zm00001d030314	29.288	-3.64578	1.58955	-2.29358	0.0218145	0.0630172
Zm00001d020352	14.4745	-3.64451	0.54748	-6.65689	2.8e-11	3.82e-10
Zm00001d042834	3.61081	-3.6409	1.45711	-2.49872	0.0124643	0.039315
Zm00001d052841	2186.49	-3.6325	1.38042	-2.63145	0.00850226	0.0283383
Zm00001d034217	522.639	-3.6241	1.19349	-3.03655	0.00239304	0.00946101
Zm00001d003628	1.7181	-3.62409	1.60618	-2.25633	0.0240498	0.0683551
Zm00001d029451	51.5243	-3.6192	0.323274	-11.1954	4.29e-29	2.45e-27
Zm00001d028233	17.6525	-3.61576	0.464831	-7.77866	7.33e-15	1.46e-13
Zm00001d023803	17.1533	-3.61266	1.52374	-2.37092	0.0177438	0.0528973
Zm00001d013370	15.0291	-3.61223	1.44288	-2.50349	0.0122977	0.0388852
Zm00001d046429	18.6244	-3.60877	0.509884	-7.07762	1.47e-12	2.3e-11
Zm00001d032971	278.764	-3.60362	0.426929	-8.44079	3.15e-17	7.91e-16
ZeamMp132	5.63511	-3.60195	1.00125	-3.59745	0.00032135	0.00157279
Zm00001d007909	4.7132	-3.60147	1.66075	-2.16858	0.0301144	0.0825567
Zm00001d005658	161.747	-3.6011	1.36297	-2.6421	0.00823949	0.0276028
Zm00001d045412	7.0136	-3.59844	0.905022	-3.97608	7.01e-05	0.000392241
Zm00001d049987	127.143	-3.59687	0.81259	-4.42643	9.58e-06	6.28e-05
Zm00001d009827	11.1049	-3.59658	0.858596	-4.18891	2.8e-05	0.000169562
Zm00001d005837	25.8227	-3.596	1.43086	-2.51318	0.0119649	0.0379921
Zm00001d030603	41.3059	-3.5937	0.328955	-10.9246	8.79e-28	4.63e-26
Zm00001d034977	1893.91	-3.58361	0.726259	-4.93434	8.04e-07	6.25e-06
Zm00001d045645	4.79455	-3.5783	0.98748	-3.62367	0.000290453	0.00143348
Zm00001d020552	4443.6	-3.56928	0.699591	-5.10195	3.36e-07	2.76e-06
Zm00001d031167	14.581	-3.56887	1.36109	-2.62207	0.00873967	0.0290147
Zm00001d049291	8.4985	-3.56765	1.10885	-3.21745	0.00129337	0.00549247
Zm00001d040688	6.28365	-3.56331	0.960346	-3.71045	0.000206893	0.00105521
Zm00001d006171	15.5567	-3.55688	1.50727	-2.35982	0.0182838	0.0542819
Zm00001d012818	6.89909	-3.55648	1.38948	-2.55958	0.0104799	0.0339129
Zm00001d042087	86.6074	-3.55161	0.695038	-5.10995	3.22e-07	2.66e-06
Zm00001d023781	332.832	-3.54738	0.971347	-3.65202	0.000260183	0.00129911
Zm00001d018013	691.206	-3.54606	0.147637	-24.0189	1.77e-127	1.16e-124
Zm00001d031236	138.048	-3.53955	0.239798	-14.7606	2.63e-49	3.16e-47
Zm00001d029383	6.35253	-3.53508	1.24426	-2.8411	0.00449588	0.0163564
Zm00001d019770	12.0046	-3.53387	0.615612	-5.74042	9.44e-09	9.58e-08
Zm00001d031426	15.9531	-3.52724	1.44785	-2.43619	0.014843	0.0454928
Zm00001d012234	50.0763	-3.52698	0.459161	-7.68137	1.57e-14	3.04e-13
Zm00001d044608	32.8924	-3.52675	0.555363	-6.35036	2.15e-10	2.65e-09
Zm00001d051615	693.966	-3.52245	0.201616	-17.4711	2.38e-68	4.87e-66
Zm00001d052760	470.256	-3.52004	0.680434	-5.17322	2.3e-07	1.93e-06
Zm00001d034007	781.013	-3.51915	0.777526	-4.52608	6.01e-06	4.06e-05
Zm00001d022067	25.5015	-3.51727	0.537142	-6.54812	5.83e-11	7.64e-10
Zm00001d039261	12.2677	-3.51436	0.472866	-7.43205	1.07e-13	1.86e-12
Zm00001d053099	335.239	-3.51328	0.490356	-7.16475	7.79e-13	1.25e-11
Zm00001d041613	13.1377	-3.51258	1.11843	-3.14064	0.0016858	0.00694553
Zm00001d034118	7.24232	-3.51098	0.887445	-3.95628	7.61e-05	0.000423699
Zm00001d021303	200.273	-3.51045	0.728755	-4.81705	1.46e-06	1.09e-05
Zm00001d020935	91.5109	-3.50582	0.284778	-12.3107	7.93e-35	5.99e-33
Zm00001d002160	25.7568	-3.50181	0.57409	-6.09976	1.06e-09	1.21e-08
Zm00001d039956	126.164	-3.5003	0.463992	-7.54388	4.56e-14	8.29e-13
Zm00001d043847	3.33805	-3.50005	1.51551	-2.30948	0.0209168	0.0607696
Zm00001d003439	1.64195	-3.49519	1.68003	-2.08043	0.037486	0.0988996
Zm00001d034257	504.706	-3.48882	0.655107	-5.32557	1.01e-07	8.86e-07
Zm00001d043221	40.9189	-3.48782	1.00808	-3.45985	0.000540479	0.00252246
Zm00001d040855	174.168	-3.48711	0.429293	-8.12289	4.55e-16	1.03e-14
Zm00001d050533	21.0516	-3.48651	0.499082	-6.98585	2.83e-12	4.33e-11
Zm00001d049355	97.215	-3.48394	0.269165	-12.9435	2.56e-38	2.2e-36
Zm00001d021695	2212.02	-3.48229	1.51853	-2.2932	0.0218367	0.0630692
Zm00001d011290	59.7285	-3.4816	1.47279	-2.36395	0.0180814	0.053757
Zm00001d051182	170.306	-3.48121	0.252148	-13.8062	2.34e-43	2.4e-41
Zm00001d043060	10.9106	-3.48082	1.42426	-2.44395	0.0145276	0.0446935
Zm00001d006417	33.8314	-3.47553	0.60344	-5.75953	8.43e-09	8.61e-08
Zm00001d012799	9.12044	-3.47443	0.87788	-3.95775	7.57e-05	0.000421261
Zm00001d046529	60.2072	-3.47147	0.308598	-11.2492	2.34e-29	1.35e-27
Zm00001d024699	11.1376	-3.47055	0.68389	-5.07472	3.88e-07	3.16e-06
Zm00001d005952	4.01792	-3.46718	1.35681	-2.55539	0.010607	0.0342753
Zm00001d027447	928.252	-3.46356	0.252486	-13.7178	7.94e-43	7.96e-41
Zm00001d026632	3218.21	-3.46287	0.420579	-8.23359	1.82e-16	4.28e-15
Zm00001d048537	4.60542	-3.46278	0.997749	-3.47059	0.000519312	0.00243332
Zm00001d042278	3.99481	-3.461	1.33439	-2.59369	0.00949512	0.0311852
Zm00001d013845	1787.62	-3.4519	0.249289	-13.847	1.33e-43	1.39e-41
Zm00001d038148	16.0569	-3.44578	0.836341	-4.12007	3.79e-05	0.000223927
Zm00001d005215	16.4982	-3.43967	0.523198	-6.57433	4.89e-11	6.47e-10
Zm00001d010038	72.3089	-3.43769	1.61911	-2.1232	0.0337369	0.0906151
Zm00001d046191	108.888	-3.4329	1.2938	-2.65336	0.00796957	0.0268208
Zm00001d020839	18.3422	-3.43098	0.450691	-7.61271	2.68e-14	5.05e-13
Zm00001d052122	7.89304	-3.41813	1.54259	-2.21584	0.0267027	0.0745782
Zm00001d007421	6.51065	-3.41345	1.16364	-2.93343	0.00335236	0.012681
Zm00001d041781	13.6824	-3.41087	1.41494	-2.4106	0.0159262	0.0483996
Zm00001d052018	132.631	-3.40369	0.33903	-10.0395	1.02e-23	4.2e-22
Zm00001d003320	6.68422	-3.39491	0.702294	-4.83403	1.34e-06	1.01e-05
Zm00001d043665	154.727	-3.39341	1.50149	-2.26002	0.0238198	0.0678059
Zm00001d018033	152.139	-3.39239	0.245247	-13.8326	1.62e-43	1.69e-41
Zm00001d038823	5.53406	-3.39132	0.843083	-4.02253	5.76e-05	0.000328469
Zm00001d003657	26.4781	-3.38788	0.838836	-4.03879	5.37e-05	0.000308056
Zm00001d015486	7.76244	-3.38068	1.28517	-2.63054	0.00852504	0.0284014
Zm00001d037974	81.9969	-3.37973	1.39451	-2.42359	0.015368	0.04697
Zm00001d045028	2730.16	-3.37608	0.137161	-24.6139	8.96e-134	6.44e-131
Zm00001d007351	107.558	-3.37583	1.64006	-2.05836	0.0395558	0.103388
Zm00001d003625	7.09715	-3.37463	1.46553	-2.30266	0.0212979	0.0617308
Zm00001d048644	58.7244	-3.37155	1.71592	-1.96486	0.0494301	0.123676
Zm00001d027322	166.325	-3.37035	1.50283	-2.24267	0.0249181	0.0703613
Zm00001d037868	81.1322	-3.36937	1.50886	-2.23306	0.0255448	0.0718211
Zm00001d032895	11.7472	-3.36779	1.52143	-2.21357	0.0268585	0.0748925
Zm00001d047266	3.62281	-3.36466	1.40011	-2.40314	0.0162551	0.0492366
Zm00001d053281	109.813	-3.36241	0.36436	-9.22828	2.75e-20	8.98e-19
Zm00001d025706	2781.24	-3.36163	0.102151	-32.9084	1.67e-237	3.27e-234
Zm00001d044821	104.192	-3.36045	1.43974	-2.33406	0.0195924	0.057489
Zm00001d006304	3.60337	-3.35954	1.57796	-2.12904	0.0332507	0.0896036
Zm00001d015242	754.703	-3.35788	0.371671	-9.03454	1.65e-19	5.06e-18
Zm00001d050837	133.87	-3.35787	0.58898	-5.70117	1.19e-08	1.19e-07
Zm00001d016746	25.9439	-3.35702	0.760603	-4.41364	1.02e-05	6.64e-05
Zm00001d028119	644.932	-3.35467	0.164128	-20.4393	7.48e-93	2.48e-90
Zm00001d029723	140.209	-3.35412	0.490823	-6.83367	8.28e-12	1.21e-10
Zm00001d033718	54.7436	-3.35219	0.916122	-3.6591	0.000253098	0.00126738
Zm00001d047523	28.0628	-3.34882	1.67629	-1.99776	0.045743	0.116318
Zm00001d036579	251.138	-3.34285	0.197624	-16.9152	3.48e-64	6.21e-62
Zm00001d042637	216.424	-3.34271	0.312439	-10.6988	1.03e-26	5.18e-25
Zm00001d009803	532.804	-3.33981	0.345604	-9.66371	4.3e-22	1.61e-20
Zm00001d006297	38.3086	-3.33763	0.438242	-7.61595	2.62e-14	4.93e-13
Zm00001d036288	5.2128	-3.3363	0.890577	-3.74622	0.000179516	0.000925838
Zm00001d038459	275.134	-3.33606	0.210071	-15.8807	8.63e-57	1.27e-54
Zm00001d045523	76.8952	-3.33457	0.506628	-6.58188	4.65e-11	6.16e-10
Zm00001d003452	221.994	-3.33223	0.283487	-11.7544	6.7e-32	4.37e-30
Zm00001d044598	4.45774	-3.3272	1.19998	-2.77271	0.00555915	0.0196566
Zm00001d025646	5.52011	-3.31824	1.58193	-2.09759	0.0359415	0.0954495
Zm00001d016291	23.8289	-3.31732	0.446466	-7.43019	1.08e-13	1.88e-12
Zm00001d007167	115.847	-3.3068	1.33842	-2.47068	0.0134858	0.0420462
Zm00001d037143	4.20271	-3.3038	1.19924	-2.75491	0.00587077	0.0206346
Zm00001d038439	22.5785	-3.30052	0.379513	-8.69673	3.42e-18	9.39e-17
Zm00001d025016	2204.67	-3.28367	0.608222	-5.3988	6.71e-08	6.1e-07
Zm00001d052513	7.37368	-3.27871	0.618883	-5.29779	1.17e-07	1.02e-06
Zm00001d021268	478.099	-3.27678	0.435662	-7.52138	5.42e-14	9.77e-13
Zm00001d050803	11.9083	-3.2761	1.36146	-2.40631	0.0161144	0.048886
Zm00001d023331	178.537	-3.27312	0.190634	-17.1696	4.48e-66	8.47e-64
Zm00001d036049	9.25752	-3.26489	1.37525	-2.37403	0.0175952	0.0525502
Zm00001d037605	485.238	-3.26377	0.202534	-16.1147	2.01e-58	3.07e-56
Zm00001d020134	113.926	-3.25983	0.997326	-3.26857	0.00108093	0.00467858
Zm00001d045970	9.1864	-3.25752	1.01012	-3.22487	0.0012603	0.00536971
Zm00001d034088	8.80045	-3.25499	0.815889	-3.9895	6.62e-05	0.000372604
Zm00001d030663	480.606	-3.25218	0.150227	-21.6484	6.29e-104	2.77e-101
Zm00001d042763	12.083	-3.24973	0.699968	-4.64268	3.44e-06	2.41e-05
Zm00001d026438	19.0064	-3.23676	0.577872	-5.60118	2.13e-08	2.07e-07
Zm00001d030233	29.6175	-3.23431	0.402324	-8.03907	9.05e-16	1.99e-14
Zm00001d002545	81.549	-3.2282	0.37032	-8.7173	2.85e-18	7.92e-17
Zm00001d033872	214.26	-3.22542	1.06386	-3.0318	0.00243103	0.00958677
Zm00001d009311	18.6097	-3.22333	0.603947	-5.33711	9.44e-08	8.35e-07
Zm00001d025414	17.0965	-3.21253	0.619227	-5.18797	2.13e-07	1.8e-06
Zm00001d024994	16.4065	-3.21143	0.592457	-5.42053	5.94e-08	5.45e-07
Zm00001d039701	470.715	-3.20782	0.556111	-5.76831	8.01e-09	8.2e-08
Zm00001d043333	16.5158	-3.19445	0.781641	-4.08685	4.37e-05	0.000255335
Zm00001d045047	34.303	-3.18485	0.509684	-6.24867	4.14e-10	4.95e-09
Zm00001d007025	52.0469	-3.18177	0.535989	-5.93626	2.92e-09	3.15e-08
Zm00001d036530	2844.08	-3.16945	0.0939182	-33.7469	1.19e-249	2.69e-246
Zm00001d016254	86.2846	-3.16825	0.290238	-10.916	9.66e-28	5.07e-26
Zm00001d028288	5.47454	-3.16264	0.89637	-3.52828	0.000418274	0.00199579
Zm00001d037435	8.5856	-3.1496	1.5155	-2.07826	0.0376855	0.0993277
Zm00001d006239	4.06463	-3.1488	1.23447	-2.55073	0.0107497	0.0346527
Zm00001d004508	3.11911	-3.14699	1.2415	-2.53484	0.0112498	0.0360205
Zm00001d025204	42.643	-3.14362	0.404278	-7.77589	7.49e-15	1.49e-13
Zm00001d016154	267.768	-3.142	0.57004	-5.5119	3.55e-08	3.36e-07
Zm00001d010875	29.8682	-3.14094	0.43199	-7.27085	3.57e-13	5.92e-12
Zm00001d023909	37.1669	-3.13736	0.330602	-9.48985	2.31e-21	8.16e-20
Zm00001d032719	870.935	-3.13115	0.391058	-8.00689	1.18e-15	2.55e-14
Zm00001d019678	29.4904	-3.12936	0.796658	-3.92811	8.56e-05	0.000472062
Zm00001d017294	45.8816	-3.12914	1.56638	-1.99769	0.0457504	0.116327
Zm00001d019477	7.45021	-3.12795	1.5268	-2.0487	0.0404911	0.105291
Zm00001d028026	69.1085	-3.12535	0.312758	-9.99286	1.64e-23	6.64e-22
Zm00001d032329	13.6898	-3.12308	1.51651	-2.05938	0.0394579	0.103178
Zm00001d002849	5.47884	-3.1225	1.52835	-2.04305	0.0410478	0.106455
Zm00001d006050	3.91714	-3.11927	1.19964	-2.60018	0.00931757	0.030683
Zm00001d022272	730.651	-3.11913	0.174409	-17.884	1.57e-71	3.43e-69
Zm00001d003023	297.883	-3.11633	1.49792	-2.08043	0.0374861	0.0988996
Zm00001d005562	2.27891	-3.11244	1.17611	-2.64639	0.00813552	0.0272938
Zm00001d022596	5.1298	-3.10663	1.51877	-2.0455	0.040806	0.10596
Zm00001d016903	3.64518	-3.10027	1.41316	-2.19386	0.0282457	0.0782347
Zm00001d003725	206.566	-3.09644	0.264948	-11.687	1.49e-31	9.52e-30
Zm00001d051895	19.8462	-3.096	0.501042	-6.17912	6.45e-10	7.53e-09
Zm00001d007790	59.9762	-3.09398	0.351596	-8.79983	1.37e-18	3.9e-17
Zm00001d012847	304.512	-3.09325	0.592789	-5.21814	1.81e-07	1.54e-06
Zm00001d051795	5.40842	-3.09	1.53303	-2.01561	0.043841	0.112335
Zm00001d008462	149.355	-3.08549	0.488902	-6.31107	2.77e-10	3.37e-09
Zm00001d054110	416.462	-3.08478	0.184566	-16.7137	1.04e-62	1.81e-60
Zm00001d050417	222.006	-3.08188	1.39896	-2.20298	0.0275958	0.0767379
Zm00001d019333	47.497	-3.08018	1.48977	-2.06756	0.0386813	0.101453
Zm00001d012025	18.1507	-3.07858	1.41132	-2.18135	0.0291576	0.0803675
Zm00001d023603	225.549	-3.07646	1.42142	-2.16436	0.0304364	0.0832923
Zm00001d007716	247.861	-3.07443	0.699379	-4.39594	1.1e-05	7.15e-05
Zm00001d008299	79.8904	-3.07367	0.572973	-5.36444	8.12e-08	7.27e-07
Zm00001d028871	6.10226	-3.07265	0.900085	-3.41373	0.000640796	0.00293713
Zm00001d035488	3.76386	-3.07135	1.25615	-2.44505	0.0144834	0.0445854
Zm00001d036123	811.876	-3.07107	0.771362	-3.98136	6.85e-05	0.000384435
Zm00001d041951	514.178	-3.07003	0.441875	-6.94774	3.71e-12	5.61e-11
Zm00001d010012	29.0582	-3.06558	0.44704	-6.85752	7.01e-12	1.03e-10
Zm00001d010239	20.4121	-3.06311	0.680439	-4.50166	6.74e-06	4.52e-05
Zm00001d049989	27.0687	-3.06306	0.635839	-4.81736	1.45e-06	1.09e-05
ZemaCp046	4.95079	-3.05943	1.52394	-2.00758	0.0446883	0.11406
Zm00001d004850	3.02636	-3.04357	1.36038	-2.23729	0.0252671	0.071183
Zm00001d002488	17.683	-3.0433	1.48354	-2.05138	0.0402304	0.104761
Zm00001d008431	18.4562	-3.04134	0.651866	-4.66559	3.08e-06	2.17e-05
Zm00001d034416	22.1955	-3.03484	1.13351	-2.67739	0.0074198	0.025198
Zm00001d028627	51.8053	-3.02935	0.295585	-10.2487	1.2e-24	5.25e-23
Zm00001d045525	2.8936	-3.0226	1.30635	-2.31379	0.0206794	0.0602167
Zm00001d051934	6.21796	-3.01897	0.915421	-3.29791	0.000974086	0.00426818
Zm00001d008340	210.145	-3.0099	0.674584	-4.46186	8.12e-06	5.39e-05
Zm00001d030305	239.605	-3.00936	1.40487	-2.14209	0.0321865	0.0872186
Zm00001d021219	24.7838	-3.00932	1.40267	-2.14542	0.0319189	0.086617
Zm00001d031845	53.1781	-3.00772	0.263885	-11.3978	4.29e-30	2.58e-28
Zm00001d046852	63.1088	-2.99951	0.633709	-4.73327	2.21e-06	1.6e-05
Zm00001d047905	10.0342	-2.99631	0.966205	-3.10111	0.00192798	0.00783267
Zm00001d034418	20.4789	-2.99568	1.46989	-2.03802	0.0415475	0.107449
Zm00001d030489	17.172	-2.99478	0.546056	-5.48438	4.15e-08	3.88e-07
Zm00001d008925	590.518	-2.99279	0.996853	-3.00224	0.00268005	0.0104319
Zm00001d010905	1.88637	-2.98995	1.45866	-2.0498	0.0403844	0.105087
Zm00001d028170	263.212	-2.98261	0.438158	-6.80714	9.96e-12	1.43e-10
Zm00001d031325	83.5113	-2.98057	0.625612	-4.76424	1.9e-06	1.39e-05
Zm00001d037550	3745.47	-2.97834	0.872103	-3.41513	0.000637526	0.00292579
Zm00001d031826	26.7402	-2.97275	0.4673	-6.36155	2e-10	2.47e-09
Zm00001d028017	26.131	-2.97135	1.30315	-2.28013	0.0226002	0.0649114
Zm00001d040240	8.45731	-2.9641	1.38594	-2.1387	0.03246	0.0878022
Zm00001d048077	902.453	-2.96295	0.116274	-25.4825	3.08e-143	3.13e-140
Zm00001d032344	162.856	-2.9608	0.331973	-8.9188	4.71e-19	1.39e-17
Zm00001d035618	3.67756	-2.96018	0.796139	-3.71817	0.00020067	0.00102649
Zm00001d041298	104.785	-2.95983	0.55585	-5.32487	1.01e-07	8.89e-07
Zm00001d015717	57.6849	-2.95235	0.450813	-6.54894	5.79e-11	7.61e-10
Zm00001d048179	2.28857	-2.9463	1.1306	-2.60596	0.00916176	0.0302455
Zm00001d015884	16.9467	-2.94615	1.49872	-1.96577	0.0493254	0.123477
Zm00001d036854	9.91116	-2.94304	0.577939	-5.09231	3.54e-07	2.9e-06
Zm00001d011551	12.5437	-2.9427	0.444617	-6.6185	3.63e-11	4.89e-10
Zm00001d024083	373.794	-2.94168	0.180196	-16.3249	6.56e-60	1.07e-57
Zm00001d044826	718.272	-2.94139	1.38974	-2.1165	0.0343021	0.0918569
Zm00001d053067	1815.56	-2.9387	0.213849	-13.742	5.69e-43	5.74e-41
Zm00001d047616	3.83952	-2.93624	1.14773	-2.5583	0.0105184	0.0340226
Zm00001d005040	33.2266	-2.92917	1.34811	-2.1728	0.0297954	0.0817736
Zm00001d007949	269.007	-2.92868	0.334374	-8.75869	1.98e-18	5.57e-17
Zm00001d000447	32.414	-2.927	0.640999	-4.56631	4.96e-06	3.39e-05
Zm00001d022448	35.0887	-2.9226	1.1495	-2.54251	0.011006	0.0353474
Zm00001d021028	17.4754	-2.9168	0.733191	-3.97823	6.94e-05	0.000388857
Zm00001d012968	7.89935	-2.91665	1.31719	-2.2143	0.0268081	0.0748016
Zm00001d037251	21.7471	-2.90266	0.578267	-5.01958	5.18e-07	4.13e-06
Zm00001d053353	32.9254	-2.90102	0.33995	-8.53366	1.42e-17	3.68e-16
Zm00001d013098	298.051	-2.89608	0.208929	-13.8615	1.08e-43	1.14e-41
Zm00001d023339	349.997	-2.89245	0.612358	-4.72346	2.32e-06	1.67e-05
Zm00001d024682	5.70463	-2.887	0.91937	-3.14019	0.00168836	0.00695412
Zm00001d018327	27.6812	-2.88691	0.464972	-6.20877	5.34e-10	6.32e-09
Zm00001d043271	86.1914	-2.88162	0.351548	-8.19695	2.47e-16	5.75e-15
Zm00001d023625	63.963	-2.8708	0.919919	-3.12071	0.00180415	0.00738356
Zm00001d020726	93.5378	-2.86763	0.336723	-8.51631	1.65e-17	4.25e-16
Zm00001d051310	188.048	-2.86621	0.164816	-17.3904	9.76e-68	1.94e-65
Zm00001d002899	1538.16	-2.86393	0.35219	-8.13176	4.23e-16	9.62e-15
Zm00001d003293	13.2811	-2.85883	0.649053	-4.40462	1.06e-05	6.9e-05
Zm00001d045016	9.46034	-2.85732	0.851964	-3.35381	0.000797075	0.00357228
Zm00001d041291	12.954	-2.85511	1.17443	-2.43106	0.0150546	0.0460884
Zm00001d037054	5.22803	-2.85173	1.18936	-2.39771	0.0164978	0.0498335
Zm00001d015125	152.386	-2.85159	0.236425	-12.0613	1.69e-33	1.21e-31
Zm00001d042359	167.908	-2.85153	0.598191	-4.76692	1.87e-06	1.37e-05
Zm00001d049048	366.563	-2.84715	0.779538	-3.65235	0.000259853	0.00129768
Zm00001d032035	828.406	-2.842	0.447154	-6.35576	2.07e-10	2.56e-09
Zm00001d031018	40.231	-2.83957	0.328004	-8.65713	4.84e-18	1.31e-16
Zm00001d006327	11.8618	-2.83803	1.21668	-2.3326	0.0196692	0.05768
Zm00001d006117	79.7032	-2.8338	0.333218	-8.50435	1.83e-17	4.69e-16
Zm00001d033063	119.026	-2.83322	0.401416	-7.05806	1.69e-12	2.63e-11
Zm00001d009671	13.324	-2.83293	0.851873	-3.32553	0.000882495	0.00390696
Zm00001d005775	25237.8	-2.82956	0.599747	-4.71793	2.38e-06	1.71e-05
Zm00001d012580	11.5503	-2.82834	1.18144	-2.39398	0.0166667	0.050251
Zm00001d020703	32.8704	-2.82817	0.62015	-4.56045	5.1e-06	3.48e-05
Zm00001d029699	101.341	-2.82661	1.18087	-2.39367	0.0166806	0.0502825
Zm00001d005889	37.2743	-2.82535	0.59508	-4.74784	2.06e-06	1.49e-05
Zm00001d019565	492.315	-2.82298	0.463733	-6.08751	1.15e-09	1.3e-08
Zm00001d053906	51.6474	-2.82159	0.522672	-5.39839	6.72e-08	6.11e-07
Zm00001d013719	3958.64	-2.81998	0.665052	-4.24024	2.23e-05	0.000137385
ZemaCp044	11.7184	-2.81336	0.832531	-3.37929	0.000726735	0.00328755
Zm00001d032972	288.16	-2.81206	0.329504	-8.5342	1.41e-17	3.67e-16
Zm00001d036209	7.59346	-2.80949	0.69797	-4.02523	5.69e-05	0.000324972
Zm00001d034336	122.608	-2.80632	0.20748	-13.5257	1.1e-41	1.07e-39
Zm00001d015000	11.3506	-2.80387	0.503311	-5.57085	2.53e-08	2.44e-07
Zm00001d015634	15.6611	-2.79541	0.773047	-3.61609	0.000299082	0.0014731
Zm00001d006666	38.9905	-2.79456	0.391577	-7.13669	9.56e-13	1.52e-11
Zm00001d008764	573.189	-2.79151	0.610541	-4.57219	4.83e-06	3.31e-05
Zm00001d033568	30.183	-2.7892	0.632508	-4.40974	1.03e-05	6.75e-05
Zm00001d010343	771.803	-2.7875	0.189357	-14.7209	4.73e-49	5.65e-47
Zm00001d035442	21.8031	-2.7824	0.611876	-4.54732	5.43e-06	3.7e-05
Zm00001d048814	35.1134	-2.78159	0.626414	-4.4405	8.97e-06	5.9e-05
Zm00001d037001	685.572	-2.77926	0.137088	-20.2735	2.2e-91	6.98e-89
Zm00001d006194	182.334	-2.77897	0.147415	-18.8514	2.86e-79	7.53e-77
Zm00001d030713	53.8559	-2.7788	0.315152	-8.81733	1.17e-18	3.36e-17
Zm00001d006073	7.93467	-2.77733	0.943038	-2.94509	0.00322861	0.0122767
Zm00001d039338	45.0453	-2.77497	0.938416	-2.95708	0.00310568	0.011869
Zm00001d035091	88.8278	-2.77178	0.223986	-12.3748	3.58e-35	2.73e-33
Zm00001d045233	413.425	-2.7694	0.136174	-20.3372	6.02e-92	1.93e-89
Zm00001d052818	123.973	-2.76842	0.641732	-4.31398	1.6e-05	0.000101239
Zm00001d024356	465.458	-2.7633	0.22504	-12.2791	1.17e-34	8.81e-33
Zm00001d016256	287.237	-2.75757	0.576072	-4.78686	1.69e-06	1.25e-05
Zm00001d015779	26.0476	-2.75671	0.485883	-5.6736	1.4e-08	1.4e-07
Zm00001d016683	23.3383	-2.75572	0.648676	-4.24823	2.15e-05	0.000132854
Zm00001d024317	19.8676	-2.74991	0.581132	-4.73198	2.22e-06	1.61e-05
Zm00001d039532	10.7723	-2.74564	1.12592	-2.43858	0.014745	0.0452726
Zm00001d007745	1576.06	-2.74072	0.915099	-2.995	0.00274444	0.0106459
Zm00001d019792	123.26	-2.73572	0.245241	-11.1552	6.75e-29	3.8e-27
Zm00001d012246	21.9616	-2.73331	0.526028	-5.19614	2.03e-07	1.73e-06
Zm00001d011297	490.676	-2.73151	0.441809	-6.18254	6.31e-10	7.39e-09
Zm00001d016164	844.466	-2.72033	0.135435	-20.0858	9.82e-90	3.04e-87
Zm00001d020955	125.164	-2.7181	1.34867	-2.01539	0.0438637	0.112383
Zm00001d004595	141.003	-2.71147	0.227892	-11.8981	1.21e-32	8.2e-31
Zm00001d036744	6.62885	-2.70997	0.96828	-2.79875	0.00513007	0.0183442
Zm00001d049158	130.436	-2.70902	0.570028	-4.75243	2.01e-06	1.47e-05
Zm00001d047686	13.5973	-2.70013	0.514499	-5.24807	1.54e-07	1.32e-06
Zm00001d006816	95.2453	-2.69976	0.459431	-5.87631	4.2e-09	4.43e-08
Zm00001d041713	15.6236	-2.69909	0.48968	-5.51194	3.55e-08	3.36e-07
Zm00001d053171	909.013	-2.69726	1.15368	-2.33796	0.0193895	0.0570538
Zm00001d022326	279.498	-2.6947	0.373802	-7.20891	5.64e-13	9.16e-12
Zm00001d026175	32.783	-2.6945	0.569518	-4.73119	2.23e-06	1.61e-05
Zm00001d019339	73.1702	-2.69424	0.308723	-8.72705	2.61e-18	7.28e-17
Zm00001d053639	99.3025	-2.69255	1.00458	-2.68027	0.00735629	0.0250055
Zm00001d053442	115.518	-2.68992	0.374389	-7.18481	6.73e-13	1.09e-11
Zm00001d012297	161.638	-2.68735	0.184339	-14.5783	3.86e-48	4.46e-46
Zm00001d047625	29.4499	-2.68382	1.19387	-2.248	0.0245763	0.0695825
Zm00001d013294	360.889	-2.68381	0.145396	-18.4586	4.44e-76	1.1e-73
Zm00001d014025	133.544	-2.68148	0.520556	-5.15118	2.59e-07	2.16e-06
Zm00001d031079	5.70607	-2.68074	0.9557	-2.805	0.00503164	0.018047
Zm00001d024470	95.4318	-2.67921	0.501903	-5.33811	9.39e-08	8.31e-07
Zm00001d050484	950.746	-2.67658	0.165276	-16.1946	5.51e-59	8.62e-57
Zm00001d024903	57.2487	-2.67311	0.50064	-5.33938	9.33e-08	8.26e-07
Zm00001d003115	20.4799	-2.66918	0.856505	-3.11637	0.00183095	0.00748076
Zm00001d045807	41.5828	-2.66774	0.463748	-5.75256	8.79e-09	8.96e-08
Zm00001d032676	2.41056	-2.6664	1.14116	-2.33658	0.0194611	0.0571972
Zm00001d053069	110.576	-2.66286	0.17376	-15.3249	5.21e-53	6.79e-51
Zm00001d029232	141.527	-2.66125	0.415872	-6.39919	1.56e-10	1.96e-09
Zm00001d054071	68.2572	-2.66082	0.502069	-5.29971	1.16e-07	1.01e-06
ZemaCp035	134.929	-2.65957	0.31908	-8.33513	7.74e-17	1.88e-15
Zm00001d043479	235.763	-2.65897	0.326862	-8.13483	4.13e-16	9.41e-15
Zm00001d017502	545.13	-2.65691	0.599383	-4.43275	9.3e-06	6.1e-05
Zm00001d050095	212.451	-2.65106	0.231783	-11.4377	2.71e-30	1.65e-28
Zm00001d035879	78.7667	-2.64843	0.239219	-11.0711	1.73e-28	9.5e-27
Zm00001d026395	5.16883	-2.64755	0.991042	-2.67149	0.00755162	0.0256015
Zm00001d044909	2.44121	-2.64716	1.10686	-2.3916	0.0167753	0.050511
Zm00001d039546	174.714	-2.64398	0.215611	-12.2627	1.44e-34	1.08e-32
Zm00001d025983	153.483	-2.63773	0.218961	-12.0465	2.02e-33	1.44e-31
Zm00001d026073	3.35544	-2.6375	1.34086	-1.96703	0.0491803	0.123218
Zm00001d021249	38.6533	-2.63224	0.906984	-2.90219	0.00370567	0.0137951
Zm00001d015212	2209.88	-2.62812	0.159028	-16.5261	2.38e-61	4.08e-59
Zm00001d016345	2.56003	-2.62665	1.26927	-2.06942	0.0385063	0.101084
Zm00001d032249	103.214	-2.62657	0.363293	-7.22988	4.83e-13	7.91e-12
Zm00001d000434	146.672	-2.62509	0.539669	-4.86426	1.15e-06	8.71e-06
Zm00001d019862	25.2581	-2.62402	0.595771	-4.40441	1.06e-05	6.9e-05
Zm00001d015334	16.0597	-2.62199	1.24528	-2.10554	0.0352442	0.093951
Zm00001d042697	15479.1	-2.62112	0.74839	-3.50234	0.000461185	0.00218283
Zm00001d048484	36.6776	-2.61725	0.432511	-6.05129	1.44e-09	1.61e-08
Zm00001d040244	197.459	-2.61223	0.40952	-6.37877	1.79e-10	2.22e-09
Zm00001d048006	265.388	-2.61152	0.61577	-4.24107	2.22e-05	0.000136935
Zm00001d035589	118.368	-2.61055	0.244962	-10.657	1.62e-26	8.05e-25
Zm00001d045892	19.1834	-2.60841	0.679355	-3.83954	0.000123263	0.000658528
Zm00001d003404	477.397	-2.60813	0.454188	-5.7424	9.33e-09	9.48e-08
Zm00001d004323	18.74	-2.6073	0.466754	-5.58602	2.32e-08	2.25e-07
Zm00001d017851	16.0325	-2.60671	0.772547	-3.37418	0.00074036	0.00334303
Zm00001d013263	683.246	-2.59974	0.292228	-8.89629	5.77e-19	1.7e-17
Zm00001d049823	200.755	-2.59777	0.229495	-11.3195	1.05e-29	6.24e-28
Zm00001d008599	31.5004	-2.5974	0.379023	-6.85289	7.24e-12	1.06e-10
Zm00001d045875	24.5157	-2.5962	0.573001	-4.53087	5.87e-06	3.97e-05
Zm00001d047999	21.3929	-2.59098	0.421771	-6.1431	8.09e-10	9.34e-09
Zm00001d040162	138.921	-2.58947	0.33293	-7.77783	7.38e-15	1.47e-13
Zm00001d003522	49.8746	-2.58819	0.613567	-4.21827	2.46e-05	0.00015025
Zm00001d009288	590.487	-2.58777	0.127234	-20.3386	5.86e-92	1.9e-89
Zm00001d039215	14.1565	-2.58525	0.493895	-5.23441	1.66e-07	1.42e-06
Zm00001d031927	61.9674	-2.5849	0.456498	-5.66246	1.49e-08	1.48e-07
Zm00001d053652	52.7896	-2.58024	0.696354	-3.70535	0.000211098	0.00107535
Zm00001d037894	69.1929	-2.57896	0.846599	-3.04626	0.00231711	0.00919662
Zm00001d048859	23.9874	-2.57287	0.590749	-4.35528	1.33e-05	8.51e-05
Zm00001d002074	49.2041	-2.5717	1.01107	-2.54355	0.0109733	0.0352576
Zm00001d037921	3.14539	-2.57121	1.29281	-1.98885	0.0467173	0.118326
Zm00001d028255	232.245	-2.57056	0.304177	-8.45086	2.89e-17	7.3e-16
Zm00001d006739	261.923	-2.56592	0.608755	-4.21503	2.5e-05	0.000152301
Zm00001d039824	104.955	-2.56517	0.240774	-10.6538	1.67e-26	8.31e-25
Zm00001d047076	364.13	-2.56278	0.157052	-16.318	7.35e-60	1.19e-57
Zm00001d050254	5.3279	-2.56064	0.88057	-2.90793	0.00363824	0.0135959
Zm00001d045464	4.02279	-2.55992	1.23054	-2.08032	0.0374965	0.0989181
Zm00001d015092	1270.78	-2.55904	0.493391	-5.18663	2.14e-07	1.81e-06
Zm00001d028408	23.4859	-2.55396	0.521302	-4.8992	9.62e-07	7.38e-06
Zm00001d038550	24.3341	-2.55292	0.68606	-3.72113	0.000198331	0.00101579
Zm00001d045496	77.2833	-2.55127	0.358273	-7.12101	1.07e-12	1.69e-11
Zm00001d011593	15.7579	-2.54997	0.461511	-5.52526	3.29e-08	3.12e-07
Zm00001d039533	46.5738	-2.5492	0.289185	-8.8151	1.2e-18	3.42e-17
Zm00001d045101	3336.85	-2.54638	0.582005	-4.37518	1.21e-05	7.81e-05
Zm00001d036929	422.055	-2.54332	0.237792	-10.6956	1.07e-26	5.35e-25
Zm00001d048479	1141.24	-2.53906	0.546249	-4.64818	3.35e-06	2.35e-05
Zm00001d020088	2007.16	-2.53896	0.178728	-14.2057	8.45e-46	9.32e-44
Zm00001d014610	11.6622	-2.53537	1.03663	-2.44579	0.0144535	0.0445121
Zm00001d051383	350.944	-2.52807	0.29268	-8.63765	5.74e-18	1.54e-16
Zm00001d039184	4.70223	-2.52675	0.9911	-2.54944	0.0107897	0.0347588
Zm00001d018338	23.9617	-2.52572	0.652141	-3.87296	0.000107522	0.000579817
Zm00001d024157	5.81725	-2.51911	0.933316	-2.69909	0.00695287	0.0238266
Zm00001d038523	15.5414	-2.5187	0.887917	-2.83664	0.00455907	0.0165618
Zm00001d029151	289.466	-2.51586	0.498248	-5.04941	4.43e-07	3.58e-06
Zm00001d021324	26.6471	-2.51509	0.788789	-3.18854	0.00142992	0.00600639
Zm00001d020490	22.8632	-2.51406	0.382117	-6.5793	4.73e-11	6.27e-10
Zm00001d017455	639.723	-2.50895	1.25123	-2.00519	0.0449433	0.114542
Zm00001d009823	2.47394	-2.50588	1.18277	-2.11866	0.0341192	0.0914836
Zm00001d039923	15.3065	-2.50217	0.958333	-2.61096	0.00902875	0.0298399
Zm00001d047346	13.6	-2.49752	0.579835	-4.3073	1.65e-05	0.00010414
Zm00001d008693	526.979	-2.49127	0.393372	-6.33312	2.4e-10	2.95e-09
Zm00001d010673	184.849	-2.49011	0.847165	-2.93934	0.00328912	0.0124762
Zm00001d022112	651.432	-2.48756	0.230211	-10.8056	3.24e-27	1.67e-25
Zm00001d018209	86.957	-2.48687	0.415933	-5.979	2.25e-09	2.46e-08
Zm00001d038503	102.683	-2.48657	0.691674	-3.59501	0.000324379	0.00158577
Zm00001d018774	8.07931	-2.48091	0.512268	-4.84299	1.28e-06	9.65e-06
Zm00001d008515	163.112	-2.47787	0.29927	-8.27972	1.23e-16	2.94e-15
Zm00001d026431	77.2136	-2.47459	0.30326	-8.15998	3.35e-16	7.7e-15
Zm00001d013359	88.1908	-2.47355	0.247363	-9.99966	1.53e-23	6.23e-22
Zm00001d015442	23.06	-2.46992	0.421857	-5.85487	4.77e-09	5.01e-08
Zm00001d007027	173.471	-2.46957	0.440852	-5.60181	2.12e-08	2.06e-07
Zm00001d006044	10.0651	-2.46257	0.585311	-4.20729	2.58e-05	0.00015712
Zm00001d018822	629.931	-2.46065	0.49245	-4.99675	5.83e-07	4.62e-06
Zm00001d016401	17.422	-2.45718	1.24254	-1.97755	0.0479795	0.120806
Zm00001d003422	104.995	-2.45666	0.786837	-3.1222	0.00179506	0.00735148
Zm00001d019460	6.33793	-2.45578	0.943593	-2.60259	0.00925237	0.0305207
Zm00001d048715	23.1686	-2.45244	0.494943	-4.955	7.23e-07	5.64e-06
Zm00001d014185	32.0799	-2.44732	0.394319	-6.20646	5.42e-10	6.41e-09
Zm00001d005449	30.101	-2.44432	0.487015	-5.01898	5.19e-07	4.15e-06
Zm00001d032649	187.165	-2.43836	0.142097	-17.1598	5.31e-66	9.96e-64
Zm00001d032022	24.8432	-2.43694	0.827773	-2.94397	0.00324032	0.0123133
Zm00001d005729	22.9105	-2.4369	0.663082	-3.6751	0.000237753	0.00119849
Zm00001d053586	12.2764	-2.43604	0.652492	-3.73345	0.000188877	0.00097004
Zm00001d011284	32.2768	-2.4334	0.308828	-7.87946	3.29e-15	6.89e-14
Zm00001d005432	435.066	-2.43194	0.110181	-22.0723	5.84e-108	2.64e-105
Zm00001d039914	6703.95	-2.42035	0.131368	-18.4241	8.41e-76	2.03e-73
Zm00001d007424	996.241	-2.40602	0.113058	-21.2813	1.69e-100	6.74e-98
Zm00001d000040	109.605	-2.40501	0.468823	-5.12989	2.9e-07	2.41e-06
Zm00001d008266	461.07	-2.403	0.380788	-6.31059	2.78e-10	3.38e-09
Zm00001d002159	65.0233	-2.40191	0.532712	-4.50883	6.52e-06	4.38e-05
Zm00001d020556	611.82	-2.3991	0.469667	-5.10809	3.25e-07	2.68e-06
Zm00001d039936	867.135	-2.39557	1.02575	-2.33543	0.0195212	0.0573264
Zm00001d036143	101.055	-2.38898	0.214751	-11.1244	9.54e-29	5.32e-27
Zm00001d019094	44.3239	-2.38847	0.528445	-4.51981	6.19e-06	4.18e-05
Zm00001d035226	46.1016	-2.37874	0.377618	-6.29932	2.99e-10	3.63e-09
Zm00001d038438	6.71905	-2.36443	0.667022	-3.54475	0.000392988	0.00188642
Zm00001d051684	336.242	-2.36367	0.38165	-6.19328	5.89e-10	6.94e-09
Zm00001d016721	23.1555	-2.36008	0.919042	-2.56798	0.0102294	0.0332082
Zm00001d025821	9.7899	-2.3586	0.800354	-2.94694	0.00320937	0.0122178
Zm00001d027363	460.134	-2.3544	0.556844	-4.22811	2.36e-05	0.000144339
Zm00001d037112	459.567	-2.35435	0.806375	-2.91966	0.00350409	0.0131594
Zm00001d002814	588.704	-2.3533	0.177929	-13.226	6.21e-40	5.7e-38
Zm00001d012441	8.67865	-2.35266	1.09891	-2.1409	0.0322824	0.08741
Zm00001d039469	65.6286	-2.35022	0.472567	-4.9733	6.58e-07	5.17e-06
Zm00001d052717	5.26298	-2.34959	1.15585	-2.03279	0.0420737	0.108552
Zm00001d006833	570.411	-2.34799	0.773353	-3.03612	0.00239647	0.00947332
Zm00001d051959	374.947	-2.34764	0.39332	-5.96878	2.39e-09	2.61e-08
Zm00001d046735	8.45098	-2.3459	0.598471	-3.91982	8.86e-05	0.000487079
Zm00001d002549	55.2791	-2.34282	0.478473	-4.89646	9.76e-07	7.48e-06
Zm00001d039771	138.438	-2.33701	0.316167	-7.3917	1.45e-13	2.48e-12
Zm00001d035187	55.3451	-2.3367	0.264211	-8.84405	9.23e-19	2.67e-17
Zm00001d052882	19.2132	-2.33271	0.476448	-4.89606	9.78e-07	7.49e-06
Zm00001d043278	67.7706	-2.33067	0.549492	-4.24149	2.22e-05	0.000136706
Zm00001d010037	94.4948	-2.32799	0.257176	-9.05213	1.4e-19	4.35e-18
Zm00001d032906	191.75	-2.32717	0.666612	-3.49105	0.000481131	0.00226595
Zm00001d013508	55.6178	-2.32644	0.293619	-7.92334	2.31e-15	4.91e-14
Zm00001d006873	2.25763	-2.3258	1.16487	-1.99661	0.0458671	0.116544
Zm00001d014098	35.9958	-2.31848	0.344207	-6.7357	1.63e-11	2.28e-10
Zm00001d006481	102.02	-2.31589	0.489974	-4.72656	2.28e-06	1.65e-05
Zm00001d030183	20.1877	-2.31482	0.541759	-4.27279	1.93e-05	0.000120058
Zm00001d003197	138.501	-2.3105	1.11035	-2.08088	0.0374452	0.0988182
Zm00001d051503	31.9561	-2.30994	0.511657	-4.51463	6.34e-06	4.27e-05
Zm00001d039293	31.9219	-2.30756	0.384689	-5.99852	1.99e-09	2.19e-08
Zm00001d008311	159.745	-2.30575	0.224833	-10.2554	1.12e-24	4.92e-23
Zm00001d051857	5.36352	-2.3056	0.939133	-2.45503	0.0140873	0.0435893
Zm00001d021455	16.381	-2.30532	0.432496	-5.33027	9.81e-08	8.65e-07
Zm00001d034990	101.471	-2.30474	0.613294	-3.75797	0.000171296	0.000888244
Zm00001d020957	956.861	-2.30408	0.672188	-3.42773	0.000608655	0.00280246
Zm00001d032625	19.3359	-2.30395	0.483002	-4.77006	1.84e-06	1.35e-05
Zm00001d003508	341.633	-2.3026	0.306988	-7.50063	6.35e-14	1.14e-12
Zm00001d007114	41.0222	-2.30189	0.423079	-5.44081	5.3e-08	4.9e-07
Zm00001d002693	36.2387	-2.29946	0.48333	-4.75754	1.96e-06	1.43e-05
Zm00001d053225	21.2719	-2.29413	0.529494	-4.33268	1.47e-05	9.37e-05
Zm00001d031171	55.0749	-2.29266	0.317025	-7.23181	4.77e-13	7.81e-12
Zm00001d039935	365.169	-2.29134	0.59975	-3.8205	0.000133182	0.000707056
Zm00001d022062	7454.18	-2.29006	0.256461	-8.92947	4.28e-19	1.27e-17
Zm00001d014695	645.415	-2.28876	0.770584	-2.97017	0.00297638	0.0114357
Zm00001d038811	10.5783	-2.28691	1.05132	-2.17527	0.02961	0.0813481
Zm00001d031760	7.20005	-2.28522	0.959862	-2.38078	0.0172761	0.0518018
Zm00001d044657	123.417	-2.28478	0.19487	-11.7246	9.53e-32	6.17e-30
Zm00001d025430	24.0183	-2.28451	0.525012	-4.35135	1.35e-05	8.66e-05
Zm00001d034497	296.973	-2.2824	0.28061	-8.13371	4.16e-16	9.49e-15
Zm00001d048161	14.9541	-2.28096	0.586316	-3.89033	0.000100109	0.000544227
Zm00001d042963	6.44393	-2.27976	1.05078	-2.16959	0.0300382	0.0823633
Zm00001d008983	416.135	-2.27837	0.355777	-6.40392	1.51e-10	1.9e-09
Zm00001d043579	348.956	-2.2767	0.921474	-2.47071	0.0134844	0.0420462
Zm00001d026084	821.368	-2.27574	0.291682	-7.80212	6.09e-15	1.23e-13
Zm00001d030777	161.688	-2.2755	0.222044	-10.248	1.21e-24	5.28e-23
Zm00001d008738	47.9656	-2.27505	0.322859	-7.04659	1.83e-12	2.85e-11
Zm00001d011410	3.46856	-2.27366	0.873816	-2.60199	0.00926854	0.030558
Zm00001d021595	284.449	-2.27215	0.414716	-5.4788	4.28e-08	4e-07
Zm00001d049793	81.4526	-2.2717	0.27142	-8.36967	5.78e-17	1.43e-15
Zm00001d045356	38.3731	-2.2667	0.299838	-7.55974	4.04e-14	7.39e-13
Zm00001d025834	35.9747	-2.26662	0.823425	-2.75267	0.00591106	0.0207613
Zm00001d050959	66.0558	-2.26601	0.521001	-4.34935	1.37e-05	8.73e-05
Zm00001d013720	1793.36	-2.26298	0.623244	-3.63097	0.00028236	0.00139705
Zm00001d014392	26.1936	-2.26297	0.420135	-5.38628	7.19e-08	6.49e-07
Zm00001d048785	606.665	-2.25969	0.41813	-5.40428	6.51e-08	5.93e-07
Zm00001d036825	12.0974	-2.25343	0.595632	-3.78326	0.000154786	0.000810356
Zm00001d020717	1310.47	-2.25169	0.533107	-4.2237	2.4e-05	0.000146978
Zm00001d033752	8.56618	-2.25105	1.10975	-2.02843	0.0425161	0.109454
Zm00001d031882	6.18144	-2.24902	0.846181	-2.65785	0.00786419	0.0265134
Zm00001d000159	8.6068	-2.24855	0.826746	-2.71975	0.00653304	0.0226036
Zm00001d025338	2205.73	-2.24812	0.683482	-3.28922	0.00100465	0.00438387
Zm00001d028748	90.844	-2.24735	0.384339	-5.84731	5e-09	5.24e-08
Zm00001d027873	9.4893	-2.24566	1.02421	-2.19258	0.0283375	0.0784449
Zm00001d008206	10.5849	-2.24556	1.01121	-2.22067	0.026373	0.0738323
Zm00001d008488	501.656	-2.24472	0.323713	-6.93428	4.08e-12	6.12e-11
Zm00001d053902	379.244	-2.24214	0.499565	-4.48818	7.18e-06	4.8e-05
Zm00001d013343	34.2932	-2.23584	0.43959	-5.08619	3.65e-07	2.99e-06
Zm00001d037889	12.2965	-2.23329	0.543641	-4.10802	3.99e-05	0.000234662
Zm00001d045334	8.68054	-2.23055	0.854563	-2.61016	0.00904997	0.0299033
Zm00001d017419	50.2457	-2.23008	0.265134	-8.41111	4.06e-17	1.01e-15
Zm00001d002612	3.81833	-2.2254	0.954562	-2.33133	0.019736	0.0578413
Zm00001d046846	10.622	-2.22533	0.754864	-2.94799	0.00319849	0.0121826
Zm00001d009558	31.6184	-2.22349	0.419094	-5.30546	1.12e-07	9.84e-07
Zm00001d019760	275.117	-2.22187	0.233201	-9.52769	1.61e-21	5.75e-20
Zm00001d043188	173.901	-2.2147	0.231379	-9.57174	1.05e-21	3.82e-20
Zm00001d004018	2.5633	-2.20924	1.11289	-1.98514	0.0471292	0.119144
Zm00001d030557	2449.42	-2.20804	0.20077	-10.9978	3.91e-28	2.09e-26
Zm00001d023669	402.508	-2.20482	0.420707	-5.24074	1.6e-07	1.38e-06
Zm00001d002535	129.607	-2.20459	0.364612	-6.04639	1.48e-09	1.65e-08
Zm00001d042848	782.356	-2.20026	0.559337	-3.93369	8.37e-05	0.000462621
Zm00001d022350	26.9582	-2.19976	0.406802	-5.40744	6.39e-08	5.83e-07
Zm00001d027330	4855.33	-2.19772	0.467625	-4.69974	2.6e-06	1.86e-05
Zm00001d033338	1550.63	-2.19764	0.510774	-4.30257	1.69e-05	0.000106138
Zm00001d045313	160.414	-2.1962	0.86182	-2.54833	0.010824	0.034858
Zm00001d017576	55.5853	-2.18959	0.493084	-4.4406	8.97e-06	5.9e-05
Zm00001d020780	380.887	-2.18924	0.54993	-3.98095	6.86e-05	0.000385025
Zm00001d051793	5.25517	-2.18748	1.07112	-2.04223	0.0411287	0.106619
Zm00001d040893	9.41287	-2.18741	0.892799	-2.45006	0.0142832	0.0440891
Zm00001d004407	365.914	-2.18637	0.134007	-16.3154	7.67e-60	1.24e-57
Zm00001d051919	2.55464	-2.18231	1.0981	-1.98734	0.0468843	0.118657
Zm00001d017646	161.257	-2.18185	0.363851	-5.99655	2.02e-09	2.22e-08
Zm00001d045036	214.647	-2.17994	0.393785	-5.53585	3.1e-08	2.95e-07
ZemaCp085	7.30637	-2.17807	0.820211	-2.6555	0.00791903	0.0266751
Zm00001d038930	156.506	-2.1773	0.771588	-2.82185	0.00477479	0.0172603
ZemaCp091	7.07401	-2.17423	0.907509	-2.39582	0.0165831	0.0500655
Zm00001d048783	263.152	-2.17093	0.306471	-7.08364	1.4e-12	2.2e-11
Zm00001d014377	13036.3	-2.16872	0.1293	-16.7728	3.86e-63	6.81e-61
Zm00001d039770	5426.63	-2.16424	0.502528	-4.30671	1.66e-05	0.000104353
Zm00001d032343	17.715	-2.1617	0.405743	-5.32776	9.94e-08	8.76e-07
Zm00001d047427	51.1578	-2.15642	0.294024	-7.33416	2.23e-13	3.76e-12
Zm00001d010854	18.0134	-2.15543	0.631737	-3.41191	0.000645088	0.00295451
Zm00001d014947	3511.34	-2.15496	0.448607	-4.80368	1.56e-06	1.16e-05
Zm00001d038120	51.1625	-2.15491	0.398557	-5.40677	6.42e-08	5.85e-07
Zm00001d020583	164.216	-2.15403	1.02582	-2.09982	0.0357449	0.0950292
Zm00001d005337	25.7884	-2.15251	0.511211	-4.21061	2.55e-05	0.000154985
Zm00001d043831	2134.72	-2.15237	0.150244	-14.3259	1.51e-46	1.71e-44
Zm00001d031026	502.105	-2.1521	0.246276	-8.73857	2.36e-18	6.61e-17
Zm00001d050936	104.039	-2.14893	0.281236	-7.64102	2.16e-14	4.09e-13
Zm00001d005894	290.894	-2.14842	0.182762	-11.7553	6.63e-32	4.33e-30
Zm00001d038722	13.1697	-2.14139	0.432946	-4.9461	7.57e-07	5.9e-06
Zm00001d014369	11.7681	-2.14032	0.675954	-3.16637	0.00154356	0.00642059
Zm00001d047335	136.063	-2.1378	0.3691	-5.79193	6.96e-09	7.18e-08
Zm00001d012955	106.67	-2.13602	0.206467	-10.3456	4.38e-25	1.96e-23
Zm00001d045462	84.3686	-2.13525	0.483603	-4.4153	1.01e-05	6.59e-05
Zm00001d045835	19.3851	-2.13455	0.533496	-4.00107	6.31e-05	0.000356348
Zm00001d015008	90.0017	-2.13236	0.607913	-3.50767	0.000452054	0.00214374
Zm00001d028599	5639.82	-2.13065	0.936574	-2.27494	0.0229096	0.0656335
ZemaCp043	17.0219	-2.12873	0.984618	-2.16199	0.0306191	0.0837221
Zm00001d030751	3.9326	-2.12871	0.971385	-2.19142	0.0284216	0.0786332
Zm00001d030548	27.6572	-2.12847	0.781233	-2.7245	0.00643992	0.0223523
Zm00001d041523	3.91733	-2.12706	0.808911	-2.62954	0.00855007	0.0284751
Zm00001d007789	195.975	-2.12629	0.56845	-3.74051	0.00018365	0.00094534
Zm00001d041057	6.68928	-2.11865	0.557545	-3.79996	0.000144718	0.000761847
Zm00001d045350	36.7041	-2.11746	0.452354	-4.68097	2.86e-06	2.02e-05
Zm00001d007825	206.038	-2.11612	0.189579	-11.1622	6.25e-29	3.52e-27
Zm00001d014688	459.889	-2.11525	0.176762	-11.9667	5.31e-33	3.67e-31
Zm00001d050824	10.0972	-2.11406	0.946688	-2.23311	0.0255414	0.0718183
Zm00001d022517	65.3366	-2.11355	0.723036	-2.92316	0.00346496	0.0130324
Zm00001d002158	14.7725	-2.11344	0.815902	-2.59031	0.00958882	0.0314579
ZemaCp101	13.9797	-2.11147	0.829894	-2.54426	0.0109509	0.0352011
Zm00001d048117	513.82	-2.10614	0.166308	-12.6641	9.35e-37	7.65e-35
Zm00001d019855	62.5315	-2.10183	0.900719	-2.33351	0.0196216	0.0575631
Zm00001d053394	1182.84	-2.10179	0.582807	-3.60631	0.000310577	0.00152437
Zm00001d003273	116.151	-2.0988	0.228471	-9.18629	4.07e-20	1.31e-18
Zm00001d012445	24.2115	-2.09497	0.540662	-3.87483	0.000106698	0.000575584
Zm00001d030235	1560.43	-2.09437	0.197425	-10.6085	2.72e-26	1.33e-24
Zm00001d025420	18.0979	-2.094	0.353862	-5.91756	3.27e-09	3.51e-08
Zm00001d040793	55.8675	-2.0923	0.212715	-9.83618	7.86e-23	3.07e-21
Zm00001d033284	8.71416	-2.09172	0.952092	-2.19697	0.0280225	0.0777409
Zm00001d012447	113.436	-2.08549	0.279845	-7.45229	9.17e-14	1.61e-12
Zm00001d051659	282.598	-2.08492	0.439115	-4.748	2.05e-06	1.49e-05
Zm00001d022504	1094.42	-2.08457	0.198907	-10.4801	1.07e-25	4.98e-24
Zm00001d007543	5.34904	-2.08404	1.04798	-1.98862	0.0467427	0.11838
Zm00001d005748	99.3357	-2.08398	0.69422	-3.0019	0.002683	0.0104406
Zm00001d016301	240.428	-2.08207	0.4709	-4.42147	9.8e-06	6.42e-05
Zm00001d045836	892.275	-2.08025	0.55009	-3.78165	0.00015579	0.00081547
Zm00001d042160	107.528	-2.07838	0.217283	-9.56533	1.12e-21	4.06e-20
Zm00001d009936	508.816	-2.07715	0.387535	-5.35992	8.33e-08	7.44e-07
Zm00001d027489	6.09401	-2.07648	0.987668	-2.1024	0.0355179	0.0945197
Zm00001d035548	9.09813	-2.07541	0.724357	-2.86517	0.00416786	0.0152877
Zm00001d023273	26.0363	-2.07489	0.978071	-2.12141	0.0338877	0.0909622
Zm00001d026322	365.055	-2.07457	0.298321	-6.95415	3.55e-12	5.37e-11
Zm00001d025704	50.9327	-2.06968	0.313665	-6.59836	4.16e-11	5.56e-10
Zm00001d007709	1023.03	-2.06794	0.32591	-6.34511	2.22e-10	2.74e-09
Zm00001d019528	46.1497	-2.06638	0.280921	-7.35573	1.9e-13	3.22e-12
Zm00001d035624	120.752	-2.06287	0.268868	-7.67245	1.69e-14	3.25e-13
Zm00001d019985	221.298	-2.06023	0.465635	-4.42455	9.66e-06	6.33e-05
Zm00001d044455	1062.49	-2.05933	0.554492	-3.71391	0.00020408	0.00104267
Zm00001d012533	36.2594	-2.05872	0.511037	-4.02852	5.61e-05	0.000320648
Zm00001d037025	98.1928	-2.05293	0.720883	-2.84779	0.00440238	0.0160559
Zm00001d030253	58.5645	-2.05286	0.47082	-4.36019	1.3e-05	8.33e-05
Zm00001d032407	217.439	-2.05282	0.240821	-8.52427	1.54e-17	3.98e-16
Zm00001d007258	91.1131	-2.05187	0.537505	-3.81739	0.00013487	0.000715507
Zm00001d025375	54.6769	-2.05167	0.378322	-5.42306	5.86e-08	5.38e-07
Zm00001d042485	42.8549	-2.05122	0.357654	-5.73519	9.74e-09	9.87e-08
Zm00001d015609	7.39366	-2.04931	0.712073	-2.87794	0.00400276	0.0147519
Zm00001d011422	165.612	-2.04908	0.359422	-5.70105	1.19e-08	1.2e-07
Zm00001d028004	127.337	-2.04751	0.34543	-5.92741	3.08e-09	3.31e-08
Zm00001d044056	363.438	-2.046	0.433496	-4.71977	2.36e-06	1.7e-05
Zm00001d033711	97.21	-2.04534	0.501736	-4.07653	4.57e-05	0.0002662
Zm00001d024907	134.465	-2.04367	0.218889	-9.33654	9.95e-21	3.38e-19
Zm00001d046891	8.53014	-2.04343	0.69366	-2.94586	0.00322054	0.0122524
Zm00001d040852	197.715	-2.04266	0.266208	-7.67315	1.68e-14	3.23e-13
Zm00001d021736	121.497	-2.04008	0.640982	-3.18273	0.00145891	0.00611531
Zm00001d020408	92.5356	-2.0383	0.535412	-3.80697	0.000140678	0.000742569
Zm00001d045563	723.282	-2.03483	0.333805	-6.09587	1.09e-09	1.24e-08
Zm00001d050951	12.642	-2.03465	0.443874	-4.58385	4.56e-06	3.14e-05
Zm00001d050521	52.893	-2.03307	0.704551	-2.88562	0.00390641	0.0144511
Zm00001d037289	166.76	-2.03229	0.333954	-6.08556	1.16e-09	1.31e-08
Zm00001d050285	140.112	-2.03052	0.528545	-3.84172	0.000122175	0.000652976
Zm00001d041539	71.4169	-2.02847	0.492458	-4.11907	3.8e-05	0.000224686
Zm00001d028929	13.0862	-2.02799	0.586143	-3.45988	0.000540413	0.00252246
Zm00001d030165	30.2656	-2.02525	0.618024	-3.27697	0.00104926	0.00455018
Zm00001d033672	400.554	-2.02461	0.155408	-13.0277	8.51e-39	7.46e-37
Zm00001d021781	15.916	-2.0235	0.85474	-2.36738	0.0179143	0.0533517
Zm00001d013810	1097.4	-2.02343	0.428991	-4.71672	2.4e-06	1.72e-05
Zm00001d038530	930.181	-2.0227	0.128389	-15.7545	6.4e-56	9.06e-54
Zm00001d005072	309.988	-2.02201	0.248717	-8.12977	4.3e-16	9.76e-15
Zm00001d044321	11.8258	-2.02179	0.580511	-3.48278	0.000496245	0.00233265
Zm00001d026387	234.429	-2.0164	0.272215	-7.40737	1.29e-13	2.21e-12
Zm00001d012743	96.7693	-2.01126	0.299869	-6.70714	1.98e-11	2.75e-10
Zm00001d008898	368.766	-2.01052	0.45734	-4.39612	1.1e-05	7.15e-05
Zm00001d006495	15.7856	-2.01039	0.595444	-3.37629	0.000734691	0.00331998
Zm00001d005896	59.3311	-2.00826	0.436949	-4.59609	4.3e-06	2.97e-05
Zm00001d044698	645.71	-2.00749	0.14981	-13.4002	6.03e-41	5.69e-39
Zm00001d047705	28.5889	-2.00713	0.754232	-2.66116	0.00778724	0.0262792
Zm00001d013163	499.82	-2.0067	0.383223	-5.23637	1.64e-07	1.41e-06
Zm00001d009549	251.81	-2.00554	0.287567	-6.97419	3.08e-12	4.69e-11
Zm00001d011392	1177.94	-2.00489	0.238634	-8.40155	4.41e-17	1.1e-15
Zm00001d052386	524.392	-2.00377	0.610894	-3.28007	0.00103782	0.00450455
Zm00001d042553	73.0006	-2.00154	0.95465	-2.09662	0.0360272	0.0956244
Zm00001d033615	28.4636	2.00054	0.440002	4.54667	5.45e-06	3.71e-05
Zm00001d005458	519.985	2.00116	0.199307	10.0406	1.01e-23	4.17e-22
Zm00001d002178	98.7602	2.00171	0.314477	6.36519	1.95e-10	2.42e-09
Zm00001d002253	402.019	2.00309	0.185741	10.7843	4.08e-27	2.1e-25
Zm00001d034067	58.2818	2.00477	0.630285	3.18074	0.00146901	0.00615392
Zm00001d018708	15.2936	2.00484	0.614192	3.26419	0.00109777	0.00474517
Zm00001d050082	54.8989	2.00555	0.716734	2.79818	0.00513917	0.0183722
Zm00001d027292	122.04	2.00686	0.368371	5.44792	5.1e-08	4.72e-07
Zm00001d035223	13.2432	2.00706	0.504202	3.98067	6.87e-05	0.000385366
Zm00001d044040	202.126	2.00767	0.570399	3.51976	0.000431941	0.00205565
Zm00001d032409	153.413	2.00767	0.447192	4.48951	7.14e-06	4.77e-05
Zm00001d002384	751.691	2.01044	0.212649	9.45425	3.25e-21	1.14e-19
Zm00001d013154	1698.23	2.01125	0.38659	5.20255	1.97e-07	1.67e-06
Zm00001d015084	6192.29	2.01235	0.238749	8.42875	3.49e-17	8.74e-16
Zm00001d011527	51.6214	2.01297	0.674445	2.98464	0.00283916	0.0109586
Zm00001d032197	9872.65	2.01722	0.595146	3.38946	0.000700306	0.00317825
Zm00001d015387	24.2207	2.01728	0.941938	2.14162	0.0322238	0.0872848
Zm00001d022367	386.775	2.01793	0.423609	4.76366	1.9e-06	1.39e-05
Zm00001d042102	353.77	2.0197	0.259551	7.78153	7.17e-15	1.43e-13
Zm00001d039997	195.715	2.02086	0.659404	3.06468	0.00217899	0.00872156
Zm00001d014181	35.7466	2.02139	0.357489	5.65442	1.56e-08	1.55e-07
Zm00001d042433	43.1149	2.02171	0.273092	7.40303	1.33e-13	2.28e-12
Zm00001d053865	852.661	2.02229	0.304021	6.6518	2.9e-11	3.94e-10
Zm00001d051450	12.1679	2.0226	0.880473	2.29717	0.0216089	0.0625091
Zm00001d006001	606.446	2.02363	0.226066	8.95149	3.51e-19	1.05e-17
Zm00001d040644	334.63	2.02587	0.152337	13.2986	2.36e-40	2.17e-38
Zm00001d041997	21.1991	2.02653	0.943688	2.14746	0.0317566	0.0862481
Zm00001d042684	141.841	2.02836	0.407536	4.97713	6.45e-07	5.07e-06
Zm00001d024621	64.1057	2.02921	0.794711	2.5534	0.0106677	0.0344525
Zm00001d032300	433.135	2.02988	0.193357	10.4981	8.81e-26	4.13e-24
Zm00001d033985	770.133	2.03084	0.960094	2.11525	0.0344089	0.0920925
Zm00001d008816	1091.67	2.03764	0.299839	6.79576	1.08e-11	1.54e-10
Zm00001d046755	8.48072	2.04366	0.622054	3.28535	0.00101856	0.00443467
Zm00001d039099	8.6433	2.04705	0.964768	2.1218	0.0338543	0.0908975
Zm00001d023384	112.444	2.04754	0.344965	5.93551	2.93e-09	3.16e-08
Zm00001d021457	8.86765	2.04875	0.748717	2.73635	0.00621243	0.021676
Zm00001d036933	64.4974	2.04888	0.505965	4.04944	5.13e-05	0.000295633
Zm00001d046460	119.762	2.05111	0.511419	4.01063	6.06e-05	0.000343272
Zm00001d005030	126.955	2.05444	0.182458	11.2598	2.07e-29	1.2e-27
Zm00001d024637	55.6638	2.0597	0.382776	5.38095	7.41e-08	6.68e-07
Zm00001d034745	256.671	2.06129	0.567703	3.63092	0.000282407	0.00139705
Zm00001d000382	386.863	2.06175	0.194137	10.6201	2.4e-26	1.18e-24
Zm00001d008187	73.4676	2.06834	0.436373	4.73983	2.14e-06	1.55e-05
Zm00001d042801	94.6386	2.06854	0.573494	3.60692	0.000309855	0.00152184
Zm00001d012544	329.134	2.06968	0.209366	9.88547	4.81e-23	1.91e-21
Zm00001d012381	6.0782	2.0699	0.632635	3.27187	0.00106838	0.004629
Zm00001d053172	626.136	2.07028	0.387936	5.33665	9.47e-08	8.37e-07
Zm00001d027404	15.0572	2.07102	0.41729	4.96303	6.94e-07	5.44e-06
Zm00001d039400	14.7148	2.0735	0.656022	3.16071	0.00157383	0.00652806
Zm00001d009502	163.297	2.07646	0.209817	9.89652	4.31e-23	1.72e-21
Zm00001d047939	405.658	2.07696	0.38498	5.39499	6.85e-08	6.2e-07
Zm00001d045598	29.7228	2.08106	0.536174	3.88131	0.000103894	0.000562313
Zm00001d038064	426.96	2.08141	0.30531	6.81735	9.27e-12	1.34e-10
Zm00001d036522	7.81707	2.08187	0.716909	2.90395	0.00368486	0.0137402
Zm00001d029457	3300.07	2.08193	0.260684	7.98641	1.39e-15	3e-14
Zm00001d046005	381.589	2.08373	0.555071	3.754	0.000174037	0.000901054
Zm00001d042148	235.93	2.08546	0.777765	2.68135	0.00733253	0.0249362
Zm00001d052176	14.0694	2.08659	0.419181	4.97777	6.43e-07	5.06e-06
Zm00001d017911	12.586	2.08701	0.600074	3.47793	0.000505305	0.00237146
Zm00001d038005	368.373	2.09138	0.407594	5.13103	2.88e-07	2.4e-06
Zm00001d035377	71.035	2.09368	0.550595	3.80258	0.000143199	0.000754657
Zm00001d052660	559.516	2.09587	0.207139	10.1182	4.59e-24	1.95e-22
Zm00001d012561	6081.02	2.09665	0.388619	5.39514	6.85e-08	6.2e-07
Zm00001d003931	343.76	2.10026	0.443646	4.73409	2.2e-06	1.59e-05
Zm00001d034569	86.8607	2.10081	0.260231	8.07288	6.87e-16	1.52e-14
Zm00001d018256	15.1726	2.10167	0.609982	3.44547	0.000570075	0.00264592
Zm00001d052437	192.01	2.10175	0.293126	7.17013	7.49e-13	1.2e-11
Zm00001d013709	454.761	2.10306	0.508432	4.13636	3.53e-05	0.000210084
Zm00001d003162	955.1	2.10403	0.201114	10.4619	1.29e-25	6.02e-24
Zm00001d039449	52	2.10705	0.242005	8.70663	3.13e-18	8.67e-17
Zm00001d033316	1729.38	2.10709	0.416659	5.05711	4.26e-07	3.44e-06
Zm00001d013188	96.3815	2.11089	0.273016	7.73172	1.06e-14	2.08e-13
Zm00001d039492	903.361	2.11126	0.505021	4.18053	2.91e-05	0.000175388
Zm00001d045456	904.204	2.113	0.406247	5.20127	1.98e-07	1.68e-06
Zm00001d026055	125.816	2.11359	0.337614	6.26039	3.84e-10	4.61e-09
Zm00001d017989	240.498	2.11384	0.43997	4.8045	1.55e-06	1.15e-05
Zm00001d040450	116.703	2.11432	1.0305	2.05173	0.0401956	0.104698
Zm00001d035313	61.1428	2.11713	0.378451	5.5942	2.22e-08	2.15e-07
Zm00001d019560	1040.08	2.11749	0.808714	2.61835	0.00883562	0.0292771
Zm00001d008577	63.3145	2.11845	0.789215	2.68425	0.00726924	0.0247524
Zm00001d036950	493.442	2.11867	0.492049	4.30582	1.66e-05	0.000104751
Zm00001d018983	585.183	2.11881	1.03125	2.0546	0.039918	0.104094
Zm00001d023450	159.951	2.12082	0.536159	3.95559	7.63e-05	0.000424844
Zm00001d009605	476.026	2.12093	0.713275	2.97351	0.00294411	0.011328
Zm00001d031546	18.1804	2.12145	0.777031	2.7302	0.00632952	0.0220392
Zm00001d016031	440.921	2.12168	0.361215	5.87373	4.26e-09	4.49e-08
Zm00001d017279	849.092	2.1219	0.806024	2.63255	0.00847473	0.0282645
Zm00001d007843	25.6429	2.12597	0.626164	3.39523	0.000685713	0.00311778
Zm00001d019069	54.9541	2.12609	0.543909	3.90891	9.27e-05	0.000506923
Zm00001d005630	94.5932	2.12949	0.342339	6.22042	4.96e-10	5.89e-09
Zm00001d044005	8.02432	2.13034	0.578869	3.68017	0.000233075	0.00117728
Zm00001d002532	446.771	2.13557	0.978384	2.18275	0.0290544	0.0801431
Zm00001d042438	618.985	2.13652	0.332758	6.42063	1.36e-10	1.71e-09
Zm00001d013501	45.864	2.13695	0.623575	3.42693	0.000610443	0.00281025
Zm00001d033924	164.232	2.14315	0.380185	5.63712	1.73e-08	1.7e-07
Zm00001d033826	24.2335	2.14638	0.419509	5.1164	3.11e-07	2.58e-06
Zm00001d046112	1010.64	2.14772	0.156883	13.6899	1.17e-42	1.16e-40
Zm00001d022234	38.6589	2.14832	0.719344	2.98649	0.00282196	0.0109107
Zm00001d048019	1046.52	2.14865	0.13355	16.0888	3.06e-58	4.65e-56
Zm00001d033169	34.8071	2.14938	0.439861	4.88651	1.03e-06	7.83e-06
Zm00001d023592	101.32	2.1503	0.460081	4.67374	2.96e-06	2.09e-05
Zm00001d031862	40.68	2.15149	0.647409	3.32324	0.00088979	0.00393334
Zm00001d038830	156.334	2.15166	0.231906	9.27814	1.72e-20	5.73e-19
Zm00001d043890	184.39	2.15216	0.279726	7.69379	1.43e-14	2.77e-13
Zm00001d051962	4.76156	2.15229	0.745114	2.88853	0.00387041	0.0143412
Zm00001d033399	20.644	2.1557	0.634951	3.39506	0.000686134	0.00311921
Zm00001d045434	374.502	2.16294	0.191662	11.2852	1.55e-29	9.11e-28
Zm00001d033683	224.4	2.164	0.311857	6.93906	3.95e-12	5.94e-11
Zm00001d010482	402.52	2.16526	0.201076	10.7684	4.86e-27	2.48e-25
Zm00001d000293	24.2293	2.16579	0.550659	3.93309	8.39e-05	0.000463593
Zm00001d042602	13.4396	2.1671	0.467825	4.63229	3.62e-06	2.53e-05
Zm00001d035098	263.099	2.1674	0.209022	10.3692	3.42e-25	1.54e-23
Zm00001d014882	1108.92	2.16745	0.105775	20.4911	2.59e-93	8.75e-91
Zm00001d016185	3413.34	2.17085	0.524597	4.13813	3.5e-05	0.000208639
Zm00001d040878	32.8627	2.17127	0.375057	5.78915	7.07e-09	7.29e-08
Zm00001d042551	57.4984	2.17317	0.837643	2.59439	0.00947602	0.0311268
Zm00001d044659	45.7989	2.17391	0.342121	6.35422	2.09e-10	2.58e-09
Zm00001d039538	1397.96	2.17484	0.0946897	22.968	9.73e-117	4.94e-114
Zm00001d018793	6.91938	2.17495	1.09859	1.97977	0.0477297	0.120383
Zm00001d030459	6.33034	2.17802	0.747187	2.91496	0.00355731	0.0133349
Zm00001d025310	77.7138	2.1818	0.431578	5.0554	4.29e-07	3.47e-06
Zm00001d010463	128.669	2.18373	0.501908	4.35085	1.36e-05	8.68e-05
Zm00001d002446	530.163	2.18672	0.273837	7.98548	1.4e-15	3.02e-14
Zm00001d034145	288.557	2.18709	0.87138	2.50991	0.0120761	0.0382833
Zm00001d018037	577.337	2.18717	0.73494	2.97598	0.00292056	0.0112433
Zm00001d025333	194.757	2.18791	0.47103	4.64495	3.4e-06	2.38e-05
Zm00001d046500	616.574	2.1892	0.160654	13.6269	2.77e-42	2.73e-40
Zm00001d048979	727.424	2.19058	0.359357	6.09582	1.09e-09	1.24e-08
Zm00001d009435	29.1284	2.19314	0.876236	2.50291	0.0123175	0.0389313
Zm00001d050457	524.078	2.20058	0.482904	4.55698	5.19e-06	3.54e-05
Zm00001d034937	360.933	2.20364	0.187434	11.7568	6.51e-32	4.26e-30
Zm00001d039825	117.72	2.20614	0.589308	3.7436	0.0001814	0.00093427
Zm00001d006209	14.7441	2.20692	0.532984	4.14068	3.46e-05	0.000206575
Zm00001d026620	2.8834	2.20785	0.895181	2.46637	0.013649	0.0424922
Zm00001d048164	85.8073	2.21114	0.219201	10.0873	6.29e-24	2.64e-22
Zm00001d042777	30.9094	2.21187	0.612049	3.61388	0.000301646	0.00148499
Zm00001d030406	13.0917	2.21187	0.672472	3.28917	0.00100483	0.00438392
Zm00001d043601	4361.36	2.213	0.212183	10.4297	1.82e-25	8.37e-24
Zm00001d006768	50.419	2.21367	0.464137	4.76943	1.85e-06	1.36e-05
Zm00001d038300	453.223	2.21398	0.368168	6.01351	1.82e-09	2.01e-08
Zm00001d002683	12.3032	2.2144	0.724031	3.05843	0.002225	0.00888337
Zm00001d020614	526.768	2.22052	0.514933	4.31226	1.62e-05	0.000101985
Zm00001d032055	45.0978	2.22725	0.95158	2.34058	0.0192536	0.0567094
Zm00001d005317	211.901	2.22727	0.165047	13.4948	1.68e-41	1.62e-39
Zm00001d019910	159.167	2.23176	0.166641	13.3927	6.67e-41	6.28e-39
Zm00001d018082	117.924	2.23181	0.403269	5.5343	3.12e-08	2.98e-07
Zm00001d026554	56.6232	2.23242	0.767027	2.91048	0.00360869	0.0134989
Zm00001d032201	38.9073	2.23418	0.674201	3.31382	0.00092031	0.00405353
Zm00001d017545	126.12	2.23807	0.404742	5.52963	3.21e-08	3.05e-07
Zm00001d035243	1384.98	2.24139	0.287969	7.78346	7.06e-15	1.41e-13
Zm00001d043668	11.3712	2.2435	0.81221	2.76222	0.00574098	0.02022
Zm00001d051552	311.996	2.24399	0.199203	11.2649	1.96e-29	1.14e-27
Zm00001d049539	80.0167	2.24576	0.440399	5.09936	3.41e-07	2.8e-06
Zm00001d003935	440.946	2.24726	0.121577	18.4843	2.76e-76	6.95e-74
Zm00001d013128	117.482	2.24809	0.202783	11.0862	1.46e-28	8.09e-27
Zm00001d005639	133.53	2.24921	0.177814	12.6492	1.13e-36	9.19e-35
Zm00001d033805	580.434	2.25087	0.195936	11.4878	1.52e-30	9.36e-29
Zm00001d012860	3.21757	2.25265	1.06552	2.11414	0.0345036	0.0923042
Zm00001d030908	6.6946	2.2543	0.795516	2.83375	0.00460048	0.0166978
Zm00001d041618	3.04409	2.25596	0.949386	2.37622	0.0174908	0.0523285
Zm00001d053263	69.9898	2.25596	0.263799	8.55181	1.21e-17	3.17e-16
Zm00001d046089	5.28649	2.25692	1.11427	2.02546	0.0428199	0.11014
Zm00001d002613	48.0982	2.25858	0.491646	4.59392	4.35e-06	3e-05
Zm00001d035253	29.3602	2.25876	0.371954	6.07267	1.26e-09	1.41e-08
Zm00001d033546	20.2532	2.25892	0.448766	5.03362	4.81e-07	3.86e-06
Zm00001d010231	212.631	2.26072	0.458404	4.93171	8.15e-07	6.32e-06
Zm00001d043062	81.7499	2.26173	0.944088	2.39568	0.0165896	0.0500747
Zm00001d054031	307.397	2.26596	0.167696	13.5123	1.32e-41	1.28e-39
Zm00001d049719	44.4915	2.26672	0.383347	5.91297	3.36e-09	3.6e-08
Zm00001d013463	20.6906	2.26845	0.579642	3.91354	9.1e-05	0.000498489
Zm00001d042755	106.46	2.26855	0.205379	11.0457	2.3e-28	1.25e-26
Zm00001d024764	44.6048	2.27264	0.433921	5.23746	1.63e-07	1.4e-06
Zm00001d006453	244.709	2.27327	0.237779	9.56045	1.17e-21	4.24e-20
Zm00001d028754	19.2335	2.27397	0.711065	3.19798	0.00138394	0.00584073
Zm00001d011454	1214.48	2.27849	0.647555	3.51861	0.000433819	0.00206425
Zm00001d050266	333.147	2.27987	0.361074	6.31414	2.72e-10	3.31e-09
Zm00001d047774	17.5038	2.28415	0.648628	3.52151	0.000429102	0.00204312
Zm00001d045734	53.8612	2.28618	0.480953	4.75343	2e-06	1.46e-05
Zm00001d052389	110.66	2.28935	0.344661	6.64234	3.09e-11	4.19e-10
Zm00001d043047	3374.2	2.29005	0.656994	3.48564	0.000490953	0.00230962
Zm00001d019983	30.0885	2.29168	0.46299	4.94975	7.43e-07	5.79e-06
Zm00001d022449	1003.58	2.2921	0.156242	14.6702	1e-48	1.17e-46
Zm00001d040034	688.623	2.29504	0.192007	11.9528	6.27e-33	4.33e-31
Zm00001d044048	94.8435	2.29547	0.277153	8.28233	1.21e-16	2.88e-15
Zm00001d039031	71.2026	2.29751	0.445616	5.15581	2.53e-07	2.11e-06
Zm00001d039377	6.10343	2.29798	0.715679	3.21091	0.00132314	0.00560503
Zm00001d046491	13.7306	2.30023	0.95605	2.40597	0.0161296	0.0489269
Zm00001d039004	313.385	2.30235	0.775183	2.97007	0.0029773	0.0114378
Zm00001d021949	11.6816	2.30269	1.06837	2.15532	0.031137	0.0848703
Zm00001d018345	26.9061	2.30371	0.50977	4.51912	6.21e-06	4.19e-05
Zm00001d032737	11.5144	2.30388	0.755687	3.04873	0.00229814	0.00913487
Zm00001d051789	14.8164	2.30424	0.632525	3.64293	0.000269549	0.00134019
Zm00001d008602	2566.88	2.30437	0.124392	18.525	1.3e-76	3.33e-74
Zm00001d012775	42.208	2.3114	0.39117	5.90892	3.44e-09	3.69e-08
Zm00001d050079	164.135	2.31201	0.412968	5.59853	2.16e-08	2.1e-07
Zm00001d005499	12.376	2.31292	0.715251	3.23372	0.00122189	0.00522498
Zm00001d030845	16.4084	2.31304	0.684455	3.37939	0.000726475	0.00328688
Zm00001d013814	31.8483	2.31485	0.910284	2.54299	0.0109907	0.0353037
Zm00001d037658	16.0094	2.31527	1.11579	2.075	0.0379866	0.100005
Zm00001d045051	83.6016	2.31802	0.79208	2.9265	0.00342801	0.0129202
Zm00001d017270	88.1142	2.31909	0.492381	4.70994	2.48e-06	1.78e-05
Zm00001d031068	5.87404	2.32001	0.947968	2.44735	0.0143911	0.0443587
Zm00001d051936	173.163	2.32007	0.438487	5.29108	1.22e-07	1.06e-06
Zm00001d046304	102.185	2.32068	0.24924	9.31101	1.27e-20	4.26e-19
Zm00001d039352	2.20617	2.32737	1.07993	2.15512	0.0311525	0.0849048
Zm00001d005451	4690.03	2.32782	0.208185	11.1815	5.02e-29	2.86e-27
Zm00001d041964	38.6136	2.32917	0.759609	3.06628	0.00216743	0.00868562
Zm00001d005378	17.9514	2.33094	0.692336	3.36678	0.000760507	0.00342402
Zm00001d025610	28.9743	2.33096	0.322041	7.23808	4.55e-13	7.48e-12
Zm00001d027275	168.109	2.33283	0.306506	7.61104	2.72e-14	5.1e-13
Zm00001d039497	200.121	2.333	0.235783	9.8947	4.39e-23	1.74e-21
Zm00001d035320	29.3497	2.33407	0.993882	2.34844	0.0188523	0.0557105
Zm00001d042541	7341.3	2.33766	0.4764	4.90694	9.25e-07	7.12e-06
Zm00001d049554	1914.46	2.33853	0.313374	7.46241	8.5e-14	1.5e-12
Zm00001d043087	65.3169	2.33933	0.43	5.44029	5.32e-08	4.91e-07
Zm00001d007427	286.361	2.33936	0.231285	10.1146	4.76e-24	2.01e-22
Zm00001d033464	3.70895	2.34066	1.07321	2.18099	0.0291843	0.080396
Zm00001d038760	16.7391	2.34368	0.708348	3.30866	0.000937452	0.00412115
Zm00001d018654	20.1477	2.34369	0.544761	4.30223	1.69e-05	0.00010628
Zm00001d007936	691.24	2.3441	0.251228	9.33058	1.05e-20	3.56e-19
Zm00001d022254	1073.92	2.34454	0.276159	8.48984	2.07e-17	5.28e-16
Zm00001d050267	18.4636	2.3507	0.607248	3.87107	0.00010836	0.000583695
Zm00001d005277	1.79718	2.35262	1.19885	1.9624	0.0497163	0.124265
Zm00001d045106	56.4438	2.35412	0.273238	8.61563	6.96e-18	1.85e-16
Zm00001d040518	51.2803	2.35488	0.343951	6.84657	7.56e-12	1.11e-10
Zm00001d053675	13241.8	2.35634	0.668492	3.52485	0.000423718	0.00201945
Zm00001d028875	29.0878	2.35784	0.344248	6.84925	7.42e-12	1.09e-10
Zm00001d024886	422.481	2.35913	0.900497	2.61981	0.00879785	0.0291749
Zm00001d044122	31.1493	2.36233	0.824573	2.86492	0.0041712	0.0152961
Zm00001d050852	6.08628	2.36595	1.02422	2.31	0.0208884	0.0607052
Zm00001d043515	173.742	2.36702	0.535707	4.41849	9.94e-06	6.5e-05
Zm00001d023648	89.7217	2.36944	0.373498	6.34391	2.24e-10	2.76e-09
Zm00001d039101	275.869	2.36972	0.678906	3.4905	0.000482126	0.00227027
Zm00001d033115	11.4818	2.37111	0.646794	3.66594	0.00024643	0.00123773
Zm00001d007803	12.1763	2.37357	0.779067	3.04669	0.00231376	0.00918826
Zm00001d003760	345.577	2.37425	0.590718	4.01926	5.84e-05	0.000332471
Zm00001d048462	54.0072	2.37437	0.526757	4.50753	6.56e-06	4.41e-05
Zm00001d030574	2.877	2.37453	0.90055	2.63676	0.00837019	0.0279646
Zm00001d037892	20.2875	2.38294	0.856687	2.78158	0.00540948	0.0191988
Zm00001d038783	3.41053	2.38359	1.04059	2.29061	0.021986	0.063432
Zm00001d027645	12.869	2.38611	1.15159	2.07201	0.0382645	0.100557
Zm00001d052136	174.044	2.38758	0.610748	3.90928	9.26e-05	0.000506246
Zm00001d002052	369.278	2.39034	0.434749	5.49822	3.84e-08	3.61e-07
Zm00001d035590	13.969	2.39292	0.636077	3.76199	0.000168565	0.0008758
Zm00001d043568	17.3119	2.40042	0.68605	3.4989	0.000467188	0.00220734
Zm00001d030942	225.983	2.40264	0.673523	3.56728	0.000360712	0.00174543
Zm00001d040500	13.4802	2.40472	0.802095	2.99806	0.00271709	0.0105551
Zm00001d013218	101.528	2.40498	0.250249	9.61035	7.23e-22	2.66e-20
Zm00001d044690	29.3572	2.40507	0.662725	3.62906	0.000284455	0.001406
Zm00001d046405	382.019	2.40838	0.267456	9.00478	2.16e-19	6.57e-18
Zm00001d037223	496.213	2.40918	0.156968	15.3482	3.64e-53	4.79e-51
Zm00001d030105	5.14524	2.41664	1.02573	2.35602	0.0184721	0.0547368
Zm00001d013738	39.2714	2.42192	0.412565	5.87041	4.35e-09	4.58e-08
Zm00001d038574	270.376	2.42204	0.164989	14.68	8.65e-49	1.02e-46
Zm00001d025319	191.821	2.42578	0.396097	6.1242	9.11e-10	1.05e-08
Zm00001d047013	36.6743	2.42828	0.285766	8.49745	1.94e-17	4.97e-16
Zm00001d051140	13.2443	2.43351	1.15883	2.09997	0.0357319	0.0950033
Zm00001d048612	504.996	2.4348	0.229238	10.6213	2.37e-26	1.17e-24
Zm00001d043318	61.8495	2.43602	0.57678	4.22348	2.41e-05	0.00014709
Zm00001d010387	5.50805	2.43777	1.21765	2.00202	0.0452821	0.115288
Zm00001d008359	230.48	2.4379	0.390211	6.24765	4.17e-10	4.98e-09
Zm00001d048185	10.8155	2.43843	1.12873	2.16034	0.0307465	0.0840004
Zm00001d029531	71.2277	2.43947	0.198393	12.2961	9.5e-35	7.16e-33
Zm00001d009385	24.6585	2.43989	0.40366	6.04441	1.5e-09	1.67e-08
Zm00001d035662	3879.47	2.44025	0.326866	7.4656	8.29e-14	1.47e-12
Zm00001d006632	46.8848	2.44421	0.264626	9.23647	2.55e-20	8.35e-19
Zm00001d025753	63.0502	2.44422	1.10111	2.21978	0.0264335	0.0739596
Zm00001d036102	23.4892	2.44636	0.419302	5.83437	5.4e-09	5.64e-08
Zm00001d010440	725.53	2.44854	0.406863	6.0181	1.76e-09	1.95e-08
Zm00001d017276	252.451	2.44871	0.844091	2.901	0.00371976	0.0138388
Zm00001d029680	32.664	2.4534	0.348387	7.04218	1.89e-12	2.93e-11
Zm00001d012742	2.71034	2.45381	1.08102	2.2699	0.0232134	0.0663361
Zm00001d039116	16.0603	2.45425	0.816372	3.00629	0.00264456	0.0103197
Zm00001d033710	68.643	2.45785	1.11716	2.20009	0.0278005	0.0772411
Zm00001d035713	94.2073	2.45805	0.437991	5.6121	2e-08	1.95e-07
Zm00001d007113	827.8	2.46188	0.160242	15.3635	2.88e-53	3.8e-51
Zm00001d031949	4.16754	2.4623	1.0422	2.36259	0.0181478	0.0539216
Zm00001d029712	8.04608	2.46351	0.739076	3.33323	0.000858442	0.00381366
Zm00001d036390	595.371	2.46366	0.137219	17.9542	4.45e-72	1e-69
Zm00001d045276	102.892	2.46478	0.269832	9.1345	6.57e-20	2.09e-18
Zm00001d028168	117.078	2.47429	0.316642	7.81414	5.53e-15	1.13e-13
Zm00001d006066	54.2215	2.4748	0.341675	7.24313	4.38e-13	7.21e-12
Zm00001d046927	7.85108	2.47606	0.81788	3.02742	0.00246654	0.0097073
Zm00001d026010	4639.9	2.47648	0.278813	8.88224	6.55e-19	1.93e-17
Zm00001d017821	303.409	2.47703	0.700012	3.53856	0.000402323	0.00192683
Zm00001d033948	1060.61	2.48027	0.13541	18.3167	6.09e-75	1.43e-72
Zm00001d020280	101.51	2.4804	0.658039	3.76938	0.000163655	0.0008533
Zm00001d038240	23.04	2.48131	0.687106	3.61125	0.000304722	0.00149838
Zm00001d049201	194.101	2.48219	0.853387	2.90864	0.00363007	0.0135686
Zm00001d026420	126.621	2.48297	0.212752	11.6707	1.8e-31	1.15e-29
Zm00001d047150	76.5241	2.48384	0.404172	6.14551	7.97e-10	9.22e-09
Zm00001d012171	42.3587	2.48646	0.38587	6.44379	1.17e-10	1.48e-09
Zm00001d042578	131.972	2.489	0.33045	7.53215	4.99e-14	9.02e-13
Zm00001d041217	28.9111	2.49018	0.960968	2.59133	0.00956066	0.0313762
Zm00001d045774	10.3565	2.49198	0.989564	2.51826	0.0117937	0.0375131
Zm00001d018629	709.269	2.49971	0.45134	5.53843	3.05e-08	2.91e-07
Zm00001d016934	29.6576	2.50223	0.650684	3.84554	0.000120287	0.000643583
Zm00001d027847	239.89	2.50324	0.168224	14.8804	4.42e-50	5.38e-48
Zm00001d021477	117.031	2.50422	0.328164	7.63102	2.33e-14	4.41e-13
Zm00001d008887	4.38402	2.50486	0.959253	2.61126	0.00902081	0.029817
Zm00001d046334	18.8825	2.50584	0.654911	3.82622	0.000130124	0.000691691
Zm00001d017702	8.34515	2.51235	0.579759	4.33344	1.47e-05	9.34e-05
Zm00001d018810	2287.16	2.51607	0.844097	2.98078	0.00287518	0.011083
Zm00001d004755	80.7293	2.51623	0.279809	8.99267	2.41e-19	7.32e-18
Zm00001d017453	58.3532	2.51829	0.645812	3.89942	9.64e-05	0.00052564
Zm00001d047722	5.43698	2.51833	1.26021	1.99834	0.0456795	0.116217
[truncated: 1,928 more rows]
