# Supplementary material for: Comparative transcriptome analysis reveals potential regulatory genes involved in the development and strength formation of maize stalks
Source: BMC Plant Biol. 2025 Mar 1;25:272. doi: 10.1186/s12870-025-06276-5 (PMC11871777; doi:10.1186/s12870-025-06276-5)
Supplement: Supplementary file 13 — Supplementary Material 13 [file 12870_2025_6276_MOESM13_ESM.xls]

## Sheet: sheet1
Table S7. List of differentially expressed genes (DEGs) between CML323vsW22 at V10 stage.
Name	baseMean	log2FoldChange	lfcSE	stat	pvalue	padj
Zm00001d037884	349.207	-44.4503	2.74003	-16.2225	3.49e-59	5.39e-57
Zm00001d022360	367.871	-24.3497	2.19132	-11.1119	1.1e-28	4.51e-27
Zm00001d051096	42.2124	-23.5587	8.37725	-2.81222	0.00492008	0.0112131
Zm00001d023800	17.823	-17.344	3.95548	-4.38479	1.16e-05	4.38e-05
Zm00001d014739	1228.18	-14.1601	1.18201	-11.9796	4.54e-33	2.48e-31
Zm00001d049731	1120.4	-13.3762	1.18158	-11.3206	1.04e-29	4.57e-28
Zm00001d008397	1028.82	-13.0263	1.20767	-10.7863	4e-27	1.5e-25
Zm00001d039640	341.162	-12.9336	1.18605	-10.9047	1.09e-27	4.26e-26
Zm00001d025557	442.242	-12.7685	2.19212	-5.82473	5.72e-09	3.57e-08
Zm00001d034043	498.401	-12.7179	1.18263	-10.7539	5.68e-27	2.1e-25
Zm00001d024000	1433.18	-12.6181	1.53576	-8.2162	2.1e-16	3.22e-15
Zm00001d030902	505.065	-12.6112	1.19116	-10.5874	3.41e-26	1.2e-24
Zm00001d006336	376.719	-12.431	1.18598	-10.4816	1.05e-25	3.56e-24
Zm00001d018925	668.036	-12.3702	1.18084	-10.4758	1.12e-25	3.78e-24
Zm00001d036227	568.472	-12.3422	1.18419	-10.4225	1.96e-25	6.53e-24
Zm00001d002208	478.334	-12.1865	1.18777	-10.26	1.07e-24	3.4e-23
Zm00001d007084	740.361	-12.0114	1.1831	-10.1525	3.23e-24	9.84e-23
Zm00001d014515	164.403	-12.0057	1.20085	-9.99769	1.56e-23	4.55e-22
Zm00001d043151	333.846	-11.9896	1.18288	-10.1359	3.83e-24	1.16e-22
Zm00001d012337	174.072	-11.9435	1.18379	-10.0892	6.17e-24	1.85e-22
Zm00001d027794	273.883	-11.8487	1.18296	-10.0162	1.29e-23	3.8e-22
Zm00001d002379	351.934	-11.805	1.18553	-9.95751	2.34e-23	6.73e-22
Zm00001d009054	224.956	-11.7539	1.1825	-9.93987	2.79e-23	8.01e-22
Zm00001d016122	323.405	-11.6379	1.18196	-9.8463	7.11e-23	1.97e-21
Zm00001d033323	264.832	-11.6178	1.18308	-9.81994	9.24e-23	2.54e-21
Zm00001d053657	248.497	-11.6055	1.18477	-9.7956	1.18e-22	3.2e-21
Zm00001d047387	198.214	-11.5707	1.18809	-9.73887	2.06e-22	5.45e-21
Zm00001d014460	428.096	-11.542	1.18043	-9.77775	1.4e-22	3.79e-21
Zm00001d009547	254.468	-11.5251	1.1833	-9.73985	2.04e-22	5.4e-21
Zm00001d002319	143.585	-11.4493	2.72127	-4.20735	2.58e-05	9.18e-05
Zm00001d007921	503.639	-11.4206	1.19357	-9.56844	1.09e-21	2.72e-20
Zm00001d013167	231.953	-11.3706	1.1899	-9.55599	1.22e-21	3.06e-20
Zm00001d000364	316.924	-11.3696	1.18706	-9.57797	9.9e-22	2.49e-20
Zm00001d010554	314.148	-11.3142	1.19806	-9.44374	3.6e-21	8.62e-20
Zm00001d021150	241.101	-11.3133	1.19771	-9.44578	3.53e-21	8.46e-20
Zm00001d028567	252.202	-11.3128	1.21368	-9.32105	1.15e-20	2.62e-19
Zm00001d029486	128.105	-11.3045	1.1877	-9.51795	1.77e-21	4.34e-20
Zm00001d001926	237.845	-11.2711	1.18636	-9.50057	2.09e-21	5.09e-20
Zm00001d025392	131.285	-11.2213	1.18758	-9.44893	3.42e-21	8.22e-20
Zm00001d019253	238.213	-11.202	1.18302	-9.46891	2.83e-21	6.83e-20
Zm00001d015611	146.158	-11.2016	1.19302	-9.38931	6.04e-21	1.41e-19
Zm00001d044456	53.966	-11.1722	2.29487	-4.86836	1.13e-06	5e-06
Zm00001d040563	199.255	-11.1712	1.18968	-9.39002	6e-21	1.4e-19
Zm00001d010151	155.626	-11.1369	1.1944	-9.32419	1.12e-20	2.55e-19
Zm00001d000083	227.068	-11.1321	1.18433	-9.3995	5.48e-21	1.28e-19
Zm00001d013228	296.184	-11.0922	1.18604	-9.35226	8.58e-21	1.97e-19
Zm00001d024227	167.963	-11.0694	1.24317	-8.90415	5.38e-19	1.06e-17
Zm00001d038702	41.9822	-11.058	1.76722	-6.25731	3.92e-10	2.86e-09
Zm00001d037609	312.297	-11.0407	1.18795	-9.29392	1.49e-20	3.36e-19
Zm00001d002533	211.891	-10.972	1.1877	-9.23802	2.51e-20	5.55e-19
Zm00001d022528	143.03	-10.9412	1.1883	-9.20743	3.34e-20	7.28e-19
Zm00001d011601	1753.06	-10.9183	0.652751	-16.7266	8.39e-63	1.49e-60
Zm00001d027568	202.388	-10.8945	1.18968	-9.15752	5.31e-20	1.14e-18
Zm00001d008953	204.91	-10.8585	1.18366	-9.17366	4.57e-20	9.85e-19
Zm00001d002483	222.061	-10.8324	1.1855	-9.13738	6.4e-20	1.36e-18
Zm00001d025599	113.251	-10.8313	1.19852	-9.03724	1.61e-19	3.31e-18
Zm00001d036513	138.85	-10.8044	1.18689	-9.10314	8.78e-20	1.85e-18
Zm00001d033237	125.284	-10.7851	1.18319	-9.11526	7.85e-20	1.65e-18
Zm00001d016529	116.167	-10.7632	1.19319	-9.02053	1.87e-19	3.83e-18
Zm00001d010739	123.602	-10.7451	1.18689	-9.05315	1.39e-19	2.88e-18
Zm00001d024652	173.789	-10.7416	1.19173	-9.01345	2e-19	4.07e-18
Zm00001d025389	130.73	-10.6989	1.18724	-9.01152	2.03e-19	4.14e-18
Zm00001d017521	204.859	-10.6313	1.19208	-8.91829	4.74e-19	9.32e-18
Zm00001d048665	158.011	-10.5473	1.1842	-8.90667	5.26e-19	1.03e-17
Zm00001d050937	138.862	-10.542	1.19485	-8.82287	1.12e-18	2.14e-17
Zm00001d018546	98.8146	-10.5383	1.18542	-8.88987	6.12e-19	1.19e-17
Zm00001d018893	876.554	-10.518	0.733705	-14.3355	1.31e-46	1.31e-44
Zm00001d050279	232.593	-10.4729	1.19684	-8.75049	2.12e-18	3.97e-17
Zm00001d002043	150.895	-10.459	1.18693	-8.81186	1.23e-18	2.36e-17
Zm00001d041553	324.79	-10.4492	1.21838	-8.57637	9.79e-18	1.73e-16
Zm00001d007854	146.937	-10.3673	1.18557	-8.74451	2.24e-18	4.18e-17
Zm00001d005842	124.351	-10.353	1.18872	-8.70936	3.06e-18	5.64e-17
Zm00001d031685	778.881	-10.3434	0.838198	-12.34	5.51e-35	3.34e-33
Zm00001d046465	92.4807	-10.2976	1.18543	-8.68686	3.73e-18	6.83e-17
Zm00001d016238	306.266	-10.2964	1.18702	-8.67417	4.17e-18	7.58e-17
Zm00001d048502	140.288	-10.2199	1.18957	-8.59125	8.6e-18	1.53e-16
Zm00001d048743	743.547	-10.1581	0.726608	-13.9802	2.06e-44	1.86e-42
Zm00001d053853	114.953	-10.1535	1.19916	-8.46716	2.51e-17	4.26e-16
Zm00001d011873	112.732	-10.09	1.18675	-8.50224	1.86e-17	3.18e-16
Zm00001d049999	90.9479	-10.0771	1.19224	-8.4523	2.86e-17	4.81e-16
Zm00001d050083	91.7276	-10.0662	1.19516	-8.42245	3.69e-17	6.15e-16
Zm00001d029716	769.696	-10.0113	1.21555	-8.236	1.78e-16	2.75e-15
Zm00001d010619	132.043	-9.9696	1.18786	-8.39291	4.74e-17	7.82e-16
Zm00001d052507	156.109	-9.96168	1.18773	-8.38717	4.98e-17	8.19e-16
Zm00001d015671	314.818	-9.9395	1.02735	-9.67489	3.86e-22	1e-20
Zm00001d007603	19.0524	-9.93422	4.26441	-2.32956	0.0198292	0.0392421
Zm00001d002202	71.2977	-9.92249	1.20232	-8.25276	1.55e-16	2.41e-15
Zm00001d035013	459.724	-9.90841	1.19873	-8.26578	1.39e-16	2.17e-15
Zm00001d007253	97.5159	-9.90566	1.1893	-8.329	8.15e-17	1.31e-15
Zm00001d025365	79.3864	-9.90495	1.19143	-8.31349	9.29e-17	1.48e-15
Zm00001d009609	40.6516	-9.85181	1.19843	-8.22059	2.03e-16	3.11e-15
Zm00001d014401	87.2998	-9.8462	1.18944	-8.27799	1.25e-16	1.97e-15
Zm00001d037923	55.0419	-9.81345	1.19411	-8.21821	2.07e-16	3.17e-15
Zm00001d007430	79.1247	-9.80159	1.20407	-8.1404	3.94e-16	5.86e-15
Zm00001d011522	62.3698	-9.79421	1.19235	-8.21424	2.14e-16	3.26e-15
Zm00001d051463	133.703	-9.77914	1.1854	-8.24964	1.59e-16	2.47e-15
Zm00001d004733	173.433	-9.7454	1.19703	-8.14132	3.91e-16	5.82e-15
Zm00001d043141	96.6271	-9.73984	1.20006	-8.11615	4.81e-16	7.11e-15
Zm00001d040223	70.8563	-9.72742	1.19042	-8.1714	3.05e-16	4.58e-15
Zm00001d029114	100.242	-9.71829	1.192	-8.15294	3.55e-16	5.31e-15
Zm00001d049480	315.834	-9.67577	0.843189	-11.4752	1.76e-30	8.15e-29
Zm00001d031239	445.879	-9.65333	0.852914	-11.3181	1.07e-29	4.7e-28
Zm00001d019992	276.21	-9.64703	1.03182	-9.34951	8.81e-21	2.02e-19
Zm00001d045045	43.8946	-9.6458	1.23742	-7.7951	6.44e-15	8.4e-14
Zm00001d053285	76.3523	-9.63598	1.18839	-8.10845	5.13e-16	7.54e-15
Zm00001d051265	77.0532	-9.63369	1.18833	-8.10694	5.19e-16	7.62e-15
Zm00001d009512	1951.35	-9.62554	0.340906	-28.2351	2.17e-175	3.52e-172
Zm00001d049911	77.2797	-9.60653	1.18643	-8.097	5.63e-16	8.24e-15
Zm00001d015591	90.7469	-9.597	1.18716	-8.08402	6.27e-16	9.12e-15
Zm00001d017181	63.6942	-9.5708	1.19813	-7.98811	1.37e-15	1.91e-14
Zm00001d045579	34.7051	-9.56317	1.22804	-7.78735	6.84e-15	8.9e-14
Zm00001d049253	978.944	-9.55962	0.608074	-15.7212	1.08e-55	1.48e-53
Zm00001d049673	85.736	-9.55411	1.19191	-8.01581	1.09e-15	1.55e-14
Zm00001d019354	108.693	-9.54168	1.18749	-8.03516	9.35e-16	1.33e-14
Zm00001d005815	44.8239	-9.49853	1.20361	-7.89169	2.98e-15	4.03e-14
Zm00001d002203	32.6179	-9.48735	1.21234	-7.82565	5.05e-15	6.68e-14
Zm00001d043254	172.742	-9.48127	1.02397	-9.25937	2.06e-20	4.59e-19
Zm00001d040971	62.5023	-9.48049	1.19639	-7.92424	2.3e-15	3.14e-14
Zm00001d017433	68.473	-9.47017	1.19387	-7.9323	2.15e-15	2.95e-14
Zm00001d035070	102.302	-9.46649	1.19438	-7.92584	2.27e-15	3.1e-14
Zm00001d004137	94.2647	-9.461	1.18996	-7.9507	1.85e-15	2.56e-14
Zm00001d051693	36.6904	-9.4473	1.41569	-6.67327	2.5e-11	2.14e-10
Zm00001d037400	23.1469	-9.42537	1.22446	-7.69754	1.39e-14	1.75e-13
Zm00001d016679	2333.28	-9.39647	0.351628	-26.7228	2.56e-157	3.16e-154
Zm00001d051118	64.1031	-9.3932	1.19897	-7.83438	4.71e-15	6.26e-14
Zm00001d025086	32.4972	-9.3612	2.84831	-3.28658	0.0010141	0.00268913
Zm00001d030767	128.505	-9.33292	1.20519	-7.74393	9.64e-15	1.23e-13
Zm00001d048939	122.047	-9.32695	1.19431	-7.80948	5.74e-15	7.55e-14
Zm00001d007903	59.5276	-9.30659	1.1926	-7.80364	6.01e-15	7.89e-14
Zm00001d048694	323.385	-9.3064	1.21851	-7.6375	2.21e-14	2.72e-13
Zm00001d051104	84.1721	-9.30385	1.19424	-7.79059	6.67e-15	8.68e-14
Zm00001d035619	58.7648	-9.25469	1.26385	-7.32261	2.43e-13	2.64e-12
Zm00001d047592	466.133	-9.24451	0.594449	-15.5514	1.56e-54	2.08e-52
Zm00001d038017	39.9866	-9.24147	1.21945	-7.57839	3.5e-14	4.2e-13
Zm00001d034041	41.521	-9.23698	1.19965	-7.69971	1.36e-14	1.72e-13
Zm00001d005246	81.0367	-9.23023	1.20209	-7.67846	1.61e-14	2.01e-13
Zm00001d002112	21.8655	-9.22479	3.94163	-2.34035	0.0192657	0.0382572
Zm00001d020554	58.38	-9.21622	1.22551	-7.5203	5.47e-14	6.4e-13
Zm00001d019356	80.9268	-9.18991	1.19917	-7.66356	1.81e-14	2.24e-13
Zm00001d021734	47.8725	-9.18263	1.19533	-7.68209	1.57e-14	1.96e-13
Zm00001d020187	31.4809	-9.16567	1.19723	-7.65574	1.92e-14	2.37e-13
Zm00001d003758	48.3049	-9.16078	1.1946	-7.66849	1.74e-14	2.16e-13
Zm00001d010577	66.9028	-9.14679	1.18969	-7.68836	1.49e-14	1.87e-13
Zm00001d004588	45.3753	-9.13062	1.18838	-7.68327	1.55e-14	1.94e-13
Zm00001d043415	80.0867	-9.12406	1.21355	-7.5185	5.54e-14	6.48e-13
Zm00001d047311	51.5966	-9.11209	1.19887	-7.60055	2.95e-14	3.56e-13
Zm00001d039133	77.2283	-9.08214	1.20623	-7.52939	5.1e-14	6e-13
Zm00001d041649	801.253	-9.06041	0.493189	-18.3711	2.24e-75	5.7e-73
Zm00001d031241	47.6677	-8.99916	1.21014	-7.43646	1.03e-13	1.17e-12
Zm00001d043673	47.6206	-8.98157	1.20104	-7.47819	7.54e-14	8.69e-13
Zm00001d040947	83.1859	-8.97804	1.21553	-7.38614	1.51e-13	1.68e-12
Zm00001d042092	78.106	-8.97619	1.19708	-7.49842	6.46e-14	7.51e-13
Zm00001d036915	27.2007	-8.96053	1.20113	-7.4601	8.65e-14	9.9e-13
Zm00001d011848	39.4441	-8.94524	1.2031	-7.43518	1.04e-13	1.18e-12
Zm00001d028382	26.5569	-8.91127	1.20378	-7.40273	1.33e-13	1.5e-12
Zm00001d017901	58.3247	-8.90575	1.19415	-7.45779	8.8e-14	1.01e-12
Zm00001d029163	36.1771	-8.89896	1.32307	-6.726	1.74e-11	1.52e-10
Zm00001d019053	9.81245	-8.86068	1.32456	-6.68954	2.24e-11	1.92e-10
Zm00001d048433	73.8809	-8.83795	1.1976	-7.37972	1.59e-13	1.76e-12
Zm00001d003789	868.463	-8.8188	0.435144	-20.2664	2.55e-91	1.06e-88
Zm00001d008889	33.5294	-8.78309	1.19957	-7.32185	2.45e-13	2.66e-12
Zm00001d004183	40.7197	-8.77933	1.21225	-7.24216	4.42e-13	4.65e-12
Zm00001d048686	77.2063	-8.77028	1.19816	-7.3198	2.48e-13	2.69e-12
Zm00001d010155	41.1003	-8.76223	1.20323	-7.28224	3.28e-13	3.51e-12
Zm00001d045048	20.2761	-8.76043	3.45198	-2.5378	0.0111552	0.0234651
Zm00001d002228	44.27	-8.74126	1.22161	-7.15553	8.33e-13	8.49e-12
Zm00001d015834	29.7152	-8.71664	1.19262	-7.30884	2.69e-13	2.91e-12
Zm00001d003785	51.3136	-8.71458	1.23078	-7.08056	1.44e-12	1.42e-11
Zm00001d018033	152.139	-8.67337	1.03941	-8.34449	7.15e-17	1.15e-15
Zm00001d034487	116.07	-8.66804	1.02614	-8.44727	2.98e-17	5.01e-16
Zm00001d031366	39.2948	-8.65136	1.22777	-7.04642	1.84e-12	1.8e-11
Zm00001d023647	35.4034	-8.63948	1.19665	-7.21974	5.21e-13	5.44e-12
Zm00001d036179	51.2139	-8.63645	1.19228	-7.24365	4.37e-13	4.61e-12
Zm00001d023351	47.8189	-8.63247	1.20015	-7.19282	6.35e-13	6.57e-12
Zm00001d016448	31.3872	-8.62801	1.20345	-7.16942	7.53e-13	7.72e-12
Zm00001d038561	25.2468	-8.6278	2.17088	-3.97434	7.06e-05	0.000233975
Zm00001d042560	46.8002	-8.60389	1.20076	-7.16539	7.76e-13	7.93e-12
Zm00001d031407	35.8959	-8.56682	1.23702	-6.92536	4.35e-12	4.09e-11
Zm00001d031395	42.7015	-8.52574	1.27401	-6.69205	2.2e-11	1.89e-10
Zm00001d030761	481.875	-8.47898	0.566716	-14.9616	1.31e-50	1.54e-48
Zm00001d040613	58.3225	-8.47617	1.12663	-7.52348	5.33e-14	6.26e-13
Zm00001d019901	23.0165	-8.4719	1.21042	-6.99916	2.58e-12	2.48e-11
Zm00001d048928	39.4789	-8.46535	1.20238	-7.0405	1.92e-12	1.87e-11
Zm00001d012706	21.6921	-8.45931	1.22335	-6.9149	4.68e-12	4.39e-11
Zm00001d029480	29.4905	-8.45315	1.20063	-7.0406	1.91e-12	1.87e-11
Zm00001d039831	61.8414	-8.44951	1.20021	-7.04005	1.92e-12	1.88e-11
Zm00001d038457	9.18967	-8.43896	1.31853	-6.40028	1.55e-10	1.19e-09
Zm00001d033901	24.2763	-8.41327	1.2139	-6.9308	4.18e-12	3.94e-11
Zm00001d031037	31.2851	-8.40929	1.21156	-6.9409	3.9e-12	3.68e-11
Zm00001d014618	89.6503	-8.39954	1.04933	-8.00467	1.2e-15	1.68e-14
Zm00001d053586	12.2764	-8.3988	1.33159	-6.30735	2.84e-10	2.11e-09
Zm00001d053803	25.2116	-8.39736	1.20893	-6.94609	3.76e-12	3.55e-11
Zm00001d046706	61.5261	-8.39307	1.19409	-7.02887	2.08e-12	2.02e-11
Zm00001d041265	423.634	-8.39106	0.855809	-9.80482	1.07e-22	2.93e-21
Zm00001d030809	54.8778	-8.38781	1.19186	-7.03755	1.96e-12	1.91e-11
Zm00001d033355	70.0776	-8.36765	1.22325	-6.84052	7.89e-12	7.2e-11
Zm00001d015482	27.1386	-8.35778	1.21564	-6.87519	6.19e-12	5.71e-11
Zm00001d035885	25.3549	-8.34113	1.21829	-6.84658	7.56e-12	6.92e-11
Zm00001d026164	673.913	-8.33786	0.503346	-16.5649	1.25e-61	2.15e-59
Zm00001d005583	45.0231	-8.32124	1.19798	-6.94608	3.76e-12	3.55e-11
Zm00001d024628	15.926	-8.31903	4.05509	-2.0515	0.0402182	0.0732448
Zm00001d029237	3551.95	-8.31809	0.188873	-44.0407	0	0
Zm00001d020413	244.712	-8.29215	0.745841	-11.1179	1.03e-28	4.24e-27
Zm00001d041361	30.6157	-8.28631	1.21686	-6.80959	9.79e-12	8.78e-11
Zm00001d024017	20.1103	-8.279	1.2085	-6.85066	7.35e-12	6.73e-11
Zm00001d045959	27.4217	-8.26536	1.21188	-6.8203	9.08e-12	8.19e-11
Zm00001d014050	25.6863	-8.25863	1.22284	-6.75365	1.44e-11	1.27e-10
Zm00001d018915	33.1485	-8.2539	1.21797	-6.77679	1.23e-11	1.09e-10
Zm00001d028876	56.5268	-8.24683	1.20211	-6.86032	6.87e-12	6.32e-11
Zm00001d026608	117.445	-8.22161	1.05295	-7.80815	5.8e-15	7.62e-14
Zm00001d046197	22.7572	-8.22085	1.24536	-6.60119	4.08e-11	3.39e-10
Zm00001d028489	28.4329	-8.21874	1.21276	-6.77688	1.23e-11	1.09e-10
Zm00001d035617	31.4807	-8.21422	4.15095	-1.97888	0.0478297	0.0852237
Zm00001d030603	41.3059	-8.21296	1.20283	-6.82804	8.61e-12	7.81e-11
Zm00001d030992	46.4399	-8.18826	1.23518	-6.62918	3.38e-11	2.84e-10
Zm00001d036866	74.5846	-8.17736	1.20768	-6.77114	1.28e-11	1.13e-10
Zm00001d008630	22.7975	-8.17144	1.22722	-6.65847	2.77e-11	2.35e-10
Zm00001d053767	38.8726	-8.17122	1.21745	-6.71174	1.92e-11	1.67e-10
Zm00001d030879	35.0156	-8.16753	1.20261	-6.7915	1.11e-11	9.9e-11
Zm00001d004865	8.99713	-8.14823	1.64605	-4.95017	7.41e-07	3.39e-06
Zm00001d015964	13.9946	-8.1335	1.39672	-5.82327	5.77e-09	3.6e-08
Zm00001d018317	21.4632	-8.11518	1.21324	-6.68885	2.25e-11	1.93e-10
Zm00001d021168	46.1223	-8.11307	1.5378	-5.27575	1.32e-07	6.75e-07
Zm00001d044999	20.9963	-8.10752	1.20531	-6.72648	1.74e-11	1.52e-10
Zm00001d053053	27.521	-8.10708	1.20682	-6.71772	1.85e-11	1.6e-10
Zm00001d034148	59.0874	-8.10093	1.19253	-6.79306	1.1e-11	9.8e-11
Zm00001d035463	27.5004	-8.09646	1.19922	-6.75143	1.46e-11	1.29e-10
Zm00001d010768	16.9795	-8.09558	1.23475	-6.55647	5.51e-11	4.49e-10
Zm00001d031519	15.7214	-8.0955	1.22264	-6.62132	3.56e-11	2.98e-10
Zm00001d021728	423.466	-8.09193	0.4365	-18.5382	1.02e-76	2.72e-74
Zm00001d030991	9.62396	-8.08849	1.41106	-5.7322	9.91e-09	5.97e-08
Zm00001d029481	21.6805	-8.08167	1.23268	-6.5562	5.52e-11	4.5e-10
Zm00001d003783	20.7385	-8.07486	1.22693	-6.58138	4.66e-11	3.84e-10
Zm00001d031173	23.2462	-8.06061	1.2333	-6.53578	6.33e-11	5.11e-10
Zm00001d024138	23.181	-8.05203	1.20176	-6.70022	2.08e-11	1.8e-10
Zm00001d031381	32.2239	-8.04731	1.29401	-6.21887	5.01e-10	3.61e-09
Zm00001d052183	36.7333	-8.04508	1.22748	-6.55413	5.6e-11	4.56e-10
Zm00001d016012	22.855	-8.02351	1.23024	-6.52193	6.94e-11	5.58e-10
Zm00001d013213	27.9321	-8.00256	1.20498	-6.64122	3.11e-11	2.62e-10
Zm00001d021082	22.2044	-7.99016	1.24841	-6.40028	1.55e-10	1.19e-09
Zm00001d049837	18.3891	-7.98494	1.20434	-6.63013	3.35e-11	2.82e-10
Zm00001d010896	14.7858	-7.98466	1.24414	-6.41783	1.38e-10	1.07e-09
Zm00001d007670	19.3979	-7.96044	2.01396	-3.95262	7.73e-05	0.000254518
Zm00001d008747	17.9964	-7.95804	1.2531	-6.3507	2.14e-10	1.62e-09
Zm00001d035984	115.895	-7.95279	1.02814	-7.73509	1.03e-14	1.32e-13
Zm00001d053652	52.7896	-7.95192	1.26431	-6.28954	3.18e-10	2.35e-09
Zm00001d005101	29.9577	-7.94205	1.20957	-6.56602	5.17e-11	4.23e-10
Zm00001d015025	174.578	-7.91373	1.09339	-7.23779	4.56e-13	4.8e-12
Zm00001d037148	44.1282	-7.91053	1.22151	-6.476	9.42e-11	7.44e-10
Zm00001d007367	10.5983	-7.90142	1.27363	-6.20384	5.51e-10	3.95e-09
Zm00001d007516	14.9816	-7.89179	1.2304	-6.414	1.42e-10	1.09e-09
Zm00001d021148	16.1225	-7.88885	1.22508	-6.43944	1.2e-10	9.34e-10
Zm00001d012484	29.7535	-7.87237	1.33775	-5.88477	3.99e-09	2.54e-08
Zm00001d033783	18.0548	-7.85726	1.23175	-6.37896	1.78e-10	1.36e-09
Zm00001d029137	38.6801	-7.82259	1.20258	-6.50485	7.78e-11	6.22e-10
Zm00001d007725	25.8835	-7.82034	1.07105	-7.30155	2.84e-13	3.07e-12
Zm00001d051332	21.3199	-7.81499	1.20467	-6.48726	8.74e-11	6.93e-10
Zm00001d010352	36.5572	-7.81024	1.21982	-6.40277	1.53e-10	1.17e-09
Zm00001d008466	67.3802	-7.8083	1.21671	-6.41756	1.38e-10	1.07e-09
Zm00001d005540	32.3377	-7.77366	1.23263	-6.30658	2.85e-10	2.12e-09
Zm00001d049404	19.061	-7.77177	1.22305	-6.35442	2.09e-10	1.58e-09
Zm00001d033530	43.6308	-7.77019	1.20986	-6.42241	1.34e-10	1.04e-09
Zm00001d029510	24.7765	-7.76704	1.20044	-6.47015	9.79e-11	7.71e-10
Zm00001d025287	5.41658	-7.76213	2.02959	-3.82449	0.000131043	0.000413927
Zm00001d038902	13.6797	-7.75627	1.26222	-6.14493	8e-10	5.62e-09
Zm00001d031104	8.8678	-7.75437	1.31973	-5.87571	4.21e-09	2.68e-08
Zm00001d019612	33.4476	-7.7511	1.20214	-6.44773	1.14e-10	8.86e-10
Zm00001d040440	10.044	-7.74783	1.29779	-5.97003	2.37e-09	1.56e-08
Zm00001d013393	98.9823	-7.7377	0.855726	-9.04226	1.53e-19	3.17e-18
Zm00001d028803	8.32934	-7.73284	2.42259	-3.19197	0.00141307	0.00363634
Zm00001d021149	66.2886	-7.72034	1.04318	-7.4008	1.35e-13	1.52e-12
Zm00001d042150	21.5772	-7.69757	1.22794	-6.2687	3.64e-10	2.67e-09
Zm00001d006365	6.23912	-7.6969	1.42437	-5.40373	6.53e-08	3.49e-07
Zm00001d014426	94.3739	-7.69676	2.33715	-3.29323	0.00099044	0.00263022
Zm00001d049358	64.1681	-7.6965	1.03203	-7.45765	8.81e-14	1.01e-12
Zm00001d050274	21.5477	-7.69216	1.22046	-6.30269	2.93e-10	2.17e-09
Zm00001d033698	23.136	-7.69151	1.22275	-6.29036	3.17e-10	2.34e-09
Zm00001d021733	16.9329	-7.66283	1.24329	-6.16337	7.12e-10	5.03e-09
Zm00001d034411	32.6833	-7.65628	1.20789	-6.33857	2.32e-10	1.74e-09
Zm00001d010516	42.3878	-7.65034	1.20642	-6.34137	2.28e-10	1.71e-09
Zm00001d038592	5.29102	-7.64247	1.34542	-5.68036	1.34e-08	7.96e-08
Zm00001d049241	62.3009	-7.62934	0.857815	-8.89393	5.9e-19	1.15e-17
Zm00001d024667	6.67199	-7.62694	1.44733	-5.26965	1.37e-07	6.96e-07
Zm00001d035538	10.4155	-7.62319	1.24772	-6.10967	9.98e-10	6.92e-09
Zm00001d031352	1020.22	-7.6222	0.292745	-26.037	1.89e-149	2.16e-146
Zm00001d014443	14.3632	-7.61111	1.3185	-5.77255	7.81e-09	4.78e-08
Zm00001d036846	49.358	-7.61049	2.89611	-2.62783	0.00859312	0.0185842
Zm00001d031384	33.2274	-7.60929	1.26519	-6.01434	1.81e-09	1.21e-08
Zm00001d007018	20.5859	-7.60412	1.25129	-6.07704	1.22e-09	8.4e-09
Zm00001d050601	15.4854	-7.56659	1.28578	-5.88484	3.98e-09	2.54e-08
Zm00001d038364	12.0894	-7.55697	1.8425	-4.10147	4.11e-05	0.000141618
Zm00001d024016	223.731	-7.55575	0.653662	-11.5591	6.64e-31	3.16e-29
Zm00001d032391	12.2197	-7.54737	1.25294	-6.02373	1.7e-09	1.14e-08
Zm00001d029219	30.3421	-7.54393	1.20183	-6.27706	3.45e-10	2.54e-09
Zm00001d019161	36.8524	-7.54173	1.19848	-6.29277	3.12e-10	2.31e-09
Zm00001d037427	265.937	-7.54112	0.438789	-17.1862	3.37e-66	6.61e-64
Zm00001d037310	11.114	-7.5351	1.25684	-5.99529	2.03e-09	1.35e-08
Zm00001d008844	83.4985	-7.52928	1.05413	-7.14266	9.15e-13	9.28e-12
Zm00001d051877	52.8958	-7.51571	1.33623	-5.62457	1.86e-08	1.08e-07
Zm00001d037338	182.691	-7.50311	1.2404	-6.04894	1.46e-09	9.89e-09
Zm00001d030812	24.7813	-7.49552	1.21477	-6.1703	6.82e-10	4.83e-09
Zm00001d011874	10.3918	-7.48093	1.23681	-6.04857	1.46e-09	9.91e-09
Zm00001d023601	51.6462	-7.47326	1.23889	-6.03222	1.62e-09	1.09e-08
Zm00001d026019	7.12776	-7.4723	1.33705	-5.58866	2.29e-08	1.31e-07
Zm00001d030096	34.4441	-7.46931	1.20848	-6.18073	6.38e-10	4.53e-09
Zm00001d003781	417.596	-7.46731	0.823581	-9.06688	1.22e-19	2.55e-18
Zm00001d021914	26.0618	-7.45822	1.20396	-6.19472	5.84e-10	4.17e-09
Zm00001d039388	12.5817	-7.45736	1.25797	-5.92809	3.06e-09	1.99e-08
Zm00001d050829	18.3057	-7.45547	1.22693	-6.07655	1.23e-09	8.42e-09
Zm00001d038870	9.26917	-7.45415	1.77863	-4.19096	2.78e-05	9.82e-05
Zm00001d046127	14.2171	-7.451	1.29517	-5.75291	8.77e-09	5.33e-08
Zm00001d047352	46.9183	-7.43865	1.1928	-6.23632	4.48e-10	3.25e-09
Zm00001d003021	189.888	-7.43683	1.26805	-5.86477	4.5e-09	2.85e-08
Zm00001d016782	32.8139	-7.43616	1.25654	-5.91796	3.26e-09	2.11e-08
Zm00001d006854	33.7256	-7.43116	1.21114	-6.13566	8.48e-10	5.94e-09
Zm00001d003588	259.264	-7.42251	0.497315	-14.9252	2.26e-50	2.63e-48
Zm00001d011853	67.323	-7.4115	1.34266	-5.52002	3.39e-08	1.89e-07
Zm00001d006483	103.059	-7.40449	1.04681	-7.0734	1.51e-12	1.49e-11
Zm00001d020148	23.9335	-7.40127	1.29849	-5.6999	1.2e-08	7.14e-08
Zm00001d035767	63.5223	-7.39953	1.25425	-5.89955	3.64e-09	2.34e-08
Zm00001d050828	1495.87	-7.39461	0.226188	-32.6923	2.01e-234	8.86e-231
Zm00001d000162	12.071	-7.38683	1.25019	-5.90858	3.45e-09	2.22e-08
Zm00001d015532	46.468	-7.38614	1.23296	-5.99056	2.09e-09	1.39e-08
Zm00001d037660	19.8638	-7.38597	1.26521	-5.83776	5.29e-09	3.32e-08
Zm00001d016319	15.2839	-7.38489	1.23731	-5.96851	2.39e-09	1.58e-08
Zm00001d000154	16.527	-7.3805	1.31397	-5.61696	1.94e-08	1.13e-07
Zm00001d025593	18.9652	-7.37435	1.22519	-6.01895	1.76e-09	1.18e-08
Zm00001d009394	546.185	-7.37374	0.330094	-22.3383	1.57e-110	9.48e-108
Zm00001d018237	5.53272	-7.36781	1.52459	-4.83266	1.35e-06	5.91e-06
Zm00001d005608	12.2767	-7.36279	1.23736	-5.95041	2.67e-09	1.75e-08
Zm00001d002959	8.79929	-7.34202	1.28248	-5.72485	1.04e-08	6.21e-08
Zm00001d013125	659.985	-7.31897	0.339996	-21.5267	8.76e-103	4.5e-100
Zm00001d034904	21.5341	-7.30603	1.22747	-5.95213	2.65e-09	1.73e-08
Zm00001d021833	21.8701	-7.30536	1.23323	-5.92376	3.15e-09	2.04e-08
Zm00001d048305	648.918	-7.2964	0.364914	-19.9948	6.11e-89	2.38e-86
Zm00001d026273	536.479	-7.29531	0.423647	-17.2203	1.87e-66	3.7e-64
Zm00001d024505	293.048	-7.29153	0.63405	-11.4999	1.32e-30	6.15e-29
Zm00001d010780	13.0957	-7.28908	1.21764	-5.98625	2.15e-09	1.42e-08
Zm00001d017562	16.7521	-7.27354	1.24705	-5.8326	5.46e-09	3.42e-08
Zm00001d020958	31.3266	-7.27016	1.28197	-5.67109	1.42e-08	8.38e-08
Zm00001d050186	26.8475	-7.27011	1.21589	-5.97925	2.24e-09	1.48e-08
Zm00001d014415	22.0741	-7.26021	1.20609	-6.01964	1.75e-09	1.17e-08
Zm00001d016658	23.7751	-7.25065	1.29182	-5.61274	1.99e-08	1.15e-07
Zm00001d016930	40.1286	-7.24068	1.25359	-5.77596	7.65e-09	4.69e-08
Zm00001d025971	30.4803	-7.23319	1.28413	-5.63275	1.77e-08	1.03e-07
Zm00001d009260	77.7034	-7.23112	0.859745	-8.41078	4.07e-17	6.77e-16
Zm00001d048742	15.4241	-7.23074	1.24857	-5.7912	6.99e-09	4.3e-08
Zm00001d017749	28.516	-7.22487	1.20316	-6.00492	1.91e-09	1.27e-08
Zm00001d007716	247.861	-7.2153	1.28159	-5.62996	1.8e-08	1.05e-07
Zm00001d039840	88.1746	-7.20613	1.22927	-5.8621	4.57e-09	2.89e-08
Zm00001d024435	10.8895	-7.19526	1.26499	-5.68802	1.29e-08	7.64e-08
Zm00001d042835	14.6462	-7.18512	1.29828	-5.53435	3.12e-08	1.75e-07
Zm00001d007801	182.211	-7.16894	0.753544	-9.51362	1.84e-21	4.51e-20
Zm00001d004115	50.3884	-7.1657	0.85605	-8.37066	5.73e-17	9.35e-16
Zm00001d021568	14.9668	-7.16512	1.3084	-5.47626	4.34e-08	2.38e-07
Zm00001d030370	279.775	-7.16235	0.451135	-15.8763	9.25e-57	1.32e-54
Zm00001d034213	13.5728	-7.14761	1.3092	-5.45951	4.77e-08	2.6e-07
Zm00001d031051	16.9046	-7.14622	1.21214	-5.89556	3.73e-09	2.39e-08
Zm00001d000306	19.3689	-7.14047	1.20333	-5.93391	2.96e-09	1.92e-08
Zm00001d024733	15.1772	-7.13549	1.24392	-5.73628	9.68e-09	5.84e-08
Zm00001d016331	14.9051	-7.12824	1.22116	-5.83727	5.31e-09	3.33e-08
Zm00001d023768	27.2196	-7.12717	1.57307	-4.53075	5.88e-06	2.34e-05
Zm00001d005779	2214.88	-7.11625	0.19498	-36.4973	1.23e-291	1.26e-287
Zm00001d025554	51.3256	-7.10617	1.23448	-5.75641	8.59e-09	5.23e-08
Zm00001d053398	361.406	-7.09512	0.367186	-19.323	3.44e-83	1.14e-80
Zm00001d029464	108.012	-7.09186	1.23559	-5.73963	9.49e-09	5.74e-08
Zm00001d019111	267.055	-7.08925	0.687566	-10.3107	6.31e-25	2.04e-23
Zm00001d037904	24.4262	-7.07687	1.2294	-5.75635	8.6e-09	5.23e-08
Zm00001d010510	10.2895	-7.07428	1.23326	-5.73624	9.68e-09	5.84e-08
Zm00001d019496	13.5761	-7.06685	1.22789	-5.75529	8.65e-09	5.26e-08
Zm00001d010205	19.1426	-7.06448	1.21979	-5.79157	6.97e-09	4.29e-08
Zm00001d050673	131.887	-7.06112	0.576	-12.2589	1.51e-34	8.96e-33
Zm00001d031351	13.701	-7.06029	1.30727	-5.40077	6.64e-08	3.54e-07
Zm00001d033514	14.6623	-7.05858	1.25761	-5.61269	1.99e-08	1.15e-07
Zm00001d009835	16.9931	-7.05405	1.26355	-5.58273	2.37e-08	1.35e-07
Zm00001d044569	9.88479	-7.0522	1.28824	-5.47429	4.39e-08	2.41e-07
Zm00001d015219	23.8519	-7.02374	1.23554	-5.68475	1.31e-08	7.77e-08
Zm00001d031469	15.2136	-7.02224	1.22925	-5.7126	1.11e-08	6.64e-08
Zm00001d025836	9.50325	-7.01349	1.61266	-4.34901	1.37e-05	5.11e-05
Zm00001d030906	9.81131	-7.01043	1.25401	-5.59041	2.27e-08	1.3e-07
Zm00001d021315	4.35465	-7.00081	1.54057	-4.54429	5.51e-06	2.2e-05
Zm00001d011181	15.9639	-6.98218	1.25541	-5.56166	2.67e-08	1.51e-07
Zm00001d045504	44.4949	-6.97065	1.04554	-6.66704	2.61e-11	2.22e-10
Zm00001d024994	16.4065	-6.96974	1.24457	-5.60011	2.14e-08	1.23e-07
Zm00001d040396	54.9284	-6.96494	0.755814	-9.21514	3.11e-20	6.79e-19
Zm00001d039544	23.73	-6.9648	1.04714	-6.65128	2.91e-11	2.46e-10
Zm00001d039132	12.1056	-6.96306	1.25063	-5.56763	2.58e-08	1.47e-07
Zm00001d005215	16.4982	-6.96094	1.2664	-5.49663	3.87e-08	2.14e-07
Zm00001d046179	9.93894	-6.96038	1.24483	-5.59144	2.25e-08	1.29e-07
Zm00001d013386	20.9991	-6.94449	1.28006	-5.42512	5.79e-08	3.12e-07
Zm00001d018250	59.6977	-6.93608	0.860293	-8.06246	7.48e-16	1.08e-14
Zm00001d028333	17.1216	-6.92964	1.24461	-5.5677	2.58e-08	1.47e-07
Zm00001d023574	12.2568	-6.92092	1.27053	-5.44728	5.11e-08	2.78e-07
Zm00001d036669	8.88743	-6.91395	1.2524	-5.52055	3.38e-08	1.88e-07
Zm00001d013037	572.941	-6.9101	0.310354	-22.2652	8.03e-110	4.67e-107
Zm00001d009498	10.164	-6.91007	1.2685	-5.44743	5.11e-08	2.78e-07
Zm00001d033616	1329.81	-6.907	0.197883	-34.9045	6.35e-267	3.91e-263
Zm00001d002506	58.6086	-6.90436	0.866246	-7.97044	1.58e-15	2.19e-14
Zm00001d010154	7.55098	-6.89946	1.32053	-5.22478	1.74e-07	8.77e-07
Zm00001d038426	51.4412	-6.89842	1.06577	-6.47272	9.63e-11	7.59e-10
Zm00001d007814	17.8314	-6.88495	1.21535	-5.66497	1.47e-08	8.67e-08
Zm00001d015849	6.07192	-6.88443	1.35626	-5.07604	3.85e-07	1.84e-06
Zm00001d005737	18.0131	-6.88443	1.21506	-5.66592	1.46e-08	8.62e-08
Zm00001d049899	6.18749	-6.87654	1.27973	-5.37344	7.72e-08	4.09e-07
Zm00001d041650	16.5938	-6.86442	1.24274	-5.5236	3.32e-08	1.85e-07
Zm00001d030503	10.6307	-6.85846	1.25108	-5.48203	4.2e-08	2.31e-07
Zm00001d050841	20.5176	-6.85778	1.2424	-5.51977	3.39e-08	1.89e-07
Zm00001d028646	12.4444	-6.84966	1.23954	-5.52596	3.28e-08	1.83e-07
Zm00001d004146	10.0963	-6.84841	1.25281	-5.46645	4.59e-08	2.51e-07
Zm00001d026023	4.16619	-6.848	1.34252	-5.10084	3.38e-07	1.63e-06
Zm00001d024348	39.879	-6.84345	0.867161	-7.89178	2.98e-15	4.03e-14
Zm00001d019692	12.6017	-6.82999	1.22763	-5.56356	2.64e-08	1.5e-07
Zm00001d025806	12.6276	-6.82103	1.26493	-5.39243	6.95e-08	3.7e-07
Zm00001d047405	12.4894	-6.81579	2.70055	-2.52385	0.0116077	0.0242933
Zm00001d002164	880.362	-6.80442	0.225675	-30.1515	1.03e-199	2.43e-196
Zm00001d042402	9.41781	-6.79591	1.22985	-5.52582	3.28e-08	1.83e-07
Zm00001d012976	9.1036	-6.79335	1.28696	-5.27859	1.3e-07	6.65e-07
Zm00001d045190	162.874	-6.78968	1.32033	-5.14241	2.71e-07	1.32e-06
Zm00001d052347	9.54164	-6.7854	1.31538	-5.15853	2.49e-07	1.22e-06
Zm00001d006631	46.6441	-6.78239	1.20302	-5.63778	1.72e-08	1.01e-07
Zm00001d025560	43.3973	-6.77871	1.27257	-5.3268	1e-07	5.2e-07
Zm00001d035570	147.958	-6.77708	0.561009	-12.0802	1.34e-33	7.54e-32
Zm00001d003982	50.2035	-6.77078	1.04911	-6.45384	1.09e-10	8.54e-10
Zm00001d050667	5.06953	-6.76694	1.53046	-4.42152	9.8e-06	3.74e-05
Zm00001d024256	12.5637	-6.7563	1.26396	-5.34536	9.02e-08	4.72e-07
Zm00001d031145	5.04999	-6.74654	1.43475	-4.70224	2.57e-06	1.08e-05
Zm00001d032144	45.7517	-6.7424	1.29842	-5.19279	2.07e-07	1.03e-06
Zm00001d020712	13.6165	-6.73496	1.2572	-5.35712	8.46e-08	4.45e-07
Zm00001d019389	14.806	-6.7293	1.22854	-5.47746	4.31e-08	2.36e-07
Zm00001d026567	258.437	-6.72832	0.857865	-7.84309	4.4e-15	5.86e-14
Zm00001d027538	9.40021	-6.72183	1.26618	-5.30875	1.1e-07	5.71e-07
Zm00001d038549	25.2095	-6.71472	1.3461	-4.98829	6.09e-07	2.82e-06
Zm00001d019821	15.5391	-6.71101	1.25506	-5.34716	8.93e-08	4.68e-07
Zm00001d025349	12.8036	-6.6909	1.23601	-5.41332	6.19e-08	3.32e-07
Zm00001d029348	10.0476	-6.68973	1.26932	-5.27035	1.36e-07	6.93e-07
Zm00001d048715	23.1686	-6.68599	1.28095	-5.21958	1.79e-07	9e-07
Zm00001d018327	27.6812	-6.68227	1.0941	-6.10755	1.01e-09	7e-09
Zm00001d050047	5.03397	-6.67461	1.28516	-5.1936	2.06e-07	1.03e-06
Zm00001d010019	7.67056	-6.66845	1.26864	-5.25638	1.47e-07	7.45e-07
Zm00001d047438	106.499	-6.65569	1.28286	-5.18816	2.12e-07	1.05e-06
Zm00001d052822	9.49763	-6.65121	1.25695	-5.29155	1.21e-07	6.23e-07
Zm00001d008768	21.6709	-6.64708	2.25736	-2.94463	0.00323346	0.00768635
Zm00001d038000	3.96702	-6.64663	1.51054	-4.40018	1.08e-05	4.1e-05
Zm00001d005949	3.91376	-6.64554	1.31537	-5.05224	4.37e-07	2.06e-06
Zm00001d039684	15.3251	-6.63865	1.32781	-4.99971	5.74e-07	2.66e-06
Zm00001d003619	110.639	-6.61773	0.605708	-10.9256	8.7e-28	3.4e-26
Zm00001d012234	50.0763	-6.61044	1.21813	-5.4267	5.74e-08	3.09e-07
Zm00001d028965	412.351	-6.59657	0.381197	-17.3049	4.32e-67	8.82e-65
Zm00001d033769	23.1383	-6.59241	1.22965	-5.3612	8.27e-08	4.36e-07
Zm00001d047930	211.412	-6.59035	2.04149	-3.22821	0.00124566	0.00324344
Zm00001d036575	9.82931	-6.5895	1.27608	-5.16387	2.42e-07	1.19e-06
Zm00001d005946	4.62437	-6.58093	2.0922	-3.14546	0.00165826	0.0042038
Zm00001d001975	7.43427	-6.57581	1.24855	-5.26675	1.39e-07	7.06e-07
Zm00001d034040	65.5672	-6.56807	0.673633	-9.75022	1.84e-22	4.9e-21
Zm00001d033349	49.8705	-6.56211	1.05047	-6.24684	4.19e-10	3.05e-09
Zm00001d013503	80.5534	-6.55948	0.74624	-8.79004	1.5e-18	2.83e-17
Zm00001d009311	18.6097	-6.55184	1.25363	-5.22631	1.73e-07	8.71e-07
Zm00001d049254	521.945	-6.55116	0.280163	-23.3834	6.31e-121	4.42e-118
Zm00001d030368	77.1378	-6.54135	0.608751	-10.7455	6.22e-27	2.3e-25
Zm00001d041101	6.1507	-6.53949	1.36161	-4.80275	1.57e-06	6.8e-06
Zm00001d043333	16.5158	-6.51619	1.00642	-6.47465	9.5e-11	7.5e-10
Zm00001d016467	15.9445	-6.51545	1.23344	-5.28234	1.28e-07	6.53e-07
Zm00001d033709	103.768	-6.50668	1.24709	-5.21748	1.81e-07	9.1e-07
Zm00001d041300	46.2014	-6.49846	1.04953	-6.19177	5.95e-10	4.24e-09
Zm00001d051252	15.3169	-6.48788	1.3224	-4.90613	9.29e-07	4.18e-06
Zm00001d024428	13.6482	-6.48665	1.22544	-5.29331	1.2e-07	6.17e-07
Zm00001d023517	6.22992	-6.48442	1.29493	-5.00755	5.51e-07	2.57e-06
Zm00001d019793	106.289	-6.48208	0.753272	-8.60523	7.62e-18	1.36e-16
Zm00001d036940	191.561	-6.48114	0.452556	-14.3212	1.61e-46	1.59e-44
Zm00001d032727	24.2934	-6.4663	1.22461	-5.28032	1.29e-07	6.6e-07
Zm00001d024985	12.9299	-6.46299	1.23797	-5.22065	1.78e-07	8.95e-07
Zm00001d048929	8.04226	-6.46151	1.22069	-5.29331	1.2e-07	6.17e-07
Zm00001d010553	35.4195	-6.46066	0.880571	-7.3369	2.19e-13	2.39e-12
Zm00001d029959	9.49641	-6.45786	2.19453	-2.94271	0.00325355	0.00772993
Zm00001d049194	9.10093	-6.4404	1.23522	-5.21396	1.85e-07	9.26e-07
Zm00001d030034	398.658	-6.4357	0.343899	-18.7139	3.81e-78	1.05e-75
Zm00001d003744	28.9967	-6.43408	1.074	-5.99074	2.09e-09	1.38e-08
Zm00001d047327	25.7798	-6.42399	0.827496	-7.76316	8.28e-15	1.07e-13
Zm00001d010257	24.4478	-6.40929	1.24129	-5.16339	2.43e-07	1.19e-06
Zm00001d039261	12.2677	-6.39012	1.22968	-5.19658	2.03e-07	1.01e-06
Zm00001d031086	6.97961	-6.38686	1.3152	-4.8562	1.2e-06	5.29e-06
Zm00001d031991	6.29226	-6.37347	1.24791	-5.10731	3.27e-07	1.58e-06
Zm00001d053742	53.5624	-6.3634	0.872092	-7.2967	2.95e-13	3.17e-12
Zm00001d030233	29.6175	-6.3633	1.08698	-5.85409	4.8e-09	3.03e-08
Zm00001d020761	19.5231	-6.35862	1.23884	-5.13272	2.86e-07	1.39e-06
Zm00001d016757	7.91585	-6.35572	1.31557	-4.83114	1.36e-06	5.95e-06
Zm00001d053956	5.50715	-6.35457	2.02194	-3.1428	0.00167338	0.00423935
Zm00001d016355	8.21118	-6.3511	1.30982	-4.84885	1.24e-06	5.48e-06
Zm00001d041057	6.68928	-6.34212	1.27355	-4.97987	6.36e-07	2.94e-06
Zm00001d008185	31.1759	-6.33961	1.24139	-5.10686	3.28e-07	1.58e-06
Zm00001d045677	13.1658	-6.33446	1.23665	-5.12228	3.02e-07	1.47e-06
Zm00001d012767	18.8805	-6.33288	1.21663	-5.20528	1.94e-07	9.68e-07
Zm00001d010725	251.373	-6.32763	0.324478	-19.5009	1.08e-84	3.86e-82
Zm00001d040534	326.533	-6.32199	0.30165	-20.958	1.59e-97	7.3e-95
Zm00001d009215	441.711	-6.31852	0.299614	-21.0889	1.01e-98	4.85e-96
Zm00001d044293	47.2956	-6.31708	1.10521	-5.7157	1.09e-08	6.54e-08
Zm00001d002758	150.413	-6.31013	0.384889	-16.3947	2.09e-60	3.39e-58
Zm00001d033767	46.4249	-6.30929	0.781241	-8.07599	6.69e-16	9.72e-15
Zm00001d028904	10.7985	-6.30217	1.23456	-5.10478	3.31e-07	1.6e-06
Zm00001d037501	130.965	-6.29782	0.85858	-7.33516	2.21e-13	2.42e-12
Zm00001d006047	139.746	-6.29075	0.510862	-12.314	7.62e-35	4.59e-33
Zm00001d018655	11.8411	-6.28851	1.24663	-5.0444	4.55e-07	2.15e-06
Zm00001d013400	3.12471	-6.28806	2.54881	-2.46705	0.0136231	0.0280215
Zm00001d034412	14.1831	-6.28722	1.24428	-5.05289	4.35e-07	2.06e-06
Zm00001d020352	14.4745	-6.28283	1.24635	-5.04098	4.63e-07	2.18e-06
Zm00001d029176	6.08077	-6.27155	1.44686	-4.33459	1.46e-05	5.42e-05
Zm00001d007162	33.6291	-6.26343	0.855645	-7.32014	2.48e-13	2.69e-12
Zm00001d002741	3.34114	-6.26179	2.86371	-2.1866	0.0287718	0.0545079
Zm00001d004080	8.95415	-6.26177	1.34216	-4.66544	3.08e-06	1.28e-05
Zm00001d028178	3.70684	-6.25186	1.32779	-4.70846	2.5e-06	1.05e-05
Zm00001d047688	12.3348	-6.25144	1.27223	-4.91377	8.93e-07	4.03e-06
Zm00001d027924	36.6654	-6.2507	0.887178	-7.0456	1.85e-12	1.81e-11
Zm00001d025142	135.548	-6.24221	1.26634	-4.92934	8.25e-07	3.74e-06
Zm00001d030663	480.606	-6.23373	0.287111	-21.7119	1.58e-104	8.56e-102
Zm00001d037443	4.87808	-6.22958	2.92346	-2.13089	0.0330978	0.0616502
Zm00001d035978	4.28159	-6.22903	1.50586	-4.13653	3.53e-05	0.000122742
Zm00001d053069	110.576	-6.22888	0.431778	-14.4261	3.55e-47	3.62e-45
Zm00001d027918	195.391	-6.22801	0.532259	-11.7011	1.26e-31	6.25e-30
Zm00001d010699	20.238	-6.22514	1.2592	-4.94373	7.66e-07	3.49e-06
Zm00001d005863	8.51271	-6.2171	1.22923	-5.05773	4.24e-07	2.01e-06
Zm00001d013387	6.92822	-6.2157	1.24654	-4.98638	6.15e-07	2.84e-06
Zm00001d031372	25.2015	-6.21538	1.32752	-4.68196	2.84e-06	1.18e-05
Zm00001d030698	391.637	-6.21512	1.27561	-4.87228	1.1e-06	4.91e-06
Zm00001d020507	6.90405	-6.20333	1.28261	-4.83649	1.32e-06	5.81e-06
Zm00001d025112	3.00707	-6.19389	1.60288	-3.86422	0.000111443	0.000355993
Zm00001d046824	47.9419	-6.16788	1.10919	-5.56073	2.69e-08	1.52e-07
Zm00001d015942	9.29372	-6.16473	1.26325	-4.88004	1.06e-06	4.73e-06
Zm00001d003027	5.04199	-6.1618	1.98472	-3.10462	0.00190521	0.00476364
Zm00001d050269	4.61836	-6.15808	1.58445	-3.88657	0.000101671	0.000327558
Zm00001d034810	573.153	-6.15045	0.248918	-24.7088	8.61e-135	7.81e-132
Zm00001d000383	132.811	-6.14384	0.397751	-15.4464	7.97e-54	1.03e-51
Zm00001d021528	101.804	-6.1412	0.647944	-9.47798	2.59e-21	6.29e-20
Zm00001d048726	23.1067	-6.13662	1.07561	-5.70526	1.16e-08	6.92e-08
Zm00001d028457	16.9151	-6.13189	0.882851	-6.94555	3.77e-12	3.57e-11
Zm00001d045678	11.5933	-6.13036	1.25163	-4.89792	9.69e-07	4.35e-06
Zm00001d049195	14.3655	-6.12428	1.22148	-5.01381	5.34e-07	2.49e-06
Zm00001d030262	13.475	-6.12276	1.27927	-4.78612	1.7e-06	7.35e-06
Zm00001d006152	8.11627	-6.11618	1.27662	-4.7909	1.66e-06	7.19e-06
Zm00001d050950	215.3	-6.11526	0.336004	-18.2	5.16e-74	1.26e-71
Zm00001d007605	14.837	-6.09486	1.24651	-4.88954	1.01e-06	4.52e-06
Zm00001d010704	61.0124	-6.09258	0.623997	-9.76381	1.61e-22	4.33e-21
Zm00001d040708	4.90186	-6.08552	1.36107	-4.47113	7.78e-06	3.02e-05
Zm00001d010279	70.0251	-6.08209	1.2438	-4.88993	1.01e-06	4.51e-06
Zm00001d035987	2.61966	-6.07998	2.69773	-2.25374	0.0242128	0.0467499
Zm00001d037650	1504.31	-6.07863	0.268036	-22.6784	7.32e-114	4.7e-111
Zm00001d021447	226.058	-6.07215	1.26512	-4.79965	1.59e-06	6.9e-06
Zm00001d016683	23.3383	-6.04891	0.580804	-10.4147	2.12e-25	7.06e-24
Zm00001d016163	7.23813	-6.0462	1.29914	-4.65401	3.26e-06	1.35e-05
Zm00001d026325	7.18171	-6.04333	1.27342	-4.74574	2.08e-06	8.86e-06
Zm00001d017661	6.3275	-6.02384	1.3702	-4.39631	1.1e-05	4.17e-05
Zm00001d036666	7.84443	-6.0236	2.69734	-2.23316	0.0255385	0.0489966
Zm00001d048965	37.909	-6.02138	0.768799	-7.83219	4.79e-15	6.36e-14
Zm00001d007470	65.5957	-6.01606	1.10756	-5.4318	5.58e-08	3.01e-07
Zm00001d048814	35.1134	-6.00951	1.00073	-6.00513	1.91e-09	1.27e-08
Zm00001d021694	7.7755	-6.00679	1.29515	-4.6379	3.52e-06	1.45e-05
Zm00001d009518	7.35447	-5.99909	1.25619	-4.77561	1.79e-06	7.72e-06
Zm00001d046565	3.17187	-5.991	1.47776	-4.05411	5.03e-05	0.000171192
Zm00001d009348	280.323	-5.98303	0.327106	-18.2908	9.8e-75	2.44e-72
Zm00001d032692	364.358	-5.98256	0.572185	-10.4556	1.38e-25	4.65e-24
Zm00001d044073	4.35451	-5.97773	1.82232	-3.28028	0.00103704	0.0027454
Zm00001d052541	2.67541	-5.97491	2.00349	-2.98225	0.00286142	0.00688479
Zm00001d011214	281.793	-5.97439	0.361545	-16.5246	2.44e-61	4.11e-59
Zm00001d009576	14.0722	-5.96311	1.23024	-4.84713	1.25e-06	5.52e-06
Zm00001d051934	6.21796	-5.96061	1.39478	-4.2735	1.92e-05	7e-05
Zm00001d018119	83.4752	-5.96051	1.07837	-5.52733	3.25e-08	1.82e-07
Zm00001d003801	8.71931	-5.95046	1.2508	-4.75732	1.96e-06	8.39e-06
Zm00001d044656	18.8477	-5.94005	1.32692	-4.47656	7.59e-06	2.95e-05
Zm00001d031923	14.0819	-5.93941	1.22716	-4.83995	1.3e-06	5.71e-06
Zm00001d023356	3.10008	-5.93924	2.30749	-2.57389	0.0100561	0.0213645
Zm00001d020760	20.4492	-5.93561	1.27231	-4.66524	3.08e-06	1.28e-05
Zm00001d021330	13.3839	-5.93193	1.10737	-5.35679	8.47e-08	4.45e-07
Zm00001d000351	7.54454	-5.91391	1.3235	-4.46838	7.88e-06	3.06e-05
Zm00001d052982	40.0125	-5.90612	0.883437	-6.68539	2.3e-11	1.98e-10
Zm00001d027912	10.449	-5.9033	1.29582	-4.55563	5.22e-06	2.09e-05
Zm00001d033593	8.20461	-5.89829	1.34485	-4.38584	1.16e-05	4.37e-05
Zm00001d045823	27.5139	-5.89513	1.05634	-5.5807	2.4e-08	1.37e-07
Zm00001d050758	11.2883	-5.88837	1.23143	-4.78173	1.74e-06	7.51e-06
Zm00001d043691	48.3723	-5.87544	1.25721	-4.67338	2.96e-06	1.23e-05
Zm00001d026142	9.60693	-5.87332	1.23656	-4.74971	2.04e-06	8.7e-06
Zm00001d034088	8.80045	-5.86589	1.2776	-4.59135	4.4e-06	1.78e-05
Zm00001d016252	4.68742	-5.86408	1.40218	-4.18211	2.89e-05	0.000101851
Zm00001d025863	142.539	-5.86171	0.823221	-7.12046	1.08e-12	1.08e-11
Zm00001d044204	7.68421	-5.84887	1.27077	-4.60262	4.17e-06	1.7e-05
Zm00001d051781	3.4644	-5.84792	1.31174	-4.45816	8.27e-06	3.2e-05
Zm00001d010439	3.98692	-5.847	1.32219	-4.42222	9.77e-06	3.73e-05
Zm00001d023628	5.02559	-5.8468	1.26772	-4.61207	3.99e-06	1.63e-05
Zm00001d033605	3.60775	-5.83782	2.13194	-2.73827	0.00617625	0.0137707
Zm00001d008983	416.135	-5.82388	0.41011	-14.2008	9.06e-46	8.65e-44
Zm00001d051446	4.57913	-5.81857	1.29197	-4.50365	6.68e-06	2.62e-05
Zm00001d046256	4.08975	-5.81704	1.52188	-3.82228	0.000132225	0.00041732
Zm00001d017290	4.74297	-5.80847	1.29817	-4.47433	7.67e-06	2.98e-05
Zm00001d027380	10.0688	-5.80717	1.41184	-4.11319	3.9e-05	0.000135083
Zm00001d006923	311.57	-5.80359	1.83937	-3.15521	0.00160381	0.00407718
Zm00001d038703	221.311	-5.79542	0.923795	-6.27349	3.53e-10	2.6e-09
Zm00001d038683	65.5453	-5.78939	1.3482	-4.29417	1.75e-05	6.43e-05
Zm00001d022067	25.5015	-5.7845	0.765037	-7.56107	4e-14	4.76e-13
Zm00001d035174	27.843	-5.78392	1.10587	-5.23018	1.69e-07	8.54e-07
Zm00001d017851	16.0325	-5.78262	1.38617	-4.17164	3.02e-05	0.000106294
Zm00001d048961	51.2884	-5.77897	0.88072	-6.56164	5.32e-11	4.35e-10
Zm00001d028000	4.38263	-5.7708	1.3555	-4.25732	2.07e-05	7.48e-05
Zm00001d037143	4.20271	-5.76938	1.31194	-4.39759	1.09e-05	4.15e-05
Zm00001d028072	2.17464	-5.7548	1.7359	-3.31516	0.000915891	0.00244934
Zm00001d007655	100.993	-5.75458	0.531414	-10.8288	2.51e-27	9.56e-26
Zm00001d029179	4.93121	-5.75295	1.31404	-4.37806	1.2e-05	4.51e-05
Zm00001d046726	52.1145	-5.74986	0.624573	-9.20607	3.38e-20	7.36e-19
Zm00001d000418	19.7822	-5.74816	1.33404	-4.30884	1.64e-05	6.04e-05
Zm00001d037042	14.5469	-5.74773	1.332	-4.31511	1.6e-05	5.89e-05
Zm00001d034967	9.02362	-5.74704	1.31532	-4.36932	1.25e-05	4.68e-05
Zm00001d049291	8.4985	-5.74573	1.22745	-4.68103	2.85e-06	1.19e-05
Zm00001d051907	4.62843	-5.73342	1.34246	-4.27082	1.95e-05	7.08e-05
Zm00001d041791	24.1105	-5.72953	1.073	-5.33973	9.31e-08	4.86e-07
Zm00001d031109	187.272	-5.72555	1.276	-4.48709	7.22e-06	2.82e-05
Zm00001d026707	6.73757	-5.72357	1.30628	-4.38157	1.18e-05	4.45e-05
Zm00001d038450	2.82367	-5.71587	1.53645	-3.72018	0.000199078	0.000607179
Zm00001d015634	15.6611	-5.70392	1.39802	-4.08001	4.5e-05	0.000154332
Zm00001d037629	109.1	-5.69598	0.393201	-14.4862	1.48e-47	1.55e-45
Zm00001d009641	13.1138	-5.68776	1.11379	-5.10667	3.28e-07	1.58e-06
Zm00001d035647	5.09594	-5.68345	1.25057	-4.54467	5.5e-06	2.2e-05
Zm00001d047386	23.9704	-5.68339	0.892315	-6.36926	1.9e-10	1.44e-09
Zm00001d043264	7.95942	-5.68133	1.3449	-4.22434	2.4e-05	8.56e-05
Zm00001d005948	3.80957	-5.6744	1.47586	-3.84482	0.00012064	0.000383185
Zm00001d034903	35.0477	-5.67301	0.771786	-7.3505	1.97e-13	2.17e-12
Zm00001d017416	162.628	-5.67244	0.415062	-13.6665	1.61e-42	1.33e-40
Zm00001d006043	29.9332	-5.67156	0.7246	-7.82716	4.99e-15	6.61e-14
Zm00001d039554	7.02477	-5.67143	1.25568	-4.51662	6.28e-06	2.48e-05
Zm00001d028693	1009.19	-5.66152	0.445767	-12.7006	5.87e-37	3.93e-35
Zm00001d043980	4.33286	-5.65844	1.27907	-4.42388	9.69e-06	3.7e-05
Zm00001d046735	8.45098	-5.65255	1.27432	-4.43573	9.18e-06	3.52e-05
Zm00001d039293	31.9219	-5.64985	1.24708	-4.53048	5.89e-06	2.34e-05
Zm00001d025480	8.57438	-5.64788	1.32147	-4.27394	1.92e-05	6.99e-05
Zm00001d032269	334.733	-5.6376	0.311977	-18.0706	5.43e-73	1.3e-70
Zm00001d033252	4.66025	-5.63342	1.93205	-2.91577	0.00354814	0.00835834
Zm00001d040707	1.95342	-5.63021	2.05725	-2.73677	0.0062045	0.0138307
Zm00001d023232	3.10453	-5.62656	1.67377	-3.36161	0.000774904	0.00210963
Zm00001d007361	35.5611	-5.62136	0.776988	-7.2348	4.66e-13	4.9e-12
Zm00001d019246	77.2548	-5.61898	0.505993	-11.1048	1.19e-28	4.86e-27
Zm00001d047622	2.64619	-5.60993	2.21321	-2.53475	0.0112527	0.0236443
Zm00001d043235	20.4551	-5.60233	1.5918	-3.5195	0.000432366	0.00123799
Zm00001d020177	9.97175	-5.60135	1.34831	-4.15436	3.26e-05	0.000114084
Zm00001d010390	6.85759	-5.59913	1.28702	-4.35046	1.36e-05	5.08e-05
Zm00001d015226	59.8586	-5.59302	1.34182	-4.16822	3.07e-05	0.000107791
Zm00001d037652	17.0371	-5.58422	1.30508	-4.27884	1.88e-05	6.85e-05
Zm00001d030867	3.44359	-5.58094	2.39237	-2.33281	0.019658	0.0389458
Zm00001d005249	5.71667	-5.58017	1.43642	-3.88478	0.000102424	0.000329743
Zm00001d043765	22.2884	-5.57509	1.57599	-3.53753	0.000403895	0.00116403
Zm00001d043278	67.7706	-5.57294	0.579196	-9.62184	6.47e-22	1.64e-20
Zm00001d040637	19.3613	-5.57185	1.32903	-4.19241	2.76e-05	9.76e-05
Zm00001d034983	8.24162	-5.56519	1.26783	-4.38955	1.14e-05	4.29e-05
Zm00001d052047	18.4663	-5.55662	1.30129	-4.2701	1.95e-05	7.1e-05
Zm00001d008456	27.8635	-5.54962	0.871886	-6.36507	1.95e-10	1.48e-09
Zm00001d045105	42.1335	-5.54747	0.830339	-6.68096	2.37e-11	2.03e-10
Zm00001d044492	5.92932	-5.54511	1.36293	-4.06852	4.73e-05	0.000161583
Zm00001d046542	1.37769	-5.5347	2.60437	-2.12516	0.0335732	0.0624414
Zm00001d029246	4.37868	-5.52208	1.74905	-3.15718	0.00159304	0.00405114
Zm00001d015445	352.943	-5.52025	0.235439	-23.4466	1.43e-121	1.03e-118
Zm00001d044915	80.9983	-5.51932	0.457798	-12.0562	1.8e-33	1e-31
Zm00001d007665	3.94581	-5.51827	1.64328	-3.35809	0.000784841	0.0021333
Zm00001d014875	322.156	-5.51504	0.47927	-11.5072	1.21e-30	5.69e-29
Zm00001d013666	3.68635	-5.51423	1.39939	-3.94046	8.13e-05	0.000266589
Zm00001d039097	2.39337	-5.51142	1.64843	-3.34343	0.000827507	0.00223684
Zm00001d039777	17.2027	-5.50627	1.26281	-4.36035	1.3e-05	4.87e-05
Zm00001d010968	17.3403	-5.49351	1.06922	-5.13784	2.78e-07	1.36e-06
Zm00001d023955	17.6181	-5.4906	1.25915	-4.36054	1.3e-05	4.86e-05
Zm00001d038284	36.5493	-5.48715	1.22762	-4.46975	7.83e-06	3.04e-05
Zm00001d047831	91.9902	-5.48377	0.460735	-11.9022	1.15e-32	6.08e-31
Zm00001d011553	3.2124	-5.47997	2.42399	-2.26072	0.0237764	0.0460082
Zm00001d048729	5.84434	-5.47896	1.5215	-3.60102	0.000316975	0.000933158
Zm00001d038317	5.11735	-5.47456	1.29142	-4.23919	2.24e-05	8.05e-05
Zm00001d022023	14.6125	-5.4722	1.09336	-5.00495	5.59e-07	2.6e-06
Zm00001d027860	3.80103	-5.46754	1.62613	-3.3623	0.000772967	0.00210529
Zm00001d005884	243.825	-5.4655	0.492124	-11.1059	1.17e-28	4.81e-27
Zm00001d010765	6.18769	-5.45961	1.45379	-3.75542	0.000173052	0.000534143
Zm00001d014083	21.3962	-5.44849	1.70549	-3.19467	0.00139991	0.00360551
Zm00001d026295	281.605	-5.44834	0.31124	-17.5053	1.31e-68	2.78e-66
Zm00001d022376	5.24496	-5.44175	1.32881	-4.09521	4.22e-05	0.000145272
Zm00001d005843	41.8489	-5.43623	1.23212	-4.4121	1.02e-05	3.89e-05
Zm00001d039126	4.09297	-5.43387	2.57582	-2.10957	0.0348955	0.0646277
Zm00001d028115	2.73973	-5.43376	1.93965	-2.80142	0.0050879	0.0115632
Zm00001d042255	3.99608	-5.43275	1.57231	-3.45526	0.000549764	0.00154303
Zm00001d024008	18.6658	-5.43211	0.895668	-6.06487	1.32e-09	9.01e-09
Zm00001d026431	77.2136	-5.43205	0.557064	-9.75122	1.82e-22	4.87e-21
Zm00001d033227	6.64792	-5.42225	1.36564	-3.9705	7.17e-05	0.000237477
Zm00001d006117	79.7032	-5.41539	0.549515	-9.85485	6.53e-23	1.82e-21
Zm00001d027788	1152.57	-5.41308	0.205442	-26.3484	5.35e-153	6.34e-150
Zm00001d048207	13.9282	-5.3996	1.29714	-4.16268	3.15e-05	0.000110253
Zm00001d027447	928.252	-5.39512	0.309295	-17.4433	3.87e-68	8.12e-66
Zm00001d009276	4.13926	-5.39162	1.35866	-3.96834	7.24e-05	0.000239378
Zm00001d023501	9.83328	-5.39161	1.31371	-4.10411	4.06e-05	0.000140136
Zm00001d024811	13.8195	-5.38952	1.27105	-4.24022	2.23e-05	8.02e-05
Zm00001d010515	1.84413	-5.38015	1.56172	-3.44502	0.000571023	0.00159573
Zm00001d028494	1.47213	-5.36587	2.60502	-2.05982	0.0394161	0.071971
Zm00001d049469	437.415	-5.35946	0.224782	-23.8429	1.2e-125	9.01e-123
Zm00001d051394	35.2273	-5.35642	0.697559	-7.67881	1.61e-14	2e-13
Zm00001d046864	279.075	-5.35452	0.258726	-20.6957	3.79e-95	1.69e-92
Zm00001d035638	3.08236	-5.35425	1.505	-3.55764	0.000374209	0.00108599
Zm00001d025312	2.39665	-5.35366	2.55384	-2.09631	0.0360545	0.0665862
Zm00001d027590	7.22935	-5.35267	1.42802	-3.7483	0.000178035	0.000548205
Zm00001d034091	7.35433	-5.35094	1.55297	-3.44561	0.000569775	0.00159253
Zm00001d043142	4.69796	-5.32535	1.32544	-4.01779	5.87e-05	0.000197459
Zm00001d039405	98.7968	-5.32475	0.73031	-7.29108	3.07e-13	3.3e-12
Zm00001d003581	54.786	-5.32197	0.747343	-7.12119	1.07e-12	1.08e-11
Zm00001d049050	18.832	-5.32145	1.25094	-4.25394	2.1e-05	7.59e-05
Zm00001d019770	12.0046	-5.32101	1.1109	-4.78982	1.67e-06	7.22e-06
Zm00001d015533	6.85509	-5.31859	1.2563	-4.23355	2.3e-05	8.25e-05
Zm00001d050463	234.594	-5.31633	0.374029	-14.2137	7.54e-46	7.24e-44
Zm00001d012025	18.1507	-5.31487	1.24828	-4.25777	2.06e-05	7.47e-05
Zm00001d004095	35.5681	-5.31421	1.24247	-4.27712	1.89e-05	6.9e-05
Zm00001d022091	3.6305	-5.30366	1.41562	-3.74653	0.000179296	0.000551814
Zm00001d050962	12.6579	-5.30156	1.74681	-3.03499	0.00240544	0.00589206
Zm00001d015442	23.06	-5.29721	0.712131	-7.43853	1.02e-13	1.16e-12
Zm00001d015817	166.518	-5.27522	0.357492	-14.7562	2.81e-49	3.13e-47
Zm00001d036129	9.74649	-5.26065	1.29067	-4.07589	4.58e-05	0.000156898
Zm00001d035091	88.8278	-5.2599	0.354994	-14.8169	1.14e-49	1.28e-47
Zm00001d023327	912.695	-5.25366	0.860003	-6.10889	1e-09	6.95e-09
Zm00001d036747	11.3223	-5.24919	1.24566	-4.21397	2.51e-05	8.93e-05
Zm00001d047809	11.8011	-5.2484	2.07323	-2.5315	0.0113575	0.0238304
Zm00001d023704	66.1627	-5.24747	0.815184	-6.43716	1.22e-10	9.47e-10
Zm00001d046131	8.19144	-5.24673	1.38088	-3.79956	0.000144956	0.000453873
Zm00001d029705	120.719	-5.23875	0.424522	-12.3403	5.49e-35	3.33e-33
Zm00001d044368	28.5723	-5.22799	1.26146	-4.14441	3.41e-05	0.000118855
Zm00001d046397	940.24	-5.22704	0.16337	-31.995	1.28e-224	4.38e-221
Zm00001d010118	16.4709	-5.22543	1.33609	-3.911	9.19e-05	0.000298405
Zm00001d003954	86.4375	-5.22073	1.64755	-3.16878	0.00153079	0.00391122
Zm00001d009326	271.604	-5.21655	0.276263	-18.8826	1.59e-79	4.7e-77
Zm00001d008299	79.8904	-5.21334	0.350997	-14.853	6.66e-50	7.54e-48
Zm00001d022605	10.093	-5.21247	1.25576	-4.15085	3.31e-05	0.000115795
Zm00001d013269	3.28375	-5.20913	2.36211	-2.20529	0.0274338	0.0522555
Zm00001d019629	153.212	-5.2048	0.844508	-6.16311	7.13e-10	5.04e-09
Zm00001d003479	2.98463	-5.19757	1.34073	-3.87668	0.000105892	0.000339667
Zm00001d020921	196.638	-5.19371	0.882152	-5.88754	3.92e-09	2.5e-08
Zm00001d044321	11.8258	-5.18835	1.15139	-4.50614	6.6e-06	2.6e-05
Zm00001d046722	114.391	-5.18099	0.523031	-9.90569	3.93e-23	1.11e-21
Zm00001d049547	1.91257	-5.18084	2.64009	-1.96237	0.0497196	0.0881432
Zm00001d047427	51.1578	-5.17695	0.775838	-6.67272	2.51e-11	2.14e-10
Zm00001d000363	31.5274	-5.17658	1.08267	-4.78132	1.74e-06	7.52e-06
Zm00001d036209	7.59346	-5.17328	1.32644	-3.90013	9.61e-05	0.000311203
Zm00001d031930	36.8779	-5.16023	0.702755	-7.34287	2.09e-13	2.29e-12
Zm00001d007365	3.18056	-5.15573	1.51086	-3.41244	0.000643831	0.00177776
Zm00001d031133	28.3017	-5.15349	0.73595	-7.0025	2.51e-12	2.43e-11
Zm00001d031882	6.18144	-5.15303	1.4583	-3.53358	0.000409973	0.00117968
Zm00001d010989	4.15088	-5.1527	1.53464	-3.3576	0.000786235	0.00213614
Zm00001d046247	6.5216	-5.15173	1.50776	-3.41681	0.000633595	0.00175263
Zm00001d044905	1.67482	-5.14931	1.9577	-2.63028	0.00853139	0.0184649
Zm00001d032446	4.92588	-5.14925	1.39139	-3.70079	0.000214931	0.000651662
Zm00001d012100	4.75998	-5.14434	2.08232	-2.47049	0.0134929	0.0277875
Zm00001d035246	85.338	-5.14382	1.30169	-3.95165	7.76e-05	0.000255452
Zm00001d050770	41.0786	-5.14252	0.68154	-7.54544	4.51e-14	5.33e-13
Zm00001d018493	6.41534	-5.13876	1.35515	-3.79202	0.000149425	0.00046673
Zm00001d026521	658.121	-5.13757	0.21025	-24.4355	7.17e-132	6.14e-129
Zm00001d022310	4.52202	-5.1257	1.33461	-3.84061	0.000122727	0.000389255
Zm00001d019596	2.02903	-5.12146	1.77708	-2.88195	0.00395226	0.009209
Zm00001d002479	13.167	-5.10866	1.40165	-3.64474	0.000267665	0.00079751
Zm00001d035548	9.09813	-5.09816	1.30288	-3.91298	9.12e-05	0.000296124
Zm00001d032024	200.147	-5.09398	1.08625	-4.68952	2.74e-06	1.14e-05
Zm00001d028032	20.3853	-5.09134	0.652578	-7.8019	6.1e-15	7.98e-14
Zm00001d012441	8.67865	-5.09095	1.35281	-3.76324	0.000167728	0.000519373
Zm00001d003140	115.706	-5.08863	1.38471	-3.67488	0.000237966	0.000715801
Zm00001d040479	6.65154	-5.08766	1.66302	-3.05928	0.00221869	0.0054733
Zm00001d006050	3.91714	-5.08307	1.51241	-3.3609	0.000776889	0.00211448
Zm00001d048730	9.63372	-5.08099	1.27912	-3.97227	7.12e-05	0.00023582
Zm00001d047616	3.83952	-5.07849	1.43688	-3.5344	0.00040871	0.00117637
Zm00001d035618	3.67756	-5.07655	1.36286	-3.72492	0.000195379	0.000596784
Zm00001d038202	4.30494	-5.07101	1.96475	-2.58099	0.0098518	0.0209738
Zm00001d014521	44.4345	-5.06808	0.829383	-6.11067	9.92e-10	6.88e-09
Zm00001d045034	5.50718	-5.06694	1.43008	-3.54311	0.000395436	0.00114265
Zm00001d040325	2.8927	-5.04858	2.13909	-2.36015	0.0182675	0.0364698
Zm00001d039983	4.00665	-5.04698	1.39806	-3.60999	0.000306213	0.000903371
Zm00001d012663	4.00295	-5.04363	1.46265	-3.44827	0.00056418	0.00157875
Zm00001d016907	197.232	-5.04133	0.448564	-11.2388	2.63e-29	1.13e-27
Zm00001d021622	2.82886	-5.03812	2.27407	-2.21546	0.0267283	0.0510663
Zm00001d004096	3.89539	-5.03254	1.60602	-3.13356	0.00172701	0.00436088
Zm00001d007790	59.9762	-5.01974	0.577358	-8.69432	3.49e-18	6.4e-17
Zm00001d043969	6.95821	-5.01944	1.48184	-3.38731	0.000705817	0.00193574
Zm00001d006627	33.3904	-5.01743	0.467208	-10.7392	6.66e-27	2.46e-25
Zm00001d046429	18.6244	-4.99731	0.86271	-5.79257	6.93e-09	4.27e-08
Zm00001d034293	2.94409	-4.99413	1.76161	-2.83498	0.00458285	0.0105215
Zm00001d010771	4.02679	-4.99234	1.71003	-2.91945	0.00350652	0.00827105
Zm00001d015436	1.50642	-4.98639	1.85713	-2.685	0.00725304	0.0159232
Zm00001d046426	13.1121	-4.97627	0.914536	-5.4413	5.29e-08	2.87e-07
Zm00001d046071	1.40918	-4.97166	1.97055	-2.52298	0.0116365	0.0243468
Zm00001d002481	127.868	-4.97148	0.471103	-10.5529	4.93e-26	1.7e-24
Zm00001d030328	313.022	-4.97002	0.557625	-8.91282	4.97e-19	9.77e-18
Zm00001d036854	9.91116	-4.9684	1.115	-4.45595	8.35e-06	3.23e-05
Zm00001d051022	26.9396	-4.96633	0.63159	-7.86322	3.74e-15	5.02e-14
Zm00001d048578	6.36369	-4.96193	1.41388	-3.50944	0.000449046	0.00128134
Zm00001d018031	156.128	-4.96117	0.526686	-9.41961	4.53e-21	1.07e-19
Zm00001d013248	5.42619	-4.95722	1.31808	-3.76095	0.000169267	0.000523561
Zm00001d009905	2.84638	-4.95057	1.71634	-2.88438	0.00392185	0.00914782
Zm00001d032484	2.24085	-4.94943	1.75042	-2.82757	0.00469034	0.0107302
Zm00001d014591	3.80807	-4.94778	1.34911	-3.66743	0.000244999	0.000735378
Zm00001d046502	3.77625	-4.94771	1.40942	-3.51045	0.000447354	0.00127711
Zm00001d043831	2134.72	-4.94534	0.171041	-28.9132	8.16e-184	1.4e-180
Zm00001d016884	164.756	-4.94451	1.00551	-4.9174	8.77e-07	3.96e-06
Zm00001d037894	69.1929	-4.93464	0.650853	-7.58181	3.41e-14	4.09e-13
Zm00001d041613	13.1377	-4.93143	0.896304	-5.50196	3.76e-08	2.08e-07
Zm00001d024586	4.8522	-4.93133	1.36207	-3.62047	0.000294065	0.00087045
Zm00001d012357	3.75907	-4.92834	1.34956	-3.65181	0.000260397	0.000777057
Zm00001d037780	499.318	-4.92434	0.235651	-20.8968	5.73e-97	2.6e-94
Zm00001d003098	3.59456	-4.92145	1.55756	-3.15971	0.00157925	0.00402071
Zm00001d027862	20.108	-4.92125	0.918549	-5.35763	8.43e-08	4.44e-07
Zm00001d028026	69.1085	-4.91948	0.433572	-11.3464	7.73e-30	3.42e-28
Zm00001d023900	7.92437	-4.91808	1.31142	-3.75019	0.000176704	0.000544326
Zm00001d032935	296.477	-4.91481	0.349707	-14.0541	7.27e-45	6.71e-43
Zm00001d047177	38.9028	-4.9067	1.72196	-2.84949	0.00437901	0.0100988
Zm00001d007805	159.214	-4.90646	0.299146	-16.4016	1.86e-60	3.04e-58
Zm00001d020068	2.2077	-4.90305	1.5407	-3.18235	0.00146086	0.00374651
Zm00001d020543	1.87544	-4.89847	2.22499	-2.20157	0.0276956	0.0527087
Zm00001d012386	123.216	-4.89695	0.602607	-8.12627	4.43e-16	6.56e-15
Zm00001d027501	1.86805	-4.89131	2.10296	-2.32591	0.0200233	0.0395349
Zm00001d037057	93.285	-4.88751	0.535834	-9.12132	7.42e-20	1.57e-18
Zm00001d041997	21.1991	-4.88437	1.42883	-3.41844	0.000629802	0.00174386
Zm00001d023342	73.5515	-4.87966	0.388644	-12.5556	3.7e-36	2.37e-34
Zm00001d044994	99.0432	-4.87066	0.473462	-10.2873	8.04e-25	2.57e-23
Zm00001d045006	2.47586	-4.8674	1.8717	-2.60052	0.00930825	0.0199461
Zm00001d025211	7.05141	-4.86339	1.26884	-3.83296	0.000126612	0.000400709
Zm00001d032744	120.635	-4.85671	0.368914	-13.1649	1.4e-39	1.04e-37
Zm00001d039713	147.48	-4.85413	0.4308	-11.2677	1.89e-29	8.24e-28
Zm00001d025444	8.42864	-4.85165	1.40875	-3.44395	0.000573276	0.0016013
Zm00001d008404	9.21161	-4.8482	0.833335	-5.81784	5.96e-09	3.71e-08
Zm00001d028486	7.78567	-4.84222	0.830588	-5.82987	5.55e-09	3.47e-08
Zm00001d008515	163.112	-4.83745	0.517399	-9.34955	8.8e-21	2.02e-19
Zm00001d008986	4.11365	-4.83403	1.40267	-3.4463	0.000568315	0.00158874
Zm00001d011126	33.3872	-4.82971	1.06819	-4.52141	6.14e-06	2.43e-05
Zm00001d018091	2.87625	-4.82762	1.54219	-3.13036	0.0017459	0.00440534
Zm00001d035178	204.04	-4.82633	1.67016	-2.88974	0.00385555	0.00900543
Zm00001d040550	254.651	-4.82553	0.224611	-21.4839	2.2e-102	1.09e-99
Zm00001d039044	2.49733	-4.82475	1.6007	-3.01415	0.00257702	0.00626751
Zm00001d015665	5.07003	-4.81547	1.36731	-3.52185	0.000428548	0.00122843
Zm00001d045672	1.77477	-4.81471	1.74068	-2.766	0.00567488	0.0127534
Zm00001d024407	2.06394	-4.80969	1.68369	-2.85663	0.0042816	0.00989782
Zm00001d053437	3.76761	-4.80501	1.74615	-2.75177	0.00592743	0.0132658
Zm00001d028083	255.968	-4.80343	0.36551	-13.1417	1.9e-39	1.4e-37
Zm00001d024850	4.85179	-4.80328	2.36398	-2.03186	0.0421675	0.0763348
Zm00001d033369	1386.7	-4.80134	0.330037	-14.5479	6.02e-48	6.43e-46
Zm00001d044598	4.45774	-4.79405	1.3442	-3.56646	0.000361829	0.00105342
Zm00001d051649	63.8002	-4.7935	0.491728	-9.74828	1.88e-22	4.99e-21
Zm00001d038425	1.9513	-4.78677	1.54929	-3.08965	0.00200394	0.00498947
Zm00001d008891	49.1372	-4.78483	0.537816	-8.89678	5.75e-19	1.12e-17
Zm00001d038861	58.6824	-4.78314	1.10055	-4.34614	1.39e-05	5.17e-05
Zm00001d015534	1.22537	-4.78258	1.657	-2.88628	0.0038982	0.00909609
ZemaCp016	7.09779	-4.77818	1.83444	-2.60471	0.00919526	0.0197369
Zm00001d035659	2595.73	-4.77458	0.379165	-12.5923	2.33e-36	1.52e-34
Zm00001d002025	52.1391	-4.77218	1.30569	-3.6549	0.00025728	0.000768724
Zm00001d041165	13.7439	-4.76873	1.09187	-4.36747	1.26e-05	4.72e-05
Zm00001d035392	31.547	-4.76763	1.32156	-3.60758	0.000309071	0.000911004
Zm00001d040431	923.717	-4.7669	0.212101	-22.4747	7.34e-112	4.62e-109
Zm00001d047312	3.87167	-4.76667	1.50414	-3.16904	0.00152943	0.00390864
Zm00001d041266	4.16054	-4.76338	1.38797	-3.4319	0.00059937	0.00166754
Zm00001d045135	3.22934	-4.76293	1.46878	-3.24278	0.0011837	0.0030986
Zm00001d036288	5.2128	-4.75616	1.38215	-3.44112	0.000579311	0.00161654
Zm00001d048051	1.55163	-4.75235	2.39868	-1.98124	0.0475648	0.0848203
Zm00001d034247	10.2584	-4.75073	1.2359	-3.84395	0.000121069	0.000384431
Zm00001d023769	29.0419	-4.7462	1.75735	-2.70077	0.00691792	0.0152719
Zm00001d012782	3.16585	-4.74344	2.13804	-2.2186	0.0265143	0.0506888
Zm00001d006776	170.898	-4.73946	0.539278	-8.78852	1.52e-18	2.87e-17
Zm00001d031779	1.29707	-4.73805	2.13326	-2.22104	0.0263481	0.0504024
Zm00001d018605	3.47177	-4.7374	1.74883	-2.70889	0.00675081	0.0149394
Zm00001d016873	223.945	-4.73644	0.297622	-15.9143	5.05e-57	7.3e-55
Zm00001d004423	6.92407	-4.73425	1.30756	-3.62066	0.000293847	0.000869972
Zm00001d013763	2.41798	-4.73401	1.48962	-3.17799	0.001483	0.0037973
ZemaCp091	7.07401	-4.73092	1.38852	-3.40717	0.000656402	0.0018102
Zm00001d033307	493.892	-4.72338	0.218587	-21.6087	1.49e-103	7.77e-101
Zm00001d013143	4.13575	-4.71925	1.46251	-3.22681	0.00125179	0.00325716
Zm00001d026266	27.7698	-4.71747	1.09019	-4.3272	1.51e-05	5.59e-05
Zm00001d024612	430.572	-4.71639	0.246458	-19.1367	1.25e-81	3.89e-79
Zm00001d018292	21.3791	-4.71384	1.28321	-3.67346	0.000239284	0.000719414
Zm00001d044457	69.1838	-4.70981	0.644549	-7.30714	2.73e-13	2.95e-12
Zm00001d009265	1.4974	-4.70855	1.83765	-2.56227	0.010399	0.0220216
Zm00001d037749	5.80615	-4.70133	1.83408	-2.56332	0.0103678	0.0219691
Zm00001d045919	286.454	-4.7006	1.53201	-3.06826	0.00215312	0.00532903
Zm00001d018368	227.366	-4.69303	0.269225	-17.4316	4.75e-68	9.89e-66
Zm00001d002818	1.49792	-4.69276	2.04215	-2.29795	0.0215644	0.0421864
Zm00001d026401	24.9072	-4.69237	1.351	-3.47325	0.000514191	0.00145178
Zm00001d005821	10.0938	-4.68969	1.07435	-4.36513	1.27e-05	4.77e-05
Zm00001d025371	31.4279	-4.68513	0.86841	-5.39506	6.85e-08	3.65e-07
Zm00001d043048	26.9396	-4.6827	1.26632	-3.69788	0.000217405	0.000658841
Zm00001d021135	199.866	-4.68184	1.27904	-3.66042	0.000251799	0.000754102
Zm00001d005305	8.37487	-4.68023	1.37353	-3.40745	0.000655719	0.00180848
Zm00001d008595	68.2846	-4.67922	0.404609	-11.5648	6.21e-31	2.98e-29
Zm00001d052277	104.943	-4.67603	0.558146	-8.37779	5.39e-17	8.83e-16
Zm00001d010496	308.027	-4.67317	0.546771	-8.54685	1.26e-17	2.21e-16
Zm00001d014235	15.7321	-4.66394	1.34918	-3.45687	0.000546492	0.00153465
Zm00001d018774	8.07931	-4.66029	1.09964	-4.238	2.26e-05	8.1e-05
Zm00001d022448	35.0887	-4.65453	0.808405	-5.75768	8.53e-09	5.19e-08
Zm00001d004127	19.4571	-4.63427	0.561238	-8.25724	1.49e-16	2.32e-15
Zm00001d031878	905.739	-4.62734	0.37451	-12.3557	4.54e-35	2.77e-33
Zm00001d015212	2209.88	-4.62509	0.172507	-26.811	2.4e-158	3.09e-155
Zm00001d039254	3.07348	-4.61975	1.49816	-3.08362	0.00204501	0.00508311
Zm00001d025420	18.0979	-4.61778	0.778062	-5.93498	2.94e-09	1.91e-08
Zm00001d003283	10.1582	-4.61335	2.25919	-2.04204	0.0411481	0.0746999
Zm00001d041801	113.609	-4.61147	0.381438	-12.0897	1.2e-33	6.73e-32
Zm00001d022596	5.1298	-4.59915	1.47989	-3.10776	0.00188511	0.00471914
Zm00001d015283	7.30953	-4.59669	1.77637	-2.5877	0.009662	0.0206181
Zm00001d032217	2.1495	-4.59312	1.56385	-2.93705	0.00331347	0.00785656
Zm00001d037391	3.86981	-4.59219	1.45268	-3.16119	0.00157125	0.00400297
Zm00001d023724	378.988	-4.59218	0.743877	-6.1733	6.69e-10	4.74e-09
Zm00001d010627	48.1955	-4.58835	1.34376	-3.41455	0.000638866	0.00176563
Zm00001d023324	9.61163	-4.58242	1.27926	-3.58208	0.00034087	0.000997787
Zm00001d020528	248.741	-4.57953	0.710565	-6.44492	1.16e-10	9.02e-10
Zm00001d039295	10.0846	-4.57172	1.31123	-3.48659	0.000489223	0.00138726
Zm00001d011987	1.6853	-4.56992	1.91813	-2.38249	0.017196	0.0345208
Zm00001d047266	3.62281	-4.56424	1.65137	-2.76391	0.00571126	0.0128295
Zm00001d013801	36.069	-4.56071	0.80712	-5.65061	1.6e-08	9.38e-08
Zm00001d039824	104.955	-4.55176	0.338172	-13.4599	2.69e-41	2.15e-39
Zm00001d011867	10.7156	-4.54955	1.10387	-4.12146	3.76e-05	0.000130615
Zm00001d042173	9.64637	-4.54704	1.41421	-3.21526	0.00130327	0.00338004
Zm00001d023949	2.21187	-4.5442	1.53596	-2.95854	0.00309096	0.00737606
Zm00001d037012	5.12362	-4.543	1.65874	-2.73883	0.0061658	0.0137534
Zm00001d037339	2.52364	-4.54118	1.59845	-2.84098	0.00449746	0.0103518
Zm00001d019387	108.962	-4.53877	0.406273	-11.1717	5.61e-29	2.37e-27
Zm00001d049161	23.2056	-4.53677	0.927643	-4.89064	1.01e-06	4.5e-06
Zm00001d046505	10.7625	-4.53557	1.01008	-4.49031	7.11e-06	2.78e-05
Zm00001d009827	11.1049	-4.53413	1.45027	-3.12641	0.00176957	0.00445886
Zm00001d003780	15.0153	-4.52846	1.34275	-3.37252	0.000744833	0.00203478
Zm00001d051524	2.62152	-4.51681	1.52689	-2.95818	0.00309458	0.00738324
Zm00001d007406	2.07587	-4.51573	1.9484	-2.31766	0.020468	0.0403181
Zm00001d027691	4.92677	-4.51511	1.29623	-3.48328	0.000495314	0.00140285
Zm00001d002679	22.0673	-4.51391	1.10977	-4.06742	4.75e-05	0.000162291
Zm00001d031373	1.77474	-4.51159	1.82326	-2.47446	0.0133436	0.02752
Zm00001d029562	21.4138	-4.51139	1.31175	-3.43922	0.000583395	0.00162617
Zm00001d044541	514.965	-4.5111	1.27398	-3.54095	0.000398694	0.00115087
Zm00001d049531	3.07911	-4.50919	1.39815	-3.2251	0.00125927	0.00327474
Zm00001d007549	23.9836	-4.50678	0.896508	-5.02704	4.98e-07	2.33e-06
Zm00001d022318	39.4818	-4.50064	0.908698	-4.95284	7.31e-07	3.34e-06
Zm00001d019788	5.26392	-4.49774	1.40479	-3.20171	0.00136616	0.00352623
Zm00001d031843	4.39084	-4.4962	1.37356	-3.27338	0.0010627	0.00280737
Zm00001d008311	159.745	-4.49578	0.313087	-14.3595	9.29e-47	9.33e-45
Zm00001d049407	3149.7	-4.49247	0.379402	-11.8409	2.4e-32	1.25e-30
Zm00001d024003	10.2159	-4.48577	1.30396	-3.44011	0.000581472	0.0016214
Zm00001d019704	19.6358	-4.48036	1.08896	-4.11436	3.88e-05	0.000134469
Zm00001d010905	1.88637	-4.47525	1.58716	-2.81966	0.00480747	0.010976
Zm00001d044972	37.1962	-4.47485	1.25596	-3.56289	0.000366799	0.0010668
Zm00001d048719	6.23697	-4.47479	1.36459	-3.27922	0.00104093	0.00275388
Zm00001d032866	298.021	-4.47058	0.415151	-10.7686	4.85e-27	1.8e-25
Zm00001d030198	12.6733	-4.45918	0.890627	-5.00679	5.53e-07	2.58e-06
Zm00001d049823	200.755	-4.45615	0.274378	-16.2409	2.59e-59	4.01e-57
Zm00001d025983	153.483	-4.45448	0.359737	-12.3826	3.25e-35	2.01e-33
Zm00001d045941	6.82533	-4.45386	1.37672	-3.23513	0.00121587	0.00317391
ZemaCp085	7.30637	-4.44889	1.16565	-3.81666	0.000135273	0.000426369
Zm00001d031900	2.89163	-4.44882	1.82524	-2.43739	0.0147936	0.0301935
Zm00001d018400	18.0724	-4.44869	1.46293	-3.04095	0.00235833	0.00578676
Zm00001d020814	4.56526	-4.44812	1.57383	-2.8263	0.00470887	0.0107701
Zm00001d016502	58.9642	-4.4442	0.533197	-8.335	7.75e-17	1.25e-15
Zm00001d041827	16.4036	-4.44144	1.28556	-3.45487	0.000550563	0.00154499
Zm00001d025952	4.85737	-4.44116	1.5692	-2.83021	0.0046517	0.0106519
Zm00001d002806	27.5698	-4.4392	0.794904	-5.58458	2.34e-08	1.34e-07
Zm00001d002535	129.607	-4.42897	0.458488	-9.65995	4.46e-22	1.15e-20
Zm00001d043651	17.3806	-4.42224	1.75827	-2.51511	0.0118997	0.0248462
Zm00001d044524	2.31118	-4.42059	1.97457	-2.23876	0.0251717	0.0483681
Zm00001d046529	60.2072	-4.41151	0.359529	-12.2703	1.31e-34	7.8e-33
Zm00001d024154	14.3792	-4.40135	0.967279	-4.55024	5.36e-06	2.14e-05
Zm00001d040046	8.56001	-4.40089	2.01053	-2.18892	0.0286028	0.0542376
Zm00001d052675	856.379	-4.40041	0.191863	-22.9352	2.07e-116	1.36e-113
Zm00001d028119	644.932	-4.39763	0.177754	-24.7399	3.98e-135	3.72e-132
Zm00001d004323	18.74	-4.39724	0.769167	-5.71689	1.08e-08	6.5e-08
Zm00001d045971	2.95279	-4.39075	1.84088	-2.38514	0.0170728	0.0342957
Zm00001d025367	6.02022	-4.38914	1.04862	-4.18565	2.84e-05	0.000100394
Zm00001d016254	86.2846	-4.38637	0.390071	-11.2451	2.45e-29	1.05e-27
Zm00001d008797	2.59408	-4.37826	1.6208	-2.7013	0.00690699	0.0152489
Zm00001d023753	4.84441	-4.37705	1.43457	-3.05112	0.00227986	0.00561119
Zm00001d002612	3.81833	-4.37622	1.42602	-3.06883	0.00214898	0.00532092
Zm00001d049395	4.61438	-4.37466	1.44651	-3.02428	0.00249227	0.00607866
Zm00001d046243	30.4756	-4.37298	0.551184	-7.93379	2.13e-15	2.92e-14
Zm00001d014884	7.25946	-4.35848	1.11885	-3.89552	9.8e-05	0.000316626
Zm00001d039912	4.12223	-4.35389	2.16195	-2.01387	0.0440228	0.079259
Zm00001d023331	178.537	-4.35061	0.273468	-15.909	5.48e-57	7.9e-55
Zm00001d003628	1.7181	-4.34886	1.54786	-2.80959	0.00496046	0.0112956
Zm00001d045157	29.8426	-4.34812	1.08722	-3.99931	6.35e-05	0.000212237
Zm00001d029693	2.37918	-4.34584	1.54675	-2.80966	0.00495935	0.0112952
Zm00001d043143	1.15529	-4.34372	2.19205	-1.98157	0.047527	0.0847726
Zm00001d035187	55.3451	-4.34243	0.374842	-11.5847	4.93e-31	2.38e-29
Zm00001d035172	123.899	-4.34215	0.333718	-13.0114	1.05e-38	7.64e-37
Zm00001d028822	5.89212	-4.33934	1.41631	-3.06384	0.00218519	0.005398
Zm00001d046191	108.888	-4.33809	1.24664	-3.47982	0.000501759	0.0014198
Zm00001d029451	51.5243	-4.33033	0.575807	-7.52045	5.46e-14	6.39e-13
Zm00001d048039	5.80427	-4.32982	1.4097	-3.07145	0.0021302	0.00527782
Zm00001d013508	55.6178	-4.32854	0.483546	-8.95165	3.5e-19	6.97e-18
Zm00001d037559	2.24373	-4.32537	1.44535	-2.9926	0.00276608	0.00667676
Zm00001d010446	58.2301	-4.32298	1.37167	-3.15161	0.00162374	0.00412272
Zm00001d038175	2.1201	-4.32026	2.15829	-2.0017	0.0453166	0.0812909
Zm00001d028233	17.6525	-4.31922	0.654186	-6.60243	4.04e-11	3.36e-10
Zm00001d024474	18.1285	-4.31708	0.882736	-4.89057	1.01e-06	4.5e-06
Zm00001d004675	1.67733	-4.31549	1.98604	-2.17291	0.029787	0.0562203
Zm00001d009363	1.84309	-4.31476	1.72552	-2.50056	0.0123997	0.0257896
Zm00001d011363	1494.95	-4.31376	0.239574	-18.006	1.75e-72	4.12e-70
Zm00001d019427	2.41793	-4.3131	1.78785	-2.41245	0.0158457	0.0321132
Zm00001d017486	10.9547	-4.30977	1.04901	-4.10842	3.98e-05	0.00013767
Zm00001d032329	13.6898	-4.30914	1.40428	-3.06859	0.00215074	0.00532401
Zm00001d023364	59.2201	-4.307	0.476668	-9.03562	1.63e-19	3.35e-18
Zm00001d051577	34.0554	-4.29979	0.623687	-6.89414	5.42e-12	5.03e-11
Zm00001d040040	356.549	-4.29856	0.372039	-11.5541	7.04e-31	3.34e-29
Zm00001d008340	210.145	-4.29737	0.786791	-5.46189	4.71e-08	2.57e-07
Zm00001d003761	4.20075	-4.29101	1.68456	-2.54726	0.0108572	0.0229054
Zm00001d011064	11.361	-4.28721	1.33675	-3.20719	0.00134036	0.00346719
Zm00001d051479	173.846	-4.28584	0.553882	-7.73782	1.01e-14	1.29e-13
Zm00001d021028	17.4754	-4.28228	1.10973	-3.85887	0.000113914	0.000363208
Zm00001d046142	33.368	-4.2805	1.3759	-3.11105	0.00186423	0.00467328
Zm00001d033061	328.149	-4.27789	1.65444	-2.5857	0.00971817	0.020724
Zm00001d003403	12.754	-4.27593	1.51009	-2.83157	0.00463198	0.0106147
Zm00001d040852	197.715	-4.27438	0.323488	-13.2134	7.34e-40	5.52e-38
Zm00001d043829	16.158	-4.27377	1.63471	-2.6144	0.00893845	0.019246
Zm00001d046705	23.0808	-4.27305	1.10825	-3.85569	0.000115406	0.000367584
Zm00001d045145	72.2268	-4.26846	1.52443	-2.80004	0.0051096	0.0116091
Zm00001d006044	10.0651	-4.26715	0.945377	-4.5137	6.37e-06	2.51e-05
Zm00001d053902	379.244	-4.26409	0.454288	-9.38631	6.21e-21	1.44e-19
Zm00001d000447	32.414	-4.25923	0.675016	-6.30982	2.79e-10	2.08e-09
Zm00001d015225	17.2425	-4.25893	1.2894	-3.30304	0.000956437	0.00254822
Zm00001d046645	5.17186	-4.25643	1.43592	-2.96425	0.0030342	0.00725408
Zm00001d002991	1.39737	-4.25566	2.11407	-2.01302	0.0441125	0.0793875
Zm00001d012297	161.638	-4.25339	0.249078	-17.0765	2.22e-65	4.25e-63
Zm00001d048179	2.28857	-4.25178	1.50009	-2.83436	0.00459179	0.0105382
Zm00001d011033	1.43117	-4.2513	1.81879	-2.33744	0.0194164	0.0385341
Zm00001d029194	117.914	-4.2471	1.48926	-2.85182	0.004347	0.0100317
Zm00001d053442	115.518	-4.24358	0.35544	-11.939	7.41e-33	3.98e-31
Zm00001d045525	2.8936	-4.24024	1.44734	-2.92967	0.00339321	0.00802635
Zm00001d029717	16.2566	-4.23848	1.28787	-3.29107	0.000998073	0.0026489
Zm00001d008974	72.9452	-4.22653	0.573738	-7.36665	1.75e-13	1.93e-12
Zm00001d045188	208.473	-4.22384	0.498181	-8.47852	2.28e-17	3.88e-16
Zm00001d019116	58.5854	-4.2216	0.752912	-5.60703	2.06e-08	1.19e-07
Zm00001d005598	17.7176	-4.22135	1.29928	-3.24899	0.00115816	0.00303638
Zm00001d031845	53.1781	-4.22112	0.370551	-11.3915	4.61e-30	2.08e-28
Zm00001d005784	3.53331	-4.22084	1.50099	-2.81203	0.004923	0.0112182
Zm00001d038213	5.58494	-4.21951	1.36447	-3.09243	0.00198528	0.0049506
Zm00001d006304	3.60337	-4.21818	1.50015	-2.81185	0.00492578	0.0112237
Zm00001d042834	3.61081	-4.21644	1.40015	-3.01143	0.00260019	0.00631656
Zm00001d034307	3.14387	-4.21524	1.25701	-3.35338	0.000798314	0.00216591
Zm00001d020613	4.30964	-4.20753	1.57761	-2.66704	0.0076523	0.0167204
Zm00001d045028	2730.16	-4.20193	0.145305	-28.9179	7.11e-184	1.29e-180
Zm00001d012323	5.00125	-4.19793	1.32749	-3.1623	0.00156526	0.00398969
Zm00001d048681	6.92154	-4.19408	1.29569	-3.23694	0.00120817	0.00315571
Zm00001d038641	2.71774	-4.18033	1.57255	-2.65832	0.00785319	0.0171269
Zm00001d054086	1.95551	-4.17425	1.95144	-2.13907	0.0324302	0.0605568
Zm00001d027627	10.4761	-4.16906	1.80109	-2.31474	0.0206273	0.0405768
Zm00001d045338	159.25	-4.16744	0.287456	-14.4977	1.25e-47	1.32e-45
Zm00001d029461	234.44	-4.16741	0.362576	-11.4939	1.42e-30	6.58e-29
Zm00001d017532	13.6646	-4.16367	1.13674	-3.6628	0.000249473	0.00074786
Zm00001d014053	4.91645	-4.16334	1.84186	-2.26041	0.023796	0.0460375
Zm00001d012733	4.56057	-4.16283	1.53217	-2.71695	0.00658861	0.0146172
Zm00001d004053	34.526	-4.16231	0.70116	-5.93631	2.92e-09	1.9e-08
Zm00001d037360	11.5889	-4.16196	1.21139	-3.43569	0.000591058	0.00164605
Zm00001d015481	102.092	-4.16037	0.268682	-15.4843	4.43e-54	5.78e-52
Zm00001d022643	4.24422	-4.15772	1.62849	-2.55311	0.0106765	0.0225531
Zm00001d026088	31.0713	-4.15771	0.634485	-6.55289	5.64e-11	4.59e-10
Zm00001d012013	2.70906	-4.15502	1.50003	-2.76997	0.00560622	0.0126101
Zm00001d018313	3.31391	-4.15368	1.49904	-2.77089	0.00559031	0.012578
Zm00001d024867	22.8323	-4.15363	1.262	-3.2913	0.000997252	0.00264717
Zm00001d038511	4.93793	-4.15058	1.46389	-2.83531	0.00457817	0.0105125
Zm00001d049347	26.8493	-4.14638	1.46448	-2.8313	0.0046359	0.0106221
Zm00001d025958	294.099	-4.13911	0.279241	-14.8227	1.04e-49	1.18e-47
Zm00001d009741	109.303	-4.12942	0.473572	-8.71973	2.79e-18	5.17e-17
Zm00001d015000	11.3506	-4.12703	0.724573	-5.69581	1.23e-08	7.31e-08
Zm00001d054110	416.462	-4.12158	0.213775	-19.28	7.91e-83	2.57e-80
Zm00001d038550	24.3341	-4.11902	1.28115	-3.2151	0.00130399	0.00338163
Zm00001d044739	3.68073	-4.11897	1.52427	-2.70226	0.006887	0.0152146
Zm00001d043346	7.30944	-4.1174	1.46218	-2.81594	0.00486346	0.0110932
Zm00001d028011	367.942	-4.11527	0.481229	-8.55159	1.21e-17	2.12e-16
Zm00001d034336	122.608	-4.10427	0.282036	-14.5523	5.65e-48	6.05e-46
Zm00001d046192	79.0237	-4.10095	1.30145	-3.15105	0.00162683	0.00412888
Zm00001d046846	10.622	-4.10021	0.709402	-5.7798	7.48e-09	4.59e-08
Zm00001d008810	8.06226	-4.09866	1.28197	-3.19715	0.00138791	0.00357668
Zm00001d035316	125.186	-4.09627	0.349365	-11.7249	9.5e-32	4.75e-30
Zm00001d036398	8.68785	-4.09594	1.11299	-3.68014	0.00023311	0.000702429
Zm00001d002693	36.2387	-4.09417	0.638249	-6.41468	1.41e-10	1.09e-09
Zm00001d007949	269.007	-4.09321	0.293035	-13.9683	2.43e-44	2.17e-42
Zm00001d052823	3.24504	-4.09222	1.3935	-2.93666	0.00331769	0.00786476
Zm00001d044701	69.1248	-4.0914	0.288038	-14.2044	8.61e-46	8.24e-44
Zm00001d000279	3349.43	-4.0845	0.573441	-7.1228	1.06e-12	1.06e-11
Zm00001d023728	17.5628	-4.08134	1.09245	-3.73594	0.000187015	0.000573509
Zm00001d003004	4.2825	-4.06934	1.5076	-2.69922	0.00695013	0.0153375
Zm00001d027470	2.36715	-4.06549	1.44333	-2.81674	0.00485137	0.0110684
Zm00001d002814	588.704	-4.06471	0.20268	-20.0548	1.83e-89	7.33e-87
Zm00001d024699	11.1376	-4.05991	0.762802	-5.32236	1.02e-07	5.32e-07
Zm00001d005432	435.066	-4.05918	0.131997	-30.752	1.15e-207	2.95e-204
Zm00001d048783	263.152	-4.05617	0.354623	-11.438	2.7e-30	1.24e-28
Zm00001d030575	7.48827	-4.05548	1.36274	-2.97598	0.00292053	0.00700895
Zm00001d030907	166.197	-4.04959	0.406498	-9.96214	2.23e-23	6.43e-22
Zm00001d007112	5.51129	-4.04749	1.76891	-2.28813	0.0221301	0.0431748
Zm00001d024805	2.71738	-4.04679	1.39733	-2.8961	0.00377838	0.00884126
Zm00001d002678	814.506	-4.04288	0.671702	-6.01885	1.76e-09	1.18e-08
Zm00001d010912	69.6511	-4.01839	0.359946	-11.1638	6.13e-29	2.57e-27
Zm00001d046887	101.92	-4.01191	1.27702	-3.14162	0.00168016	0.00425477
Zm00001d017256	17.943	-4.01156	1.15469	-3.47415	0.000512474	0.00144733
Zm00001d044428	5.81768	-4.00755	1.61946	-2.47463	0.0133376	0.0275105
Zm00001d016045	1.94262	-4.00488	2.00207	-2.00037	0.0454606	0.0815081
Zm00001d039215	14.1565	-4.00079	0.684226	-5.84718	5e-09	3.15e-08
Zm00001d036579	251.138	-4.00004	0.216824	-18.4483	5.38e-76	1.39e-73
Zm00001d038056	322.302	-3.9971	0.32297	-12.3761	3.52e-35	2.18e-33
Zm00001d015721	15.1274	-3.9939	0.864719	-4.61873	3.86e-06	1.58e-05
Zm00001d050803	11.9083	-3.99326	1.31685	-3.03242	0.002426	0.00593721
Zm00001d050533	21.0516	-3.98784	0.764957	-5.21316	1.86e-07	9.29e-07
Zm00001d047089	25.695	-3.98332	0.712896	-5.58752	2.3e-08	1.32e-07
Zm00001d010671	72.3179	-3.97622	0.560338	-7.09611	1.28e-12	1.28e-11
Zm00001d027759	2.08087	-3.97619	1.86621	-2.13062	0.0331208	0.0616856
Zm00001d033300	111.431	-3.97505	0.794017	-5.00625	5.55e-07	2.58e-06
Zm00001d003793	397.409	-3.97159	0.305632	-12.9947	1.31e-38	9.45e-37
Zm00001d009803	532.804	-3.96789	0.356368	-11.1342	8.55e-29	3.56e-27
Zm00001d048592	422.725	-3.9676	1.16667	-3.40079	0.00067191	0.001849
Zm00001d036963	5.58871	-3.96449	1.51307	-2.62017	0.00878865	0.0189493
Zm00001d033482	4.26865	-3.96261	1.78181	-2.22393	0.0261535	0.0500549
Zm00001d006744	6.72949	-3.95933	1.69291	-2.33877	0.0193473	0.0384066
Zm00001d025204	42.643	-3.9564	0.480978	-8.22574	1.94e-16	2.99e-15
Zm00001d015815	6.25418	-3.95553	0.987103	-4.00721	6.14e-05	0.000205819
Zm00001d009344	5.88511	-3.9492	1.01581	-3.88773	0.000101187	0.00032617
Zm00001d010343	771.803	-3.94198	0.20679	-19.0627	5.15e-81	1.57e-78
Zm00001d011550	2.86016	-3.94152	1.71385	-2.29981	0.021459	0.0420186
Zm00001d013294	360.889	-3.92995	0.180331	-21.793	2.71e-105	1.52e-102
Zm00001d045047	34.303	-3.92931	0.664298	-5.91499	3.32e-09	2.14e-08
Zm00001d008632	159.894	-3.92813	0.365426	-10.7495	5.96e-27	2.21e-25
Zm00001d031432	2.13344	-3.92775	1.62323	-2.41972	0.0155327	0.031566
Zm00001d027958	54.21	-3.92529	0.542184	-7.23977	4.49e-13	4.73e-12
Zm00001d020996	6.04176	-3.92363	1.53117	-2.5625	0.010392	0.0220114
Zm00001d031334	14.3033	-3.92205	1.29393	-3.03111	0.00243653	0.00595874
Zm00001d014392	26.1936	-3.91667	0.556553	-7.03737	1.96e-12	1.91e-11
Zm00001d007766	14.5371	-3.91653	0.861608	-4.5456	5.48e-06	2.19e-05
Zm00001d043944	87.781	-3.91501	0.661367	-5.91958	3.23e-09	2.09e-08
ZeamMp036	2.25147	-3.91401	1.9095	-2.04976	0.0403879	0.0734931
Zm00001d011062	1.88574	-3.91275	1.40312	-2.78861	0.00529353	0.0119802
Zm00001d032733	458.797	-3.91052	0.214704	-18.2136	4.03e-74	9.94e-72
Zm00001d002507	146.875	-3.90775	0.567016	-6.89178	5.51e-12	5.11e-11
ZeamMp097	2.0785	-3.90558	1.70767	-2.28709	0.0221908	0.0432768
Zm00001d030559	15.6719	-3.89819	0.913313	-4.26819	1.97e-05	7.15e-05
Zm00001d037939	164.799	-3.89817	0.405992	-9.60159	7.87e-22	1.99e-20
Zm00001d051310	188.048	-3.89742	0.207394	-18.7923	8.73e-79	2.49e-76
Zm00001d052495	59.0836	-3.89678	0.318488	-12.2353	2.01e-34	1.18e-32
Zm00001d048770	3.37421	-3.89592	1.52078	-2.5618	0.0104132	0.0220502
Zm00001d045356	38.3731	-3.89591	0.516029	-7.5498	4.36e-14	5.16e-13
Zm00001d044938	8.632	-3.88853	1.38274	-2.8122	0.00492041	0.0112131
Zm00001d039184	4.70223	-3.88626	1.51465	-2.56578	0.0102943	0.0218283
Zm00001d016256	287.237	-3.8814	0.549483	-7.06374	1.62e-12	1.6e-11
Zm00001d050536	5.08695	-3.87799	1.41679	-2.73717	0.00619711	0.0138162
Zm00001d028871	6.10226	-3.87608	1.03248	-3.75414	0.000173937	0.000536555
Zm00001d031126	2.31775	-3.87475	1.4477	-2.67649	0.00743976	0.0163049
Zm00001d046299	117.864	-3.87135	0.485341	-7.97655	1.5e-15	2.1e-14
Zm00001d037874	25.5367	-3.86852	0.665139	-5.81612	6.02e-09	3.75e-08
Zm00001d002255	11.9297	-3.86788	0.967552	-3.99759	6.4e-05	0.000213615
Zm00001d036530	2844.08	-3.86701	0.0980827	-39.426	0	0
Zm00001d019338	4.51692	-3.85688	1.5953	-2.41765	0.0156211	0.0317166
Zm00001d008269	103.449	-3.85668	0.285491	-13.5089	1.39e-41	1.11e-39
Zm00001d039148	43.5812	-3.8523	0.640278	-6.01661	1.78e-09	1.19e-08
Zm00001d025821	9.7899	-3.84767	1.19907	-3.20889	0.00133249	0.00344972
Zm00001d043049	1216.14	-3.84308	0.593072	-6.47995	9.18e-11	7.26e-10
Zm00001d008398	90.0038	-3.84093	0.477666	-8.04103	8.91e-16	1.27e-14
Zm00001d028288	5.47454	-3.84041	0.983998	-3.90286	9.51e-05	0.00030788
Zm00001d039118	129.263	-3.84008	0.958726	-4.0054	6.19e-05	0.00020731
Zm00001d025519	40.9704	-3.83941	0.582425	-6.59211	4.34e-11	3.59e-10
Zm00001d028326	1.91904	-3.83661	1.90666	-2.01221	0.0441977	0.0795152
ZemaCp004	1.95846	-3.83494	1.83402	-2.091	0.0365283	0.0673482
Zm00001d038294	3.36016	-3.83359	1.15248	-3.3264	0.000879769	0.00236114
Zm00001d037094	163.524	-3.82818	0.437036	-8.75941	1.96e-18	3.68e-17
Zm00001d004810	143.768	-3.82798	0.779033	-4.91377	8.93e-07	4.03e-06
Zm00001d005874	27.2186	-3.82542	0.738291	-5.18145	2.2e-07	1.09e-06
Zm00001d018473	89.6238	-3.82064	0.47201	-8.0944	5.75e-16	8.41e-15
Zm00001d017307	1.70279	-3.81922	1.65913	-2.30195	0.0213383	0.0418152
Zm00001d004018	2.5633	-3.81786	1.30218	-2.93189	0.00336901	0.0079766
Zm00001d050254	5.3279	-3.81765	1.41143	-2.70481	0.00683429	0.0151079
Zm00001d015140	11.1596	-3.81506	0.914389	-4.17225	3.02e-05	0.000106047
Zm00001d053327	90.026	-3.81095	1.55205	-2.45543	0.0140714	0.0288475
Zm00001d053353	32.9254	-3.80929	0.454546	-8.38042	5.27e-17	8.64e-16
Zm00001d002136	22.8128	-3.80308	0.604554	-6.29071	3.16e-10	2.34e-09
Zm00001d030866	5.81453	-3.80173	1.17845	-3.22604	0.00125514	0.00326509
Zm00001d023774	67.6146	-3.80161	1.07389	-3.54004	0.000400071	0.0011542
Zm00001d043340	11.0759	-3.79854	1.08596	-3.49786	0.000469007	0.00133398
Zm00001d029374	7.56496	-3.79813	1.38183	-2.74862	0.00598473	0.0133796
Zm00001d044801	24.4706	-3.79531	0.985868	-3.84972	0.000118253	0.000376148
Zm00001d023681	8.28989	-3.79417	0.828322	-4.58055	4.64e-06	1.87e-05
Zm00001d019002	99.8642	-3.79022	0.565053	-6.70774	1.98e-11	1.71e-10
Zm00001d012799	9.12044	-3.78845	1.09181	-3.46987	0.000520703	0.00146855
Zm00001d047933	24.7791	-3.78577	0.69514	-5.44605	5.15e-08	2.8e-07
Zm00001d018709	4.13432	-3.77382	1.54529	-2.44214	0.0146004	0.0298524
Zm00001d005261	11.2024	-3.77133	0.773222	-4.87742	1.07e-06	4.79e-06
Zm00001d015094	6.44078	-3.76703	0.729653	-5.16277	2.43e-07	1.2e-06
Zm00001d027733	78.9109	-3.76606	0.647796	-5.81364	6.11e-09	3.79e-08
Zm00001d039432	515.679	-3.76504	0.560068	-6.72246	1.79e-11	1.56e-10
Zm00001d037146	5.62797	-3.76188	1.44364	-2.60582	0.00916533	0.0196795
Zm00001d043116	6.62212	-3.75429	1.35762	-2.76535	0.00568624	0.0127761
Zm00001d043338	32.7851	-3.75161	1.42394	-2.63467	0.00842195	0.0182447
Zm00001d009820	29.2254	-3.74611	0.68377	-5.47862	4.29e-08	2.35e-07
Zm00001d023588	1.89568	-3.74607	1.46905	-2.54999	0.0107725	0.0227453
Zm00001d038532	86.1043	-3.74395	0.510337	-7.33625	2.2e-13	2.4e-12
Zm00001d032643	18.1037	-3.74168	1.21398	-3.08216	0.00205501	0.00510508
Zm00001d021851	6.26281	-3.74132	1.48724	-2.51561	0.0118828	0.0248143
Zm00001d034393	1.23644	-3.74011	1.60229	-2.33423	0.0195837	0.0388161
Zm00001d025706	2781.24	-3.73586	0.104517	-35.7439	8.24e-280	6.35e-276
Zm00001d032812	152.394	-3.73531	0.233923	-15.9681	2.13e-57	3.16e-55
Zm00001d023294	41.7966	-3.73507	1.62916	-2.29263	0.0218692	0.0427199
Zm00001d020839	18.3422	-3.73207	0.573184	-6.51112	7.46e-11	5.98e-10
Zm00001d025556	24.0723	-3.72896	0.666267	-5.59679	2.18e-08	1.25e-07
Zm00001d003779	56.8222	-3.72658	0.656905	-5.67293	1.4e-08	8.3e-08
Zm00001d006303	8.26349	-3.7235	1.61203	-2.30982	0.0208979	0.0410697
Zm00001d050635	81.3594	-3.72068	1.10786	-3.35843	0.000783872	0.00213123
Zm00001d020606	9.10414	-3.71595	0.674528	-5.50896	3.61e-08	2e-07
Zm00001d050544	47.6243	-3.70894	0.451302	-8.21831	2.06e-16	3.17e-15
Zm00001d029415	39.0543	-3.70817	0.458494	-8.08772	6.08e-16	8.86e-15
Zm00001d029908	27.4752	-3.70655	0.539464	-6.87081	6.38e-12	5.88e-11
Zm00001d017140	5.05045	-3.70645	1.48757	-2.49161	0.0127166	0.0263662
Zm00001d024907	134.465	-3.70429	0.307794	-12.035	2.33e-33	1.29e-31
Zm00001d039339	7.04995	-3.70401	1.54036	-2.40463	0.0161888	0.0327462
Zm00001d020500	44.9555	-3.70013	1.65647	-2.23374	0.0255002	0.0489291
Zm00001d037270	4.7931	-3.69963	1.21541	-3.04393	0.00233507	0.00573379
Zm00001d033899	2.65548	-3.69937	1.60739	-2.30148	0.0213643	0.0418584
Zm00001d020935	91.5109	-3.6968	0.328206	-11.2637	1.98e-29	8.61e-28
Zm00001d013343	34.2932	-3.69477	0.616688	-5.99132	2.08e-09	1.38e-08
Zm00001d017936	115.056	-3.69313	0.802044	-4.60465	4.13e-06	1.68e-05
Zm00001d007827	3235.85	-3.69167	1.77206	-2.08327	0.037227	0.0684728
Zm00001d039397	17.4102	-3.69166	0.578149	-6.38532	1.71e-10	1.3e-09
Zm00001d029460	133.036	-3.68987	0.379638	-9.71944	2.49e-22	6.54e-21
Zm00001d030806	1.32277	-3.68912	1.79648	-2.05352	0.0400217	0.072943
Zm00001d028748	90.844	-3.68805	0.402994	-9.15162	5.61e-20	1.2e-18
Zm00001d030489	17.172	-3.68053	0.784298	-4.69276	2.7e-06	1.13e-05
Zm00001d015609	7.39366	-3.67757	1.39255	-2.6409	0.00826869	0.0179455
Zm00001d048709	14382.9	-3.67462	0.470542	-7.80932	5.75e-15	7.56e-14
Zm00001d016657	54.6545	-3.67444	0.517844	-7.09565	1.29e-12	1.28e-11
Zm00001d011244	21.2611	-3.66985	0.547216	-6.7064	1.99e-11	1.73e-10
Zm00001d004407	365.914	-3.66848	0.167531	-21.8973	2.76e-106	1.57e-103
Zm00001d018228	3.5895	-3.66752	1.36269	-2.69137	0.00711584	0.0156528
Zm00001d018013	691.206	-3.66583	0.148449	-24.6942	1.23e-134	1.09e-131
Zm00001d021391	35.4456	-3.66392	0.776542	-4.71825	2.38e-06	1.01e-05
Zm00001d012333	3.9636	-3.66351	1.85763	-1.97214	0.0485934	0.0864363
Zm00001d003160	2.67933	-3.66051	1.39541	-2.62325	0.00870954	0.0187924
Zm00001d005375	12.502	-3.65988	0.987404	-3.70657	0.000210083	0.000638095
Zm00001d017391	11.7037	-3.65609	1.70992	-2.13817	0.0325028	0.0606776
ZemaCp062	1.85884	-3.65548	1.57657	-2.31863	0.0204152	0.0402237
Zm00001d028627	51.8053	-3.64681	0.363498	-10.0325	1.1e-23	3.24e-22
Zm00001d015133	76.2429	-3.64312	1.59443	-2.2849	0.0223186	0.0435151
Zm00001d045078	26.8606	-3.64184	0.591044	-6.1617	7.2e-10	5.08e-09
Zm00001d050250	1.93347	-3.64066	1.70127	-2.13997	0.0323576	0.0604394
Zm00001d033154	166.721	-3.6398	0.63468	-5.73486	9.76e-09	5.89e-08
Zm00001d012955	106.67	-3.63744	0.369953	-9.83215	8.19e-23	2.26e-21
Zm00001d021998	7.1183	-3.63668	1.50745	-2.41247	0.0158447	0.0321132
Zm00001d005307	3.46872	-3.63551	1.30503	-2.78577	0.00534002	0.0120757
Zm00001d007424	996.241	-3.6354	0.124357	-29.2336	7.26e-188	1.4e-184
Zm00001d036927	37.7179	-3.63454	1.05272	-3.45252	0.000555374	0.00155722
Zm00001d023826	2.31057	-3.63229	1.43854	-2.52499	0.0115702	0.0242255
Zm00001d051110	395.574	-3.63195	0.931781	-3.89786	9.7e-05	0.000313777
Zm00001d029441	13.6287	-3.63099	0.740337	-4.90451	9.37e-07	4.21e-06
Zm00001d039546	174.714	-3.63022	0.236468	-15.3519	3.44e-53	4.33e-51
Zm00001d024083	373.794	-3.6298	0.193559	-18.753	1.83e-78	5.18e-76
Zm00001d046157	19.5455	-3.62963	1.37198	-2.64554	0.00815602	0.0177234
Zm00001d024397	41.2967	-3.62956	0.497633	-7.29365	3.02e-13	3.24e-12
Zm00001d039859	1752.33	-3.62939	0.281025	-12.9149	3.71e-38	2.61e-36
Zm00001d007025	52.0469	-3.62843	0.536553	-6.76248	1.36e-11	1.2e-10
Zm00001d050272	5.85272	-3.62764	1.43785	-2.52297	0.0116368	0.0243468
Zm00001d038459	275.134	-3.62493	0.205714	-17.6212	1.7e-69	3.71e-67
Zm00001d033957	367.408	-3.62476	0.325554	-11.1341	8.56e-29	3.56e-27
Zm00001d041637	1.24277	-3.62424	1.83153	-1.97881	0.0478373	0.0852275
Zm00001d047378	2.69169	-3.6233	1.40646	-2.57618	0.00998977	0.021244
Zm00001d034277	32.1029	-3.61655	1.47389	-2.45375	0.0141375	0.0289772
Zm00001d014987	3.51101	-3.61602	1.72627	-2.0947	0.0361979	0.066815
Zm00001d002833	194.964	-3.61379	0.305718	-11.8207	3.05e-32	1.58e-30
Zm00001d046017	12.28	-3.61347	1.17545	-3.07413	0.00211119	0.00523408
Zm00001d004467	2.29124	-3.61245	1.63053	-2.21551	0.0267249	0.0510663
Zm00001d026297	18.955	-3.61169	0.745697	-4.84338	1.28e-06	5.62e-06
Zm00001d010854	18.0134	-3.60773	0.773803	-4.66233	3.13e-06	1.29e-05
Zm00001d013164	16.1909	-3.60737	1.53598	-2.34858	0.0188454	0.0375191
Zm00001d019243	4.59887	-3.60668	1.48299	-2.43204	0.015014	0.0306007
Zm00001d041523	3.91733	-3.60603	1.41924	-2.54082	0.0110594	0.0232937
Zm00001d012742	2.71034	-3.60182	1.43751	-2.50559	0.0122248	0.0254631
Zm00001d008431	18.4562	-3.58997	0.557191	-6.44299	1.17e-10	9.13e-10
Zm00001d021014	27.3139	-3.58799	0.542388	-6.61516	3.71e-11	3.1e-10
Zm00001d034118	7.24232	-3.58758	1.43189	-2.50549	0.0122281	0.0254664
Zm00001d023603	225.549	-3.58678	0.499396	-7.18224	6.86e-13	7.08e-12
Zm00001d038968	2.23291	-3.58568	1.51595	-2.36531	0.0180151	0.0360196
Zm00001d031208	78.1884	-3.58305	1.33027	-2.69349	0.00707092	0.0155618
Zm00001d044714	3.60693	-3.58234	1.35796	-2.63803	0.00833896	0.0180789
Zm00001d042381	32.6948	-3.58195	1.32888	-2.69546	0.00702918	0.015481
Zm00001d053241	1.33373	-3.57937	1.82395	-1.96242	0.0497131	0.0881415
Zm00001d015033	8.8888	-3.57936	0.848346	-4.21922	2.45e-05	8.75e-05
Zm00001d051182	170.306	-3.57755	0.247996	-14.4258	3.56e-47	3.62e-45
Zm00001d033066	126.146	-3.57432	1.50236	-2.37913	0.0173536	0.0348144
Zm00001d011163	4.65183	-3.57219	1.65196	-2.16239	0.0305878	0.0575171
Zm00001d019036	2930.92	-3.57127	0.129336	-27.6124	7.91e-168	1.06e-164
Zm00001d019598	4.66145	-3.56849	1.56014	-2.2873	0.0221785	0.0432556
Zm00001d017306	62.0378	-3.56793	0.361282	-9.87576	5.3e-23	1.48e-21
Zm00001d045924	2.57405	-3.56668	1.55025	-2.30072	0.0214076	0.0419324
Zm00001d014212	0.925705	-3.56668	1.78847	-1.99426	0.0461234	0.0825412
Zm00001d012245	27.1203	-3.56403	0.731585	-4.87165	1.11e-06	4.92e-06
Zm00001d019778	15.374	-3.56123	0.931691	-3.82234	0.000132193	0.000417272
Zm00001d001961	2.46062	-3.56043	1.65546	-2.15072	0.0314983	0.0590168
ZeamMp046	15.0961	-3.55033	0.798871	-4.44418	8.82e-06	3.4e-05
Zm00001d053281	109.813	-3.5453	0.40034	-8.85571	8.32e-19	1.61e-17
Zm00001d019462	234.373	-3.5447	0.738764	-4.79815	1.6e-06	6.95e-06
Zm00001d048344	46.4151	-3.53968	0.622083	-5.69004	1.27e-08	7.55e-08
Zm00001d013514	1.62459	-3.53906	1.6683	-2.12136	0.0338915	0.0629498
Zm00001d054062	230.1	-3.5385	0.376827	-9.39024	5.99e-21	1.39e-19
Zm00001d042345	73.8192	-3.53775	1.49733	-2.36271	0.0181418	0.0362425
Zm00001d031808	27.0235	-3.53367	1.38665	-2.54835	0.0108235	0.0228421
Zm00001d017537	60.7302	-3.53009	1.28902	-2.73859	0.0061704	0.0137616
Zm00001d008884	3.92025	-3.52781	1.66719	-2.11602	0.034343	0.0637001
ZemaCp082	2.60642	-3.52701	1.63879	-2.15221	0.031381	0.0588255
Zm00001d044912	2.11778	-3.52659	1.6463	-2.14213	0.0321827	0.0601455
Zm00001d029427	11.6612	-3.52176	1.3556	-2.59793	0.00937872	0.0200803
Zm00001d020101	6.04166	-3.51933	1.6932	-2.07851	0.0376626	0.0691914
Zm00001d047999	21.3929	-3.51628	0.548688	-6.40852	1.47e-10	1.13e-09
Zm00001d007569	4.49565	-3.51398	1.4027	-2.50515	0.0122401	0.0254897
Zm00001d015697	16.678	-3.50738	0.922109	-3.80365	0.000142581	0.0004473
Zm00001d044105	12.4183	-3.50698	1.23893	-2.83066	0.00464514	0.0106393
Zm00001d023349	57.3025	-3.50457	0.424269	-8.26027	1.45e-16	2.27e-15
Zm00001d004817	241.187	-3.50144	0.405596	-8.63284	5.98e-18	1.07e-16
Zm00001d033379	7.96399	-3.48991	0.909358	-3.83777	0.000124157	0.000393506
Zm00001d027773	2.98229	-3.48487	1.29499	-2.69104	0.00712304	0.0156653
Zm00001d031428	78.7294	-3.48186	1.46387	-2.37853	0.0173819	0.0348645
Zm00001d019469	4.26071	-3.47568	1.67305	-2.07745	0.0377604	0.0693629
Zm00001d044657	123.417	-3.47527	0.317185	-10.9566	6.18e-28	2.44e-26
Zm00001d032901	29.6463	-3.47428	0.583628	-5.9529	2.63e-09	1.72e-08
Zm00001d003625	7.09715	-3.47421	1.37335	-2.52974	0.0114148	0.0239359
Zm00001d009860	2.42842	-3.47238	1.76482	-1.96755	0.0491196	0.087265
Zm00001d016903	3.64518	-3.46924	1.21698	-2.8507	0.00436227	0.0100624
Zm00001d042048	2.9446	-3.46464	1.65028	-2.09943	0.0357792	0.0661135
Zm00001d007240	297.377	-3.46158	0.289617	-11.9523	6.32e-33	3.43e-31
Zm00001d030172	192.644	-3.46096	0.910316	-3.80193	0.000143574	0.000449957
Zm00001d029816	2.79606	-3.45465	1.31679	-2.62354	0.0087022	0.0187805
Zm00001d013845	1787.62	-3.45325	0.249785	-13.8248	1.8e-43	1.55e-41
Zm00001d023653	17.1394	-3.45045	0.757823	-4.55311	5.29e-06	2.11e-05
Zm00001d035704	3.76042	-3.44808	1.51499	-2.27598	0.0228472	0.044408
Zm00001d041549	46.4076	-3.44785	0.689176	-5.00285	5.65e-07	2.63e-06
Zm00001d014025	133.544	-3.44779	0.50639	-6.80857	9.86e-12	8.84e-11
Zm00001d030713	53.8559	-3.44086	0.350647	-9.81289	9.91e-23	2.71e-21
Zm00001d023496	15.3043	-3.44059	0.793287	-4.33713	1.44e-05	5.36e-05
Zm00001d049288	613.593	-3.44009	0.910855	-3.77677	0.000158874	0.000493791
Zm00001d008738	47.9656	-3.43219	0.488189	-7.03045	2.06e-12	2e-11
Zm00001d025671	1.91743	-3.42963	1.67472	-2.04788	0.0405719	0.0737887
Zm00001d025841	16.5472	-3.42663	0.602523	-5.68713	1.29e-08	7.67e-08
Zm00001d009894	34.8335	-3.42365	0.558638	-6.12857	8.87e-10	6.19e-09
Zm00001d027424	5.8709	-3.42186	1.44865	-2.36211	0.0181713	0.0362945
Zm00001d043789	317.535	-3.4211	0.409688	-8.3505	6.8e-17	1.1e-15
Zm00001d032922	12.1966	-3.41944	0.87941	-3.88834	0.000100934	0.00032539
Zm00001d010633	5.06252	-3.41922	1.57487	-2.17112	0.0299223	0.0564516
Zm00001d045361	11.4011	-3.41217	1.35841	-2.51189	0.0120085	0.0250464
Zm00001d034927	177.938	-3.40558	0.282893	-12.0384	2.23e-33	1.24e-31
Zm00001d045571	11.5048	-3.39763	1.47826	-2.2984	0.0215392	0.042148
Zm00001d046644	13.6358	-3.3972	1.44008	-2.35903	0.0183227	0.0365682
Zm00001d031236	138.048	-3.39515	0.237392	-14.3019	2.13e-46	2.09e-44
Zm00001d052014	51.8659	-3.38966	0.646148	-5.24595	1.55e-07	7.87e-07
Zm00001d037317	85.6272	-3.38604	0.767156	-4.41376	1.02e-05	3.87e-05
Zm00001d020088	2007.16	-3.38379	0.180977	-18.6973	5.21e-78	1.42e-75
Zm00001d030544	58.3424	-3.38247	0.949957	-3.56065	0.000369933	0.0010747
Zm00001d042210	148.264	-3.38175	0.388981	-8.69386	3.5e-18	6.42e-17
Zm00001d021140	11.9894	-3.38123	1.019	-3.31818	0.000906075	0.00242667
Zm00001d053906	51.6474	-3.38075	0.527388	-6.41036	1.45e-10	1.12e-09
Zm00001d039251	204.986	-3.37928	0.346203	-9.76099	1.66e-22	4.43e-21
Zm00001d051492	2.05766	-3.37839	1.6028	-2.10781	0.0350477	0.0648901
Zm00001d031171	55.0749	-3.37465	0.391515	-8.61947	6.73e-18	1.2e-16
Zm00001d017798	404.48	-3.37453	0.194112	-17.3845	1.08e-67	2.24e-65
Zm00001d051105	2.99173	-3.37316	1.53771	-2.19362	0.0282624	0.0537013
Zm00001d008479	14.3928	-3.37299	1.20566	-2.79763	0.00514791	0.0116879
Zm00001d021988	1.63186	-3.37084	1.70403	-1.97815	0.0479112	0.0853296
Zm00001d040544	96.0579	-3.36839	0.762734	-4.41621	1e-05	3.83e-05
Zm00001d038680	4.67154	-3.36798	1.55563	-2.16503	0.0303854	0.0572027
Zm00001d041861	94.3204	-3.36711	0.308874	-10.9012	1.14e-27	4.43e-26
Zm00001d045119	13.5815	-3.36671	0.643551	-5.23146	1.68e-07	8.48e-07
Zm00001d051795	5.40842	-3.3648	1.47539	-2.28062	0.022571	0.0439515
Zm00001d008526	5.53112	-3.3641	1.41701	-2.37409	0.0175921	0.0352517
Zm00001d031264	13.268	-3.36065	1.40448	-2.39281	0.0167201	0.0336706
Zm00001d005018	175.133	-3.35787	0.415594	-8.0797	6.49e-16	9.43e-15
Zm00001d019831	25.5832	-3.3557	0.57956	-5.79009	7.04e-09	4.33e-08
Zm00001d032025	38.3949	-3.35535	0.537892	-6.23796	4.43e-10	3.21e-09
Zm00001d043211	28.1993	-3.34787	1.12365	-2.97946	0.00288756	0.00693587
Zm00001d016001	5.99077	-3.34362	1.41951	-2.35546	0.0184996	0.0368902
Zm00001d011754	125.869	-3.34147	0.252462	-13.2355	5.47e-40	4.13e-38
Zm00001d028021	145.52	-3.3391	0.219936	-15.1821	4.65e-52	5.73e-50
Zm00001d021127	777.437	-3.3384	0.182022	-18.3406	3.92e-75	9.91e-73
Zm00001d045016	9.46034	-3.33355	0.646935	-5.15283	2.57e-07	1.26e-06
Zm00001d003912	20.859	-3.33206	0.659665	-5.05113	4.39e-07	2.08e-06
Zm00001d026021	36.5059	-3.33066	1.51108	-2.20416	0.0275129	0.0523901
Zm00001d004209	122.316	-3.32931	0.81447	-4.0877	4.36e-05	0.000149621
Zm00001d027539	1171.49	-3.328	0.772307	-4.30916	1.64e-05	6.04e-05
Zm00001d005837	25.8227	-3.32763	1.42906	-2.32854	0.0198833	0.039329
Zm00001d041781	13.6824	-3.32478	1.04196	-3.19089	0.00141836	0.00364876
Zm00001d034990	101.471	-3.32419	0.626632	-5.30486	1.13e-07	5.82e-07
Zm00001d021680	24.1745	-3.3237	1.33885	-2.4825	0.0130465	0.0269778
Zm00001d012621	14.242	-3.32044	1.4047	-2.3638	0.0180887	0.0361504
Zm00001d040392	86.0198	-3.31653	0.316281	-10.486	1e-25	3.4e-24
Zm00001d021424	40.8457	-3.31609	0.451403	-7.3462	2.04e-13	2.24e-12
Zm00001d015242	754.703	-3.31548	0.375534	-8.82872	1.06e-18	2.03e-17
ZeamMp170	1.77044	-3.31287	1.61066	-2.05684	0.039702	0.0724116
Zm00001d016070	12947	-3.30981	0.416182	-7.9528	1.82e-15	2.52e-14
Zm00001d037728	355.215	-3.3077	0.266148	-12.428	1.84e-35	1.16e-33
Zm00001d039558	2.56617	-3.30757	1.46403	-2.25922	0.0238698	0.0461542
Zm00001d030927	5.62232	-3.30714	1.03941	-3.18174	0.00146393	0.00375326
Zm00001d043271	86.1914	-3.30317	0.436417	-7.56885	3.77e-14	4.5e-13
Zm00001d045698	94.8051	-3.30253	0.635492	-5.19681	2.03e-07	1.01e-06
Zm00001d033545	82.497	-3.29837	0.655954	-5.02836	4.95e-07	2.32e-06
Zm00001d034187	32.6976	-3.29563	0.411045	-8.01769	1.08e-15	1.52e-14
Zm00001d016160	222.558	-3.29132	0.378436	-8.69718	3.4e-18	6.25e-17
Zm00001d053268	100.729	-3.28764	0.305498	-10.7616	5.23e-27	1.94e-25
Zm00001d027902	2.33378	-3.28653	1.60266	-2.05068	0.0402983	0.0733647
Zm00001d016735	34.2215	-3.28598	0.557132	-5.89802	3.68e-09	2.36e-08
Zm00001d003085	83.4972	-3.28468	0.524345	-6.26435	3.74e-10	2.74e-09
Zm00001d048353	294.422	-3.2846	0.487938	-6.7316	1.68e-11	1.47e-10
Zm00001d008761	1.26493	-3.28399	1.652	-1.98789	0.0468243	0.0836692
Zm00001d001941	429.441	-3.28126	0.205125	-15.9964	1.35e-57	2.02e-55
Zm00001d046938	342.727	-3.27997	1.64158	-1.99806	0.0457104	0.081877
Zm00001d045138	234.403	-3.27814	0.669773	-4.89441	9.86e-07	4.42e-06
Zm00001d020704	61.835	-3.27618	0.612958	-5.34487	9.05e-08	4.74e-07
Zm00001d027810	124.664	-3.27454	1.31505	-2.49005	0.0127726	0.0264681
Zm00001d047686	13.5973	-3.26991	0.713569	-4.58247	4.6e-06	1.85e-05
Zm00001d042386	216.026	-3.26912	0.35333	-9.25232	2.2e-20	4.89e-19
Zm00001d028401	105.304	-3.26733	0.656167	-4.97942	6.38e-07	2.94e-06
Zm00001d042863	33.6587	-3.26563	0.561731	-5.81352	6.12e-09	3.8e-08
Zm00001d007347	44.7339	-3.26536	0.422939	-7.72062	1.16e-14	1.47e-13
Zm00001d022153	276.444	-3.26371	0.325512	-10.0264	1.17e-23	3.44e-22
Zm00001d047441	8.78774	-3.26243	0.837027	-3.89764	9.71e-05	0.000314032
Zm00001d019094	44.3239	-3.25582	0.396961	-8.20186	2.37e-16	3.6e-15
Zm00001d045895	65.1526	-3.25507	0.97932	-3.3238	0.000887993	0.00238217
Zm00001d052537	27.1816	-3.25373	0.622515	-5.22674	1.73e-07	8.69e-07
Zm00001d004168	547.703	-3.25344	0.164597	-19.7661	5.83e-87	2.17e-84
Zm00001d024237	8.25814	-3.25171	1.19791	-2.71448	0.00663802	0.0147183
Zm00001d038794	41.1987	-3.24875	0.580588	-5.59562	2.2e-08	1.26e-07
Zm00001d019172	417.129	-3.24814	0.150293	-21.6121	1.38e-103	7.35e-101
Zm00001d052220	11.7077	-3.24444	1.20049	-2.70259	0.00688006	0.0152003
Zm00001d006262	20.1332	-3.24257	1.14397	-2.83448	0.00459004	0.010535
Zm00001d016164	844.466	-3.23858	0.135303	-23.9358	1.3e-126	1e-123
Zm00001d035835	22.457	-3.23489	0.599826	-5.39305	6.93e-08	3.69e-07
Zm00001d008651	176.854	-3.23486	0.284247	-11.3805	5.23e-30	2.36e-28
Zm00001d023469	280.631	-3.23185	0.289246	-11.1734	5.51e-29	2.33e-27
Zm00001d019370	217.826	-3.22837	0.216012	-14.9453	1.67e-50	1.96e-48
Zm00001d043215	71.6088	-3.22489	0.363021	-8.88348	6.48e-19	1.26e-17
Zm00001d015462	5.92096	-3.22489	1.08411	-2.9747	0.00293278	0.00703177
Zm00001d019333	47.497	-3.2133	0.950169	-3.38181	0.00072009	0.00197208
Zm00001d048625	322.216	-3.21075	0.532889	-6.02518	1.69e-09	1.14e-08
Zm00001d014826	198.287	-3.20559	0.567769	-5.64593	1.64e-08	9.62e-08
Zm00001d013216	69.9243	-3.20528	0.941455	-3.4046	0.000662612	0.00182537
Zm00001d030304	148.904	-3.20408	0.685145	-4.67649	2.92e-06	1.21e-05
Zm00001d011450	19.2633	-3.20182	1.10152	-2.90673	0.00365228	0.00857745
Zm00001d016721	23.1555	-3.20136	0.582558	-5.49535	3.9e-08	2.15e-07
Zm00001d025325	4.42472	-3.2005	1.46998	-2.17723	0.0294631	0.0556841
Zm00001d029683	2.042	-3.19809	1.28236	-2.4939	0.0126347	0.026223
Zm00001d007072	584.756	-3.19509	0.537591	-5.94335	2.79e-09	1.82e-08
Zm00001d040643	5.31566	-3.19507	1.16554	-2.74128	0.00611996	0.01366
Zm00001d040793	55.8675	-3.19309	0.328733	-9.71332	2.65e-22	6.94e-21
Zm00001d037893	4.02716	-3.19122	1.58425	-2.01434	0.0439742	0.0791874
Zm00001d004955	5.44528	-3.18846	1.6092	-1.9814	0.047547	0.084795
Zm00001d029318	24.8555	-3.18804	0.912517	-3.49367	0.000476427	0.00135384
Zm00001d033063	119.026	-3.18696	0.405094	-7.86721	3.63e-15	4.87e-14
Zm00001d048701	78.2489	-3.186	0.580047	-5.49265	3.96e-08	2.18e-07
Zm00001d054071	68.2572	-3.18428	0.530183	-6.006	1.9e-09	1.27e-08
Zm00001d052039	35.4568	-3.18295	1.20342	-2.64492	0.00817094	0.0177521
Zm00001d003190	622.068	-3.18289	0.958871	-3.31941	0.000902066	0.00241656
Zm00001d035589	118.368	-3.18255	0.274133	-11.6095	3.69e-31	1.79e-29
Zm00001d011290	59.7285	-3.18195	1.4053	-2.26425	0.023559	0.045639
Zm00001d015777	75.126	-3.18096	0.403543	-7.88258	3.21e-15	4.33e-14
Zm00001d017318	80.8148	-3.17782	0.34448	-9.22499	2.84e-20	6.21e-19
Zm00001d018089	17.3515	-3.17419	0.758267	-4.18611	2.84e-05	0.000100202
Zm00001d035879	78.7667	-3.17407	0.301079	-10.5423	5.51e-26	1.9e-24
Zm00001d015779	26.0476	-3.17141	0.558608	-5.67733	1.37e-08	8.09e-08
Zm00001d048152	4.63322	-3.16656	0.944992	-3.35088	0.000805544	0.00218245
Zm00001d033568	30.183	-3.16577	1.13277	-2.79471	0.0051947	0.0117833
Zm00001d030945	94.8763	-3.16537	0.552001	-5.73435	9.79e-09	5.9e-08
Zm00001d017490	23.3673	-3.16387	0.497384	-6.36103	2e-10	1.52e-09
Zm00001d010875	29.8682	-3.16038	0.41063	-7.69641	1.4e-14	1.76e-13
Zm00001d045207	2.2935	-3.15952	1.55024	-2.03808	0.0415419	0.0753349
Zm00001d020262	2.97843	-3.15826	1.48917	-2.12082	0.0339367	0.06303
Zm00001d032967	8.59481	-3.15651	1.32287	-2.38611	0.0170278	0.0342188
Zm00001d008890	268.428	-3.15213	0.193286	-16.3081	8.64e-60	1.37e-57
Zm00001d033972	48.5817	-3.1511	1.13414	-2.77842	0.00546244	0.0123155
Zm00001d027540	902.869	-3.14992	0.404859	-7.78029	7.24e-15	9.39e-14
Zm00001d029424	43.4611	-3.14902	0.499328	-6.30651	2.85e-10	2.12e-09
Zm00001d038742	80.9636	-3.14895	0.433518	-7.26372	3.77e-13	4e-12
Zm00001d034207	11.8006	-3.14722	0.673404	-4.6736	2.96e-06	1.23e-05
Zm00001d005666	5.92048	-3.1465	1.056	-2.97963	0.00288595	0.00693413
ZeamMp098	9.42102	-3.14573	0.837784	-3.75483	0.00017346	0.000535297
Zm00001d020490	22.8632	-3.14551	0.483522	-6.50542	7.75e-11	6.19e-10
Zm00001d041932	15.9091	-3.14342	0.932916	-3.36946	0.000753152	0.0020555
Zm00001d033135	125.638	-3.14225	0.263968	-11.9039	1.13e-32	5.97e-31
Zm00001d005742	160.231	-3.13739	1.42151	-2.20709	0.0273079	0.0520511
Zm00001d045523	76.8952	-3.13491	0.535224	-5.8572	4.71e-09	2.98e-08
Zm00001d012580	11.5503	-3.13337	0.498888	-6.2807	3.37e-10	2.48e-09
Zm00001d051857	5.36352	-3.13112	0.778911	-4.01987	5.82e-05	0.000195916
Zm00001d034702	96.0722	-3.13023	0.566275	-5.52775	3.24e-08	1.81e-07
Zm00001d043931	7.24838	-3.12775	1.19997	-2.60653	0.00914651	0.0196445
Zm00001d053221	390.563	-3.12571	0.24458	-12.7799	2.12e-37	1.46e-35
Zm00001d014252	73.163	-3.11538	0.290644	-10.7189	8.3e-27	3.04e-25
Zm00001d016532	13.3553	-3.11525	1.47372	-2.11386	0.0345273	0.0640112
Zm00001d024352	20.2192	-3.11282	1.42924	-2.17796	0.0294093	0.0555959
Zm00001d009671	13.324	-3.11241	0.711783	-4.3727	1.23e-05	4.62e-05
Zm00001d030777	161.688	-3.11221	0.252223	-12.3391	5.58e-35	3.37e-33
Zm00001d050837	133.87	-3.11179	0.530632	-5.86431	4.51e-09	2.86e-08
Zm00001d006666	38.9905	-3.11071	0.451981	-6.88239	5.89e-12	5.44e-11
Zm00001d025116	228.275	-3.10291	0.214442	-14.4697	1.88e-47	1.95e-45
Zm00001d040702	320.257	-3.10173	0.251993	-12.3088	8.12e-35	4.88e-33
Zm00001d018687	85.2187	-3.09985	0.419065	-7.39706	1.39e-13	1.56e-12
Zm00001d023909	37.1669	-3.09895	0.364481	-8.50238	1.86e-17	3.18e-16
Zm00001d053830	46.9282	-3.09817	0.424355	-7.30089	2.86e-13	3.08e-12
Zm00001d001911	25.8166	-3.09811	0.700619	-4.42196	9.78e-06	3.73e-05
Zm00001d046927	7.85108	-3.09796	1.05207	-2.94464	0.00323333	0.00768635
Zm00001d031026	502.105	-3.09587	0.243892	-12.6936	6.42e-37	4.28e-35
Zm00001d021705	26.8019	-3.09561	0.973476	-3.17996	0.00147295	0.00377482
Zm00001d003808	4.13927	-3.09532	1.18303	-2.61643	0.00888556	0.0191414
Zm00001d044642	909.807	-3.09529	0.159089	-19.4563	2.58e-84	9.03e-82
Zm00001d038766	34.917	-3.08656	0.419358	-7.36021	1.84e-13	2.02e-12
Zm00001d036049	9.25752	-3.08554	1.19563	-2.58068	0.00986069	0.0209869
Zm00001d003452	221.994	-3.08231	0.279891	-11.0125	3.33e-28	1.33e-26
Zm00001d025922	39.9018	-3.08024	1.27801	-2.41018	0.0159446	0.0323009
Zm00001d024682	5.70463	-3.07784	0.881031	-3.49345	0.000476815	0.00135481
Zm00001d036389	32.8271	-3.07771	1.02253	-3.00991	0.00261328	0.00634469
Zm00001d040984	2.73739	-3.07403	0.973712	-3.15702	0.00159391	0.004053
Zm00001d016938	187.851	-3.07262	0.257803	-11.9185	9.48e-33	5.05e-31
Zm00001d032768	8.2063	-3.07212	0.491225	-6.25401	4e-10	2.92e-09
Zm00001d016849	122.717	-3.0696	0.257007	-11.9437	7.01e-33	3.77e-31
Zm00001d019044	5.40427	-3.06837	1.37935	-2.2245	0.0261149	0.0499966
Zm00001d051615	693.966	-3.06786	0.20312	-15.1037	1.53e-51	1.85e-49
Zm00001d049690	3.67389	-3.06784	1.54029	-1.99173	0.0464003	0.0829983
Zm00001d021470	83.5143	-3.06623	0.317897	-9.64534	5.14e-22	1.32e-20
Zm00001d043467	6.29399	-3.06613	0.722426	-4.24421	2.19e-05	7.89e-05
Zm00001d037665	192.992	-3.06583	0.193418	-15.8508	1.39e-56	1.97e-54
Zm00001d003392	23.8587	-3.06488	0.608811	-5.03421	4.8e-07	2.26e-06
Zm00001d039533	46.5738	-3.06417	0.449455	-6.81753	9.26e-12	8.34e-11
Zm00001d013536	204.379	-3.06371	0.617781	-4.95921	7.08e-07	3.24e-06
Zm00001d008325	7.6578	-3.06218	1.46602	-2.08877	0.0367286	0.0676528
ZemaCp057	7.52052	-3.06116	1.0404	-2.94228	0.00325804	0.00773882
Zm00001d018206	792.952	-3.06062	0.4818	-6.35246	2.12e-10	1.6e-09
Zm00001d050222	26.2398	-3.05727	1.17157	-2.60954	0.00906635	0.0194927
Zm00001d017602	38.3572	-3.05513	0.678184	-4.50487	6.64e-06	2.61e-05
Zm00001d007467	38.7825	-3.04916	1.05411	-2.89264	0.00382024	0.00893311
Zm00001d015224	356.47	-3.0476	0.534861	-5.69794	1.21e-08	7.22e-08
Zm00001d029888	331.49	-3.04307	0.311585	-9.76641	1.57e-22	4.22e-21
Zm00001d035488	3.76386	-3.04074	1.17929	-2.57844	0.00992472	0.0211144
Zm00001d031927	61.9674	-3.03956	0.475489	-6.39249	1.63e-10	1.25e-09
Zm00001d035057	45.1277	-3.03636	1.36722	-2.22082	0.0263628	0.0504275
Zm00001d012350	54.1457	-3.03532	0.85895	-3.53375	0.000409706	0.00117913
Zm00001d026387	234.429	-3.03295	0.276444	-10.9713	5.25e-28	2.08e-26
Zm00001d045703	56.1233	-3.03077	0.469442	-6.45612	1.07e-10	8.42e-10
Zm00001d040857	161.849	-3.02435	0.40403	-7.48546	7.13e-14	8.24e-13
Zm00001d013199	104.188	-3.02052	0.42017	-7.18881	6.54e-13	6.76e-12
Zm00001d003648	170.512	-3.01992	0.368797	-8.18857	2.64e-16	3.99e-15
Zm00001d008852	282.324	-3.01847	0.196129	-15.3902	1.9e-53	2.41e-51
Zm00001d009327	2.49044	-3.0144	1.4839	-2.03141	0.0422135	0.0763992
Zm00001d030548	27.6572	-3.01319	1.21329	-2.48349	0.0130101	0.026906
Zm00001d034164	358.767	-3.01154	0.897226	-3.35649	0.000789372	0.00214372
Zm00001d012563	22.3784	-3.00799	0.540805	-5.56206	2.67e-08	1.51e-07
Zm00001d011284	32.2768	-3.0033	0.346957	-8.65612	4.88e-18	8.83e-17
Zm00001d039282	3.95923	-3.00081	1.12388	-2.67004	0.00758413	0.0165882
Zm00001d022272	730.651	-2.99995	0.173943	-17.2468	1.18e-66	2.38e-64
Zm00001d008200	2249.56	-2.9999	0.56855	-5.27641	1.32e-07	6.73e-07
Zm00001d013054	11.904	-2.99984	0.752993	-3.98388	6.78e-05	0.000225282
Zm00001d036100	3.92173	-2.99758	1.52611	-1.9642	0.0495075	0.0878274
Zm00001d045804	1178.93	-2.99566	0.116321	-25.7534	2.95e-146	3.14e-143
Zm00001d014683	86.0337	-2.99566	0.629531	-4.75856	1.95e-06	8.34e-06
Zm00001d017134	3.68794	-2.99402	1.44393	-2.07353	0.0381234	0.0699504
Zm00001d018338	23.9617	-2.99378	0.762108	-3.92829	8.56e-05	0.000279363
Zm00001d045645	4.79455	-2.99161	1.07819	-2.77467	0.00552578	0.0124473
Zm00001d023471	30.1032	-2.99026	0.344541	-8.67898	3.99e-18	7.29e-17
Zm00001d038821	5.28151	-2.98865	1.39382	-2.14421	0.0320162	0.0598815
Zm00001d040381	202.892	-2.98694	0.700692	-4.26284	2.02e-05	7.31e-05
Zm00001d019698	161.695	-2.98194	0.531399	-5.61148	2.01e-08	1.16e-07
Zm00001d038345	10.6174	-2.98176	0.734595	-4.05906	4.93e-05	0.000167789
Zm00001d008875	187.213	-2.97888	0.260134	-11.4513	2.32e-30	1.07e-28
Zm00001d029524	5.46506	-2.97786	0.85317	-3.49035	0.000482395	0.00136946
Zm00001d035556	39.9733	-2.97509	0.633919	-4.69317	2.69e-06	1.13e-05
Zm00001d048077	902.453	-2.97507	0.119294	-24.9389	2.81e-137	2.89e-134
Zm00001d041678	132.176	-2.97379	0.427208	-6.96099	3.38e-12	3.21e-11
Zm00001d051945	12.9708	-2.97326	0.753501	-3.94593	7.95e-05	0.000261063
Zm00001d020738	259.276	-2.97314	0.256902	-11.5731	5.64e-31	2.71e-29
Zm00001d036799	45.3107	-2.97165	0.38289	-7.7611	8.42e-15	1.08e-13
Zm00001d012994	21.6167	-2.97053	0.822296	-3.61248	0.000303279	0.000894973
Zm00001d045496	77.2833	-2.97046	0.368022	-8.0714	6.95e-16	1.01e-14
Zm00001d043581	89.8898	-2.97017	0.478682	-6.2049	5.47e-10	3.93e-09
Zm00001d017024	34.2769	-2.97016	0.99974	-2.97094	0.00296893	0.00710906
Zm00001d022025	195.648	-2.96901	0.314293	-9.44664	3.5e-21	8.39e-20
Zm00001d018209	86.957	-2.96502	0.705442	-4.20307	2.63e-05	9.34e-05
Zm00001d028431	21.5962	-2.96466	0.566266	-5.23545	1.65e-07	8.3e-07
Zm00001d017720	756.77	-2.95616	0.265509	-11.134	8.57e-29	3.56e-27
Zm00001d018225	25.4451	-2.95502	0.477606	-6.18715	6.13e-10	4.36e-09
Zm00001d043188	173.901	-2.952	0.289008	-10.2142	1.71e-24	5.35e-23
Zm00001d035265	4.40949	-2.95184	1.39249	-2.11984	0.0340198	0.0631577
Zm00001d025855	1225.75	-2.9478	0.147139	-20.034	2.78e-89	1.1e-86
Zm00001d017393	20.5194	-2.94433	0.500042	-5.88816	3.91e-09	2.49e-08
Zm00001d046811	14.5833	-2.94327	1.33203	-2.20962	0.0271318	0.0517603
Zm00001d005383	70.0218	-2.93838	0.517432	-5.67877	1.36e-08	8.03e-08
Zm00001d034191	300.539	-2.93593	0.373616	-7.85813	3.9e-15	5.22e-14
ZemaCp058	8.73195	-2.9327	1.02436	-2.86295	0.00419721	0.00972317
Zm00001d035018	51.4447	-2.92944	0.45217	-6.47862	9.26e-11	7.32e-10
Zm00001d022576	20.5546	-2.92436	0.776741	-3.76491	0.000166607	0.000516213
Zm00001d042637	216.424	-2.92152	0.276135	-10.58	3.69e-26	1.29e-24
Zm00001d037687	71.9891	-2.92005	0.332299	-8.78742	1.53e-18	2.9e-17
Zm00001d010785	55.2578	-2.91993	0.718446	-4.06422	4.82e-05	0.000164333
Zm00001d019792	123.26	-2.91787	0.284746	-10.2473	1.22e-24	3.86e-23
Zm00001d006400	13.1464	-2.91776	1.41322	-2.06463	0.0389583	0.0712617
Zm00001d040051	390.243	-2.91563	0.244105	-11.9442	6.97e-33	3.75e-31
Zm00001d033672	400.554	-2.91455	0.163458	-17.8305	4.1e-71	9.47e-69
Zm00001d031837	43.9722	-2.91365	0.443258	-6.57327	4.92e-11	4.04e-10
Zm00001d028640	2.78349	-2.91356	1.48247	-1.96535	0.049374	0.0876584
Zm00001d000158	21.4292	-2.91261	0.508112	-5.73223	9.91e-09	5.97e-08
Zm00001d047168	13.1328	-2.91143	0.921965	-3.15786	0.00158934	0.00404339
Zm00001d042837	304.81	-2.90932	0.596607	-4.87644	1.08e-06	4.81e-06
Zm00001d047215	2.82402	-2.90798	1.29762	-2.24102	0.0250248	0.0481489
Zm00001d040147	178.234	-2.90678	0.454848	-6.39067	1.65e-10	1.26e-09
Zm00001d030165	30.2656	-2.9061	0.874211	-3.32426	0.000886548	0.00237871
Zm00001d002262	14.9606	-2.89968	0.843483	-3.43774	0.000586584	0.00163389
Zm00001d025233	115.043	-2.894	0.334141	-8.66104	4.67e-18	8.47e-17
Zm00001d036058	5.08164	-2.89273	1.04372	-2.77155	0.00557902	0.0125572
Zm00001d045123	10.9905	-2.89245	1.30014	-2.22471	0.0261004	0.0499752
Zm00001d034172	90.0463	-2.88933	0.428389	-6.74464	1.53e-11	1.35e-10
Zm00001d012471	6.43194	-2.88916	1.27496	-2.26608	0.0234467	0.0454472
Zm00001d023365	2.98781	-2.88695	1.24465	-2.31949	0.0203683	0.0401416
Zm00001d017466	2.61919	-2.88635	1.23829	-2.33091	0.0197581	0.0391266
Zm00001d007163	161.523	-2.87896	0.177057	-16.2601	1.89e-59	2.95e-57
Zm00001d042485	42.8549	-2.87732	0.441536	-6.51662	7.19e-11	5.77e-10
Zm00001d018474	146.905	-2.87377	0.825114	-3.48288	0.000496054	0.00140469
Zm00001d044608	32.8924	-2.87319	1.17263	-2.4502	0.0142775	0.0292369
ZeamMp179	6.58694	-2.87313	1.12205	-2.5606	0.0104492	0.0221142
Zm00001d043371	96	-2.87093	0.3203	-8.96325	3.15e-19	6.29e-18
Zm00001d048492	139.021	-2.86598	0.385093	-7.4423	9.89e-14	1.12e-12
Zm00001d042876	47.4001	-2.86562	0.328007	-8.73647	2.41e-18	4.48e-17
Zm00001d051890	309.762	-2.8651	0.195561	-14.6507	1.33e-48	1.47e-46
Zm00001d017789	83.8025	-2.86243	0.66696	-4.29176	1.77e-05	6.49e-05
Zm00001d042362	92.3799	-2.86149	0.32776	-8.73045	2.54e-18	4.72e-17
Zm00001d012533	36.2594	-2.85932	0.477441	-5.98885	2.11e-09	1.4e-08
ZeamMp132	5.63511	-2.85736	1.098	-2.60232	0.00925942	0.0198635
Zm00001d022182	329.155	-2.85606	0.203913	-14.0063	1.43e-44	1.3e-42
Zm00001d006727	34.6594	-2.85587	0.493344	-5.78879	7.09e-09	4.36e-08
Zm00001d047136	10.2723	-2.85228	1.15395	-2.47175	0.0134454	0.0276985
Zm00001d038626	20.5767	-2.85227	0.997618	-2.85908	0.00424873	0.00982995
Zm00001d003274	19.0279	-2.85104	1.10755	-2.57418	0.0100478	0.0213528
Zm00001d011753	51.6622	-2.85012	0.304504	-9.3599	7.98e-21	1.83e-19
Zm00001d028929	13.0862	-2.84877	0.671899	-4.23989	2.24e-05	8.03e-05
Zm00001d009178	9.21804	-2.84823	1.19152	-2.39042	0.016829	0.03387
Zm00001d024496	6.20753	-2.84769	0.912743	-3.11993	0.00180894	0.00455069
Zm00001d013239	76.5992	-2.8469	0.379469	-7.50233	6.27e-14	7.3e-13
Zm00001d004524	6.45756	-2.84276	1.16116	-2.44821	0.0143567	0.0293893
Zm00001d040026	438.589	-2.84124	0.496563	-5.72181	1.05e-08	6.32e-08
Zm00001d032210	11.0719	-2.84078	1.23888	-2.29302	0.0218467	0.0426825
Zm00001d048718	396.699	-2.83977	0.245618	-11.5618	6.44e-31	3.07e-29
Zm00001d025231	8.24873	-2.8362	0.974296	-2.91103	0.0036024	0.00847385
Zm00001d015059	118.316	-2.8288	0.24463	-11.5636	6.3e-31	3.01e-29
ZeamMp091	3.8595	-2.82572	1.16796	-2.41937	0.0155472	0.0315894
Zm00001d042861	155.164	-2.82426	0.369054	-7.65269	1.97e-14	2.42e-13
Zm00001d017377	192.811	-2.82246	0.361643	-7.80454	5.97e-15	7.84e-14
Zm00001d047212	12.6394	-2.82237	1.04446	-2.70222	0.0068878	0.0152152
Zm00001d049000	15.8892	-2.82188	1.23088	-2.29258	0.0218721	0.0427202
Zm00001d013115	15.1111	-2.81658	1.07606	-2.61749	0.00885794	0.0190875
Zm00001d003172	269.244	-2.81574	0.61182	-4.60224	4.18e-06	1.7e-05
Zm00001d040688	6.28365	-2.81476	0.802165	-3.50896	0.000449861	0.00128343
Zm00001d007782	1183.05	-2.81063	0.177595	-15.826	2.06e-56	2.88e-54
Zm00001d046765	7.61487	-2.80533	0.63213	-4.4379	9.08e-06	3.49e-05
Zm00001d033988	8.45816	-2.80149	1.21692	-2.30212	0.0213286	0.0417991
Zm00001d022626	128.316	-2.79838	0.390025	-7.17487	7.24e-13	7.44e-12
Zm00001d013713	63.6497	-2.79422	0.416238	-6.71303	1.91e-11	1.65e-10
Zm00001d028829	28.2643	-2.79037	0.596105	-4.681	2.85e-06	1.19e-05
Zm00001d002558	11.8755	-2.78727	0.726564	-3.83624	0.000124933	0.000395722
Zm00001d049787	32.5419	-2.78347	0.552858	-5.0347	4.79e-07	2.25e-06
Zm00001d022350	26.9582	-2.78267	0.422691	-6.58322	4.6e-11	3.79e-10
Zm00001d040239	18.2279	-2.78239	1.06934	-2.60198	0.00926876	0.0198808
Zm00001d045089	24.2743	-2.78201	0.629741	-4.41771	9.98e-06	3.8e-05
Zm00001d048444	20.5986	-2.78149	0.841388	-3.30583	0.00094696	0.00252586
Zm00001d013519	32.0604	-2.78135	0.466402	-5.96342	2.47e-09	1.62e-08
Zm00001d024184	5.16513	-2.77896	1.10429	-2.51651	0.0118522	0.0247605
Zm00001d020521	8.51633	-2.77809	1.32599	-2.09511	0.0361613	0.0667556
Zm00001d014553	150.823	-2.77513	0.230858	-12.021	2.76e-33	1.52e-31
Zm00001d037909	58.7945	-2.76784	0.688084	-4.02254	5.76e-05	0.000193878
Zm00001d042763	12.083	-2.76709	0.844097	-3.27816	0.00104485	0.00276328
Zm00001d044743	6.52237	-2.76642	1.03113	-2.6829	0.0072986	0.0160114
Zm00001d043687	13.7178	-2.76416	1.05955	-2.60881	0.00908579	0.0195318
Zm00001d041624	53.9833	-2.76408	0.309707	-8.92481	4.46e-19	8.81e-18
Zm00001d027868	229.65	-2.76124	0.338595	-8.15498	3.49e-16	5.22e-15
Zm00001d019430	136.637	-2.76008	0.271295	-10.1737	2.6e-24	7.96e-23
Zm00001d011185	155.856	-2.75953	0.404154	-6.82791	8.62e-12	7.82e-11
Zm00001d024928	371.519	-2.75821	0.213094	-12.9436	2.55e-38	1.81e-36
Zm00001d049660	70.0333	-2.75323	0.729464	-3.77431	0.000160449	0.000498485
Zm00001d029025	61.3595	-2.75273	0.403062	-6.82954	8.52e-12	7.74e-11
Zm00001d006343	42.0411	-2.7517	0.464897	-5.91894	3.24e-09	2.1e-08
Zm00001d052880	23.0346	-2.75107	0.548522	-5.01542	5.29e-07	2.47e-06
Zm00001d005803	2.55843	-2.75052	1.2963	-2.12182	0.0338527	0.0628928
Zm00001d003380	161.652	-2.75044	0.409397	-6.71829	1.84e-11	1.6e-10
Zm00001d023456	27.26	-2.74941	0.70007	-3.92734	8.59e-05	0.000280292
Zm00001d010652	20.3635	-2.74928	0.643539	-4.27213	1.94e-05	7.04e-05
Zm00001d025834	35.9747	-2.74913	1.08104	-2.54304	0.0109892	0.0231632
Zm00001d034385	337.174	-2.74637	0.199478	-13.7678	3.98e-43	3.37e-41
Zm00001d021086	200.635	-2.74575	0.328065	-8.36954	5.78e-17	9.43e-16
Zm00001d017638	21.3715	-2.74309	0.406684	-6.74502	1.53e-11	1.34e-10
Zm00001d023273	26.0363	-2.74081	0.705054	-3.88737	0.000101335	0.000326545
Zm00001d019528	46.1497	-2.74037	0.290697	-9.42692	4.22e-21	1e-19
Zm00001d050936	104.039	-2.73725	0.27902	-9.81023	1.02e-22	2.78e-21
Zm00001d013177	15.124	-2.73362	0.616465	-4.43436	9.23e-06	3.54e-05
Zm00001d044319	20.6933	-2.73287	0.740163	-3.69225	0.000222277	0.000672216
Zm00001d052818	123.973	-2.73038	0.648087	-4.21298	2.52e-05	8.97e-05
Zm00001d025769	59.9957	-2.73038	0.321165	-8.50147	1.87e-17	3.2e-16
Zm00001d046001	831.508	-2.72883	0.47582	-5.735	9.75e-09	5.88e-08
Zm00001d018470	196.082	-2.72794	0.338526	-8.05829	7.74e-16	1.12e-14
Zm00001d046681	255.424	-2.72662	0.29322	-9.29889	1.42e-20	3.21e-19
Zm00001d028738	144.623	-2.72642	0.183248	-14.8784	4.56e-50	5.22e-48
Zm00001d018620	53.6791	-2.72389	0.481315	-5.65927	1.52e-08	8.93e-08
Zm00001d030314	29.288	-2.72059	0.896105	-3.03602	0.00239726	0.00587387
Zm00001d005536	159.245	-2.71617	0.212286	-12.7949	1.75e-37	1.21e-35
Zm00001d020556	611.82	-2.71444	0.392319	-6.91897	4.55e-12	4.27e-11
Zm00001d049311	10.4504	-2.71378	0.781772	-3.47131	0.000517922	0.00146151
Zm00001d027441	790.021	-2.71169	0.29654	-9.14445	5.99e-20	1.28e-18
Zm00001d027476	7.89842	-2.7076	0.99572	-2.71924	0.00654331	0.014525
Zm00001d037898	1062.47	-2.70661	0.455556	-5.94134	2.83e-09	1.84e-08
Zm00001d020420	57.8978	-2.70608	0.321914	-8.4062	4.23e-17	7.02e-16
Zm00001d052192	177.579	-2.70606	0.533989	-5.06763	4.03e-07	1.92e-06
Zm00001d013810	1097.4	-2.70604	0.42429	-6.37782	1.8e-10	1.37e-09
Zm00001d024415	6.58168	-2.70559	0.728793	-3.71242	0.000205286	0.000624507
Zm00001d045526	10.8696	-2.70509	0.667386	-4.05326	5.05e-05	0.000171777
Zm00001d003718	30.7184	-2.69997	0.661405	-4.08217	4.46e-05	0.000152987
ZemaCp076	16.9124	-2.6995	0.58847	-4.58731	4.49e-06	1.82e-05
Zm00001d002096	156.202	-2.69939	0.615502	-4.38567	1.16e-05	4.37e-05
Zm00001d034305	9.78208	-2.69413	0.687376	-3.91945	8.88e-05	0.000288835
Zm00001d040260	498.742	-2.69187	0.801318	-3.3593	0.000781404	0.00212521
Zm00001d050960	23.4537	-2.69011	0.832896	-3.22983	0.00123864	0.00322697
Zm00001d039426	32.2686	-2.6888	0.506045	-5.31337	1.08e-07	5.58e-07
Zm00001d011495	21.2207	-2.68782	0.541533	-4.96336	6.93e-07	3.18e-06
Zm00001d044909	2.44121	-2.68688	0.991916	-2.70877	0.00675324	0.0149437
Zm00001d049276	1013.09	-2.68648	0.292331	-9.18986	3.93e-20	8.5e-19
Zm00001d028664	13.2405	-2.68636	1.33912	-2.00607	0.044849	0.0805291
Zm00001d028302	11.6823	-2.68508	0.722362	-3.71708	0.000201539	0.000614019
Zm00001d006495	15.7856	-2.67791	0.449612	-5.95606	2.58e-09	1.69e-08
Zm00001d031195	3.09808	-2.67482	1.33569	-2.00257	0.0452231	0.0811326
Zm00001d049178	26.8505	-2.67459	0.685915	-3.8993	9.65e-05	0.000312172
Zm00001d014503	65.9545	-2.67331	0.334862	-7.98332	1.42e-15	1.99e-14
Zm00001d032809	59.118	-2.6723	0.333162	-8.02104	1.05e-15	1.49e-14
Zm00001d007785	172.215	-2.67138	0.391608	-6.82155	9.01e-12	8.13e-11
Zm00001d049533	77.2462	-2.67101	0.294698	-9.06354	1.26e-19	2.63e-18
Zm00001d003151	153.465	-2.66736	0.610472	-4.36934	1.25e-05	4.68e-05
Zm00001d047712	54.0023	-2.66705	0.399579	-6.67466	2.48e-11	2.12e-10
Zm00001d008898	368.766	-2.66428	0.456261	-5.83938	5.24e-09	3.29e-08
Zm00001d005072	309.988	-2.66154	0.255314	-10.4246	1.92e-25	6.4e-24
Zm00001d032375	100.716	-2.66143	0.206418	-12.8934	4.9e-38	3.44e-36
Zm00001d009231	190.78	-2.66098	0.184102	-14.4538	2.37e-47	2.43e-45
Zm00001d005287	12.415	-2.66053	0.735869	-3.61549	0.000299782	0.00088584
Zm00001d029844	8.35515	-2.65995	0.684646	-3.88514	0.000102272	0.000329323
Zm00001d052043	115.505	-2.65957	0.273868	-9.71113	2.7e-22	7.08e-21
Zm00001d025533	193.701	-2.6583	1.23568	-2.15129	0.0314537	0.0589439
Zm00001d052586	37.7449	-2.65482	0.68498	-3.87576	0.000106292	0.000340847
Zm00001d026355	3.51685	-2.65332	0.900737	-2.94572	0.00322199	0.00766263
Zm00001d022390	862.609	-2.65285	0.399927	-6.63332	3.28e-11	2.76e-10
Zm00001d031875	15.0362	-2.64981	0.901354	-2.93981	0.0032841	0.00779472
Zm00001d054049	191.952	-2.6483	0.234872	-11.2755	1.73e-29	7.55e-28
Zm00001d013595	1047.56	-2.64752	0.233214	-11.3523	7.22e-30	3.22e-28
Zm00001d021280	110.871	-2.6467	0.424907	-6.22888	4.7e-10	3.4e-09
Zm00001d044418	105.593	-2.6461	0.263235	-10.0522	8.98e-24	2.67e-22
Zm00001d005986	160.974	-2.64504	0.595185	-4.44407	8.83e-06	3.4e-05
Zm00001d047934	777.343	-2.64379	0.880505	-3.00259	0.00267694	0.00648342
Zm00001d005919	8.07274	-2.64367	1.17413	-2.25161	0.0243469	0.0469766
Zm00001d031392	16.0038	-2.64054	0.95044	-2.77823	0.00546557	0.0123216
Zm00001d017800	11.6599	-2.6398	0.572788	-4.60868	4.05e-06	1.65e-05
Zm00001d021583	223.099	-2.63971	0.622692	-4.23919	2.24e-05	8.05e-05
Zm00001d027240	60.3972	-2.63882	0.36474	-7.23479	4.66e-13	4.9e-12
Zm00001d006063	39.2597	-2.63399	0.589116	-4.47109	7.78e-06	3.02e-05
Zm00001d041713	15.6236	-2.63371	0.55815	-4.71865	2.37e-06	1e-05
Zm00001d003058	95.238	-2.63301	0.376508	-6.99324	2.69e-12	2.58e-11
Zm00001d047922	3.70403	-2.63282	0.917964	-2.86811	0.00412932	0.00958244
Zm00001d026150	4.303	-2.63194	1.29061	-2.0393	0.0414196	0.0751501
Zm00001d032649	187.165	-2.63124	0.161024	-16.3407	5.07e-60	8.1e-58
Zm00001d004116	6.8584	-2.631	1.24536	-2.11265	0.0346311	0.0641958
Zm00001d015299	3.826	-2.6244	0.988151	-2.65587	0.00791049	0.0172384
Zm00001d005740	63.2246	-2.61586	0.457674	-5.71556	1.09e-08	6.54e-08
Zm00001d052890	665.428	-2.61493	0.312336	-8.37216	5.66e-17	9.24e-16
Zm00001d006720	18.5884	-2.61119	0.861678	-3.03036	0.00244264	0.00597225
Zm00001d017385	28.36	-2.6111	0.457036	-5.71312	1.11e-08	6.63e-08
Zm00001d021204	107.727	-2.6106	0.338626	-7.70938	1.26e-14	1.6e-13
Zm00001d038211	287.884	-2.60761	0.659442	-3.95426	7.68e-05	0.000252966
Zm00001d014351	28.8549	-2.60749	0.522973	-4.9859	6.17e-07	2.85e-06
Zm00001d012655	172.489	-2.60673	0.358787	-7.2654	3.72e-13	3.95e-12
Zm00001d053128	431.316	-2.59779	0.152498	-17.0349	4.53e-65	8.56e-63
Zm00001d018210	13.8313	-2.5969	1.20054	-2.16311	0.0305325	0.0574375
Zm00001d035398	1.91924	-2.59462	1.2213	-2.12448	0.0336302	0.0625248
Zm00001d035226	46.1016	-2.59419	0.418828	-6.19394	5.87e-10	4.18e-09
Zm00001d017193	546.468	-2.59278	0.12634	-20.5222	1.36e-93	5.92e-91
Zm00001d001973	505.392	-2.59215	0.193312	-13.4092	5.34e-41	4.21e-39
Zm00001d043737	164.78	-2.5903	0.433367	-5.97714	2.27e-09	1.5e-08
Zm00001d008468	45.0681	-2.58905	0.881592	-2.93679	0.00331627	0.00786258
Zm00001d032042	34.8257	-2.58888	0.560584	-4.61819	3.87e-06	1.58e-05
Zm00001d045350	36.7041	-2.58686	0.82981	-3.11741	0.00182445	0.00458365
Zm00001d037435	8.5856	-2.585	1.04167	-2.48159	0.0130799	0.027034
Zm00001d045036	214.647	-2.584	0.404357	-6.39039	1.65e-10	1.26e-09
Zm00001d026281	10.2713	-2.58188	0.617111	-4.18382	2.87e-05	0.000101135
Zm00001d043938	104.954	-2.57702	0.492796	-5.22937	1.7e-07	8.58e-07
Zm00001d038019	318.18	-2.57384	0.162551	-15.8341	1.81e-56	2.56e-54
Zm00001d050670	413.575	-2.57342	0.133118	-19.3318	2.9e-83	9.71e-81
Zm00001d030183	20.1877	-2.57294	0.560138	-4.59341	4.36e-06	1.77e-05
Zm00001d043164	282.858	-2.57189	0.500774	-5.13583	2.81e-07	1.37e-06
Zm00001d002545	81.549	-2.56968	0.455304	-5.64387	1.66e-08	9.72e-08
Zm00001d035263	15.963	-2.56915	1.15964	-2.21547	0.0267276	0.0510663
Zm00001d005059	310.424	-2.56878	0.219669	-11.6939	1.37e-31	6.79e-30
Zm00001d008394	290.628	-2.56761	0.568046	-4.52007	6.18e-06	2.45e-05
Zm00001d050484	950.746	-2.56739	0.169675	-15.1312	1.01e-51	1.23e-49
Zm00001d025155	25.8226	-2.56617	1.26773	-2.02422	0.0429471	0.0775813
Zm00001d011238	22.7415	-2.56587	0.592712	-4.32903	1.5e-05	5.55e-05
Zm00001d048736	710.865	-2.56546	0.389847	-6.5807	4.68e-11	3.85e-10
Zm00001d044644	161.713	-2.56495	0.204207	-12.5606	3.48e-36	2.25e-34
Zm00001d003754	31.8816	-2.56387	0.496052	-5.16856	2.36e-07	1.16e-06
Zm00001d027352	161.941	-2.56385	0.196148	-13.071	4.82e-39	3.52e-37
Zm00001d040741	166.6	-2.56334	0.335257	-7.6459	2.07e-14	2.55e-13
Zm00001d053225	21.2719	-2.56179	0.642413	-3.98777	6.67e-05	0.000221888
Zm00001d052401	48.8702	-2.5607	0.84189	-3.04161	0.00235317	0.00577504
Zm00001d037519	445.829	-2.55702	0.339571	-7.53015	5.07e-14	5.97e-13
Zm00001d012600	42.7842	-2.55655	0.54454	-4.69488	2.67e-06	1.12e-05
Zm00001d052713	17.5211	-2.55537	0.805965	-3.17057	0.00152139	0.00388881
Zm00001d011499	12.6862	-2.55535	0.992757	-2.574	0.0100532	0.0213611
Zm00001d006816	95.2453	-2.55446	0.346722	-7.36745	1.74e-13	1.92e-12
Zm00001d039185	144.381	-2.55354	0.287913	-8.86913	7.37e-19	1.43e-17
Zm00001d001996	5.91957	-2.54946	0.885245	-2.87995	0.00397743	0.00926345
Zm00001d052606	19.6538	-2.54655	0.543196	-4.68809	2.76e-06	1.15e-05
Zm00001d031826	26.7402	-2.54617	0.432367	-5.8889	3.89e-09	2.49e-08
Zm00001d045685	2785.05	-2.54157	0.295412	-8.60346	7.73e-18	1.38e-16
Zm00001d040313	7.84748	-2.54106	0.863902	-2.94137	0.00326759	0.00775972
Zm00001d013868	63.5652	-2.53983	0.464793	-5.46443	4.64e-08	2.54e-07
Zm00001d007446	1384.22	-2.53823	0.179763	-14.1198	2.87e-45	2.71e-43
Zm00001d009319	4.92387	-2.53685	1.16486	-2.17781	0.0294199	0.0556091
Zm00001d045774	10.3565	-2.53622	0.709676	-3.57376	0.000351886	0.00102643
Zm00001d006424	8.0643	-2.53539	0.849186	-2.98568	0.00282952	0.00681549
Zm00001d034206	109.594	-2.53368	0.536798	-4.71999	2.36e-06	9.98e-06
Zm00001d043139	19.2572	-2.53026	0.547347	-4.62277	3.79e-06	1.55e-05
Zm00001d028405	643.397	-2.52967	0.484794	-5.21802	1.81e-07	9.07e-07
Zm00001d048101	2308.01	-2.5284	0.155362	-16.2743	1.5e-59	2.35e-57
Zm00001d034497	296.973	-2.52677	0.24761	-10.2046	1.89e-24	5.85e-23
Zm00001d039206	3.01802	-2.52613	1.24003	-2.03716	0.0416343	0.0754804
Zm00001d019541	83.9389	-2.52477	0.291884	-8.64991	5.15e-18	9.3e-17
Zm00001d036837	53.0189	-2.52424	0.268024	-9.41794	4.6e-21	1.08e-19
Zm00001d029270	40.0216	-2.52407	0.59825	-4.2191	2.45e-05	8.75e-05
Zm00001d048595	34.308	-2.51882	0.969116	-2.59909	0.00934703	0.0200208
Zm00001d011616	13.4992	-2.51805	0.470532	-5.35149	8.72e-08	4.58e-07
Zm00001d007200	205.662	-2.51777	0.42333	-5.94752	2.72e-09	1.78e-08
Zm00001d025818	97.5707	-2.51617	0.530218	-4.74555	2.08e-06	8.86e-06
Zm00001d014377	13036.3	-2.51533	0.129189	-19.4701	1.97e-84	6.98e-82
Zm00001d008599	31.5004	-2.51431	0.430808	-5.83626	5.34e-09	3.35e-08
Zm00001d005377	15.5898	-2.51055	0.862894	-2.90945	0.00362062	0.00851023
Zm00001d021423	9.3686	-2.50996	0.514203	-4.88126	1.05e-06	4.7e-06
Zm00001d043478	76.2137	-2.50741	0.367426	-6.82425	8.84e-12	8e-11
Zm00001d053699	6.49629	-2.50706	1.26579	-1.98063	0.0476324	0.0849263
Zm00001d014319	217.917	-2.50682	0.849351	-2.95145	0.00316286	0.00753105
Zm00001d026156	468.297	-2.50681	0.410757	-6.10291	1.04e-09	7.2e-09
Zm00001d049087	85.3171	-2.50621	0.277285	-9.03839	1.59e-19	3.27e-18
Zm00001d017576	55.5853	-2.50501	0.521375	-4.80463	1.55e-06	6.74e-06
Zm00001d032029	164.687	-2.50358	0.400284	-6.2545	3.99e-10	2.91e-09
Zm00001d015406	421.666	-2.50305	0.240824	-10.3937	2.65e-25	8.74e-24
Zm00001d006456	213.135	-2.50158	0.512288	-4.88316	1.04e-06	4.66e-06
Zm00001d033607	46.3799	-2.50098	0.958821	-2.60839	0.00909698	0.0195545
Zm00001d045824	9.2332	-2.49708	1.02271	-2.44162	0.0146214	0.0298895
Zm00001d007864	79.9967	-2.49692	0.318668	-7.83549	4.67e-15	6.21e-14
Zm00001d050019	41.207	-2.49621	0.478518	-5.21655	1.82e-07	9.14e-07
Zm00001d013098	298.051	-2.49586	0.20957	-11.9094	1.06e-32	5.62e-31
Zm00001d017514	22.2045	-2.4914	0.690511	-3.60805	0.000308509	0.000909711
Zm00001d004677	1506.48	-2.4889	0.417567	-5.96047	2.52e-09	1.65e-08
Zm00001d020308	88.242	-2.48649	0.426053	-5.83611	5.34e-09	3.35e-08
Zm00001d028463	203.257	-2.48642	0.229814	-10.8192	2.79e-27	1.06e-25
Zm00001d012578	684.805	-2.48537	0.459924	-5.40386	6.52e-08	3.49e-07
Zm00001d008458	157.649	-2.48441	0.359882	-6.9034	5.08e-12	4.74e-11
Zm00001d018161	346.356	-2.48235	0.340253	-7.29558	2.97e-13	3.2e-12
Zm00001d039914	6703.95	-2.48171	0.131964	-18.806	6.75e-79	1.94e-76
Zm00001d041405	6.92068	-2.48045	1.15591	-2.14588	0.031883	0.0596613
Zm00001d038722	13.1697	-2.48027	0.456751	-5.43023	5.63e-08	3.03e-07
Zm00001d002570	11.6444	-2.47959	0.875788	-2.83127	0.00463639	0.0106224
Zm00001d015451	25.1697	-2.47505	0.789461	-3.13511	0.00171789	0.00434177
Zm00001d024002	65.532	-2.4745	0.27614	-8.96102	3.22e-19	6.41e-18
Zm00001d052727	57.8624	-2.47333	0.301915	-8.19214	2.57e-16	3.88e-15
Zm00001d023390	14.3461	-2.47296	1.00466	-2.4615	0.0138359	0.0284081
Zm00001d051699	10.7799	-2.47249	0.907162	-2.72552	0.00642005	0.014272
Zm00001d024314	670.526	-2.47048	0.846482	-2.91852	0.00351694	0.00829373
Zm00001d016291	23.8289	-2.46913	0.497493	-4.96315	6.94e-07	3.18e-06
Zm00001d026175	32.783	-2.46762	0.647037	-3.81372	0.00013689	0.000431203
Zm00001d016613	20.2953	-2.46639	0.557069	-4.42745	9.54e-06	3.65e-05
Zm00001d047046	68.2671	-2.46509	0.4063	-6.06716	1.3e-09	8.89e-09
Zm00001d049286	554.418	-2.46427	0.158669	-15.5309	2.14e-54	2.84e-52
Zm00001d002396	1218.15	-2.46305	0.262914	-9.36829	7.37e-21	1.71e-19
Zm00001d044382	187.259	-2.46171	0.728885	-3.37737	0.000731837	0.00200123
Zm00001d007132	26.4718	-2.46147	0.484431	-5.08115	3.75e-07	1.8e-06
Zm00001d029654	266.537	-2.46129	0.378488	-6.50296	7.88e-11	6.28e-10
Zm00001d021038	8.64791	-2.45557	0.855585	-2.87005	0.00410408	0.00952889
Zm00001d013150	188.538	-2.45539	0.563441	-4.35784	1.31e-05	4.92e-05
Zm00001d042738	11.6469	-2.45502	1.08561	-2.26143	0.0237327	0.0459353
Zm00001d051923	410.298	-2.45367	1.14835	-2.1367	0.0326227	0.0608609
Zm00001d029215	1052.41	-2.45088	0.186549	-13.138	1.99e-39	1.47e-37
Zm00001d038693	12.9593	-2.45067	0.678167	-3.61367	0.000301896	0.000891406
Zm00001d013222	322.954	-2.44919	0.324988	-7.53623	4.84e-14	5.7e-13
Zm00001d022109	270.772	-2.44648	0.208914	-11.7105	1.13e-31	5.6e-30
Zm00001d052261	79.8753	-2.44585	0.414857	-5.89563	3.73e-09	2.39e-08
Zm00001d048568	147.811	-2.44524	0.253733	-9.63706	5.58e-22	1.42e-20
Zm00001d008462	149.355	-2.44103	0.357792	-6.82247	8.95e-12	8.09e-11
Zm00001d009144	72.3376	-2.44075	0.320788	-7.60862	2.77e-14	3.35e-13
Zm00001d008211	543.94	-2.44045	0.175322	-13.9198	4.8e-44	4.23e-42
Zm00001d028615	6.99351	-2.44012	0.816714	-2.98773	0.00281057	0.00677194
Zm00001d003817	4009.9	-2.43758	0.252197	-9.66535	4.23e-22	1.09e-20
Zm00001d020656	35.0162	-2.43655	0.591082	-4.12219	3.75e-05	0.000130248
Zm00001d045233	413.425	-2.43482	0.130547	-18.6509	1.24e-77	3.36e-75
Zm00001d000159	8.6068	-2.43233	0.914885	-2.65862	0.00784623	0.0171129
Zm00001d046036	15.3982	-2.43057	0.905421	-2.68446	0.00726464	0.015946
Zm00001d046958	176.306	-2.4296	0.447347	-5.43114	5.6e-08	3.02e-07
Zm00001d046781	46.2308	-2.42114	0.415691	-5.82438	5.73e-09	3.58e-08
Zm00001d007495	23.77	-2.41932	0.479337	-5.04721	4.48e-07	2.12e-06
Zm00001d024346	4.90007	-2.41902	0.886318	-2.7293	0.00634696	0.0141268
Zm00001d033112	454.639	-2.41653	0.420141	-5.75171	8.83e-09	5.37e-08
Zm00001d043017	10.0658	-2.4165	0.653159	-3.69971	0.000215844	0.000654366
Zm00001d011868	5.54455	-2.41373	0.935878	-2.5791	0.00990575	0.021077
Zm00001d048731	916.952	-2.41343	0.165425	-14.5893	3.29e-48	3.56e-46
Zm00001d008326	302.619	-2.40996	0.233685	-10.3129	6.16e-25	1.99e-23
Zm00001d042016	201.248	-2.40929	0.309529	-7.78373	7.04e-15	9.14e-14
Zm00001d008334	38.2439	-2.40839	0.470341	-5.12051	3.05e-07	1.48e-06
Zm00001d053528	41.4988	-2.4071	0.437801	-5.49817	3.84e-08	2.12e-07
Zm00001d006833	570.411	-2.4067	0.559537	-4.30123	1.7e-05	6.24e-05
Zm00001d002952	11.2203	-2.40606	0.898847	-2.67683	0.00743227	0.0162908
Zm00001d047452	349.133	-2.40529	0.335607	-7.167	7.67e-13	7.85e-12
Zm00001d005908	17.8303	-2.40219	0.958443	-2.50635	0.0121986	0.0254136
Zm00001d010818	35.4258	-2.39827	0.971507	-2.46861	0.013564	0.0279149
Zm00001d042039	44.8036	-2.39696	0.478827	-5.0059	5.56e-07	2.59e-06
Zm00001d021883	139.876	-2.39633	0.250405	-9.56983	1.07e-21	2.69e-20
Zm00001d020864	35.7793	-2.3935	0.866993	-2.7607	0.00576785	0.0129416
Zm00001d021448	99.4894	-2.39299	0.25566	-9.36004	7.97e-21	1.83e-19
Zm00001d038498	4.50995	-2.39261	1.09464	-2.18576	0.0288331	0.0546105
Zm00001d044264	9.36935	-2.39105	0.746287	-3.20394	0.00135563	0.00350228
Zm00001d028711	1435.15	-2.39037	0.55566	-4.30186	1.69e-05	6.22e-05
Zm00001d031531	170.205	-2.38972	0.370579	-6.44863	1.13e-10	8.81e-10
Zm00001d020717	1310.47	-2.38887	0.506922	-4.7125	2.45e-06	1.03e-05
Zm00001d025899	430.348	-2.38759	0.221632	-10.7728	4.63e-27	1.72e-25
Zm00001d009558	31.6184	-2.38706	0.442684	-5.39225	6.96e-08	3.71e-07
Zm00001d004787	13.1799	-2.3863	0.585246	-4.07744	4.55e-05	0.000155943
Zm00001d026684	125.076	-2.38491	0.332309	-7.17679	7.14e-13	7.35e-12
Zm00001d011912	412.189	-2.38486	0.433124	-5.50619	3.67e-08	2.03e-07
Zm00001d005896	59.3311	-2.38397	0.400596	-5.95107	2.66e-09	1.74e-08
Zm00001d030069	94.0882	-2.38303	0.494914	-4.81504	1.47e-06	6.42e-06
Zm00001d025774	136.293	-2.38195	0.333668	-7.13867	9.42e-13	9.53e-12
Zm00001d022562	278.422	-2.38139	0.184184	-12.9294	3.07e-38	2.17e-36
Zm00001d027459	14.2994	-2.38072	0.60194	-3.95509	7.65e-05	0.000252149
Zm00001d042498	64.7925	-2.37735	0.785785	-3.02544	0.00248269	0.00605864
Zm00001d050649	13.5351	-2.37363	0.658137	-3.60659	0.000310247	0.000914224
Zm00001d022395	477.14	-2.37259	0.646236	-3.6714	0.000241226	0.000724972
Zm00001d009969	166.205	-2.37237	0.507943	-4.67055	3e-06	1.25e-05
Zm00001d038624	14.1098	-2.37149	0.947267	-2.50351	0.012297	0.0255995
Zm00001d047516	188.335	-2.37135	0.582845	-4.06858	4.73e-05	0.000161557
Zm00001d039391	29.5378	-2.37069	0.527547	-4.4938	7e-06	2.74e-05
Zm00001d036651	21.6958	-2.37058	0.580471	-4.08389	4.43e-05	0.000151961
Zm00001d019679	149.821	-2.37034	0.212044	-11.1785	5.2e-29	2.2e-27
Zm00001d031437	907.296	-2.36927	0.274514	-8.63078	6.09e-18	1.09e-16
Zm00001d037810	322.457	-2.36839	0.244814	-9.67423	3.88e-22	1.01e-20
Zm00001d012292	164.95	-2.3677	0.705091	-3.358	0.000785081	0.00213357
Zm00001d048468	62.2126	-2.36725	0.445454	-5.31423	1.07e-07	5.55e-07
Zm00001d044534	175.861	-2.3662	0.224689	-10.531	6.22e-26	2.14e-24
Zm00001d031853	127.237	-2.36542	0.359192	-6.5854	4.54e-11	3.74e-10
Zm00001d038120	51.1625	-2.36492	0.393072	-6.01651	1.78e-09	1.19e-08
Zm00001d027589	154.764	-2.36402	0.603801	-3.91523	9.03e-05	0.00029371
Zm00001d034257	504.706	-2.36364	0.57686	-4.09742	4.18e-05	0.000144034
Zm00001d011455	23.4888	-2.36354	0.483352	-4.88989	1.01e-06	4.52e-06
Zm00001d014006	12.4592	-2.36255	0.53645	-4.40404	1.06e-05	4.03e-05
Zm00001d011657	139.553	-2.36184	0.406612	-5.80858	6.3e-09	3.91e-08
Zm00001d017347	353.245	-2.36076	0.192016	-12.2946	9.69e-35	5.8e-33
ZemaCp059	6.1342	-2.36054	1.07898	-2.18775	0.0286875	0.0543882
Zm00001d012282	7.31756	-2.3602	0.683788	-3.45166	0.000557149	0.0015612
Zm00001d030834	90.5098	-2.36006	0.812035	-2.90636	0.00365665	0.00858546
Zm00001d028182	81.3252	-2.35966	0.840262	-2.80824	0.00498123	0.0113383
Zm00001d012435	11.0816	-2.35922	0.587318	-4.01694	5.9e-05	0.000198125
Zm00001d027619	715.667	-2.3592	0.471842	-4.99998	5.73e-07	2.66e-06
Zm00001d011610	1240.68	-2.35868	0.268203	-8.79439	1.44e-18	2.73e-17
Zm00001d007391	79.1555	-2.35858	0.297617	-7.92487	2.28e-15	3.12e-14
Zm00001d002712	71.7339	-2.35792	0.41249	-5.71631	1.09e-08	6.52e-08
Zm00001d052882	19.2132	-2.35602	0.520097	-4.52997	5.9e-06	2.34e-05
Zm00001d035434	147.744	-2.35493	0.341533	-6.89518	5.38e-12	5e-11
Zm00001d018500	148.177	-2.35382	0.311271	-7.56197	3.97e-14	4.73e-13
Zm00001d031074	361.88	-2.3531	0.502637	-4.68151	2.85e-06	1.19e-05
Zm00001d006485	50.5085	-2.3522	0.377918	-6.2241	4.84e-10	3.5e-09
Zm00001d034513	183.852	-2.34953	0.430049	-5.46341	4.67e-08	2.55e-07
Zm00001d050972	92.4791	-2.34595	0.272489	-8.60932	7.35e-18	1.31e-16
Zm00001d014185	32.0799	-2.34592	0.415513	-5.64583	1.64e-08	9.62e-08
Zm00001d039378	81.6162	-2.34555	0.574814	-4.08054	4.49e-05	0.000154014
Zm00001d009686	148.314	-2.34499	0.261151	-8.97943	2.72e-19	5.46e-18
Zm00001d042868	120.889	-2.34484	1.14386	-2.04993	0.0403709	0.0734708
Zm00001d027283	186.525	-2.34384	0.338983	-6.91431	4.7e-12	4.4e-11
Zm00001d037272	596.961	-2.34326	0.131421	-17.8302	4.12e-71	9.47e-69
Zm00001d040240	8.45731	-2.34091	0.70324	-3.32875	0.000872377	0.00234354
Zm00001d030310	256.461	-2.3407	0.38859	-6.02356	1.71e-09	1.15e-08
Zm00001d018408	3.97512	-2.33743	1.08204	-2.16021	0.0307564	0.0578071
Zm00001d049079	165.52	-2.33652	0.221486	-10.5493	5.12e-26	1.77e-24
Zm00001d043373	10.3074	-2.33564	0.976692	-2.39138	0.0167852	0.0337907
Zm00001d028284	264.693	-2.33338	0.220961	-10.5601	4.56e-26	1.58e-24
Zm00001d048162	49.351	-2.33305	0.77263	-3.01962	0.00253095	0.00616666
Zm00001d024904	153.189	-2.33285	0.419357	-5.56293	2.65e-08	1.5e-07
Zm00001d028255	232.245	-2.32993	0.308641	-7.54902	4.39e-14	5.19e-13
Zm00001d027308	40.4576	-2.3285	0.46414	-5.01681	5.25e-07	2.45e-06
Zm00001d031599	69.3942	-2.32731	0.45841	-5.07691	3.84e-07	1.83e-06
Zm00001d003884	14.011	-2.3273	0.793872	-2.93158	0.00337247	0.00798232
Zm00001d023299	558.368	-2.32148	0.256817	-9.03943	1.57e-19	3.25e-18
Zm00001d010104	224.603	-2.3209	0.302741	-7.6663	1.77e-14	2.19e-13
Zm00001d022295	110.217	-2.31792	0.863908	-2.68307	0.00729503	0.0160047
Zm00001d011444	302.895	-2.31742	0.608665	-3.80739	0.000140441	0.000441082
Zm00001d038135	15.5432	-2.31486	0.992016	-2.33349	0.0196223	0.0388876
Zm00001d050959	66.0558	-2.31396	0.494143	-4.68277	2.83e-06	1.18e-05
Zm00001d051961	189.464	-2.31314	0.670853	-3.44806	0.000564627	0.00157972
Zm00001d006237	124.423	-2.31246	0.633909	-3.64794	0.00026435	0.000788243
Zm00001d053109	179.263	-2.31198	0.31843	-7.26054	3.86e-13	4.09e-12
Zm00001d032962	424.673	-2.31174	0.319538	-7.23462	4.67e-13	4.9e-12
Zm00001d014496	68.5878	-2.31133	0.484065	-4.77483	1.8e-06	7.75e-06
Zm00001d008467	377.865	-2.31119	0.281788	-8.20187	2.37e-16	3.6e-15
Zm00001d031841	7.31077	-2.31095	1.13763	-2.03137	0.0422179	0.0763992
Zm00001d003019	19.8268	-2.30973	1.0768	-2.145	0.0319531	0.0597744
Zm00001d048494	715.717	-2.30953	0.311874	-7.40533	1.31e-13	1.47e-12
Zm00001d013643	12.3337	-2.30903	0.438723	-5.26308	1.42e-07	7.19e-07
Zm00001d027388	55.3302	-2.30797	0.311345	-7.41289	1.24e-13	1.39e-12
Zm00001d008781	75.5637	-2.30609	0.28998	-7.95257	1.83e-15	2.52e-14
Zm00001d017986	73.5649	-2.30472	0.611648	-3.76805	0.00016453	0.000510035
Zm00001d045949	73.5243	-2.30281	0.368853	-6.24317	4.29e-10	3.12e-09
Zm00001d023604	169.624	-2.30133	0.39883	-5.77022	7.92e-09	4.84e-08
Zm00001d051541	5.83943	-2.30051	0.912692	-2.52058	0.0117162	0.0245048
Zm00001d045583	1026.25	-2.30045	0.12653	-18.181	7.3e-74	1.77e-71
Zm00001d039327	43.4475	-2.29956	0.357935	-6.42453	1.32e-10	1.03e-09
Zm00001d034948	138.125	-2.29771	0.246414	-9.32461	1.11e-20	2.54e-19
Zm00001d051932	62.9099	-2.29305	0.975082	-2.35165	0.0186904	0.037249
Zm00001d052264	384.263	-2.29299	0.288679	-7.94304	1.97e-15	2.72e-14
Zm00001d002147	129.227	-2.29294	0.27035	-8.48136	2.23e-17	3.79e-16
[truncated: 3,231 more rows]
