# Supplementary material for: Comparative transcriptome analysis reveals potential regulatory genes involved in the development and strength formation of maize stalks
Source: BMC Plant Biol. 2025 Mar 1;25:272. doi: 10.1186/s12870-025-06276-5 (PMC11871777; doi:10.1186/s12870-025-06276-5)
Supplement: Supplementary file 14 — Supplementary Material 14 [file 12870_2025_6276_MOESM14_ESM.xls]

## Sheet: sheet1
Table S8. List of differentially expressed genes (DEGs) between CML323vsW22 at V14 stage.
Name	baseMean	log2FoldChange	lfcSE	stat	pvalue	padj
Zm00001d051096	42.2124	-28.5216	8.34984	-3.41583	0.000635876	0.00190712
Zm00001d022360	367.871	-25.5507	2.19111	-11.6611	2.02e-31	9.97e-30
Zm00001d023345	4507.55	-18.8839	2.10672	-8.96362	3.14e-19	6.78e-18
Zm00001d008397	1028.82	-12.9227	1.2077	-10.7002	1.02e-26	3.85e-25
Zm00001d048743	743.547	-12.8735	1.18134	-10.8974	1.19e-27	4.76e-26
Zm00001d026273	536.479	-12.788	1.18605	-10.782	4.19e-27	1.63e-25
Zm00001d007921	503.639	-12.2147	1.19335	-10.2357	1.37e-24	4.51e-23
Zm00001d049731	1120.4	-12.1842	1.18162	-10.3114	6.26e-25	2.11e-23
Zm00001d028567	252.202	-12.0882	1.21345	-9.96185	2.24e-23	6.67e-22
Zm00001d014739	1228.18	-12.0816	1.18212	-10.2203	1.61e-24	5.22e-23
Zm00001d003021	189.888	-12.0784	1.26014	-9.58501	9.24e-22	2.46e-20
Zm00001d010554	314.148	-12.0495	1.19784	-10.0593	8.35e-24	2.59e-22
Zm00001d007616	104.072	-12.0117	1.29292	-9.29036	1.54e-20	3.69e-19
Zm00001d030902	505.065	-11.9624	1.19132	-10.0413	1e-23	3.08e-22
Zm00001d036227	568.472	-11.9433	1.18431	-10.0846	6.46e-24	2.02e-22
Zm00001d024314	670.526	-11.9187	1.44475	-8.24967	1.59e-16	2.62e-15
Zm00001d015671	314.818	-11.849	1.1841	-10.0068	1.42e-23	4.3e-22
Zm00001d050279	232.593	-11.8155	1.19621	-9.87743	5.22e-23	1.52e-21
Zm00001d000364	316.924	-11.624	1.187	-9.79283	1.21e-22	3.44e-21
Zm00001d016122	323.405	-11.6078	1.182	-9.82048	9.19e-23	2.65e-21
Zm00001d047930	211.412	-11.4777	2.03256	-5.64691	1.63e-08	1.06e-07
Zm00001d027568	202.388	-11.3801	1.18949	-9.56727	1.1e-21	2.92e-20
Zm00001d013167	231.953	-11.356	1.18993	-9.5434	1.38e-21	3.65e-20
Zm00001d043151	333.846	-11.3318	1.18313	-9.57781	9.91e-22	2.64e-20
Zm00001d000083	227.068	-11.218	1.18433	-9.47206	2.74e-21	7.06e-20
Zm00001d041265	423.634	-11.208	1.1944	-9.38381	6.36e-21	1.58e-19
Zm00001d005842	124.351	-11.1689	1.18825	-9.39942	5.49e-21	1.37e-19
Zm00001d016907	197.232	-11.136	1.20371	-9.2514	2.22e-20	5.25e-19
Zm00001d033323	264.832	-11.083	1.18334	-9.36584	7.54e-21	1.87e-19
Zm00001d009547	254.468	-11.0665	1.18353	-9.35044	8.73e-21	2.15e-19
Zm00001d001926	237.845	-11.0655	1.18649	-9.32624	1.1e-20	2.67e-19
Zm00001d009054	224.956	-11.0245	1.18284	-9.32037	1.16e-20	2.81e-19
Zm00001d021150	241.101	-11.0208	1.19789	-9.20024	3.57e-20	8.32e-19
Zm00001d029716	769.696	-11.0135	0.882465	-12.4804	9.55e-36	5.9e-34
Zm00001d035013	459.724	-11.0066	1.19793	-9.18804	4e-20	9.29e-19
Zm00001d024652	173.789	-10.9962	1.19162	-9.22792	2.76e-20	6.48e-19
Zm00001d024227	167.963	-10.8796	1.24331	-8.7505	2.12e-18	4.23e-17
Zm00001d024505	293.048	-10.8741	1.20109	-9.05349	1.38e-19	3.06e-18
Zm00001d002043	150.895	-10.8736	1.1867	-9.16284	5.05e-20	1.17e-18
Zm00001d047438	106.499	-10.8627	1.26962	-8.55585	1.17e-17	2.16e-16
Zm00001d047387	198.214	-10.7831	1.18851	-9.07282	1.16e-19	2.58e-18
Zm00001d051463	133.703	-10.7713	1.18459	-9.09278	9.65e-20	2.17e-18
Zm00001d002208	478.334	-10.7253	1.03175	-10.3953	2.61e-25	8.98e-24
Zm00001d053657	248.497	-10.7052	1.18525	-9.03205	1.68e-19	3.71e-18
Zm00001d048665	158.011	-10.703	1.18415	-9.03855	1.59e-19	3.5e-18
Zm00001d048939	122.047	-10.6231	1.19297	-8.90475	5.35e-19	1.13e-17
Zm00001d027794	273.883	-10.5524	1.18362	-8.91536	4.86e-19	1.03e-17
Zm00001d050937	138.862	-10.5496	1.1949	-8.82882	1.06e-18	2.17e-17
Zm00001d052507	156.109	-10.5461	1.18802	-8.87708	6.86e-19	1.43e-17
Zm00001d019354	108.693	-10.5433	1.18653	-8.88584	6.34e-19	1.33e-17
Zm00001d002533	211.891	-10.5401	1.1875	-8.87586	6.94e-19	1.45e-17
Zm00001d019253	238.213	-10.4943	1.18349	-8.86724	7.5e-19	1.55e-17
Zm00001d035070	102.302	-10.4769	1.19337	-8.77924	1.65e-18	3.3e-17
Zm00001d007854	146.937	-10.4597	1.18556	-8.82255	1.12e-18	2.28e-17
Zm00001d002483	222.061	-10.4135	1.18527	-8.78576	1.55e-18	3.13e-17
Zm00001d035984	115.895	-10.4092	1.18461	-8.78703	1.54e-18	3.09e-17
Zm00001d006336	376.719	-10.3801	1.18633	-8.74974	2.14e-18	4.26e-17
Zm00001d037501	130.965	-10.3506	1.19283	-8.67734	4.05e-18	7.85e-17
Zm00001d017521	204.859	-10.3317	1.19283	-8.66154	4.65e-18	8.96e-17
Zm00001d011601	1753.06	-10.3206	0.59732	-17.2782	6.86e-67	1.4e-64
Zm00001d011873	112.732	-10.2922	1.18663	-8.67346	4.19e-18	8.12e-17
Zm00001d008466	67.3802	-10.2914	1.21133	-8.49598	1.96e-17	3.54e-16
Zm00001d002379	351.934	-10.2813	1.18598	-8.66907	4.36e-18	8.42e-17
Zm00001d030767	128.505	-10.2723	1.20414	-8.5308	1.45e-17	2.65e-16
Zm00001d025142	135.548	-10.2469	1.24866	-8.20637	2.28e-16	3.71e-15
Zm00001d032144	45.7517	-10.2254	1.28658	-7.94776	1.9e-15	2.81e-14
Zm00001d039640	341.162	-10.2037	1.18722	-8.59462	8.35e-18	1.57e-16
Zm00001d031208	78.1884	-10.1826	1.21501	-8.38067	5.26e-17	9.08e-16
Zm00001d019793	106.289	-10.1364	1.19653	-8.47146	2.42e-17	4.34e-16
Zm00001d033237	125.284	-10.1231	1.18377	-8.5516	1.21e-17	2.23e-16
Zm00001d010739	123.602	-10.0918	1.18748	-8.4985	1.92e-17	3.47e-16
Zm00001d016919	68.0678	-10.0874	1.23875	-8.14323	3.85e-16	6.12e-15
Zm00001d048502	140.288	-10.044	1.18982	-8.44159	3.13e-17	5.56e-16
Zm00001d007801	182.211	-10.0342	1.19692	-8.38332	5.15e-17	8.89e-16
Zm00001d016849	122.717	-10.0315	1.19387	-8.40253	4.37e-17	7.62e-16
Zm00001d048433	73.8809	-10.0274	1.19583	-8.38528	5.06e-17	8.75e-16
Zm00001d015591	90.7469	-10.0048	1.18676	-8.43034	3.45e-17	6.08e-16
Zm00001d008953	204.91	-9.98478	1.18366	-8.43552	3.3e-17	5.83e-16
Zm00001d044052	122.558	-9.97868	1.19151	-8.37481	5.53e-17	9.53e-16
Zm00001d022528	143.03	-9.97348	1.18912	-8.38725	4.98e-17	8.63e-16
Zm00001d025389	130.73	-9.96993	1.18793	-8.39271	4.75e-17	8.24e-16
Zm00001d019356	80.9268	-9.95661	1.19819	-8.3097	9.59e-17	1.61e-15
Zm00001d045895	65.1526	-9.93037	1.48077	-6.70621	2e-11	1.9e-10
Zm00001d012337	174.072	-9.91579	1.18507	-8.36727	5.9e-17	1.01e-15
Zm00001d050635	81.3594	-9.87632	1.22508	-8.06177	7.52e-16	1.16e-14
Zm00001d025599	113.251	-9.87029	1.19939	-8.22943	1.88e-16	3.08e-15
Zm00001d018893	876.554	-9.84035	0.659405	-14.9231	2.33e-50	2.91e-48
Zm00001d002202	71.2977	-9.822	1.20253	-8.16779	3.14e-16	5.05e-15
Zm00001d003789	868.463	-9.81709	0.732278	-13.4062	5.56e-41	4.69e-39
Zm00001d027810	124.664	-9.81419	1.54339	-6.35886	2.03e-10	1.72e-09
Zm00001d018546	98.8146	-9.81016	1.18619	-8.2703	1.34e-16	2.22e-15
Zm00001d042143	610.224	-9.80692	1.94519	-5.04163	4.62e-07	2.43e-06
Zm00001d007253	97.5159	-9.7739	1.18955	-8.21649	2.1e-16	3.42e-15
Zm00001d016930	40.1286	-9.74678	1.2458	-7.82369	5.13e-15	7.19e-14
Zm00001d036513	138.85	-9.65381	1.18803	-8.12591	4.44e-16	7.03e-15
Zm00001d014618	89.6503	-9.64282	1.20235	-8.02	1.06e-15	1.6e-14
Zm00001d010151	155.626	-9.59239	1.1958	-8.02172	1.04e-15	1.58e-14
Zm00001d047592	466.133	-9.58802	0.83699	-11.4554	2.21e-30	1.02e-28
Zm00001d010279	70.0251	-9.53069	1.22442	-7.78386	7.03e-15	9.71e-14
Zm00001d036179	51.2139	-9.51458	1.19067	-7.99092	1.34e-15	2.01e-14
Zm00001d025554	51.3256	-9.50388	1.22598	-7.75208	9.04e-15	1.23e-13
Zm00001d028144	263.052	-9.49052	1.48305	-6.39933	1.56e-10	1.34e-09
Zm00001d051118	64.1031	-9.46046	1.19899	-7.89037	3.01e-15	4.35e-14
Zm00001d029222	41.1357	-9.45338	1.2865	-7.34813	2.01e-13	2.38e-12
Zm00001d017901	58.3247	-9.43371	1.19332	-7.90546	2.67e-15	3.89e-14
Zm00001d017181	63.6942	-9.43037	1.19846	-7.86877	3.58e-15	5.12e-14
Zm00001d046192	79.0237	-9.42848	1.22138	-7.71955	1.17e-14	1.57e-13
Zm00001d012234	50.0763	-9.40938	1.20531	-7.80663	5.87e-15	8.18e-14
Zm00001d005246	81.0367	-9.37638	1.20198	-7.80078	6.15e-15	8.55e-14
Zm00001d046465	92.4807	-9.37046	1.18665	-7.89659	2.87e-15	4.16e-14
Zm00001d034148	59.0874	-9.35679	1.18949	-7.86623	3.65e-15	5.22e-14
Zm00001d010619	132.043	-9.33518	1.18762	-7.86041	3.83e-15	5.45e-14
Zm00001d030809	54.8778	-9.32669	1.18986	-7.8385	4.56e-15	6.44e-14
Zm00001d003982	50.2035	-9.32584	1.2027	-7.75409	8.9e-15	1.22e-13
Zm00001d014401	87.2998	-9.32259	1.1903	-7.83215	4.8e-15	6.75e-14
Zm00001d050083	91.7276	-9.31931	1.19625	-7.79045	6.68e-15	9.24e-14
Zm00001d038426	51.4412	-9.29538	1.21807	-7.63122	2.33e-14	3.05e-13
Zm00001d026371	24.719	-9.28261	1.222	-7.59623	3.05e-14	3.94e-13
Zm00001d039831	61.8414	-9.28084	1.19846	-7.74394	9.64e-15	1.31e-13
Zm00001d041300	46.2014	-9.28001	1.20225	-7.71886	1.17e-14	1.58e-13
Zm00001d053285	76.3523	-9.27783	1.18906	-7.80264	6.06e-15	8.43e-14
Zm00001d004137	94.2647	-9.27139	1.18914	-7.79672	6.35e-15	8.82e-14
Zm00001d025560	43.3973	-9.26768	1.26203	-7.34348	2.08e-13	2.46e-12
Zm00001d015532	46.468	-9.26641	1.22671	-7.55386	4.23e-14	5.4e-13
Zm00001d010704	61.0124	-9.25768	1.19669	-7.7361	1.03e-14	1.39e-13
Zm00001d049673	85.736	-9.25519	1.19251	-7.76109	8.42e-15	1.15e-13
Zm00001d053742	53.5624	-9.25472	1.20618	-7.67278	1.68e-14	2.23e-13
Zm00001d028876	56.5268	-9.23066	1.20221	-7.67809	1.61e-14	2.15e-13
Zm00001d043278	67.7706	-9.22271	1.22251	-7.54406	4.56e-14	5.79e-13
Zm00001d043141	96.6271	-9.22258	1.20096	-7.67936	1.6e-14	2.13e-13
Zm00001d007903	59.5276	-9.22065	1.19289	-7.72968	1.08e-14	1.46e-13
Zm00001d049253	978.944	-9.21638	0.480008	-19.2005	3.67e-82	1.15e-79
Zm00001d030992	46.4399	-9.21078	1.23277	-7.47161	7.92e-14	9.81e-13
Zm00001d020554	58.38	-9.19947	1.22568	-7.50561	6.11e-14	7.68e-13
Zm00001d047177	38.9028	-9.17204	1.68848	-5.43212	5.57e-08	3.36e-07
Zm00001d010352	36.5572	-9.16526	1.21595	-7.53754	4.79e-14	6.08e-13
Zm00001d018618	665.624	-9.13406	1.28125	-7.12901	1.01e-12	1.11e-11
Zm00001d018738	612.528	-9.11921	1.61123	-5.65979	1.52e-08	9.93e-08
Zm00001d040223	70.8563	-9.10479	1.19154	-7.64119	2.15e-14	2.83e-13
Zm00001d033530	43.6308	-9.09944	1.2059	-7.54574	4.5e-14	5.73e-13
Zm00001d002228	44.27	-9.0841	1.22103	-7.43972	1.01e-13	1.24e-12
Zm00001d046706	61.5261	-9.05828	1.1926	-7.5954	3.07e-14	3.97e-13
Zm00001d029185	513.471	-9.05058	0.709787	-12.7511	3.07e-37	2.05e-35
Zm00001d036946	70.6728	-9.04889	0.975386	-9.27725	1.74e-20	4.16e-19
Zm00001d034043	498.401	-9.0384	0.840126	-10.7584	5.41e-27	2.08e-25
Zm00001d041553	324.79	-9.03665	1.2203	-7.40528	1.31e-13	1.58e-12
Zm00001d034411	32.6833	-9.01741	1.20354	-7.49239	6.76e-14	8.45e-13
Zm00001d019612	33.4476	-9.01094	1.19827	-7.51993	5.48e-14	6.91e-13
Zm00001d051265	77.0532	-9.00642	1.18953	-7.57139	3.69e-14	4.74e-13
Zm00001d000154	16.527	-8.99505	1.30853	-6.87416	6.24e-12	6.28e-11
Zm00001d035018	51.4447	-8.99038	1.23393	-7.28598	3.19e-13	3.71e-12
Zm00001d047352	46.9183	-8.97812	1.19151	-7.5351	4.88e-14	6.19e-13
Zm00001d015611	146.158	-8.96256	1.19558	-7.49641	6.56e-14	8.21e-13
Zm00001d006854	33.7256	-8.95674	1.2057	-7.42869	1.1e-13	1.34e-12
Zm00001d030096	34.4441	-8.94067	1.20329	-7.43019	1.08e-13	1.32e-12
Zm00001d016529	116.167	-8.93914	1.19557	-7.47689	7.61e-14	9.44e-13
Zm00001d007084	740.361	-8.93872	0.59948	-14.9108	2.8e-50	3.48e-48
Zm00001d020760	20.4492	-8.92494	1.25212	-7.12784	1.02e-12	1.12e-11
Zm00001d046887	101.92	-8.90917	1.08332	-8.22395	1.97e-16	3.22e-15
Zm00001d004817	241.187	-8.9073	1.24038	-7.18113	6.91e-13	7.72e-12
Zm00001d032643	18.1037	-8.87353	1.32913	-6.67621	2.45e-11	2.31e-10
Zm00001d045504	44.4949	-8.86608	1.19875	-7.39613	1.4e-13	1.68e-12
Zm00001d008985	66.3699	-8.85996	1.3977	-6.33896	2.31e-10	1.94e-09
Zm00001d049911	77.2797	-8.82298	1.18631	-7.43735	1.03e-13	1.26e-12
Zm00001d021149	66.2886	-8.81391	1.2002	-7.34368	2.08e-13	2.46e-12
Zm00001d029114	100.242	-8.81231	1.19376	-7.382	1.56e-13	1.86e-12
Zm00001d005540	32.3377	-8.80717	1.22938	-7.16391	7.84e-13	8.71e-12
Zm00001d021734	47.8725	-8.80151	1.19631	-7.35724	1.88e-13	2.23e-12
Zm00001d029486	128.105	-8.80115	1.18895	-7.40245	1.34e-13	1.61e-12
Zm00001d030368	77.1378	-8.79947	1.18783	-7.40801	1.28e-13	1.55e-12
Zm00001d035178	204.04	-8.78809	1.63285	-5.38205	7.36e-08	4.37e-07
Zm00001d026431	77.2136	-8.77952	1.21147	-7.24697	4.26e-13	4.87e-12
Zm00001d026090	6.68297	-8.76944	3.59295	-2.44073	0.0146574	0.0318165
Zm00001d048686	77.2063	-8.75904	1.1966	-7.31996	2.48e-13	2.91e-12
Zm00001d013503	80.5534	-8.75649	1.19242	-7.34348	2.08e-13	2.46e-12
Zm00001d053767	38.8726	-8.73637	1.21598	-7.18464	6.74e-13	7.55e-12
Zm00001d029137	38.6801	-8.72947	1.1997	-7.27635	3.43e-13	3.96e-12
Zm00001d006483	103.059	-8.71832	1.04309	-8.35813	6.37e-17	1.09e-15
Zm00001d004183	40.7197	-8.68234	1.21269	-7.15956	8.09e-13	8.97e-12
Zm00001d051104	84.1721	-8.64278	1.19584	-7.22735	4.92e-13	5.58e-12
Zm00001d008768	21.6709	-8.64034	2.25145	-3.83769	0.0001242	0.000430104
Zm00001d002164	880.362	-8.6378	0.410494	-21.0425	2.68e-98	1.21e-95
Zm00001d019992	276.21	-8.63753	0.73825	-11.7	1.27e-31	6.37e-30
Zm00001d040971	62.5023	-8.62956	1.1983	-7.2015	5.96e-13	6.71e-12
Zm00001d014460	428.096	-8.62939	0.65011	-13.2737	3.29e-40	2.6e-38
Zm00001d010257	24.4478	-8.61761	1.22809	-7.01706	2.27e-12	2.39e-11
Zm00001d009512	1951.35	-8.59997	0.320831	-26.8053	2.8e-158	4.03e-155
Zm00001d033769	23.1383	-8.5868	1.2185	-7.04705	1.83e-12	1.95e-11
Zm00001d003744	28.9967	-8.57475	1.22129	-7.02104	2.2e-12	2.33e-11
Zm00001d031685	778.881	-8.57147	0.426514	-20.0966	7.9e-90	3.09e-87
Zm00001d042092	78.106	-8.52805	1.1984	-7.11621	1.11e-12	1.21e-11
Zm00001d021914	26.0618	-8.51643	1.1998	-7.0982	1.26e-12	1.37e-11
Zm00001d023647	35.4034	-8.50428	1.19726	-7.10313	1.22e-12	1.33e-11
Zm00001d025365	79.3864	-8.48681	1.1943	-7.10608	1.19e-12	1.3e-11
Zm00001d013125	659.985	-8.47455	0.448027	-18.9153	8.54e-80	2.57e-77
Zm00001d010577	66.9028	-8.47076	1.19283	-7.10143	1.23e-12	1.34e-11
Zm00001d048948	106.366	-8.46936	0.987194	-8.57922	9.55e-18	1.79e-16
Zm00001d029163	36.1771	-8.45179	1.32432	-6.38196	1.75e-10	1.49e-09
Zm00001d037609	312.297	-8.44961	0.565988	-14.929	2.14e-50	2.67e-48
Zm00001d049480	315.834	-8.43713	0.733448	-11.5034	1.27e-30	5.96e-29
Zm00001d008478	15.198	-8.432	1.48987	-5.65957	1.52e-08	9.94e-08
Zm00001d037042	14.5469	-8.42987	1.31078	-6.43121	1.27e-10	1.1e-09
Zm00001d024867	22.8323	-8.4226	1.22501	-6.87554	6.18e-12	6.22e-11
Zm00001d041613	13.1377	-8.41329	1.22074	-6.89197	5.5e-12	5.59e-11
Zm00001d019389	14.806	-8.41108	1.21928	-6.89841	5.26e-12	5.36e-11
Zm00001d048592	422.725	-8.40518	0.828677	-10.1429	3.56e-24	1.13e-22
Zm00001d022326	279.498	-8.3874	0.89749	-9.3454	9.15e-21	2.25e-19
Zm00001d029717	16.2566	-8.38614	1.21713	-6.89009	5.58e-12	5.65e-11
Zm00001d005101	29.9577	-8.38271	1.20823	-6.938	3.98e-12	4.1e-11
Zm00001d050186	26.8475	-8.37979	1.21101	-6.9197	4.53e-12	4.65e-11
Zm00001d040563	199.255	-8.37851	1.0345	-8.09907	5.54e-16	8.65e-15
Zm00001d049999	90.9479	-8.37321	1.19565	-7.00307	2.5e-12	2.64e-11
Zm00001d019161	36.8524	-8.36418	1.19527	-6.99774	2.6e-12	2.74e-11
Zm00001d014515	164.403	-8.36405	1.2053	-6.93939	3.94e-12	4.06e-11
Zm00001d011848	39.4441	-8.36296	1.20487	-6.94099	3.89e-12	4.02e-11
Zm00001d031239	445.879	-8.35504	0.491731	-16.9911	9.56e-65	1.85e-62
Zm00001d032727	24.2934	-8.34307	1.21278	-6.87929	6.01e-12	6.07e-11
Zm00001d010205	19.1426	-8.3046	1.2137	-6.84237	7.79e-12	7.76e-11
Zm00001d041649	801.253	-8.29281	0.414404	-20.0114	4.38e-89	1.69e-86
Zm00001d008468	45.0681	-8.28275	1.253	-6.61031	3.84e-11	3.54e-10
Zm00001d009609	40.6516	-8.28084	1.20191	-6.88975	5.59e-12	5.67e-11
Zm00001d008479	14.3928	-8.2644	1.30164	-6.34922	2.16e-10	1.82e-09
Zm00001d032022	24.8432	-8.25944	1.3277	-6.22085	4.94e-10	3.99e-09
Zm00001d014947	3511.34	-8.25349	0.475965	-17.3405	2.33e-67	4.94e-65
Zm00001d038017	39.9866	-8.22326	1.22223	-6.72805	1.72e-11	1.64e-10
Zm00001d016238	306.266	-8.20934	0.606325	-13.5395	9.14e-42	8.03e-40
Zm00001d015482	27.1386	-8.19875	1.21646	-6.73986	1.59e-11	1.52e-10
Zm00001d026164	673.913	-8.18802	0.364129	-22.4866	5.61e-112	3.45e-109
Zm00001d035570	147.958	-8.17538	0.732323	-11.1636	6.14e-29	2.65e-27
Zm00001d045843	70.6324	-8.1712	1.45688	-5.60871	2.04e-08	1.31e-07
Zm00001d037653	12.8907	-8.16524	1.23899	-6.59026	4.39e-11	4.02e-10
Zm00001d008630	22.7975	-8.1629	1.22754	-6.64979	2.94e-11	2.74e-10
Zm00001d053053	27.521	-8.14955	1.20697	-6.75209	1.46e-11	1.41e-10
Zm00001d021833	21.8701	-8.14652	1.22944	-6.62622	3.44e-11	3.2e-10
Zm00001d011181	15.9639	-8.14188	1.24941	-6.5166	7.19e-11	6.41e-10
Zm00001d025971	30.4803	-8.14064	1.28003	-6.35972	2.02e-10	1.71e-09
Zm00001d030761	481.875	-8.13948	0.50445	-16.1354	1.44e-58	2.41e-56
Zm00001d017749	28.516	-8.13817	1.20364	-6.76129	1.37e-11	1.32e-10
Zm00001d002203	32.6179	-8.13213	1.21587	-6.68834	2.26e-11	2.13e-10
Zm00001d037904	24.4262	-8.12048	1.22412	-6.63375	3.27e-11	3.04e-10
Zm00001d008889	33.5294	-8.10586	1.20192	-6.74408	1.54e-11	1.48e-10
Zm00001d048928	39.4789	-8.10388	1.2039	-6.73138	1.68e-11	1.61e-10
Zm00001d029237	3551.95	-8.09357	0.174719	-46.3235	0	0
Zm00001d033607	46.3799	-8.09213	1.35063	-5.99137	2.08e-09	1.54e-08
Zm00001d007018	20.5859	-8.08902	1.24946	-6.47399	9.54e-11	8.39e-10
Zm00001d048649	134.072	-8.07824	1.23882	-6.52089	6.99e-11	6.24e-10
Zm00001d011522	62.3698	-8.07768	1.19654	-6.75085	1.47e-11	1.42e-10
Zm00001d011290	59.7285	-8.05988	1.33645	-6.03082	1.63e-09	1.23e-08
Zm00001d025699	22.6643	-8.05977	1.30977	-6.15357	7.58e-10	5.98e-09
Zm00001d015025	174.578	-8.01995	0.759062	-10.5656	4.3e-26	1.58e-24
Zm00001d013164	16.1909	-8.01354	1.44191	-5.55759	2.74e-08	1.73e-07
Zm00001d020413	244.712	-8.00698	0.744661	-10.7525	5.77e-27	2.22e-25
Zm00001d031366	39.2948	-8.00026	1.23017	-6.50337	7.85e-11	6.97e-10
Zm00001d016679	2333.28	-7.98988	0.235727	-33.8946	8.01e-252	3.45e-248
Zm00001d003588	259.264	-7.98614	0.657726	-12.142	6.32e-34	3.56e-32
Zm00001d041791	24.1105	-7.96483	1.22398	-6.50732	7.65e-11	6.79e-10
Zm00001d025556	24.0723	-7.96271	1.23791	-6.43238	1.26e-10	1.09e-09
Zm00001d003581	54.786	-7.95994	1.35625	-5.8691	4.38e-09	3.09e-08
Zm00001d020712	13.6165	-7.95942	1.24981	-6.36852	1.91e-10	1.62e-09
Zm00001d038695	113.705	-7.94614	1.22293	-6.49763	8.16e-11	7.23e-10
Zm00001d053554	114.423	-7.9445	1.81185	-4.38474	1.16e-05	4.89e-05
Zm00001d010155	41.1003	-7.94263	1.20621	-6.58478	4.56e-11	4.17e-10
Zm00001d024733	15.1772	-7.94231	1.23984	-6.40594	1.49e-10	1.28e-09
Zm00001d051022	26.9396	-7.94222	1.2006	-6.61522	3.71e-11	3.43e-10
Zm00001d035538	10.4155	-7.93049	1.24665	-6.36145	2e-10	1.69e-09
Zm00001d034041	41.521	-7.91541	1.20373	-6.57573	4.84e-11	4.42e-10
Zm00001d019111	267.055	-7.89936	0.631768	-12.5036	7.14e-36	4.42e-34
Zm00001d031173	23.2462	-7.89599	1.23431	-6.39708	1.58e-10	1.36e-09
Zm00001d043048	26.9396	-7.88869	1.21692	-6.48252	9.02e-11	7.95e-10
Zm00001d024348	39.879	-7.8869	1.20755	-6.53131	6.52e-11	5.85e-10
Zm00001d040947	83.1859	-7.86429	1.06392	-7.39184	1.45e-13	1.74e-12
Zm00001d041361	30.6157	-7.86416	1.21883	-6.45222	1.1e-10	9.62e-10
Zm00001d043415	80.0867	-7.86407	1.21891	-6.45171	1.11e-10	9.65e-10
Zm00001d051174	555.21	-7.84388	1.31445	-5.96741	2.41e-09	1.76e-08
Zm00001d024138	23.181	-7.84147	1.20302	-6.51814	7.12e-11	6.35e-10
Zm00001d008844	83.4985	-7.84014	1.05345	-7.44235	9.89e-14	1.21e-12
Zm00001d031037	31.2851	-7.83577	1.21406	-6.45419	1.09e-10	9.51e-10
Zm00001d050829	18.3057	-7.83483	1.22536	-6.3939	1.62e-10	1.38e-09
Zm00001d013386	20.9991	-7.83332	1.27513	-6.14316	8.09e-10	6.36e-09
Zm00001d020761	19.5231	-7.81937	1.22458	-6.38533	1.71e-10	1.46e-09
Zm00001d028004	127.337	-7.8017	1.22412	-6.37331	1.85e-10	1.57e-09
Zm00001d050803	11.9083	-7.79745	1.27887	-6.09714	1.08e-09	8.35e-09
Zm00001d020187	31.4809	-7.79518	1.20176	-6.48649	8.79e-11	7.76e-10
Zm00001d033901	24.2763	-7.79413	1.21661	-6.40645	1.49e-10	1.28e-09
Zm00001d050841	20.5176	-7.79117	1.23682	-6.29937	2.99e-10	2.47e-09
Zm00001d005583	45.0231	-7.78929	1.20046	-6.48859	8.66e-11	7.66e-10
Zm00001d008185	31.1759	-7.7798	1.23046	-6.32269	2.57e-10	2.14e-09
Zm00001d014050	25.6863	-7.77845	1.22512	-6.34915	2.17e-10	1.82e-09
Zm00001d012025	18.1507	-7.77504	1.21895	-6.37846	1.79e-10	1.52e-09
Zm00001d003758	48.3049	-7.76724	1.19927	-6.47666	9.38e-11	8.25e-10
Zm00001d029510	24.7765	-7.74902	1.20094	-6.45244	1.1e-10	9.61e-10
Zm00001d023574	12.2568	-7.73545	1.26584	-6.11094	9.9e-10	7.68e-09
Zm00001d013213	27.9321	-7.72446	1.20663	-6.40169	1.54e-10	1.32e-09
Zm00001d036915	27.2007	-7.71959	1.20562	-6.40298	1.52e-10	1.31e-09
Zm00001d000306	19.3689	-7.69566	1.20041	-6.41086	1.45e-10	1.25e-09
Zm00001d002959	8.79929	-7.69222	1.28099	-6.00491	1.91e-09	1.43e-08
Zm00001d035392	31.547	-7.68235	1.27805	-6.01099	1.84e-09	1.38e-08
Zm00001d036951	128.546	-7.67714	1.12674	-6.81361	9.52e-12	9.38e-11
Zm00001d026567	258.437	-7.67405	0.546572	-14.0403	8.83e-45	8.99e-43
Zm00001d041752	25.4142	-7.67123	1.31957	-5.81343	6.12e-09	4.22e-08
Zm00001d022320	9.28132	-7.67028	1.37995	-5.55837	2.72e-08	1.72e-07
Zm00001d050828	1495.87	-7.66256	0.238798	-32.088	6.48e-226	1.5e-222
Zm00001d042150	21.5772	-7.65729	1.22855	-6.23279	4.58e-10	3.71e-09
Zm00001d023769	29.0419	-7.65026	1.72404	-4.43739	9.11e-06	3.9e-05
Zm00001d050274	21.5477	-7.64489	1.22112	-6.26057	3.84e-10	3.13e-09
Zm00001d018317	21.4632	-7.63204	1.21579	-6.27741	3.44e-10	2.83e-09
Zm00001d030879	35.0156	-7.61441	1.20548	-6.31651	2.68e-10	2.22e-09
Zm00001d044999	20.9963	-7.61346	1.20796	-6.30274	2.92e-10	2.42e-09
Zm00001d037660	19.8638	-7.60513	1.26441	-6.01475	1.8e-09	1.35e-08
Zm00001d035462	17.1177	-7.60231	1.53701	-4.94616	7.57e-07	3.85e-06
Zm00001d010800	17.4109	-7.58699	1.28117	-5.92191	3.18e-09	2.29e-08
Zm00001d022376	5.24496	-7.58646	1.30488	-5.81394	6.1e-09	4.21e-08
Zm00001d019496	13.5761	-7.57699	1.22508	-6.18489	6.21e-10	4.95e-09
Zm00001d016012	22.855	-7.57517	1.23272	-6.14508	7.99e-10	6.29e-09
Zm00001d005305	8.37487	-7.57311	1.32904	-5.69817	1.21e-08	8.03e-08
Zm00001d017433	68.473	-7.56773	1.03888	-7.28452	3.23e-13	3.74e-12
Zm00001d015834	29.7152	-7.56318	1.19745	-6.31608	2.68e-10	2.23e-09
Zm00001d034904	21.5341	-7.55615	1.22644	-6.16104	7.23e-10	5.72e-09
Zm00001d044474	10.715	-7.55312	1.8403	-4.1043	4.06e-05	0.000154635
Zm00001d013393	98.9823	-7.52696	0.85766	-8.77616	1.69e-18	3.39e-17
Zm00001d008456	27.8635	-7.52324	1.20942	-6.22055	4.95e-10	3.99e-09
Zm00001d016467	15.9445	-7.51758	1.22593	-6.13215	8.67e-10	6.79e-09
Zm00001d011679	26.2856	-7.51622	1.29156	-5.8195	5.9e-09	4.09e-08
Zm00001d003657	26.4781	-7.49504	1.28426	-5.83607	5.34e-09	3.72e-08
Zm00001d047845	38.1048	-7.49272	1.39575	-5.36824	7.95e-08	4.7e-07
Zm00001d019821	15.5391	-7.48426	1.24983	-5.98823	2.12e-09	1.57e-08
Zm00001d036242	25.9091	-7.47673	3.7935	-1.97093	0.0487316	0.0908447
Zm00001d048950	259.391	-7.47287	1.49769	-4.98961	6.05e-07	3.13e-06
Zm00001d019414	18.3355	-7.4699	1.47828	-5.05311	4.35e-07	2.3e-06
Zm00001d042619	29.7913	-7.46712	1.25684	-5.94118	2.83e-09	2.05e-08
Zm00001d015133	76.2429	-7.46318	1.55412	-4.80218	1.57e-06	7.6e-06
Zm00001d024811	13.8195	-7.45451	1.2457	-5.9842	2.17e-09	1.6e-08
Zm00001d028489	28.4329	-7.45133	1.21674	-6.12402	9.12e-10	7.11e-09
Zm00001d036539	33.6751	-7.44964	2.83613	-2.62669	0.00862199	0.0199068
Zm00001d021733	16.9329	-7.4368	1.24497	-5.97347	2.32e-09	1.7e-08
Zm00001d036846	49.358	-7.43096	2.89643	-2.56556	0.0103009	0.023317
Zm00001d029480	29.4905	-7.42206	1.20558	-6.15643	7.44e-10	5.88e-09
Zm00001d026042	37.8116	-7.42131	1.60304	-4.62951	3.67e-06	1.67e-05
Zm00001d035885	25.3549	-7.40879	1.22292	-6.05828	1.38e-09	1.05e-08
Zm00001d025420	18.0979	-7.40414	1.21315	-6.10323	1.04e-09	8.05e-09
Zm00001d046154	2.51615	-7.3936	2.31145	-3.19868	0.00138057	0.00383779
Zm00001d018915	33.1485	-7.39082	1.22243	-6.04603	1.48e-09	1.12e-08
Zm00001d052183	36.7333	-7.38455	1.2312	-5.99784	2e-09	1.48e-08
Zm00001d024016	223.731	-7.38286	0.491693	-15.0152	5.84e-51	7.43e-49
Zm00001d033187	347.897	-7.35229	0.763299	-9.63226	5.84e-22	1.58e-20
Zm00001d024428	13.6482	-7.35014	1.21863	-6.03149	1.62e-09	1.22e-08
Zm00001d018617	18.3451	-7.32735	1.27972	-5.72575	1.03e-08	6.89e-08
Zm00001d029481	21.6805	-7.31401	1.23698	-5.91279	3.36e-09	2.42e-08
Zm00001d049837	18.3891	-7.29832	1.20847	-6.03929	1.55e-09	1.17e-08
Zm00001d047311	51.5966	-7.29536	1.045	-6.98117	2.93e-12	3.06e-11
Zm00001d034412	14.1831	-7.2929	1.23553	-5.90266	3.58e-09	2.56e-08
Zm00001d025922	39.9018	-7.29026	1.38018	-5.28209	1.28e-07	7.31e-07
Zm00001d026266	27.7698	-7.2875	1.23535	-5.89913	3.65e-09	2.61e-08
Zm00001d003304	163.644	-7.28592	0.709842	-10.2641	1.02e-24	3.39e-23
Zm00001d031384	33.2274	-7.28122	1.26757	-5.74425	9.23e-09	6.22e-08
Zm00001d028382	26.5569	-7.27373	1.21087	-6.00705	1.89e-09	1.41e-08
Zm00001d021424	40.8457	-7.26972	1.23463	-5.88819	3.9e-09	2.77e-08
Zm00001d009835	16.9931	-7.26938	1.2678	-5.73385	9.82e-09	6.59e-08
Zm00001d042473	1093.14	-7.26835	0.569824	-12.7554	2.91e-37	1.95e-35
Zm00001d046690	241.165	-7.26824	1.27582	-5.69692	1.22e-08	8.09e-08
Zm00001d046705	23.0808	-7.25763	1.23548	-5.87433	4.25e-09	3e-08
Zm00001d008793	5.20211	-7.25477	1.72358	-4.20914	2.56e-05	0.000101656
Zm00001d018237	5.53272	-7.24818	1.52564	-4.75092	2.02e-06	9.63e-06
Zm00001d015220	12.3252	-7.24156	1.34098	-5.40019	6.66e-08	3.98e-07
Zm00001d051693	36.6904	-7.23635	1.4228	-5.08599	3.66e-07	1.96e-06
Zm00001d023768	27.2196	-7.23412	1.57289	-4.59925	4.24e-06	1.92e-05
Zm00001d011734	785.096	-7.22805	1.32649	-5.44901	5.07e-08	3.08e-07
Zm00001d031853	127.237	-7.22228	1.07724	-6.70442	2.02e-11	1.92e-10
Zm00001d005815	44.8239	-7.21724	1.207	-5.9795	2.24e-09	1.65e-08
Zm00001d030370	279.775	-7.21307	0.451149	-15.9882	1.54e-57	2.47e-55
Zm00001d004146	10.0963	-7.20943	1.2506	-5.76478	8.18e-09	5.55e-08
Zm00001d045959	27.4217	-7.20224	1.21769	-5.91465	3.33e-09	2.39e-08
Zm00001d034213	13.5728	-7.19172	1.30943	-5.49224	3.97e-08	2.45e-07
Zm00001d030262	13.475	-7.18556	1.26927	-5.66117	1.5e-08	9.86e-08
Zm00001d033767	46.4249	-7.17077	1.22407	-5.85811	4.68e-09	3.29e-08
Zm00001d016331	14.9051	-7.16901	1.22147	-5.86918	4.38e-09	3.09e-08
Zm00001d024017	20.1103	-7.16714	1.21464	-5.90063	3.62e-09	2.59e-08
Zm00001d023501	9.83328	-7.16707	1.29099	-5.55159	2.83e-08	1.78e-07
Zm00001d012706	21.6921	-7.16125	1.23002	-5.82207	5.81e-09	4.03e-08
Zm00001d024210	340.039	-7.16049	1.58955	-4.50474	6.65e-06	2.91e-05
Zm00001d027912	10.449	-7.15282	1.28287	-5.57561	2.47e-08	1.57e-07
Zm00001d039684	15.3251	-7.15106	1.32425	-5.40008	6.66e-08	3.98e-07
Zm00001d010496	308.027	-7.14965	0.407439	-17.5478	6.19e-69	1.37e-66
Zm00001d053803	25.2116	-7.14718	1.21022	-5.90569	3.51e-09	2.52e-08
Zm00001d025059	43.1956	-7.13974	1.47122	-4.85295	1.22e-06	6e-06
Zm00001d043673	47.6206	-7.13314	1.20932	-5.89847	3.67e-09	2.62e-08
Zm00001d025349	12.8036	-7.13018	1.23292	-5.78316	7.33e-09	5.01e-08
Zm00001d033310	81.2515	-7.12735	1.21793	-5.852	4.86e-09	3.4e-08
Zm00001d008712	3.81329	-7.12006	1.51522	-4.69903	2.61e-06	1.22e-05
Zm00001d017562	16.7521	-7.11832	1.2487	-5.70058	1.19e-08	7.93e-08
Zm00001d005766	87.1889	-7.10093	1.22122	-5.81462	6.08e-09	4.2e-08
Zm00001d029959	9.49641	-7.09277	2.1915	-3.23649	0.00121009	0.00340502
Zm00001d003625	7.09715	-7.08292	1.32225	-5.3567	8.48e-08	4.99e-07
Zm00001d038561	25.2468	-7.08101	2.1763	-3.25369	0.00113915	0.00322648
Zm00001d043574	1.93724	-7.07039	3.06741	-2.30501	0.0211663	0.0440421
Zm00001d046127	14.2171	-7.05836	1.29825	-5.43684	5.42e-08	3.28e-07
Zm00001d030212	9.32711	-7.05523	1.3672	-5.16036	2.46e-07	1.36e-06
Zm00001d031407	35.8959	-7.03911	1.24487	-5.65452	1.56e-08	1.02e-07
Zm00001d034040	65.5672	-7.02919	1.03913	-6.76446	1.34e-11	1.3e-10
Zm00001d025593	18.9652	-7.02573	1.23254	-5.70019	1.2e-08	7.95e-08
Zm00001d023294	41.7966	-7.02451	1.55332	-4.52225	6.12e-06	2.7e-05
Zm00001d044938	8.632	-7.0214	1.30373	-5.38561	7.22e-08	4.29e-07
Zm00001d034257	504.706	-7.02032	0.863232	-8.13261	4.2e-16	6.66e-15
Zm00001d048305	648.918	-7.01822	0.282406	-24.8516	2.49e-136	2.59e-133
Zm00001d030174	10.9235	-7.01773	1.35415	-5.18238	2.19e-07	1.21e-06
Zm00001d034725	122.981	-7.01759	1.9097	-3.6747	0.000238125	0.000778816
Zm00001d041650	16.5938	-7.01513	1.24216	-5.64752	1.63e-08	1.06e-07
Zm00001d031469	15.2136	-7.01061	1.23001	-5.69965	1.2e-08	7.97e-08
Zm00001d031352	1020.22	-7.00735	0.245576	-28.5344	4.39e-179	7.78e-176
Zm00001d043254	172.742	-7.00685	0.596548	-11.7457	7.43e-32	3.74e-30
Zm00001d025371	31.4279	-6.9941	0.959444	-7.28974	3.11e-13	3.61e-12
Zm00001d050673	131.887	-6.98905	0.745119	-9.37978	6.61e-21	1.64e-19
Zm00001d041165	13.7439	-6.98084	1.23462	-5.65422	1.57e-08	1.02e-07
Zm00001d025806	12.6276	-6.98022	1.26425	-5.52122	3.37e-08	2.1e-07
Zm00001d032329	13.6898	-6.97637	1.34947	-5.16973	2.34e-07	1.29e-06
Zm00001d024256	12.5637	-6.96704	1.26281	-5.51707	3.45e-08	2.15e-07
Zm00001d028740	12.197	-6.96199	1.32	-5.27425	1.33e-07	7.62e-07
Zm00001d016319	15.2839	-6.9486	1.24105	-5.59896	2.16e-08	1.38e-07
Zm00001d051252	15.3169	-6.94706	1.31887	-5.26742	1.38e-07	7.89e-07
Zm00001d050758	11.2883	-6.93681	1.21947	-5.68838	1.28e-08	8.48e-08
Zm00001d003783	20.7385	-6.93535	1.23414	-5.6196	1.91e-08	1.23e-07
Zm00001d016502	58.9642	-6.92859	0.882934	-7.84724	4.25e-15	6.03e-14
Zm00001d006435	35.8775	-6.92539	1.23817	-5.59326	2.23e-08	1.42e-07
Zm00001d050277	158.944	-6.91455	0.773506	-8.93923	3.92e-19	8.39e-18
Zm00001d008747	17.9964	-6.91295	1.25991	-5.48686	4.09e-08	2.52e-07
Zm00001d018925	668.036	-6.90783	0.284828	-24.2527	6.2e-130	5.5e-127
Zm00001d011450	19.2633	-6.90282	1.37138	-5.03347	4.82e-07	2.53e-06
Zm00001d046235	17.2461	-6.90094	1.23272	-5.59814	2.17e-08	1.39e-07
Zm00001d030575	7.48827	-6.89265	1.29381	-5.32741	9.96e-08	5.81e-07
Zm00001d038722	13.1697	-6.89012	1.2185	-5.65458	1.56e-08	1.02e-07
Zm00001d016070	12947	-6.89007	0.400656	-17.197	2.8e-66	5.55e-64
Zm00001d007670	19.3979	-6.88664	2.01837	-3.41198	0.000644935	0.00193199
Zm00001d024994	16.4065	-6.88385	1.24598	-5.52484	3.3e-08	2.06e-07
Zm00001d023900	7.92437	-6.87737	1.27813	-5.38081	7.41e-08	4.4e-07
Zm00001d000351	7.54454	-6.87252	1.31316	-5.23358	1.66e-07	9.36e-07
Zm00001d008489	28.2261	-6.87252	1.0806	-6.35991	2.02e-10	1.7e-09
Zm00001d018089	17.3515	-6.87128	1.17089	-5.8684	4.4e-09	3.1e-08
Zm00001d030034	398.658	-6.86985	0.42947	-15.9961	1.36e-57	2.19e-55
Zm00001d005375	12.502	-6.85789	1.34585	-5.09559	3.48e-07	1.87e-06
Zm00001d031241	47.6677	-6.8568	1.05846	-6.47806	9.29e-11	8.18e-10
Zm00001d024985	12.9299	-6.85403	1.23481	-5.55069	2.85e-08	1.79e-07
Zm00001d024435	10.8895	-6.85115	1.2683	-5.40184	6.6e-08	3.94e-07
Zm00001d011666	18.7741	-6.84372	1.87843	-3.64331	0.000269153	0.000870565
Zm00001d011867	10.7156	-6.83419	1.2465	-5.48271	4.19e-08	2.57e-07
Zm00001d015533	6.85509	-6.83415	1.23371	-5.53952	3.03e-08	1.91e-07
Zm00001d052220	11.7077	-6.83312	1.302	-5.24816	1.54e-07	8.68e-07
Zm00001d033593	8.20461	-6.83025	1.33478	-5.11715	3.1e-07	1.68e-06
Zm00001d049732	160.473	-6.81936	1.70982	-3.98836	6.65e-05	0.000243848
Zm00001d028646	12.4444	-6.81654	1.24058	-5.49462	3.92e-08	2.42e-07
Zm00001d012733	4.56057	-6.81234	1.47658	-4.6136	3.96e-06	1.8e-05
Zm00001d016448	31.3872	-6.80529	1.20692	-5.63856	1.71e-08	1.11e-07
Zm00001d037310	11.114	-6.80382	1.26265	-5.38851	7.1e-08	4.23e-07
Zm00001d052654	16.8346	-6.79968	1.26508	-5.3749	7.66e-08	4.54e-07
Zm00001d048039	5.80427	-6.79264	1.35755	-5.00359	5.63e-07	2.93e-06
Zm00001d003785	51.3136	-6.79216	1.23446	-5.50215	3.75e-08	2.32e-07
Zm00001d049404	19.061	-6.7827	1.23042	-5.5125	3.54e-08	2.2e-07
Zm00001d003619	110.639	-6.77663	0.605006	-11.2009	4.03e-29	1.76e-27
Zm00001d039405	98.7968	-6.76709	0.728193	-9.293	1.5e-20	3.61e-19
Zm00001d020655	13.2234	-6.753	1.33758	-5.04867	4.45e-07	2.35e-06
Zm00001d048929	8.04226	-6.74817	1.21853	-5.53795	3.06e-08	1.92e-07
Zm00001d046505	10.7625	-6.74392	1.31553	-5.12641	2.95e-07	1.61e-06
Zm00001d022431	6.61568	-6.73635	1.53463	-4.38955	1.14e-05	4.8e-05
Zm00001d010516	42.3878	-6.73618	1.04919	-6.42036	1.36e-10	1.17e-09
Zm00001d039777	17.2027	-6.72793	1.23866	-5.43163	5.58e-08	3.37e-07
Zm00001d013228	296.184	-6.7267	0.438941	-15.3248	5.22e-53	7.25e-51
Zm00001d045823	27.5139	-6.72354	1.05446	-6.37626	1.81e-10	1.54e-09
Zm00001d045078	26.8606	-6.72226	1.25203	-5.36909	7.91e-08	4.68e-07
Zm00001d010780	13.0957	-6.71872	1.22302	-5.49356	3.94e-08	2.43e-07
Zm00001d051332	21.3199	-6.71818	1.213	-5.5385	3.05e-08	1.92e-07
Zm00001d025211	7.05141	-6.71739	1.23429	-5.4423	5.26e-08	3.19e-07
Zm00001d038902	13.6797	-6.7147	1.26996	-5.28732	1.24e-07	7.12e-07
Zm00001d025480	8.57438	-6.70729	1.32129	-5.07633	3.85e-07	2.05e-06
Zm00001d015219	23.8519	-6.70303	1.23913	-5.40947	6.32e-08	3.79e-07
Zm00001d023327	912.695	-6.70222	0.856274	-7.8272	4.99e-15	7e-14
Zm00001d005748	99.3357	-6.69939	0.884866	-7.57107	3.7e-14	4.75e-13
Zm00001d037400	23.1469	-6.69772	1.23724	-5.41343	6.18e-08	3.71e-07
Zm00001d010553	35.4195	-6.69611	1.21458	-5.5131	3.53e-08	2.19e-07
Zm00001d044656	18.8477	-6.68652	1.31871	-5.07051	3.97e-07	2.11e-06
Zm00001d003867	227.076	-6.68601	2.16944	-3.08191	0.0020568	0.00550097
Zm00001d048730	9.63372	-6.68085	1.25199	-5.33617	9.49e-08	5.55e-07
Zm00001d021086	200.635	-6.68014	1.07523	-6.21275	5.21e-10	4.18e-09
Zm00001d023324	9.61163	-6.67895	1.23483	-5.40881	6.34e-08	3.8e-07
Zm00001d045678	11.5933	-6.67882	1.24598	-5.36032	8.31e-08	4.9e-07
Zm00001d013248	5.42619	-6.67835	1.28802	-5.18497	2.16e-07	1.2e-06
Zm00001d040440	10.044	-6.67834	1.30564	-5.11499	3.14e-07	1.7e-06
Zm00001d033355	70.0776	-6.67763	0.79269	-8.42401	3.64e-17	6.41e-16
Zm00001d002693	36.2387	-6.66915	1.06773	-6.24612	4.21e-10	3.42e-09
Zm00001d006152	8.11627	-6.66727	1.27097	-5.24582	1.56e-07	8.79e-07
Zm00001d003022	5.98585	-6.6588	1.75816	-3.78736	0.000152257	0.000517342
Zm00001d040396	54.9284	-6.61771	1.25239	-5.28405	1.26e-07	7.24e-07
Zm00001d009087	4.70146	-6.61031	1.54414	-4.28089	1.86e-05	7.55e-05
Zm00001d010768	16.9795	-6.60882	1.24516	-5.30759	1.11e-07	6.42e-07
Zm00001d006538	237.684	-6.59585	1.06887	-6.17085	6.79e-10	5.39e-09
Zm00001d028904	10.7985	-6.59357	1.23211	-5.35147	8.72e-08	5.13e-07
Zm00001d004588	45.3753	-6.5888	1.19419	-5.51739	3.44e-08	2.14e-07
Zm00001d038068	61.4493	-6.58174	1.35732	-4.84908	1.24e-06	6.11e-06
Zm00001d027924	36.6654	-6.57973	1.0673	-6.16482	7.06e-10	5.59e-09
Zm00001d024211	293.583	-6.57645	1.81425	-3.62488	0.000289094	0.000928983
Zm00001d029374	7.56496	-6.56915	1.301	-5.0493	4.43e-07	2.34e-06
Zm00001d051877	52.8958	-6.54958	0.95584	-6.85218	7.27e-12	7.26e-11
Zm00001d026608	117.445	-6.54022	0.769568	-8.49856	1.92e-17	3.47e-16
Zm00001d046191	108.888	-6.53952	0.705103	-9.27455	1.78e-20	4.26e-19
Zm00001d033522	232.311	-6.53857	1.42917	-4.57509	4.76e-06	2.14e-05
Zm00001d007516	14.9816	-6.51869	1.24106	-5.25252	1.5e-07	8.49e-07
Zm00001d031051	16.9046	-6.51328	1.21883	-5.34389	9.1e-08	5.33e-07
Zm00001d010854	18.0134	-6.50898	1.29924	-5.00982	5.45e-07	2.84e-06
Zm00001d050962	12.6579	-6.50362	1.73251	-3.75387	0.000174124	0.00058511
Zm00001d032747	5.03323	-6.50073	2.38591	-2.72464	0.00643726	0.0153433
Zm00001d020713	15.7145	-6.49654	1.3119	-4.95202	7.34e-07	3.75e-06
Zm00001d043333	16.5158	-6.49485	1.30452	-4.97875	6.4e-07	3.3e-06
Zm00001d011553	3.2124	-6.49104	2.41597	-2.68672	0.00721567	0.0169838
Zm00001d020528	248.741	-6.49098	0.61178	-10.61	2.68e-26	9.92e-25
Zm00001d044739	3.68073	-6.48714	1.46922	-4.41537	1.01e-05	4.29e-05
Zm00001d022596	5.1298	-6.48149	1.44361	-4.4898	7.13e-06	3.12e-05
Zm00001d007605	14.837	-6.47053	1.25286	-5.16459	2.41e-07	1.33e-06
Zm00001d046179	9.93894	-6.46947	1.25046	-5.17368	2.3e-07	1.27e-06
Zm00001d049291	8.4985	-6.4689	1.23094	-5.25526	1.48e-07	8.38e-07
Zm00001d053398	361.406	-6.46851	0.402342	-16.0771	3.69e-58	6.05e-56
Zm00001d051934	6.21796	-6.46632	1.38944	-4.6539	3.26e-06	1.5e-05
Zm00001d024643	6.80093	-6.46336	1.39067	-4.64765	3.36e-06	1.54e-05
Zm00001d004955	5.44528	-6.45978	1.55873	-4.14426	3.41e-05	0.000132043
Zm00001d049358	64.1681	-6.45955	0.849544	-7.60355	2.88e-14	3.74e-13
Zm00001d029176	6.08077	-6.45363	1.44573	-4.46392	8.05e-06	3.48e-05
Zm00001d046397	940.24	-6.44986	0.216873	-29.7402	2.32e-194	4.37e-191
Zm00001d024208	256.686	-6.44777	1.88172	-3.42654	0.000611332	0.00184102
Zm00001d027380	10.0688	-6.43707	1.40456	-4.58297	4.58e-06	2.06e-05
Zm00001d042835	14.6462	-6.43669	1.30565	-4.92986	8.23e-07	4.17e-06
Zm00001d005249	5.71667	-6.43208	1.42547	-4.51226	6.41e-06	2.82e-05
Zm00001d017306	62.0378	-6.43068	0.684859	-9.3898	6.01e-21	1.5e-19
Zm00001d039713	147.48	-6.43001	0.491401	-13.0851	4.01e-39	3e-37
Zm00001d012767	18.8805	-6.42244	1.05882	-6.06568	1.31e-09	1e-08
Zm00001d019338	4.51692	-6.42106	1.52998	-4.19684	2.71e-05	0.00010684
Zm00001d030503	10.6307	-6.41267	1.25653	-5.10349	3.33e-07	1.8e-06
Zm00001d020960	289.786	-6.40882	0.363348	-17.6382	1.25e-69	2.84e-67
Zm00001d010633	5.06252	-6.40635	1.47963	-4.32971	1.49e-05	6.16e-05
Zm00001d009311	18.6097	-6.39943	1.255	-5.09917	3.41e-07	1.84e-06
Zm00001d007716	247.861	-6.39327	0.870759	-7.34217	2.1e-13	2.48e-12
Zm00001d021851	6.26281	-6.39159	1.45562	-4.39097	1.13e-05	4.77e-05
Zm00001d025287	5.41658	-6.39156	2.03669	-3.13821	0.00169982	0.00462961
Zm00001d046017	12.28	-6.38604	1.29617	-4.92686	8.36e-07	4.23e-06
Zm00001d018811	9.07296	-6.38298	1.49049	-4.28248	1.85e-05	7.5e-05
Zm00001d010390	6.85759	-6.37733	1.27597	-4.99802	5.79e-07	3.01e-06
Zm00001d031372	25.2015	-6.36926	1.3266	-4.8012	1.58e-06	7.63e-06
Zm00001d018493	6.41534	-6.35786	1.33444	-4.76443	1.89e-06	9.04e-06
Zm00001d006237	124.423	-6.3545	1.28285	-4.95341	7.29e-07	3.72e-06
Zm00001d004209	122.316	-6.35109	1.42633	-4.45277	8.48e-06	3.65e-05
Zm00001d042255	3.99608	-6.35053	1.5605	-4.06954	4.71e-05	0.000177728
Zm00001d027538	9.40021	-6.345	1.27119	-4.99138	6e-07	3.1e-06
Zm00001d052606	19.6538	-6.34291	1.26948	-4.99645	5.84e-07	3.03e-06
Zm00001d010547	1.91253	-6.34163	2.04117	-3.10686	0.00189087	0.00509957
Zm00001d033616	1329.81	-6.33679	0.187965	-33.7125	3.79e-249	1.43e-245
Zm00001d002833	194.964	-6.33487	0.643894	-9.83837	7.69e-23	2.23e-21
Zm00001d049288	613.593	-6.32862	0.921693	-6.8663	6.59e-12	6.62e-11
Zm00001d026512	2.66158	-6.32401	2.45454	-2.57645	0.009982	0.022665
Zm00001d023628	5.02559	-6.32384	1.26183	-5.01163	5.4e-07	2.82e-06
Zm00001d044915	80.9983	-6.32295	0.756928	-8.35344	6.63e-17	1.13e-15
Zm00001d032447	28.8681	-6.3148	1.29105	-4.8912	1e-06	5.01e-06
Zm00001d020177	9.97175	-6.309	1.33857	-4.71325	2.44e-06	1.14e-05
Zm00001d037427	265.937	-6.30666	0.376166	-16.7656	4.35e-63	8.1e-61
Zm00001d003801	8.71931	-6.30549	1.24684	-5.05719	4.25e-07	2.26e-06
Zm00001d021728	423.466	-6.30361	0.422819	-14.9085	2.9e-50	3.57e-48
Zm00001d028129	20.6933	-6.30282	1.48586	-4.24185	2.22e-05	8.88e-05
Zm00001d008515	163.112	-6.29938	1.2338	-5.10567	3.3e-07	1.78e-06
Zm00001d045571	11.5048	-6.29811	1.22785	-5.12937	2.91e-07	1.58e-06
Zm00001d033307	493.892	-6.28694	0.257887	-24.3786	2.88e-131	2.72e-128
Zm00001d037923	55.0419	-6.28457	1.0434	-6.02318	1.71e-09	1.28e-08
Zm00001d047386	23.9704	-6.27995	1.22305	-5.13467	2.83e-07	1.54e-06
Zm00001d036262	9.07912	-6.27305	1.47274	-4.25944	2.05e-05	8.26e-05
Zm00001d030812	24.7813	-6.27243	1.22095	-5.13735	2.79e-07	1.52e-06
Zm00001d046247	6.5216	-6.27017	1.49034	-4.20719	2.59e-05	0.000102452
Zm00001d036664	6.98615	-6.25893	3.19178	-1.96096	0.0498842	0.092701
Zm00001d005863	8.51271	-6.25484	1.22989	-5.0857	3.66e-07	1.96e-06
Zm00001d016884	164.756	-6.25354	0.971144	-6.43936	1.2e-10	1.04e-09
Zm00001d016355	8.21118	-6.24888	1.31208	-4.76258	1.91e-06	9.12e-06
Zm00001d031381	32.2239	-6.24489	1.3081	-4.77403	1.81e-06	8.65e-06
Zm00001d033700	37.1089	-6.24424	1.24852	-5.0013	5.69e-07	2.96e-06
Zm00001d006117	79.7032	-6.24246	1.2341	-5.05832	4.23e-07	2.24e-06
Zm00001d031877	5.82726	-6.23393	2.34008	-2.66399	0.00772208	0.0180657
Zm00001d044569	9.88479	-6.22675	1.29741	-4.79938	1.59e-06	7.7e-06
Zm00001d032692	364.358	-6.22419	0.53204	-11.6987	1.29e-31	6.46e-30
Zm00001d018314	5.93253	-6.21942	2.10325	-2.95705	0.00310596	0.00799296
Zm00001d048965	37.909	-6.21733	1.05807	-5.87609	4.2e-09	2.97e-08
Zm00001d036622	3.65442	-6.2115	1.85362	-3.35101	0.000805179	0.00236339
Zm00001d033902	94.3889	-6.20483	1.26232	-4.9154	8.86e-07	4.47e-06
Zm00001d035562	2539.48	-6.20445	0.705597	-8.7932	1.45e-18	2.94e-17
Zm00001d043789	317.535	-6.20237	0.481045	-12.8935	4.89e-38	3.46e-36
Zm00001d025392	131.285	-6.19839	0.74062	-8.3692	5.8e-17	9.98e-16
Zm00001d036776	4.45766	-6.19325	1.62969	-3.80026	0.000144544	0.000493805
Zm00001d051907	4.62843	-6.19152	1.33664	-4.63216	3.62e-06	1.65e-05
Zm00001d049254	521.945	-6.19043	0.286825	-21.5826	2.62e-103	1.29e-100
Zm00001d027987	85.1026	-6.18721	1.06938	-5.78581	7.22e-09	4.93e-08
Zm00001d022605	10.093	-6.18702	1.22776	-5.03928	4.67e-07	2.46e-06
Zm00001d052823	3.24504	-6.17423	1.33583	-4.62203	3.8e-06	1.73e-05
Zm00001d025654	68.1569	-6.16646	1.55276	-3.97129	7.15e-05	0.000260356
Zm00001d045579	34.7051	-6.16494	1.23717	-4.98309	6.26e-07	3.23e-06
Zm00001d033683	224.4	-6.15997	1.23719	-4.97899	6.39e-07	3.29e-06
Zm00001d013422	20.5342	-6.15818	1.16051	-5.30646	1.12e-07	6.46e-07
Zm00001d048578	6.36369	-6.15429	1.39175	-4.422	9.78e-06	4.17e-05
Zm00001d006631	46.6441	-6.1435	0.744647	-8.25021	1.58e-16	2.61e-15
Zm00001d034967	9.02362	-6.14171	1.31033	-4.68714	2.77e-06	1.29e-05
Zm00001d037146	5.62797	-6.14013	1.4055	-4.36866	1.25e-05	5.23e-05
Zm00001d021528	101.804	-6.13933	0.57584	-10.6615	1.54e-26	5.78e-25
Zm00001d033563	84.2326	-6.13846	1.21146	-5.067	4.04e-07	2.15e-06
Zm00001d005215	16.4982	-6.13757	1.2763	-4.80889	1.52e-06	7.37e-06
Zm00001d048883	2.17638	-6.13493	2.57123	-2.38599	0.0170332	0.0363841
Zm00001d032425	2.71451	-6.12573	1.75065	-3.49911	0.000466807	0.00143914
Zm00001d046681	255.424	-6.12138	1.23398	-4.96069	7.02e-07	3.6e-06
Zm00001d015394	130.861	-6.11968	1.27242	-4.80949	1.51e-06	7.35e-06
Zm00001d018250	59.6977	-6.1154	0.754038	-8.11021	5.05e-16	7.94e-15
Zm00001d007349	14.7845	-6.11213	1.30625	-4.67913	2.88e-06	1.34e-05
Zm00001d050055	89.5927	-6.10849	1.05005	-5.81731	5.98e-09	4.13e-08
Zm00001d033783	18.0548	-6.10168	1.24782	-4.88986	1.01e-06	5.04e-06
Zm00001d012663	4.00295	-6.10116	1.46242	-4.17197	3.02e-05	0.000118224
Zm00001d008810	8.06226	-6.09994	1.26161	-4.83505	1.33e-06	6.53e-06
Zm00001d025141	64.4696	-6.08468	1.50668	-4.03847	5.38e-05	0.000200755
Zm00001d017661	6.3275	-6.07886	1.37054	-4.43537	9.19e-06	3.94e-05
Zm00001d026707	6.73757	-6.07343	1.30185	-4.66521	3.08e-06	1.43e-05
Zm00001d017422	322.986	-6.07202	0.404444	-15.0133	6.01e-51	7.61e-49
Zm00001d053853	114.953	-6.0705	0.867665	-6.99637	2.63e-12	2.76e-11
Zm00001d042402	9.41781	-6.06952	1.23968	-4.89605	9.78e-07	4.9e-06
Zm00001d049028	42.4737	-6.0665	1.57493	-3.85191	0.000117202	0.000408122
Zm00001d005530	3.7125	-6.05923	1.74739	-3.46759	0.000525147	0.00160196
Zm00001d003690	90.8059	-6.05787	1.13458	-5.33931	9.33e-08	5.46e-07
Zm00001d003479	2.98463	-6.0517	1.3255	-4.56559	4.98e-06	2.23e-05
Zm00001d027860	3.80103	-6.04865	1.6187	-3.73674	0.00018642	0.000623235
Zm00001d039261	12.2677	-6.04459	1.23569	-4.89166	1e-06	5e-06
Zm00001d004095	35.5681	-6.02734	1.08178	-5.57171	2.52e-08	1.6e-07
Zm00001d013400	3.12471	-6.02551	2.55122	-2.36181	0.0181859	0.0385133
Zm00001d033521	4.27301	-6.01839	2.96565	-2.02937	0.0424207	0.0805875
Zm00001d018231	22.9544	-6.01805	1.13769	-5.28971	1.23e-07	7.04e-07
Zm00001d048688	149.467	-6.01233	1.27688	-4.7086	2.49e-06	1.17e-05
Zm00001d036669	8.88743	-6.01158	1.26398	-4.75608	1.97e-06	9.4e-06
Zm00001d021148	16.1225	-6.00605	1.2429	-4.83229	1.35e-06	6.61e-06
Zm00001d036129	9.74649	-6.00323	1.29498	-4.63576	3.56e-06	1.63e-05
Zm00001d049241	62.3009	-5.99867	0.862633	-6.95391	3.55e-12	3.68e-11
Zm00001d024522	181.211	-5.99859	1.04276	-5.75263	8.79e-09	5.95e-08
Zm00001d031814	119.189	-5.9924	1.30778	-4.58212	4.6e-06	2.07e-05
Zm00001d024586	4.8522	-5.99199	1.34061	-4.4696	7.84e-06	3.4e-05
Zm00001d042560	46.8002	-5.99089	0.865425	-6.92249	4.44e-12	4.56e-11
Zm00001d035057	45.1277	-5.99073	1.52822	-3.92007	8.85e-05	0.000316752
Zm00001d046131	8.19144	-5.98999	1.36817	-4.3781	1.2e-05	5.03e-05
Zm00001d053437	3.76761	-5.98536	1.72622	-3.46732	0.000525671	0.0016034
Zm00001d030253	58.5645	-5.98188	1.26858	-4.71542	2.41e-06	1.13e-05
Zm00001d050770	41.0786	-5.98151	0.752377	-7.95015	1.86e-15	2.76e-14
Zm00001d005377	15.5898	-5.97847	1.42499	-4.19544	2.72e-05	0.000107431
Zm00001d023955	17.6181	-5.9692	1.0837	-5.50815	3.63e-08	2.25e-07
Zm00001d033369	1386.7	-5.9667	0.33591	-17.7628	1.37e-70	3.18e-68
Zm00001d026019	7.12776	-5.96433	1.3522	-4.41083	1.03e-05	4.38e-05
Zm00001d025312	2.39665	-5.96245	2.54847	-2.33962	0.0193034	0.0405776
Zm00001d037148	44.1282	-5.96056	0.895475	-6.65631	2.81e-11	2.63e-10
Zm00001d012291	17.028	-5.9528	1.25946	-4.72648	2.28e-06	1.08e-05
Zm00001d045677	13.1658	-5.947	1.23146	-4.82921	1.37e-06	6.71e-06
Zm00001d013387	6.92822	-5.94685	1.25188	-4.75035	2.03e-06	9.65e-06
Zm00001d048726	23.1067	-5.94506	1.24726	-4.76651	1.87e-06	8.96e-06
Zm00001d036940	191.561	-5.93671	0.395758	-15.0009	7.25e-51	9.14e-49
Zm00001d029219	30.3421	-5.93465	1.05133	-5.64488	1.65e-08	1.08e-07
Zm00001d010154	7.55098	-5.93453	1.33262	-4.45327	8.46e-06	3.64e-05
Zm00001d049194	9.10093	-5.92753	1.24375	-4.76587	1.88e-06	8.98e-06
Zm00001d052822	9.49763	-5.92318	1.2676	-4.67274	2.97e-06	1.38e-05
Zm00001d039132	12.1056	-5.92077	1.26413	-4.68367	2.82e-06	1.31e-05
Zm00001d028962	160.495	-5.91963	0.495808	-11.9393	7.38e-33	3.94e-31
Zm00001d030906	9.81131	-5.91828	1.26788	-4.66785	3.04e-06	1.41e-05
Zm00001d006304	3.60337	-5.91228	1.45612	-4.06029	4.9e-05	0.000184388
Zm00001d014695	645.415	-5.91227	0.501754	-11.7832	4.77e-32	2.43e-30
Zm00001d024515	3.54253	-5.90811	2.04896	-2.88347	0.00393318	0.00986551
Zm00001d005878	2.72406	-5.89744	2.79285	-2.11162	0.0347189	0.0678355
Zm00001d036261	6.44255	-5.89205	1.35506	-4.34817	1.37e-05	5.69e-05
Zm00001d048961	51.2884	-5.88672	0.705085	-8.34895	6.89e-17	1.17e-15
Zm00001d002545	81.549	-5.88139	0.454152	-12.9503	2.34e-38	1.68e-36
Zm00001d033227	6.64792	-5.881	1.35853	-4.32896	1.5e-05	6.17e-05
Zm00001d041266	4.16054	-5.86755	1.36356	-4.30311	1.68e-05	6.87e-05
Zm00001d034917	208.454	-5.86562	0.690599	-8.49353	2e-17	3.61e-16
Zm00001d003027	5.04199	-5.86092	1.98853	-2.94737	0.00320491	0.00821938
Zm00001d004007	32.9798	-5.85744	1.34479	-4.35565	1.33e-05	5.52e-05
Zm00001d017024	34.2769	-5.85742	0.966966	-6.05752	1.38e-09	1.05e-08
Zm00001d016757	7.91585	-5.84908	1.32393	-4.41797	9.96e-06	4.25e-05
Zm00001d052982	40.0125	-5.845	0.708856	-8.24567	1.64e-16	2.7e-15
Zm00001d045034	5.50718	-5.84023	1.41566	-4.12543	3.7e-05	0.000142084
Zm00001d044608	32.8924	-5.83719	1.27981	-4.561	5.09e-06	2.28e-05
Zm00001d048742	15.4241	-5.83532	1.25267	-4.6583	3.19e-06	1.47e-05
Zm00001d014987	3.51101	-5.83166	1.65917	-3.5148	0.000440091	0.00136483
Zm00001d048694	323.385	-5.83	0.324813	-17.9488	4.91e-72	1.21e-69
Zm00001d006365	6.23912	-5.82655	1.44177	-4.04126	5.32e-05	0.000198554
Zm00001d028405	643.397	-5.82114	1.2996	-4.47918	7.49e-06	3.26e-05
Zm00001d046407	3.34425	-5.80529	2.01649	-2.87891	0.00399058	0.00999702
Zm00001d013830	35.755	-5.80493	1.336	-4.345	1.39e-05	5.77e-05
Zm00001d005779	2214.88	-5.80272	0.144664	-40.1116	0	0
Zm00001d009518	7.35447	-5.80213	1.26097	-4.60131	4.2e-06	1.9e-05
Zm00001d044492	5.92932	-5.80107	1.35968	-4.2665	1.99e-05	8.02e-05
Zm00001d017976	25.3356	-5.79589	1.3572	-4.27046	1.95e-05	7.89e-05
Zm00001d041101	6.1507	-5.79468	1.37254	-4.22187	2.42e-05	9.64e-05
Zm00001d046645	5.17186	-5.79462	1.39372	-4.15765	3.22e-05	0.000125086
Zm00001d036342	26.4333	-5.79166	0.720221	-8.0415	8.87e-16	1.36e-14
Zm00001d032608	90.9896	-5.78959	1.17441	-4.92981	8.23e-07	4.17e-06
Zm00001d049050	18.832	-5.78724	0.813412	-7.11477	1.12e-12	1.22e-11
Zm00001d022051	61.2029	-5.78602	1.22875	-4.70885	2.49e-06	1.17e-05
Zm00001d009576	14.0722	-5.78341	1.06187	-5.44643	5.14e-08	3.12e-07
Zm00001d039388	12.5817	-5.77962	1.27721	-4.52518	6.03e-06	2.67e-05
Zm00001d017416	162.628	-5.77853	0.450468	-12.8279	1.14e-37	7.83e-36
Zm00001d039983	4.00665	-5.77369	1.38393	-4.17194	3.02e-05	0.000118224
Zm00001d015212	2209.88	-5.76711	0.184387	-31.2773	9.5e-215	2.05e-211
Zm00001d040836	20.5213	-5.76379	0.722482	-7.97776	1.49e-15	2.23e-14
Zm00001d006069	53.9535	-5.7631	1.08758	-5.29901	1.16e-07	6.71e-07
Zm00001d011163	4.65183	-5.74971	1.58021	-3.63857	0.000274152	0.000885406
Zm00001d015849	6.07192	-5.7388	1.37124	-4.18513	2.85e-05	0.000112063
Zm00001d031991	6.29226	-5.7365	1.25907	-4.55614	5.21e-06	2.33e-05
Zm00001d052923	6.89867	-5.73214	1.30527	-4.39154	1.13e-05	4.75e-05
Zm00001d032391	12.2197	-5.72605	1.27377	-4.49536	6.95e-06	3.04e-05
Zm00001d026325	7.18171	-5.72451	1.28025	-4.47139	7.77e-06	3.37e-05
Zm00001d023347	11.7848	-5.7231	1.47349	-3.88404	0.000102736	0.000362565
Zm00001d052961	383.978	-5.71955	0.272201	-21.0123	5.07e-98	2.21e-95
Zm00001d029179	4.93121	-5.69594	1.31659	-4.32628	1.52e-05	6.24e-05
Zm00001d045630	3.35342	-5.68796	1.50298	-3.78446	0.000154042	0.000522875
Zm00001d018313	3.31391	-5.68572	1.45567	-3.90591	9.39e-05	0.000333859
Zm00001d014643	4.7937	-5.68542	1.49779	-3.79586	0.000147132	0.000501679
Zm00001d024154	14.3792	-5.68455	0.964381	-5.89451	3.76e-09	2.68e-08
Zm00001d012994	21.6167	-5.6839	1.07336	-5.29545	1.19e-07	6.83e-07
Zm00001d021082	22.2044	-5.6783	1.27226	-4.46314	8.08e-06	3.49e-05
Zm00001d019901	23.0165	-5.67128	1.222	-4.64099	3.47e-06	1.59e-05
Zm00001d017577	4.15858	-5.67009	1.55629	-3.64333	0.000269136	0.000870565
Zm00001d027675	142.203	-5.66945	0.486387	-11.6563	2.13e-31	1.05e-29
Zm00001d009260	77.7034	-5.66322	0.629878	-8.99098	2.45e-19	5.33e-18
Zm00001d020958	31.3266	-5.66283	1.30639	-4.33471	1.46e-05	6.03e-05
Zm00001d011126	33.3872	-5.65834	1.06252	-5.32541	1.01e-07	5.87e-07
Zm00001d030663	480.606	-5.65094	0.233879	-24.1618	5.61e-129	4.7e-126
Zm00001d008884	3.92025	-5.64717	1.5948	-3.541	0.000398615	0.00124819
Zm00001d042791	4.77837	-5.64358	1.92206	-2.93621	0.00332248	0.00847979
Zm00001d042723	176.528	-5.64338	1.45347	-3.8827	0.000103302	0.000364263
Zm00001d025836	9.50325	-5.63597	1.62773	-3.46247	0.000535244	0.00163062
Zm00001d010992	5.30764	-5.6334	1.37676	-4.09177	4.28e-05	0.000162594
Zm00001d034722	16.6865	-5.63295	1.25956	-4.47216	7.74e-06	3.36e-05
Zm00001d025196	4.30513	-5.63211	2.26457	-2.48705	0.0128806	0.0283309
Zm00001d013289	21.3345	-5.63196	1.28044	-4.39847	1.09e-05	4.61e-05
Zm00001d047189	24.2662	-5.62887	1.74769	-3.22074	0.00127858	0.00357969
Zm00001d003403	12.754	-5.62109	1.32772	-4.23365	2.3e-05	9.18e-05
Zm00001d019243	4.59887	-5.61967	1.40797	-3.99134	6.57e-05	0.000241095
Zm00001d029834	8.7576	-5.61588	1.13073	-4.96658	6.81e-07	3.5e-06
Zm00001d047192	55.2653	-5.61571	1.58872	-3.53474	0.00040818	0.00127549
Zm00001d031923	14.0819	-5.61223	1.07282	-5.23127	1.68e-07	9.47e-07
Zm00001d045204	69.1295	-5.61114	0.692565	-8.10197	5.41e-16	8.46e-15
Zm00001d007655	100.993	-5.60558	0.475071	-11.7994	3.93e-32	2.01e-30
Zm00001d049531	3.07911	-5.59645	1.36959	-4.08624	4.38e-05	0.000166291
Zm00001d047999	21.3929	-5.5962	1.26968	-4.40759	1.05e-05	4.44e-05
Zm00001d006009	79.268	-5.59444	0.784539	-7.13087	9.97e-13	1.1e-11
Zm00001d035389	11.8589	-5.59292	1.32771	-4.21245	2.53e-05	0.000100228
Zm00001d017393	20.5194	-5.5919	1.25955	-4.43961	9.01e-06	3.87e-05
Zm00001d051446	4.57913	-5.58886	1.29789	-4.3061	1.66e-05	6.79e-05
Zm00001d035463	27.5004	-5.58139	1.04944	-5.31845	1.05e-07	6.08e-07
Zm00001d039554	7.02477	-5.58068	1.2593	-4.43157	9.35e-06	4e-05
Zm00001d052835	7.59998	-5.57938	1.42898	-3.90444	9.44e-05	0.000335777
Zm00001d025567	32.8706	-5.57264	1.31563	-4.23573	2.28e-05	9.11e-05
Zm00001d025952	4.85737	-5.55664	1.54185	-3.60388	0.000313507	0.00100156
Zm00001d028900	3.62971	-5.55227	1.58548	-3.50196	0.000461848	0.00142546
Zm00001d033514	14.6623	-5.54925	1.28413	-4.32142	1.55e-05	6.37e-05
Zm00001d021315	4.35465	-5.54357	1.55789	-3.55839	0.000373131	0.00117584
Zm00001d003793	397.409	-5.54321	0.333132	-16.6397	3.59e-62	6.61e-60
Zm00001d009671	13.324	-5.54263	0.96362	-5.75188	8.83e-09	5.97e-08
Zm00001d005087	3.84087	-5.5425	1.47085	-3.76824	0.000164402	0.000554731
Zm00001d038823	5.53406	-5.53239	1.36852	-4.04261	5.29e-05	0.000197558
Zm00001d035704	3.76042	-5.53139	1.43143	-3.86425	0.000111432	0.000389921
Zm00001d011214	281.793	-5.523	0.288626	-19.1355	1.28e-81	3.97e-79
Zm00001d014053	4.91645	-5.52059	1.80935	-3.05115	0.0022797	0.00604298
Zm00001d047312	3.87167	-5.51497	1.48771	-3.70701	0.000209723	0.000694361
Zm00001d049217	6.71632	-5.51257	1.81231	-3.04173	0.00235221	0.00621931
Zm00001d029274	7.64531	-5.5119	1.30493	-4.22389	2.4e-05	9.56e-05
Zm00001d046634	5.97636	-5.51165	1.49222	-3.6936	0.000221103	0.000727803
Zm00001d047688	12.3348	-5.50459	1.28652	-4.27865	1.88e-05	7.62e-05
Zm00001d033698	23.136	-5.49515	0.893011	-6.1535	7.58e-10	5.98e-09
Zm00001d013239	76.5992	-5.49445	0.609862	-9.00932	2.07e-19	4.54e-18
Zm00001d005884	243.825	-5.48932	0.30748	-17.8526	2.76e-71	6.5e-69
Zm00001d033241	68.3027	-5.48467	1.4726	-3.72447	0.000195728	0.000651748
Zm00001d015445	352.943	-5.47287	0.264929	-20.6579	8.29e-95	3.47e-92
Zm00001d040619	51.8939	-5.46817	0.794864	-6.87937	6.01e-12	6.07e-11
Zm00001d046864	279.075	-5.46632	0.299516	-18.2505	2.05e-74	5.32e-72
Zm00001d008311	159.745	-5.46155	0.305885	-17.8549	2.65e-71	6.28e-69
Zm00001d013666	3.68635	-5.45546	1.40222	-3.89058	0.000100007	0.000353595
Zm00001d027759	2.08087	-5.45532	1.82757	-2.98501	0.0028357	0.00736081
Zm00001d030867	3.44359	-5.45235	2.39478	-2.27676	0.0228003	0.0470427
Zm00001d017781	2.94273	-5.44152	1.62457	-3.34952	0.000809515	0.00237495
Zm00001d014134	105.371	-5.43747	1.40348	-3.87428	0.000106939	0.000375859
Zm00001d043264	7.95942	-5.43067	1.33562	-4.06602	4.78e-05	0.000180251
Zm00001d034623	7.2584	-5.42538	1.29887	-4.17702	2.95e-05	0.00011586
Zm00001d016950	106.129	-5.42466	0.858673	-6.31748	2.66e-10	2.21e-09
Zm00001d039256	69.3527	-5.42231	1.09095	-4.97028	6.69e-07	3.44e-06
Zm00001d032589	5.39486	-5.41798	2.48352	-2.18157	0.0291412	0.0582631
Zm00001d009905	2.84638	-5.41754	1.70826	-3.17139	0.00151711	0.00418339
Zm00001d046156	15.6276	-5.41657	1.33788	-4.04862	5.15e-05	0.000192956
Zm00001d047701	242.083	-5.41418	0.496571	-10.9031	1.11e-27	4.48e-26
Zm00001d021568	14.9668	-5.41253	1.31632	-4.11185	3.93e-05	0.000150099
Zm00001d020507	6.90405	-5.41211	1.29831	-4.16859	3.06e-05	0.000119838
Zm00001d053429	2.96857	-5.40952	1.57748	-3.42922	0.000605316	0.00182491
Zm00001d052386	524.392	-5.40637	0.40968	-13.1966	9.18e-40	7.17e-38
Zm00001d014511	7.80702	-5.40467	2.13863	-2.52717	0.0114986	0.0256696
Zm00001d025266	5.35809	-5.40139	1.3512	-3.99747	6.4e-05	0.000235488
Zm00001d025518	1.24597	-5.39961	2.20336	-2.45063	0.0142606	0.0310514
Zm00001d010019	7.67056	-5.39688	1.29009	-4.18333	2.87e-05	0.000112892
Zm00001d054086	1.95551	-5.39639	1.9231	-2.80609	0.00501461	0.0122737
Zm00001d039544	23.73	-5.39417	1.05689	-5.10382	3.33e-07	1.8e-06
Zm00001d011238	22.7415	-5.39346	0.714561	-7.54793	4.42e-14	5.65e-13
Zm00001d033327	3.42223	-5.38322	1.47245	-3.65595	0.000256226	0.000832508
Zm00001d046726	52.1145	-5.37206	0.525244	-10.2277	1.49e-24	4.86e-23
Zm00001d002217	2.46523	-5.37176	2.06408	-2.6025	0.00925465	0.0211971
Zm00001d002262	14.9606	-5.37135	1.41276	-3.80203	0.000143517	0.000490631
Zm00001d037894	69.1929	-5.36718	0.598514	-8.96751	3.03e-19	6.55e-18
Zm00001d007367	10.5983	-5.36687	1.30358	-4.11703	3.84e-05	0.000146982
Zm00001d017486	10.9547	-5.36135	1.36617	-3.92436	8.7e-05	0.0003116
Zm00001d029835	44.8016	-5.35738	0.638904	-8.38528	5.06e-17	8.75e-16
Zm00001d022067	25.5015	-5.35582	1.28376	-4.17199	3.02e-05	0.000118224
Zm00001d012484	29.7535	-5.35156	1.36659	-3.91599	9e-05	0.000321649
Zm00001d008465	23.8888	-5.34635	0.856089	-6.24508	4.24e-10	3.44e-09
Zm00001d034293	2.94409	-5.33703	1.75618	-3.039	0.00237366	0.00627053
Zm00001d039174	8.24021	-5.33491	1.24999	-4.26796	1.97e-05	7.97e-05
Zm00001d042789	3.53806	-5.33024	2.45727	-2.16917	0.0300695	0.0599243
Zm00001d022229	226.881	-5.32976	0.535016	-9.96188	2.24e-23	6.67e-22
Zm00001d021680	24.1745	-5.3291	1.30527	-4.08275	4.45e-05	0.000168634
Zm00001d011003	78.3949	-5.3255	0.94028	-5.66374	1.48e-08	9.72e-08
Zm00001d016252	4.68742	-5.32336	1.41399	-3.76479	0.000166686	0.000561809
Zm00001d028333	17.1216	-5.31967	0.814921	-6.52783	6.67e-11	5.98e-10
Zm00001d024237	8.25814	-5.31925	1.45747	-3.64965	0.0002626	0.000851565
Zm00001d006140	11.0447	-5.31917	1.52016	-3.49909	0.000466854	0.00143914
Zm00001d011886	36.8796	-5.31749	1.5471	-3.43706	0.000588055	0.0017766
Zm00001d024317	19.8676	-5.31701	1.27692	-4.16392	3.13e-05	0.000122092
Zm00001d008299	79.8904	-5.30505	1.23563	-4.2934	1.76e-05	7.16e-05
Zm00001d034810	573.153	-5.30411	0.220721	-24.0309	1.32e-127	1.05e-124
Zm00001d051105	2.99173	-5.29638	1.45443	-3.64156	0.000270988	0.000875939
Zm00001d038000	3.96702	-5.29445	1.53066	-3.45894	0.000542298	0.00165111
Zm00001d049195	14.3655	-5.29242	1.07069	-4.943	7.69e-07	3.91e-06
Zm00001d036575	9.82931	-5.28792	1.28102	-4.1279	3.66e-05	0.00014068
Zm00001d014083	21.3962	-5.28668	1.57835	-3.3495	0.000809589	0.00237495
Zm00001d038175	2.1201	-5.28665	2.13886	-2.47171	0.0134467	0.0294493
Zm00001d030911	25.3545	-5.28609	0.947569	-5.57858	2.42e-08	1.54e-07
Zm00001d002479	13.167	-5.28147	1.39935	-3.77423	0.000160504	0.000542915
Zm00001d014884	7.25946	-5.28107	1.26042	-4.18992	2.79e-05	0.000109906
Zm00001d037012	5.12362	-5.2756	1.64162	-3.21365	0.00131058	0.00366046
Zm00001d024489	11.7775	-5.27099	1.34284	-3.92525	8.66e-05	0.000310675
Zm00001d012409	5.28035	-5.26985	1.29789	-4.06033	4.9e-05	0.000184381
Zm00001d031351	13.701	-5.25746	1.33473	-3.93897	8.18e-05	0.000294552
Zm00001d019163	3991.07	-5.25743	0.537372	-9.7836	1.32e-22	3.74e-21
Zm00001d053281	109.813	-5.2569	0.502617	-10.459	1.33e-25	4.72e-24
Zm00001d005045	4.23694	-5.25637	2.07244	-2.53633	0.0112022	0.0251103
Zm00001d034538	569.51	-5.2541	0.435202	-12.0728	1.47e-33	8.11e-32
Zm00001d039788	1.69207	-5.25078	2.55637	-2.054	0.0399761	0.0766709
Zm00001d005948	3.80957	-5.24659	1.48589	-3.53093	0.000414097	0.00129157
Zm00001d033482	4.26865	-5.24651	1.74461	-3.00727	0.00263607	0.00689008
Zm00001d047783	4.24868	-5.24249	1.50986	-3.47216	0.000516293	0.00157671
Zm00001d024312	3.15131	-5.24011	1.36639	-3.83501	0.000125557	0.000434455
Zm00001d047548	227.395	-5.2335	0.415393	-12.5989	2.14e-36	1.36e-34
Zm00001d028965	412.351	-5.23107	0.315052	-16.6038	6.54e-62	1.17e-59
Zm00001d020610	164.73	-5.2287	1.35006	-3.87292	0.000107537	0.000377741
Zm00001d031157	13.4412	-5.22772	1.86907	-2.79697	0.00515848	0.0125839
Zm00001d045498	3.64268	-5.22729	1.51685	-3.44615	0.000568642	0.00172383
Zm00001d051179	5.38706	-5.22466	1.41954	-3.68052	0.00023276	0.000762841
Zm00001d002109	2.56743	-5.21581	1.54842	-3.36848	0.000755844	0.00223228
Zm00001d002535	129.607	-5.21548	0.487458	-10.6994	1.02e-26	3.88e-25
Zm00001d003772	3.22042	-5.20427	1.56278	-3.33014	0.000868011	0.00252935
Zm00001d008986	4.11365	-5.2021	1.39456	-3.73028	0.000191268	0.000638309
Zm00001d043169	1.44309	-5.20054	2.49089	-2.08782	0.0368136	0.0714098
Zm00001d040534	326.533	-5.20042	0.214752	-24.2159	1.51e-129	1.3e-126
Zm00001d004675	1.67733	-5.20016	1.96632	-2.64461	0.00817851	0.0190037
Zm00001d044708	2.17477	-5.19657	2.3007	-2.25869	0.0239028	0.0490523
Zm00001d049899	6.18749	-5.19418	1.30804	-3.97096	7.16e-05	0.000260616
Zm00001d043831	2134.72	-5.19347	0.161747	-32.1086	3.34e-226	8.4e-223
Zm00001d047831	91.9902	-5.188	0.414758	-12.5085	6.71e-36	4.16e-34
Zm00001d028486	7.78567	-5.18377	1.35042	-3.83862	0.000123726	0.000428562
Zm00001d033517	102.356	-5.17774	1.32458	-3.90895	9.27e-05	0.000330271
Zm00001d016098	4.32593	-5.1767	1.36844	-3.78293	0.000154996	0.000525994
Zm00001d046565	3.17187	-5.17508	1.49417	-3.4635	0.000533193	0.0016247
Zm00001d046157	19.5455	-5.16528	0.634007	-8.14703	3.73e-16	5.93e-15
Zm00001d035659	2595.73	-5.16119	0.37713	-13.6854	1.24e-42	1.11e-40
Zm00001d034984	9.00631	-5.15053	1.35659	-3.79668	0.00014665	0.000500149
Zm00001d004096	3.89539	-5.14993	1.6051	-3.20849	0.00133434	0.00372267
Zm00001d008467	377.865	-5.14218	0.263086	-19.5456	4.5e-85	1.63e-82
Zm00001d044204	7.68421	-5.14075	1.26804	-4.0541	5.03e-05	0.000188889
Zm00001d040708	4.90186	-5.13315	1.36203	-3.76874	0.000164076	0.000553879
Zm00001d000200	3.45308	-5.13083	1.45176	-3.53421	0.000408998	0.00127738
Zm00001d032777	10.8928	-5.1304	1.13422	-4.52329	6.09e-06	2.69e-05
Zm00001d041801	113.609	-5.12593	0.364975	-14.0446	8.31e-45	8.49e-43
Zm00001d033943	10.6976	-5.12546	1.41714	-3.61677	0.000298307	0.000956651
Zm00001d050950	215.3	-5.12544	0.293352	-17.472	2.34e-68	5.08e-66
Zm00001d040852	197.715	-5.1238	0.374183	-13.6933	1.11e-42	1.01e-40
Zm00001d015224	356.47	-5.12225	0.587446	-8.71952	2.79e-18	5.51e-17
Zm00001d043430	1933.4	-5.12071	1.24955	-4.09804	4.17e-05	0.000158537
Zm00001d042048	2.9446	-5.1171	1.58345	-3.2316	0.00123097	0.00345667
Zm00001d038821	5.28151	-5.11178	1.34953	-3.78783	0.000151971	0.000516604
Zm00001d045135	3.22934	-5.10997	1.46114	-3.49725	0.000470088	0.00144852
Zm00001d032746	3.10372	-5.1095	2.5713	-1.98712	0.0469086	0.0879521
Zm00001d044182	23.7206	-5.1078	1.25643	-4.06532	4.8e-05	0.000180748
Zm00001d019855	62.5315	-5.1053	1.36675	-3.73535	0.000187454	0.000626413
Zm00001d053099	335.239	-5.10254	1.29721	-3.93348	8.37e-05	0.000300877
Zm00001d004115	50.3884	-5.09938	0.75654	-6.7404	1.58e-11	1.52e-10
Zm00001d009215	441.711	-5.09828	0.219978	-23.1763	7.89e-119	5.53e-116
Zm00001d050047	5.03397	-5.09601	1.31438	-3.87711	0.000105706	0.000372001
Zm00001d027740	5.60596	-5.08839	1.30444	-3.90081	9.59e-05	0.000340414
Zm00001d015791	17.4622	-5.08627	1.3452	-3.78106	0.000156159	0.000529625
Zm00001d010439	3.98692	-5.08357	1.34084	-3.79132	0.000149849	0.000509789
Zm00001d008300	35.276	-5.08239	1.37776	-3.68887	0.000225252	0.000740327
Zm00001d031158	1812.5	-5.07827	0.916298	-5.54216	2.99e-08	1.88e-07
Zm00001d014253	9.78131	-5.07424	1.74412	-2.90934	0.00362195	0.00915892
Zm00001d033972	48.5817	-5.07365	1.17463	-4.31935	1.56e-05	6.42e-05
Zm00001d005383	70.0218	-5.06553	0.817079	-6.19956	5.66e-10	4.53e-09
Zm00001d007624	64.2599	-5.06302	0.616659	-8.21041	2.2e-16	3.59e-15
Zm00001d019002	99.8642	-5.06172	0.61221	-8.26794	1.36e-16	2.26e-15
Zm00001d019457	8.10081	-5.05825	1.49755	-3.3777	0.000730957	0.00216642
Zm00001d007308	2.80708	-5.05602	2.03104	-2.48937	0.0127968	0.0281693
Zm00001d009276	4.13926	-5.05374	1.36924	-3.6909	0.00022346	0.00073484
Zm00001d032182	3.26743	-5.04972	1.67629	-3.01244	0.00259155	0.00678549
Zm00001d017762	141.526	-5.0478	1.15055	-4.3873	1.15e-05	4.84e-05
Zm00001d019475	5.36548	-5.03612	1.45889	-3.45202	0.000556408	0.00169014
Zm00001d007814	17.8314	-5.0281	1.07009	-4.69878	2.62e-06	1.22e-05
Zm00001d050463	234.594	-5.02751	0.269218	-18.6745	7.98e-78	2.23e-75
Zm00001d008595	68.2846	-5.02279	0.614443	-8.17454	2.97e-16	4.78e-15
Zm00001d028721	10.9183	-5.02254	1.63954	-3.06338	0.00218856	0.0058198
Zm00001d024258	54.2471	-5.02231	1.32371	-3.79411	0.000148176	0.000504971
Zm00001d022023	14.6125	-5.02125	1.09875	-4.56997	4.88e-06	2.19e-05
Zm00001d009945	5.99165	-5.01871	1.5047	-3.33535	0.000851919	0.00248679
Zm00001d033066	126.146	-5.01475	1.44006	-3.48231	0.000497111	0.00152307
Zm00001d006132	137.457	-5.01129	1.26923	-3.94829	7.87e-05	0.00028444
Zm00001d049265	580.481	-4.99741	0.396417	-12.6065	1.95e-36	1.24e-34
Zm00001d051394	35.2273	-4.98999	0.772954	-6.45574	1.08e-10	9.43e-10
Zm00001d033899	2.65548	-4.98833	1.55779	-3.20217	0.00136394	0.00379857
Zm00001d003628	1.7181	-4.98684	1.52945	-3.26056	0.00111194	0.0031598
Zm00001d032502	3.41907	-4.97769	1.60658	-3.09831	0.00194629	0.00523282
Zm00001d015242	754.703	-4.97408	0.377731	-13.1683	1.34e-39	1.04e-37
Zm00001d007958	9.49601	-4.97132	1.57522	-3.15596	0.00159968	0.00438861
Zm00001d005608	12.2767	-4.96648	1.25365	-3.96161	7.44e-05	0.00027019
Zm00001d031846	14.0793	-4.96594	1.26824	-3.91561	9.02e-05	0.000322127
Zm00001d043340	11.0759	-4.96172	1.5385	-3.22503	0.00125958	0.00353176
Zm00001d045123	10.9905	-4.95511	1.411	-3.51177	0.000445139	0.0013784
Zm00001d003023	297.883	-4.9541	0.609933	-8.12235	4.57e-16	7.23e-15
Zm00001d024851	7.6614	-4.94819	1.91424	-2.58493	0.0097398	0.0221982
Zm00001d033349	49.8705	-4.94749	0.518465	-9.54256	1.39e-21	3.67e-20
Zm00001d021879	2066.84	-4.94501	0.51212	-9.65596	4.64e-22	1.25e-20
Zm00001d010896	14.7858	-4.93909	1.28745	-3.83633	0.000124887	0.000432335
Zm00001d002850	26.0516	-4.93791	1.33182	-3.70763	0.000209206	0.000693185
Zm00001d036747	11.3223	-4.9356	1.09147	-4.52197	6.13e-06	2.71e-05
Zm00001d029052	1.81382	-4.93362	1.59359	-3.09591	0.0019621	0.00526968
Zm00001d032858	9.12214	-4.93191	1.80677	-2.72968	0.00633963	0.01513
Zm00001d035234	97.9489	-4.9305	0.376505	-13.0955	3.5e-39	2.63e-37
Zm00001d020921	196.638	-4.92965	0.605738	-8.13825	4.01e-16	6.37e-15
Zm00001d034939	2.50764	-4.92062	1.4859	-3.31154	0.000927848	0.00268633
Zm00001d018441	145.898	-4.91898	1.0901	-4.51242	6.41e-06	2.82e-05
Zm00001d040629	403.434	-4.91748	0.284638	-17.2763	7.1e-67	1.43e-64
Zm00001d020332	38.638	-4.91081	0.822036	-5.97396	2.32e-09	1.7e-08
Zm00001d048207	13.9282	-4.91001	0.985682	-4.98133	6.31e-07	3.25e-06
Zm00001d008488	501.656	-4.90286	0.323641	-15.1491	7.68e-52	1.02e-49
Zm00001d005973	116.01	-4.89917	1.06568	-4.59723	4.28e-06	1.94e-05
Zm00001d040810	4.75406	-4.89766	1.97544	-2.47927	0.013165	0.0288911
Zm00001d021694	7.7755	-4.89522	1.3226	-3.70122	0.000214561	0.000709057
Zm00001d049834	42.6767	-4.89518	0.841232	-5.81906	5.92e-09	4.1e-08
Zm00001d038563	6.85463	-4.8921	1.48728	-3.28928	0.00100444	0.00288313
Zm00001d023351	47.8189	-4.88963	0.472543	-10.3475	4.3e-25	1.46e-23
Zm00001d004733	173.433	-4.88951	0.360056	-13.5799	5.27e-42	4.72e-40
Zm00001d007549	23.9836	-4.88247	0.659533	-7.40292	1.33e-13	1.61e-12
Zm00001d005837	25.8227	-4.88048	1.38739	-3.51774	0.000435242	0.00135123
Zm00001d031673	71.9559	-4.87963	0.652229	-7.48146	7.35e-14	9.14e-13
Zm00001d002378	44.2485	-4.8772	0.524874	-9.29215	1.51e-20	3.63e-19
Zm00001d051615	693.966	-4.86826	0.226789	-21.4661	3.23e-102	1.55e-99
Zm00001d017658	3.59327	-4.86504	1.32615	-3.66854	0.000243935	0.000795918
Zm00001d005378	17.9514	-4.86206	1.38264	-3.5165	0.000437274	0.00135642
Zm00001d021176	10.9219	-4.86007	1.47323	-3.29892	0.000970592	0.00279824
Zm00001d032042	34.8257	-4.85983	1.27157	-3.82191	0.000132421	0.000455904
Zm00001d035647	5.09594	-4.85958	1.27476	-3.81215	0.000137761	0.000472627
Zm00001d048537	4.60542	-4.85665	1.32114	-3.67611	0.000236816	0.000774701
Zm00001d001975	7.43427	-4.85285	1.26046	-3.85007	0.000118085	0.000410817
Zm00001d026061	29.6639	-4.85068	1.32178	-3.6698	0.000242742	0.000792282
Zm00001d016136	38.4286	-4.84998	1.31606	-3.68523	0.000228492	0.000750077
Zm00001d046812	63.9218	-4.84992	0.946091	-5.12627	2.96e-07	1.61e-06
Zm00001d018709	4.13432	-4.84988	1.48083	-3.27511	0.00105622	0.0030171
Zm00001d037710	1.9146	-4.84924	2.32654	-2.08431	0.0371319	0.0719418
Zm00001d004865	8.99713	-4.84658	1.68213	-2.88121	0.0039615	0.00993076
Zm00001d044526	17.8443	-4.8447	1.41706	-3.41885	0.000628874	0.00188781
Zm00001d032269	334.733	-4.84305	0.315503	-15.3503	3.53e-53	4.92e-51
Zm00001d026295	281.605	-4.83614	0.250449	-19.3099	4.44e-83	1.45e-80
Zm00001d009363	1.84309	-4.83506	1.71159	-2.82489	0.0047297	0.0116444
Zm00001d038930	156.506	-4.83274	0.508384	-9.50607	1.98e-21	5.16e-20
Zm00001d030489	17.172	-4.82692	0.880337	-5.48304	4.18e-08	2.57e-07
Zm00001d024667	6.67199	-4.82415	1.48701	-3.24419	0.00117784	0.00332607
Zm00001d014133	2.60912	-4.81866	1.57791	-3.05383	0.00225938	0.0059928
Zm00001d017243	14.5928	-4.81854	1.10767	-4.35017	1.36e-05	5.65e-05
Zm00001d049823	200.755	-4.81324	0.37203	-12.9378	2.76e-38	1.96e-36
Zm00001d050837	133.87	-4.81263	0.669603	-7.18729	6.61e-13	7.41e-12
Zm00001d004508	3.11911	-4.81214	1.50576	-3.19582	0.00139432	0.00387208
Zm00001d008462	149.355	-4.81194	0.341731	-14.0811	4.97e-45	5.13e-43
Zm00001d022310	4.52202	-4.8108	1.34677	-3.5721	0.000354132	0.00112113
Zm00001d047327	25.7798	-4.79993	0.838411	-5.72503	1.03e-08	6.92e-08
Zm00001d003651	3.24838	-4.79972	1.61824	-2.96601	0.00301694	0.00778435
Zm00001d002055	12.6621	-4.79956	1.55385	-3.08883	0.0020095	0.0053845
Zm00001d042769	1.80887	-4.79887	1.89544	-2.5318	0.0113478	0.0253857
Zm00001d022562	278.422	-4.7963	0.30458	-15.7473	7.17e-56	1.11e-53
Zm00001d034095	21.5096	-4.7957	1.19135	-4.02545	5.69e-05	0.000211299
Zm00001d012006	3.31174	-4.78433	1.58982	-3.00935	0.00261807	0.00684778
Zm00001d012769	4.60122	-4.78015	1.57102	-3.04271	0.00234459	0.00620298
Zm00001d046140	13.0231	-4.77626	1.3172	-3.62606	0.000287777	0.000925442
Zm00001d039215	14.1565	-4.77472	1.08583	-4.39729	1.1e-05	4.64e-05
Zm00001d029348	10.0476	-4.77268	1.12689	-4.23526	2.28e-05	9.12e-05
Zm00001d042834	3.61081	-4.76689	1.38103	-3.4517	0.000557069	0.00169198
Zm00001d008987	207.516	-4.75755	0.675026	-7.04795	1.82e-12	1.94e-11
Zm00001d024432	56.6152	-4.75505	1.30987	-3.63018	0.000283226	0.000912171
Zm00001d049792	19.1495	-4.75363	1.07439	-4.4245	9.67e-06	4.13e-05
Zm00001d000363	31.5274	-4.75303	1.20295	-3.95113	7.78e-05	0.00028135
Zm00001d013536	204.379	-4.74989	1.3564	-3.50184	0.000462051	0.00142594
Zm00001d004127	19.4571	-4.74964	1.28334	-3.70099	0.000214761	0.00070956
Zm00001d031930	36.8779	-4.74293	0.613215	-7.73453	1.04e-14	1.41e-13
Zm00001d007406	2.07587	-4.73684	1.94455	-2.43595	0.0148526	0.0321706
Zm00001d041082	140.813	-4.73535	1.55665	-3.04202	0.00234993	0.00621548
Zm00001d013482	6.71241	-4.73121	1.46134	-3.23759	0.00120546	0.00339514
Zm00001d031796	10.1399	-4.72953	1.88393	-2.51046	0.0120573	0.0267287
Zm00001d032484	2.24085	-4.72246	1.75827	-2.68586	0.0072344	0.0170199
Zm00001d007041	5.27999	-4.72188	1.46016	-3.23382	0.00122148	0.00343419
Zm00001d010178	1315.26	-4.71365	0.327856	-14.3772	7.19e-47	7.97e-45
Zm00001d040315	39.3837	-4.71219	0.515423	-9.14238	6.11e-20	1.4e-18
Zm00001d003605	16.1019	-4.7106	2.34078	-2.01241	0.0441767	0.0835367
Zm00001d003356	218.916	-4.70918	0.883203	-5.33193	9.72e-08	5.67e-07
Zm00001d001960	64.6035	-4.70897	1.7911	-2.6291	0.00856108	0.0197981
Zm00001d046746	302.834	-4.70872	0.636192	-7.40141	1.35e-13	1.62e-12
Zm00001d004718	4.22885	-4.7075	1.43036	-3.29112	0.000997888	0.00286679
Zm00001d046132	9.49342	-4.70426	1.21448	-3.87348	0.000107291	0.000376963
Zm00001d034903	35.0477	-4.70313	0.574452	-8.18715	2.67e-16	4.33e-15
Zm00001d045931	2.13686	-4.70241	1.85592	-2.53374	0.0112854	0.0252628
Zm00001d019692	12.6017	-4.69917	0.898729	-5.22869	1.71e-07	9.6e-07
Zm00001d031395	42.7015	-4.69858	0.971756	-4.83515	1.33e-06	6.53e-06
Zm00001d037005	45.3763	-4.69565	1.04728	-4.48366	7.34e-06	3.2e-05
Zm00001d035682	14.5951	-4.69221	1.69373	-2.77034	0.00559971	0.0135391
Zm00001d031855	8.4403	-4.68462	1.44213	-3.24841	0.00116052	0.00328239
Zm00001d040089	397.563	-4.68301	0.487419	-9.60778	7.41e-22	1.99e-20
Zm00001d019259	10.1363	-4.68273	1.21761	-3.84583	0.000120147	0.000417318
Zm00001d044524	2.31118	-4.68165	1.96945	-2.37713	0.0174478	0.0371537
Zm00001d037629	109.1	-4.67529	0.386345	-12.1013	1.04e-33	5.8e-32
Zm00001d030162	2.30573	-4.67487	1.55194	-3.01227	0.00259302	0.00678873
Zm00001d037209	116.291	-4.67437	1.27846	-3.65625	0.000255933	0.000831645
Zm00001d015000	11.3506	-4.67389	1.08149	-4.3217	1.55e-05	6.36e-05
Zm00001d023349	57.3025	-4.6722	1.25103	-3.73469	0.000187944	0.00062791
Zm00001d043142	4.69796	-4.66071	1.34815	-3.45712	0.000545986	0.00166133
Zm00001d028119	644.932	-4.65978	0.181324	-25.6986	1.21e-145	1.52e-142
Zm00001d021140	11.9894	-4.64762	1.34554	-3.4541	0.000552138	0.00167852
Zm00001d017642	31.1695	-4.63965	0.6884	-6.73976	1.59e-11	1.52e-10
Zm00001d035665	15.4272	-4.6383	1.36756	-3.39167	0.000694682	0.00206724
Zm00001d023774	67.6146	-4.63631	1.58199	-2.93069	0.00338213	0.00861669
Zm00001d014591	3.80807	-4.63529	1.36263	-3.40172	0.000669633	0.00200029
Zm00001d027788	1152.57	-4.63486	0.197182	-23.5055	3.58e-122	2.7e-119
Zm00001d035638	3.08236	-4.63344	1.52656	-3.03522	0.0024036	0.00634129
Zm00001d037143	4.20271	-4.62982	1.34492	-3.44244	0.000576482	0.00174444
Zm00001d011097	34.6851	-4.62652	1.03215	-4.4824	7.38e-06	3.22e-05
Zm00001d024397	41.2967	-4.62617	0.473414	-9.77193	1.49e-22	4.19e-21
Zm00001d053906	51.6474	-4.62596	0.441087	-10.4876	9.85e-26	3.51e-24
Zm00001d006776	170.898	-4.62017	0.612301	-7.54559	4.5e-14	5.73e-13
Zm00001d023724	378.988	-4.61642	0.751143	-6.14586	7.95e-10	6.26e-09
Zm00001d023232	3.10453	-4.61625	1.69822	-2.71829	0.006562	0.0156098
Zm00001d053225	21.2719	-4.61599	0.742286	-6.21861	5.02e-10	4.04e-09
Zm00001d000279	3349.43	-4.6087	0.565178	-8.15442	3.51e-16	5.61e-15
Zm00001d010771	4.02679	-4.60865	1.72251	-2.67554	0.0074609	0.0174982
Zm00001d022456	1563.08	-4.60822	0.826812	-5.57348	2.5e-08	1.59e-07
Zm00001d031808	27.0235	-4.60667	1.35788	-3.39254	0.000692487	0.00206132
Zm00001d034417	2.9878	-4.60369	2.11832	-2.17327	0.0297598	0.059366
Zm00001d030927	5.62232	-4.60257	1.32896	-3.46328	0.000533632	0.00162587
Zm00001d025737	2.33943	-4.60187	1.84212	-2.49814	0.0124848	0.027561
Zm00001d053746	124.759	-4.59973	0.722029	-6.37056	1.88e-10	1.6e-09
Zm00001d032446	4.92588	-4.59889	1.41124	-3.25875	0.00111905	0.00317701
Zm00001d010627	48.1955	-4.59475	0.631293	-7.27832	3.38e-13	3.91e-12
Zm00001d042665	68.2763	-4.59474	0.893913	-5.14003	2.75e-07	1.5e-06
Zm00001d019250	182.22	-4.5936	0.767996	-5.98128	2.21e-09	1.63e-08
Zm00001d038296	21.1836	-4.59011	0.954566	-4.80858	1.52e-06	7.37e-06
Zm00001d028222	66.0825	-4.58476	1.27714	-3.58985	0.000330863	0.00105177
Zm00001d024012	2.03801	-4.58372	1.73425	-2.64305	0.00821627	0.0190841
Zm00001d026474	8.48195	-4.58184	1.37729	-3.3267	0.000878814	0.00255835
Zm00001d034487	116.07	-4.58157	0.360169	-12.7206	4.54e-37	3e-35
Zm00001d024003	10.2159	-4.58065	1.3037	-3.51358	0.000442107	0.00137028
Zm00001d053902	379.244	-4.58018	0.397519	-11.5219	1.02e-30	4.83e-29
Zm00001d009860	2.42842	-4.57942	1.71737	-2.66652	0.007664	0.0179396
Zm00001d030234	50.9584	-4.57937	0.470873	-9.72528	2.35e-22	6.53e-21
Zm00001d032561	28.4106	-4.57769	1.04492	-4.3809	1.18e-05	4.97e-05
Zm00001d047784	2.58718	-4.57285	1.54979	-2.95063	0.00317125	0.00814623
Zm00001d038626	20.5767	-4.57107	1.44248	-3.16891	0.00153014	0.00421471
Zm00001d053530	3.16073	-4.56911	1.77861	-2.56892	0.0102017	0.0231133
Zm00001d015434	98.8342	-4.56845	0.78062	-5.85233	4.85e-09	3.4e-08
Zm00001d021264	36.0177	-4.56826	1.05827	-4.31673	1.58e-05	6.49e-05
Zm00001d033455	396.107	-4.56318	0.997685	-4.57377	4.79e-06	2.15e-05
Zm00001d003115	20.4799	-4.55746	0.773918	-5.88882	3.89e-09	2.76e-08
Zm00001d014341	3895.69	-4.55505	0.512772	-8.88319	6.5e-19	1.36e-17
Zm00001d015744	111.783	-4.55434	0.549899	-8.28215	1.21e-16	2.02e-15
Zm00001d045462	84.3686	-4.55416	0.556172	-8.1884	2.65e-16	4.29e-15
Zm00001d031785	11.219	-4.54307	1.05419	-4.30955	1.64e-05	6.69e-05
Zm00001d014459	94.0101	-4.54272	1.27921	-3.5512	0.000383473	0.00120616
Zm00001d019427	2.41793	-4.54014	1.78287	-2.54654	0.0108797	0.0244729
Zm00001d007015	18.4029	-4.53951	1.07753	-4.2129	2.52e-05	0.000100068
Zm00001d045491	894.143	-4.539	0.365401	-12.422	1.99e-35	1.21e-33
Zm00001d022318	39.4818	-4.53413	0.570644	-7.94564	1.93e-15	2.86e-14
Zm00001d029250	1.30395	-4.53236	2.09014	-2.16845	0.0301247	0.060015
Zm00001d051047	122.738	-4.53037	0.890878	-5.08528	3.67e-07	1.97e-06
Zm00001d036298	305.928	-4.52963	0.323359	-14.0081	1.39e-44	1.39e-42
Zm00001d028026	69.1085	-4.52886	0.434172	-10.431	1.79e-25	6.24e-24
Zm00001d008919	17.877	-4.52832	1.27999	-3.53779	0.000403486	0.00126187
Zm00001d044912	2.11778	-4.5279	1.60102	-2.82813	0.00468203	0.011545
Zm00001d023517	6.22992	-4.52482	1.3423	-3.37094	0.000749109	0.00221413
Zm00001d012778	2.02453	-4.52282	1.92584	-2.34849	0.0188498	0.0397322
Zm00001d027928	3.74191	-4.52176	1.53285	-2.94991	0.00317865	0.00816246
Zm00001d015226	59.8586	-4.51749	0.785343	-5.75225	8.81e-09	5.96e-08
Zm00001d039184	4.70223	-4.51542	1.31838	-3.42497	0.000614859	0.00185016
Zm00001d038294	3.36016	-4.51144	1.29883	-3.47346	0.000513798	0.00156972
Zm00001d039542	3507.73	-4.51049	0.334536	-13.4828	1.97e-41	1.71e-39
Zm00001d016495	1.42988	-4.51034	1.85042	-2.43747	0.0147906	0.0320525
Zm00001d002252	562.663	-4.50174	0.350089	-12.8588	7.67e-38	5.35e-36
Zm00001d032024	200.147	-4.49868	0.717236	-6.27224	3.56e-10	2.91e-09
Zm00001d004116	6.8584	-4.49116	1.03038	-4.35872	1.31e-05	5.45e-05
Zm00001d007470	65.5957	-4.49098	0.473428	-9.48608	2.4e-21	6.2e-20
Zm00001d009981	5.1608	-4.48815	1.39564	-3.21584	0.00130065	0.00363541
Zm00001d047782	1.39647	-4.48768	2.25483	-1.99025	0.046563	0.0874075
Zm00001d029349	9.86602	-4.48678	1.04935	-4.27577	1.9e-05	7.71e-05
Zm00001d006043	29.9332	-4.48295	0.798785	-5.61221	2e-08	1.28e-07
Zm00001d005609	23.254	-4.48161	0.8866	-5.05483	4.31e-07	2.28e-06
Zm00001d039335	162.116	-4.48088	0.343444	-13.0469	6.62e-39	4.9e-37
Zm00001d051653	6.87079	-4.48001	0.794452	-5.63911	1.71e-08	1.11e-07
Zm00001d005365	2.2615	-4.47775	1.91302	-2.34067	0.0192493	0.0404838
Zm00001d002671	18.6786	-4.47713	1.38455	-3.23363	0.00122229	0.00343614
Zm00001d024157	5.81725	-4.47619	1.35522	-3.30293	0.000956801	0.00276138
Zm00001d004078	23.4351	-4.46225	1.4365	-3.10633	0.00189425	0.00510701
Zm00001d053120	72.7036	-4.46093	0.473696	-9.41729	4.63e-21	1.17e-19
Zm00001d043616	9.98109	-4.45893	1.30899	-3.40638	0.000658294	0.00196907
Zm00001d007341	33.64	-4.45836	0.936217	-4.76211	1.92e-06	9.14e-06
Zm00001d050601	15.4854	-4.45649	1.34439	-3.31487	0.000916857	0.00265832
Zm00001d046874	1.59834	-4.45618	1.5703	-2.83779	0.00454268	0.0112538
Zm00001d048770	3.37421	-4.45492	1.53692	-2.8986	0.00374836	0.00945215
Zm00001d043478	76.2137	-4.4547	1.29157	-3.44905	0.00056256	0.00170711
Zm00001d003185	2.32685	-4.44068	1.64359	-2.70181	0.00689622	0.0163211
Zm00001d014070	10.3375	-4.44047	1.4153	-3.13748	0.00170409	0.0046404
Zm00001d016441	1413.92	-4.43549	0.5518	-8.03823	9.11e-16	1.4e-14
Zm00001d048169	29.9468	-4.43538	1.30236	-3.40565	0.000660073	0.001974
Zm00001d000460	23.4883	-4.43494	0.730673	-6.06967	1.28e-09	9.79e-09
Zm00001d033053	12.3775	-4.42879	1.15561	-3.83243	0.000126884	0.000438521
Zm00001d035000	13.1953	-4.42738	1.62148	-2.73046	0.00632459	0.0151011
Zm00001d034118	7.24232	-4.42715	1.44001	-3.07438	0.00210941	0.00562722
Zm00001d009327	2.49044	-4.42541	1.62219	-2.72804	0.00637113	0.0151941
Zm00001d031519	15.7214	-4.42438	1.28778	-3.43568	0.000591075	0.00178501
Zm00001d010042	1.18428	-4.42337	2.09552	-2.11087	0.0347832	0.0679324
Zm00001d028230	370.848	-4.42329	1.15373	-3.8339	0.000126126	0.000436175
Zm00001d037661	4.25477	-4.42202	1.41018	-3.13578	0.00171398	0.00466397
Zm00001d037931	2.08144	-4.42111	2.14974	-2.05658	0.0397263	0.0762841
Zm00001d038742	80.9636	-4.42055	1.08457	-4.07585	4.58e-05	0.000173341
Zm00001d048710	6912.55	-4.41752	0.363113	-12.1657	4.73e-34	2.68e-32
Zm00001d032091	18.5685	-4.41649	1.42261	-3.1045	0.00190602	0.00513623
Zm00001d002427	2.02257	-4.40875	2.15241	-2.04829	0.0405319	0.0775347
Zm00001d010699	20.238	-4.40213	0.596359	-7.38168	1.56e-13	1.86e-12
Zm00001d039148	43.5812	-4.39919	0.676981	-6.49824	8.13e-11	7.2e-10
Zm00001d047622	2.64619	-4.39144	2.23747	-1.96268	0.0496831	0.0923727
Zm00001d007351	107.558	-4.39075	1.56303	-2.80912	0.00496765	0.0121686
Zm00001d026142	9.60693	-4.38906	1.08139	-4.05871	4.93e-05	0.000185477
Zm00001d036872	2.26891	-4.38684	2.04098	-2.14938	0.0316043	0.0625283
Zm00001d017619	15.1441	-4.38661	0.945914	-4.63743	3.53e-06	1.61e-05
Zm00001d031677	925.42	-4.38288	0.617187	-7.10139	1.24e-12	1.34e-11
Zm00001d048729	5.84434	-4.3744	1.39974	-3.12515	0.00177713	0.00482145
Zm00001d052277	104.943	-4.37418	0.434766	-10.061	8.22e-24	2.55e-22
Zm00001d028083	255.968	-4.37281	0.352962	-12.3889	3e-35	1.8e-33
Zm00001d011550	2.86016	-4.36778	1.73243	-2.52119	0.0116959	0.0260464
Zm00001d005623	2.06753	-4.36694	1.57433	-2.77384	0.00553988	0.0134155
Zm00001d013689	11.294	-4.3669	1.29431	-3.37392	0.000741054	0.00219247
Zm00001d008195	1.7424	-4.36331	2.11505	-2.06299	0.0391139	0.0752518
Zm00001d034247	10.2584	-4.36319	1.09831	-3.97264	7.11e-05	0.000258974
Zm00001d002481	127.868	-4.3583	0.331831	-13.1341	2.1e-39	1.6e-37
Zm00001d048230	11.7239	-4.35721	1.42198	-3.06419	0.00218263	0.00580659
Zm00001d030198	12.6733	-4.35681	1.0765	-4.04718	5.18e-05	0.000194097
Zm00001d020631	7.33716	-4.35605	1.53254	-2.84238	0.0044778	0.0111041
Zm00001d042731	19.6423	-4.35581	0.921928	-4.72467	2.3e-06	1.09e-05
Zm00001d029693	2.37918	-4.35302	1.54974	-2.80888	0.00497146	0.012176
Zm00001d041861	94.3204	-4.34944	0.390651	-11.1338	8.59e-29	3.63e-27
Zm00001d027437	1.51535	-4.34747	1.86465	-2.33152	0.0197257	0.0413702
Zm00001d035447	1743.36	-4.34732	0.395791	-10.9839	4.57e-28	1.88e-26
Zm00001d007805	159.214	-4.3453	0.293935	-14.7832	1.88e-49	2.24e-47
Zm00001d017474	47.7677	-4.34234	0.498861	-8.7045	3.19e-18	6.25e-17
Zm00001d025055	14.1774	-4.34067	1.77223	-2.44927	0.0143146	0.0311531
Zm00001d012628	9.7835	-4.33826	1.33934	-3.2391	0.00119906	0.00337871
Zm00001d007644	3.30847	-4.33649	1.57016	-2.76182	0.00574803	0.0138595
Zm00001d046256	4.08975	-4.33269	1.56246	-2.773	0.00555424	0.0134471
Zm00001d020692	20.4886	-4.33188	1.29145	-3.35428	0.000795728	0.00233793
Zm00001d029705	120.719	-4.32858	0.34324	-12.6109	1.84e-36	1.18e-34
Zm00001d027470	2.36715	-4.32318	1.43489	-3.01289	0.00258772	0.00677606
Zm00001d009348	280.323	-4.32015	0.275419	-15.6857	1.89e-55	2.87e-53
Zm00001d047378	2.69169	-4.31981	1.5444	-2.79709	0.00515651	0.0125801
Zm00001d044142	32.2397	-4.31932	0.879387	-4.91173	9.03e-07	4.55e-06
Zm00001d023446	35.2658	-4.31882	1.28785	-3.35352	0.000797901	0.00234409
Zm00001d031632	147.852	-4.31811	0.87229	-4.95031	7.41e-07	3.78e-06
Zm00001d037780	499.318	-4.31675	0.197049	-21.907	2.23e-106	1.18e-103
Zm00001d052675	856.379	-4.31556	0.202189	-21.3442	4.42e-101	2.08e-98
Zm00001d045414	1.24876	-4.31211	1.82554	-2.3621	0.0181717	0.0384885
Zm00001d023588	1.89568	-4.31062	1.44312	-2.987	0.00281728	0.00731615
Zm00001d007132	26.4718	-4.30981	0.610259	-7.06227	1.64e-12	1.75e-11
Zm00001d051577	34.0554	-4.3086	1.28662	-3.34878	0.000811686	0.00238064
Zm00001d025747	1026.22	-4.30717	0.562875	-7.6521	1.98e-14	2.61e-13
Zm00001d016899	16.509	-4.30221	1.26682	-3.39607	0.000683602	0.0020389
Zm00001d053288	41.3508	-4.30147	1.39226	-3.08956	0.00200455	0.00537268
Zm00001d008797	2.59408	-4.30139	1.62692	-2.64389	0.00819594	0.0190399
Zm00001d042655	23.0661	-4.29838	0.705817	-6.08993	1.13e-09	8.7e-09
Zm00001d021330	13.3839	-4.29754	1.12561	-3.81795	0.000134565	0.00046281
Zm00001d039044	2.49733	-4.29742	1.62134	-2.65053	0.00803653	0.01872
Zm00001d029415	39.0543	-4.29455	0.453722	-9.46514	2.93e-21	7.51e-20
Zm00001d044293	47.2956	-4.29452	0.645597	-6.65202	2.89e-11	2.7e-10
Zm00001d018819	11.3967	-4.29408	1.13241	-3.79198	0.000149449	0.00050861
Zm00001d020352	14.4745	-4.29	0.934736	-4.58953	4.44e-06	2.01e-05
Zm00001d036049	9.25752	-4.28107	0.90644	-4.72295	2.32e-06	1.1e-05
Zm00001d009394	546.185	-4.27899	0.176036	-24.3075	1.63e-130	1.49e-127
Zm00001d019770	12.0046	-4.27316	1.28596	-3.32293	0.000890766	0.00258915
Zm00001d020651	7.6468	-4.27244	1.39005	-3.07358	0.00211504	0.00564124
Zm00001d011899	3.70038	-4.25181	1.51173	-2.81255	0.00491506	0.0120555
Zm00001d038364	12.0894	-4.25038	1.89115	-2.24752	0.0246071	0.0503124
Zm00001d049686	1.44349	-4.25033	1.95196	-2.17747	0.0294452	0.0588045
ZemaCp059	6.1342	-4.24424	1.22117	-3.47555	0.000509805	0.00155816
Zm00001d028591	42.7061	-4.24363	0.854167	-4.96815	6.76e-07	3.47e-06
Zm00001d047659	2.55829	-4.24287	1.71808	-2.46955	0.0135284	0.0296154
Zm00001d030559	15.6719	-4.24096	0.733688	-5.78034	7.45e-09	5.09e-08
Zm00001d047480	392.851	-4.23827	0.33018	-12.8363	1.03e-37	7.09e-36
Zm00001d021038	8.64791	-4.22761	1.29746	-3.25837	0.00112056	0.00318101
Zm00001d030199	7.95533	-4.22647	1.43172	-2.95202	0.00315704	0.00811319
Zm00001d032605	2543.08	-4.22553	0.305554	-13.8291	1.7e-43	1.61e-41
Zm00001d046036	15.3982	-4.22514	0.798922	-5.28855	1.23e-07	7.08e-07
Zm00001d049068	4.39288	-4.22184	1.79421	-2.35303	0.0186209	0.0392937
Zm00001d042050	6529.4	-4.22165	1.63335	-2.58466	0.0097475	0.0222078
Zm00001d031389	1.77237	-4.22059	2.14177	-1.97061	0.048769	0.0908975
Zm00001d047163	7.45707	-4.21624	0.985793	-4.27701	1.89e-05	7.67e-05
Zm00001d016982	413.275	-4.2161	0.450822	-9.35203	8.6e-21	2.12e-19
Zm00001d013845	1787.62	-4.21233	0.249381	-16.8912	5.23e-64	9.84e-62
Zm00001d035561	1150.48	-4.2117	1.32166	-3.18667	0.00143918	0.00398749
Zm00001d010217	13.0988	-4.21114	1.42906	-2.94679	0.00321094	0.00823066
Zm00001d009641	13.1138	-4.2079	1.3345	-3.15316	0.00161512	0.00442613
Zm00001d016488	1.76966	-4.20773	1.77965	-2.36435	0.0180617	0.0382864
Zm00001d015737	576.286	-4.20465	0.342889	-12.2624	1.44e-34	8.31e-33
Zm00001d038437	12.3402	-4.20156	1.14179	-3.67981	0.000233411	0.000764569
Zm00001d034340	17.5995	-4.20121	0.828868	-5.06861	4.01e-07	2.13e-06
Zm00001d037054	5.22803	-4.2	1.29452	-3.24444	0.00117683	0.00332354
Zm00001d022274	1405.88	-4.19961	0.329592	-12.7419	3.46e-37	2.3e-35
Zm00001d053015	3085.22	-4.19375	0.471145	-8.9012	5.52e-19	1.17e-17
Zm00001d053008	3.44238	-4.19322	1.36744	-3.06648	0.00216596	0.00576632
Zm00001d017095	10.3368	-4.19027	1.41696	-2.95722	0.00310422	0.00798971
Zm00001d026329	101.053	-4.19017	1.29279	-3.24119	0.00119033	0.00335536
Zm00001d029025	61.3595	-4.18996	0.681719	-6.14617	7.94e-10	6.25e-09
Zm00001d020823	15.9641	-4.18887	0.620439	-6.75147	1.46e-11	1.41e-10
Zm00001d047359	1.78446	-4.18804	1.97344	-2.1222	0.0338207	0.066304
Zm00001d034088	8.80045	-4.18795	1.13466	-3.69094	0.000223431	0.000734824
Zm00001d044056	363.438	-4.18634	0.427403	-9.79484	1.18e-22	3.38e-21
Zm00001d007743	123.754	-4.1845	0.373375	-11.2072	3.76e-29	1.65e-27
Zm00001d024474	18.1285	-4.18325	0.64543	-6.48134	9.09e-11	8.01e-10
Zm00001d020125	3.19559	-4.17975	1.5102	-2.76768	0.00564563	0.0136366
Zm00001d011813	11689	-4.1778	1.03294	-4.04456	5.24e-05	0.000196067
Zm00001d048031	12.2361	-4.17477	2.11734	-1.9717	0.0486435	0.0907158
Zm00001d031843	4.39084	-4.17222	1.39232	-2.99659	0.00273016	0.00711689
Zm00001d006078	17.6063	-4.17027	1.06859	-3.9026	9.52e-05	0.000338021
Zm00001d025671	1.91743	-4.16526	1.63804	-2.54283	0.0109959	0.0247065
Zm00001d036143	101.055	-4.16486	0.298547	-13.9504	3.13e-44	3.07e-42
Zm00001d052036	5.71705	-4.16372	1.13099	-3.68148	0.000231884	0.000760217
Zm00001d053360	1.41732	-4.15677	1.92598	-2.15827	0.0309071	0.0613455
Zm00001d032120	10.5599	-4.15657	1.20289	-3.45549	0.000549294	0.00167072
Zm00001d009803	532.804	-4.14615	0.3836	-10.8085	3.14e-27	1.23e-25
Zm00001d043988	2264.4	-4.14524	0.887017	-4.67323	2.96e-06	1.38e-05
Zm00001d010873	2.19354	-4.13801	1.66429	-2.48635	0.012906	0.0283785
Zm00001d023603	225.549	-4.13447	0.346767	-11.9229	8.99e-33	4.78e-31
Zm00001d032025	38.3949	-4.13215	0.479393	-8.61954	6.72e-18	1.27e-16
Zm00001d005158	39.2474	-4.12972	1.71023	-2.41471	0.0157479	0.0339003
Zm00001d038288	5.05776	-4.12626	1.10362	-3.73886	0.00018486	0.000618223
Zm00001d000162	12.071	-4.12371	1.11866	-3.68631	0.000227528	0.000747075
Zm00001d044683	1423.95	-4.12331	0.487032	-8.4662	2.54e-17	4.53e-16
Zm00001d027511	2290.36	-4.12151	1.97905	-2.08257	0.0372901	0.0722133
Zm00001d051338	103.421	-4.12011	0.344583	-11.9568	5.98e-33	3.21e-31
Zm00001d043467	6.29399	-4.11894	1.36861	-3.00958	0.00261613	0.00684389
Zm00001d009326	271.604	-4.11829	0.224501	-18.3441	3.68e-75	9.72e-73
Zm00001d022617	23.1575	-4.11476	1.10498	-3.72382	0.000196232	0.000653284
Zm00001d010725	251.373	-4.1143	0.242144	-16.9911	9.56e-65	1.85e-62
Zm00001d005989	10.6528	-4.11337	1.00581	-4.08962	4.32e-05	0.000164031
ZemaCp058	8.73195	-4.11233	0.998684	-4.11775	3.83e-05	0.000146605
Zm00001d002799	199.808	-4.10837	0.58027	-7.0801	1.44e-12	1.55e-11
Zm00001d052047	18.4663	-4.09493	1.3298	-3.07935	0.00207454	0.00554598
Zm00001d044205	11.4167	-4.09262	1.1535	-3.54799	0.000388182	0.00121932
Zm00001d025204	42.643	-4.08664	0.522243	-7.82517	5.07e-15	7.11e-14
Zm00001d023672	4.41015	-4.08327	1.42419	-2.86708	0.00414272	0.0103438
Zm00001d009296	20.6122	-4.07922	0.651362	-6.2626	3.79e-10	3.09e-09
Zm00001d018683	1.17174	-4.07127	1.75396	-2.32119	0.0202766	0.0424016
Zm00001d003117	2.16113	-4.07084	1.49684	-2.71961	0.0065358	0.0155536
Zm00001d042737	2.24857	-4.06733	1.83573	-2.21565	0.0267154	0.0540549
Zm00001d000118	1.53481	-4.06641	1.77498	-2.29096	0.0219655	0.0455165
Zm00001d008872	2.71649	-4.06341	2.05692	-1.97548	0.0482139	0.0900133
Zm00001d035125	18.2414	-4.06197	0.600407	-6.76537	1.33e-11	1.29e-10
Zm00001d015796	1.7104	-4.05973	1.82294	-2.22702	0.0259462	0.0526824
Zm00001d041057	6.68928	-4.05867	1.34366	-3.02061	0.00252269	0.00662416
Zm00001d017477	6.85216	-4.05225	1.38544	-2.92489	0.00344577	0.00875885
Zm00001d046824	47.9419	-4.05222	0.557475	-7.26888	3.62e-13	4.17e-12
Zm00001d030218	9.77482	-4.05204	1.34614	-3.01011	0.00261152	0.00683422
Zm00001d021791	142.981	-4.05183	0.659552	-6.1433	8.08e-10	6.35e-09
Zm00001d032983	1.63715	-4.05182	1.78354	-2.27179	0.0230992	0.0475618
Zm00001d039546	174.714	-4.05066	0.282545	-14.3363	1.3e-46	1.41e-44
Zm00001d039654	253.298	-4.04853	1.34321	-3.01407	0.00257765	0.00675321
Zm00001d007665	3.94581	-4.04637	1.65531	-2.44447	0.0145065	0.0315206
Zm00001d027958	54.21	-4.04287	0.503242	-8.03366	9.46e-16	1.44e-14
Zm00001d012580	11.5503	-4.04246	1.34487	-3.00584	0.00264851	0.0069202
Zm00001d039133	77.2283	-4.04245	0.65668	-6.15588	7.47e-10	5.9e-09
Zm00001d047878	19.2563	-4.04126	0.834428	-4.84314	1.28e-06	6.28e-06
Zm00001d043215	71.6088	-4.03915	0.401641	-10.0566	8.59e-24	2.65e-22
Zm00001d048179	2.28857	-4.03731	1.54436	-2.61424	0.0089427	0.0205466
Zm00001d003779	56.8222	-4.03463	1.29424	-3.11737	0.00182474	0.00493594
Zm00001d018292	21.3791	-4.03411	1.30211	-3.09812	0.00194753	0.00523568
Zm00001d022091	3.6305	-4.03367	1.46462	-2.75408	0.00588575	0.0141542
Zm00001d042278	3.99481	-4.033	1.29367	-3.11749	0.00182399	0.00493438
Zm00001d002524	86.0656	-4.02597	1.29112	-3.1182	0.00181961	0.00492385
Zm00001d015363	15.0511	-4.02069	1.3129	-3.06246	0.00219526	0.00583632
Zm00001d048263	24.9508	-4.01886	1.12612	-3.56877	0.00035866	0.00113451
Zm00001d022576	20.5546	-4.0146	1.27902	-3.1388	0.00169641	0.00462157
Zm00001d034069	151.718	-4.01183	0.526997	-7.61261	2.69e-14	3.5e-13
Zm00001d033338	1550.63	-4.00886	0.567258	-7.06707	1.58e-12	1.7e-11
Zm00001d015709	5.94232	-4.00717	1.35258	-2.96262	0.00305032	0.00786038
Zm00001d017965	19.7154	-4.00447	1.49892	-2.67158	0.00754959	0.0176924
Zm00001d037066	6.66107	-4.00431	1.36482	-2.93395	0.00334679	0.00853531
Zm00001d019792	123.26	-4.00323	0.254607	-15.7232	1.05e-55	1.61e-53
Zm00001d035080	12.4178	-4.00283	1.66614	-2.40246	0.0162851	0.0349222
Zm00001d016254	86.2846	-4.00143	0.390362	-10.2506	1.18e-24	3.88e-23
Zm00001d023342	73.5515	-3.99785	0.318778	-12.5412	4.44e-36	2.78e-34
Zm00001d047180	9.86361	-3.9974	1.12411	-3.55605	0.000376467	0.00118561
Zm00001d051756	236.239	-3.99599	0.355774	-11.2318	2.85e-29	1.26e-27
Zm00001d009939	310.017	-3.99331	0.591627	-6.74971	1.48e-11	1.43e-10
Zm00001d007750	744.898	-3.99192	0.494054	-8.07993	6.48e-16	1.01e-14
Zm00001d039139	12.6074	-3.98797	1.31994	-3.02132	0.00251676	0.00660975
Zm00001d044368	28.5723	-3.98515	0.614808	-6.48194	9.06e-11	7.98e-10
Zm00001d049111	38.5703	-3.97424	1.97562	-2.01164	0.044258	0.0836641
Zm00001d031175	10.4975	-3.96342	1.12979	-3.50809	0.000451331	0.00139614
Zm00001d036965	1156.84	-3.96185	0.321534	-12.3217	6.92e-35	4.07e-33
Zm00001d038135	15.5432	-3.9585	1.55964	-2.53809	0.0111458	0.0250006
Zm00001d007162	33.6291	-3.95424	0.726099	-5.44587	5.16e-08	3.13e-07
Zm00001d002541	17.6653	-3.95418	0.710333	-5.56665	2.6e-08	1.64e-07
Zm00001d049690	3.67389	-3.95396	1.73713	-2.27614	0.0228374	0.0471064
Zm00001d048783	263.152	-3.95388	0.34688	-11.3984	4.26e-30	1.95e-28
Zm00001d050536	5.08695	-3.95061	1.27168	-3.10661	0.00189244	0.00510259
Zm00001d041538	24.3328	-3.94914	0.675331	-5.84771	4.98e-09	3.48e-08
Zm00001d016840	4.30084	-3.94494	1.67148	-2.36015	0.0182674	0.038653
Zm00001d026021	36.5059	-3.94422	0.903319	-4.36637	1.26e-05	5.28e-05
Zm00001d036947	5.85338	-3.94391	1.94079	-2.03211	0.0421422	0.0801358
Zm00001d033395	4.24541	-3.94191	1.71592	-2.29726	0.0216037	0.0448408
Zm00001d007790	59.9762	-3.93614	0.352993	-11.1508	7.1e-29	3.02e-27
ZeamMp132	5.63511	-3.93375	1.45742	-2.69911	0.00695246	0.0164387
Zm00001d047251	9.5313	-3.93259	0.991613	-3.96585	7.31e-05	0.00026582
Zm00001d030926	3.73067	-3.9274	1.20613	-3.25619	0.00112918	0.00320124
Zm00001d022457	358.821	-3.92718	1.20963	-3.24659	0.00116797	0.0033013
Zm00001d044508	144.73	-3.9256	0.50853	-7.71952	1.17e-14	1.57e-13
Zm00001d017507	3.03785	-3.9173	1.65422	-2.36807	0.0178813	0.0379476
Zm00001d002193	1906.06	-3.91605	1.45673	-2.68825	0.00718273	0.0169132
Zm00001d000196	70.0204	-3.91151	0.709306	-5.51456	3.5e-08	2.17e-07
Zm00001d015299	3.826	-3.90383	1.38091	-2.827	0.00469863	0.0115783
Zm00001d009775	29.1585	-3.90197	1.35383	-2.88217	0.00394943	0.00990217
Zm00001d031432	2.13344	-3.89626	1.62912	-2.39163	0.0167739	0.0358784
Zm00001d014628	3.62681	-3.89414	1.43208	-2.71922	0.00654364	0.0155698
Zm00001d024194	1.41628	-3.89291	1.67184	-2.32853	0.0198842	0.0416736
Zm00001d037909	58.7945	-3.89075	1.39637	-2.78633	0.00533079	0.0129665
Zm00001d035619	58.7648	-3.8901	1.35925	-2.86194	0.00421059	0.010501
Zm00001d005919	8.07274	-3.88918	1.48472	-2.61946	0.00880684	0.0202684
Zm00001d010968	17.3403	-3.88756	0.673625	-5.7711	7.88e-09	5.36e-08
Zm00001d053528	41.4988	-3.88551	0.450701	-8.62104	6.63e-18	1.26e-16
Zm00001d000176	62.4708	-3.88066	1.03061	-3.76541	0.000166276	0.000560488
Zm00001d013610	7.60795	-3.87409	1.42575	-2.71723	0.00658309	0.0156513
Zm00001d048152	4.63322	-3.87378	1.47255	-2.63066	0.008522	0.0197137
Zm00001d000163	4.79218	-3.87265	1.2624	-3.06768	0.00215726	0.00574621
Zm00001d039866	35.1069	-3.87187	1.36581	-2.83485	0.00458467	0.0113364
Zm00001d002496	23.097	-3.87172	1.60536	-2.41175	0.015876	0.0341396
Zm00001d044455	1062.49	-3.87104	1.39559	-2.77376	0.00554131	0.0134179
Zm00001d039194	706.403	-3.87039	0.881355	-4.3914	1.13e-05	4.76e-05
Zm00001d000055	3.38368	-3.86797	1.74596	-2.21539	0.0267335	0.0540806
Zm00001d002093	234.499	-3.8658	1.3427	-2.87912	0.00398781	0.00999089
Zm00001d034047	3.37728	-3.86319	1.76924	-2.18353	0.0289969	0.0580284
Zm00001d036389	32.8271	-3.86266	0.742394	-5.20298	1.96e-07	1.09e-06
Zm00001d012725	25.9846	-3.86251	1.33251	-2.89867	0.00374751	0.00945172
Zm00001d016942	45.3934	-3.86078	0.751994	-5.13406	2.84e-07	1.55e-06
Zm00001d006539	176.818	-3.86071	1.46192	-2.64084	0.00826996	0.0191926
Zm00001d007378	26.336	-3.8575	1.42907	-2.69931	0.00694842	0.0164305
Zm00001d037173	16.1187	-3.85065	1.50495	-2.55866	0.0105076	0.0237261
Zm00001d010510	10.2895	-3.84521	1.10527	-3.47897	0.000503345	0.00154076
Zm00001d007827	3235.85	-3.84514	1.80611	-2.12896	0.0332574	0.0653356
Zm00001d009705	18.82	-3.84145	1.3861	-2.77141	0.00558137	0.0135026
Zm00001d024349	3.96841	-3.84056	1.60996	-2.38549	0.0170563	0.0364256
Zm00001d029562	21.4138	-3.83943	0.702776	-5.46323	4.68e-08	2.85e-07
Zm00001d015217	892.745	-3.83781	0.448531	-8.55639	1.16e-17	2.15e-16
Zm00001d043578	241.828	-3.83658	0.528099	-7.26489	3.73e-13	4.29e-12
Zm00001d011838	40.855	-3.83274	1.72507	-2.22179	0.0262976	0.0533205
Zm00001d004308	5.10961	-3.83098	1.17488	-3.26075	0.00111117	0.00315821
Zm00001d032651	68.373	-3.82666	0.919903	-4.15986	3.18e-05	0.000124094
Zm00001d015534	1.22537	-3.82546	1.69805	-2.25285	0.0242684	0.0497042
Zm00001d004135	3.59055	-3.82513	1.59077	-2.40458	0.0161912	0.0347553
Zm00001d035316	125.186	-3.82488	0.373937	-10.2287	1.48e-24	4.82e-23
Zm00001d040550	254.651	-3.82338	0.21314	-17.9383	5.92e-72	1.44e-69
Zm00001d019092	6.68723	-3.82315	1.3122	-2.91353	0.00357365	0.00904956
Zm00001d043116	6.62212	-3.82219	1.03269	-3.70119	0.00021459	0.000709073
Zm00001d018655	11.8411	-3.82109	1.12228	-3.40477	0.000662207	0.0019792
Zm00001d037339	2.52364	-3.82002	1.63398	-2.33786	0.0193945	0.0407436
Zm00001d018229	67.0555	-3.81928	0.393163	-9.71422	2.62e-22	7.24e-21
Zm00001d030127	3864.89	-3.81743	0.808476	-4.72175	2.34e-06	1.1e-05
Zm00001d041330	52.5708	-3.81696	0.690933	-5.52435	3.31e-08	2.07e-07
Zm00001d008812	470.312	-3.81673	0.394712	-9.66967	4.06e-22	1.1e-20
Zm00001d011134	4.6045	-3.80963	1.79839	-2.11835	0.034145	0.0668441
Zm00001d052963	4.66374	-3.80738	1.63811	-2.32426	0.0201116	0.0420887
Zm00001d012386	123.216	-3.80729	0.593356	-6.41653	1.39e-10	1.2e-09
Zm00001d036800	1.50724	-3.80509	1.91689	-1.98504	0.0471404	0.0883208
Zm00001d003191	2.47241	-3.80104	1.77152	-2.14564	0.0319017	0.0630338
Zm00001d049469	437.415	-3.79966	0.175693	-21.6266	1.01e-103	5.07e-101
Zm00001d029922	131.262	-3.79856	0.430379	-8.82609	1.08e-18	2.22e-17
Zm00001d045157	29.8426	-3.79504	0.914557	-4.14959	3.33e-05	0.000129273
Zm00001d027524	1982.36	-3.79483	0.443337	-8.55971	1.13e-17	2.09e-16
Zm00001d033872	214.26	-3.79397	0.788011	-4.81461	1.47e-06	7.18e-06
Zm00001d038700	235.622	-3.79364	1.26034	-3.01	0.00261245	0.00683547
Zm00001d005737	18.0131	-3.78602	0.785174	-4.82188	1.42e-06	6.93e-06
Zm00001d003459	480.875	-3.78571	0.528894	-7.15779	8.2e-13	9.08e-12
Zm00001d019788	5.26392	-3.77968	1.42615	-2.65027	0.00804278	0.0187317
Zm00001d025519	40.9704	-3.77815	0.671429	-5.62703	1.83e-08	1.19e-07
Zm00001d053733	4.60339	-3.77683	1.13035	-3.3413	0.000833869	0.00243929
Zm00001d046502	3.77625	-3.77614	1.41863	-2.66182	0.00777194	0.0181697
Zm00001d009612	82.9787	-3.7713	0.567849	-6.64137	3.11e-11	2.89e-10
Zm00001d028988	3.22487	-3.76801	1.62121	-2.3242	0.0201146	0.042092
Zm00001d045045	43.8946	-3.76151	0.764482	-4.92033	8.64e-07	4.36e-06
Zm00001d014415	22.0741	-3.76138	0.516885	-7.27702	3.41e-13	3.94e-12
Zm00001d017551	25.5377	-3.76057	0.624974	-6.01715	1.78e-09	1.33e-08
Zm00001d045644	15.6437	-3.75865	1.19644	-3.14154	0.00168063	0.00458441
Zm00001d044321	11.8258	-3.75527	1.00143	-3.74991	0.000176898	0.000593705
Zm00001d027447	928.252	-3.75445	0.251414	-14.9333	2e-50	2.51e-48
Zm00001d052152	54.6535	-3.7475	0.863986	-4.33746	1.44e-05	5.96e-05
Zm00001d027240	60.3972	-3.74694	0.323162	-11.5946	4.39e-31	2.12e-29
Zm00001d027601	15.1693	-3.74473	1.2699	-2.94883	0.00318977	0.00818542
Zm00001d025576	8.03081	-3.74312	0.806711	-4.63998	3.48e-06	1.6e-05
Zm00001d022060	76.6826	-3.74184	1.8241	-2.05133	0.0402345	0.077088
Zm00001d012909	68.5863	-3.74097	0.990341	-3.77746	0.000158436	0.000536461
Zm00001d015964	13.9946	-3.73731	1.49112	-2.50638	0.0121976	0.0269921
Zm00001d031841	7.31077	-3.73731	1.3826	-2.70311	0.00686937	0.016264
Zm00001d011473	29.9377	-3.7366	0.695428	-5.37309	7.74e-08	4.59e-07
Zm00001d013281	3.62187	-3.73597	1.46157	-2.55613	0.0105843	0.0238844
Zm00001d023364	59.2201	-3.73434	0.428522	-8.71447	2.92e-18	5.75e-17
Zm00001d045672	1.77477	-3.73419	1.78554	-2.09134	0.0364972	0.0708826
Zm00001d010201	95.4833	-3.73016	0.376515	-9.90708	3.88e-23	1.14e-21
Zm00001d035091	88.8278	-3.72635	0.506742	-7.35355	1.93e-13	2.29e-12
Zm00001d010943	1.46192	-3.72492	1.77742	-2.09569	0.0361098	0.070198
Zm00001d010652	20.3635	-3.72386	0.994917	-3.74288	0.00018192	0.000609067
Zm00001d031434	145.595	-3.72356	0.478065	-7.78882	6.76e-15	9.35e-14
Zm00001d020100	86.2367	-3.72178	0.584657	-6.36576	1.94e-10	1.64e-09
Zm00001d050667	5.06953	-3.72167	1.61185	-2.30895	0.0209463	0.0436445
Zm00001d006047	139.746	-3.71858	0.337132	-11.03	2.74e-28	1.13e-26
Zm00001d020273	4.43297	-3.71675	1.43474	-2.59054	0.00958257	0.0218833
Zm00001d002678	814.506	-3.71616	0.645109	-5.76052	8.39e-09	5.68e-08
Zm00001d036950	493.442	-3.71616	0.380344	-9.77054	1.51e-22	4.24e-21
Zm00001d003861	174.481	-3.71389	0.501785	-7.40135	1.35e-13	1.62e-12
ZeamMp022	2.43212	-3.71344	1.70734	-2.17498	0.0296314	0.0591294
Zm00001d040069	1.46413	-3.71342	1.75733	-2.1131	0.0345922	0.0676318
Zm00001d035618	3.67756	-3.71342	1.42847	-2.59958	0.00933388	0.0213623
Zm00001d049464	22.3706	-3.70767	0.90002	-4.11954	3.8e-05	0.000145598
Zm00001d025508	5.71491	-3.70755	1.35227	-2.74174	0.00611155	0.0146399
Zm00001d007361	35.5611	-3.70425	0.461023	-8.03484	9.37e-16	1.43e-14
Zm00001d024346	4.90007	-3.70334	1.1364	-3.25883	0.00111874	0.00317644
Zm00001d020592	2.59713	-3.70194	1.82965	-2.0233	0.0430421	0.081637
Zm00001d043190	6.50867	-3.70127	1.5465	-2.39332	0.0166968	0.0357313
Zm00001d022032	80.2236	-3.69827	0.730569	-5.06217	4.15e-07	2.2e-06
Zm00001d014521	44.4345	-3.69124	0.839813	-4.39532	1.11e-05	4.68e-05
Zm00001d015175	39.5091	-3.68846	0.449716	-8.20176	2.37e-16	3.85e-15
Zm00001d027684	211.656	-3.68589	0.376921	-9.77897	1.39e-22	3.91e-21
Zm00001d012022	8.7711	-3.68516	1.02291	-3.60261	0.000315033	0.00100622
Zm00001d032094	24.805	-3.68452	1.16763	-3.15556	0.0016019	0.0043939
Zm00001d019629	153.212	-3.6802	1.46778	-2.50732	0.012165	0.026924
Zm00001d012799	9.12044	-3.67982	1.10452	-3.33162	0.000863435	0.00251699
Zm00001d032744	120.635	-3.67808	0.404961	-9.08256	1.06e-19	2.37e-18
Zm00001d045523	76.8952	-3.67526	0.513888	-7.15186	8.56e-13	9.46e-12
Zm00001d034206	109.594	-3.67505	1.34932	-2.72364	0.00645676	0.0153867
Zm00001d004614	21.5395	-3.67489	1.55689	-2.3604	0.018255	0.0386298
Zm00001d032253	194.46	-3.67395	0.605622	-6.06641	1.31e-09	9.98e-09
Zm00001d007569	4.49565	-3.67167	1.24681	-2.94485	0.00323107	0.00827451
Zm00001d005949	3.91376	-3.66591	1.41191	-2.59642	0.00942022	0.0215403
Zm00001d039698	6.32742	-3.6626	1.322	-2.7705	0.00559705	0.0135344
Zm00001d017290	4.74297	-3.66102	1.38607	-2.6413	0.00825892	0.0191714
Zm00001d043596	13.8225	-3.65951	0.672507	-5.4416	5.28e-08	3.2e-07
Zm00001d016345	2.56003	-3.65919	1.57775	-2.31924	0.0203818	0.0425949
Zm00001d025116	228.275	-3.65614	0.224066	-16.3173	7.44e-60	1.29e-57
Zm00001d002900	2.62814	-3.655	1.59007	-2.29864	0.0215252	0.0446934
Zm00001d034172	90.0463	-3.6534	0.364138	-10.033	1.09e-23	3.34e-22
Zm00001d018327	27.6812	-3.6502	0.726718	-5.02285	5.09e-07	2.67e-06
Zm00001d024699	11.1376	-3.64861	0.764295	-4.77382	1.81e-06	8.66e-06
Zm00001d016657	54.6545	-3.64788	0.381468	-9.56274	1.15e-21	3.04e-20
Zm00001d038459	275.134	-3.6442	0.185558	-19.6392	7.15e-86	2.63e-83
Zm00001d015356	1260.26	-3.64206	0.195235	-18.6547	1.16e-77	3.17e-75
Zm00001d009473	2.92431	-3.64076	1.64567	-2.21232	0.0269443	0.0544523
Zm00001d047193	2.80157	-3.63675	1.43467	-2.5349	0.0112481	0.0251941
Zm00001d002506	58.6086	-3.63651	0.400169	-9.08742	1.01e-19	2.27e-18
Zm00001d012297	161.638	-3.63444	0.209925	-17.3131	3.75e-67	7.85e-65
Zm00001d049657	44.0376	-3.62863	1.31009	-2.76975	0.0056099	0.0135611
Zm00001d019256	45.7469	-3.62807	0.960367	-3.77779	0.000158223	0.000535802
Zm00001d039140	261.928	-3.62609	0.483	-7.50744	6.03e-14	7.58e-13
Zm00001d045077	46.5027	-3.62289	0.525365	-6.89595	5.35e-12	5.44e-11
Zm00001d012045	40.8495	-3.62264	1.23705	-2.92846	0.00340643	0.00867275
Zm00001d004168	547.703	-3.62216	0.168046	-21.5545	4.8e-103	2.33e-100
Zm00001d042557	5.59912	-3.62149	1.02572	-3.53069	0.000414481	0.0012925
Zm00001d053393	28.5575	-3.61934	0.788661	-4.58922	4.45e-06	2.01e-05
Zm00001d039471	273.424	-3.618	1.1303	-3.2009	0.00136997	0.00381254
Zm00001d026088	31.0713	-3.61357	0.580754	-6.22221	4.9e-10	3.95e-09
Zm00001d051466	3.34335	-3.61271	1.33442	-2.70733	0.00678264	0.0160814
Zm00001d018368	227.366	-3.60989	0.208626	-17.3031	4.46e-67	9.26e-65
Zm00001d018455	53.3242	-3.60761	0.560709	-6.43401	1.24e-10	1.08e-09
Zm00001d003452	221.994	-3.60583	0.279989	-12.8785	5.95e-38	4.17e-36
Zm00001d028950	173.172	-3.60554	0.461371	-7.81485	5.5e-15	7.69e-14
Zm00001d004323	18.74	-3.60411	1.13621	-3.17205	0.00151369	0.00417511
Zm00001d045190	162.874	-3.60057	0.687548	-5.23682	1.63e-07	9.2e-07
Zm00001d032186	291.63	-3.59682	0.641442	-5.6074	2.05e-08	1.32e-07
Zm00001d036420	222.918	-3.59654	0.363056	-9.90627	3.91e-23	1.15e-21
Zm00001d025958	294.099	-3.5964	0.591566	-6.07946	1.21e-09	9.24e-09
Zm00001d017798	404.48	-3.59484	0.199587	-18.0114	1.59e-72	3.99e-70
Zm00001d047436	402.123	-3.59187	1.00152	-3.58643	0.000335238	0.00106456
Zm00001d053269	11.4872	-3.58752	0.624549	-5.74418	9.24e-09	6.22e-08
Zm00001d027881	96.3641	-3.58704	0.362682	-9.89032	4.59e-23	1.35e-21
Zm00001d038584	3.41756	-3.58654	1.46955	-2.44056	0.0146645	0.0318284
Zm00001d030017	4.14622	-3.58352	1.05066	-3.41073	0.00064789	0.00193949
Zm00001d044998	1.4436	-3.58117	1.63311	-2.19285	0.0283183	0.0568516
Zm00001d034488	141.915	-3.58106	0.757959	-4.72461	2.31e-06	1.09e-05
Zm00001d053069	110.576	-3.58082	0.27755	-12.9015	4.41e-38	3.12e-36
Zm00001d021251	25.027	-3.58038	0.522408	-6.85361	7.2e-12	7.19e-11
Zm00001d017189	5.10539	-3.57977	1.46809	-2.43839	0.0147527	0.0319847
Zm00001d032733	458.797	-3.57596	0.189804	-18.8403	3.53e-79	1.03e-76
Zm00001d039206	3.01802	-3.57465	1.61574	-2.21239	0.0269397	0.0544471
Zm00001d018734	220.516	-3.57221	0.568907	-6.27908	3.41e-10	2.8e-09
Zm00001d020937	12.3245	-3.57194	1.29064	-2.76757	0.00564762	0.0136403
Zm00001d054071	68.2572	-3.57123	0.402785	-8.86634	7.56e-19	1.57e-17
Zm00001d009766	3.28711	-3.56926	1.42143	-2.51103	0.0120378	0.0266914
Zm00001d048341	212.761	-3.56827	0.559069	-6.38252	1.74e-10	1.48e-09
Zm00001d045703	56.1233	-3.56239	0.511392	-6.96607	3.26e-12	3.39e-11
Zm00001d039531	4.67101	-3.5579	1.29463	-2.74819	0.00599254	0.0143846
Zm00001d011604	5.34484	-3.55012	1.3878	-2.5581	0.0105246	0.0237609
Zm00001d017077	1356.1	-3.54741	1.52163	-2.33133	0.0197359	0.0413858
Zm00001d028021	145.52	-3.54505	0.241379	-14.6867	7.85e-49	9.03e-47
Zm00001d039619	188.218	-3.54418	0.579649	-6.11435	9.7e-10	7.54e-09
Zm00001d011073	1501.27	-3.54251	0.471073	-7.52008	5.47e-14	6.9e-13
Zm00001d034689	196.938	-3.54041	0.459503	-7.70486	1.31e-14	1.76e-13
Zm00001d002753	5.60753	-3.53651	1.21701	-2.90589	0.00366213	0.00925342
Zm00001d044728	34.0166	-3.53601	0.688383	-5.13669	2.8e-07	1.53e-06
Zm00001d032812	152.394	-3.53415	0.242414	-14.579	3.82e-48	4.33e-46
Zm00001d011093	206.494	-3.5331	0.700598	-5.04297	4.58e-07	2.42e-06
Zm00001d011131	247.824	-3.5311	0.191358	-18.4528	4.95e-76	1.32e-73
Zm00001d034978	2395.23	-3.52172	0.400413	-8.79521	1.43e-18	2.89e-17
Zm00001d011244	21.2611	-3.5215	0.590465	-5.96394	2.46e-09	1.8e-08
Zm00001d031586	82.3369	-3.52105	0.500957	-7.02865	2.09e-12	2.21e-11
Zm00001d028011	367.942	-3.51887	0.577475	-6.09354	1.1e-09	8.52e-09
Zm00001d025566	12.5796	-3.51838	1.634	-2.15324	0.0312999	0.0620114
Zm00001d038766	34.917	-3.51306	0.548282	-6.4074	1.48e-10	1.27e-09
Zm00001d052261	79.8753	-3.50938	0.37519	-9.35359	8.47e-21	2.09e-19
Zm00001d008632	159.894	-3.50758	0.456519	-7.68331	1.55e-14	2.07e-13
Zm00001d017638	21.3715	-3.50743	1.12298	-3.12332	0.00178821	0.00484802
Zm00001d024000	1433.18	-3.50494	1.64129	-2.13548	0.0327221	0.0644563
Zm00001d024960	391.806	-3.50283	1.38747	-2.52463	0.0115822	0.0258332
Zm00001d006103	126.504	-3.50269	0.708733	-4.94219	7.73e-07	3.93e-06
Zm00001d023899	218.454	-3.50124	0.675299	-5.18474	2.16e-07	1.2e-06
Zm00001d031774	2.73014	-3.50048	1.72504	-2.02921	0.0424366	0.0806052
Zm00001d039397	17.4102	-3.4998	0.598173	-5.85082	4.89e-09	3.42e-08
Zm00001d002435	2.93694	-3.49263	1.4935	-2.33855	0.0193585	0.0406793
Zm00001d012438	38.1592	-3.49233	1.42236	-2.45531	0.0140765	0.0306992
Zm00001d012700	13.5003	-3.4923	0.705815	-4.9479	7.5e-07	3.82e-06
Zm00001d037095	44.8871	-3.49031	0.64035	-5.45063	5.02e-08	3.05e-07
Zm00001d026297	18.955	-3.48751	1.47697	-2.36127	0.0182125	0.0385588
Zm00001d036530	2844.08	-3.48633	0.0942512	-36.9898	1.67e-299	1.26e-295
Zm00001d038425	1.9513	-3.4848	1.61548	-2.15713	0.0309953	0.0614968
Zm00001d012472	459.837	-3.48406	0.333425	-10.4493	1.48e-25	5.19e-24
Zm00001d054034	884.347	-3.47952	0.281103	-12.3781	3.43e-35	2.04e-33
Zm00001d039872	2.34833	-3.47913	1.5624	-2.22679	0.0259613	0.0527094
Zm00001d029934	102.28	-3.47689	0.782025	-4.44601	8.75e-06	3.76e-05
Zm00001d028811	287.461	-3.47484	0.795026	-4.37072	1.24e-05	5.19e-05
Zm00001d020653	13.4523	-3.47477	1.40707	-2.4695	0.0135302	0.0296164
Zm00001d007365	3.18056	-3.47014	1.58903	-2.18381	0.0289762	0.0579908
Zm00001d012290	10.7197	-3.46855	0.87402	-3.9685	7.23e-05	0.000263101
Zm00001d017256	17.943	-3.46367	0.991572	-3.49311	0.000477429	0.00146858
Zm00001d007714	50.8911	-3.46317	1.496	-2.31495	0.0206157	0.0430033
Zm00001d031133	28.3017	-3.46303	0.488607	-7.08755	1.37e-12	1.48e-11
Zm00001d024612	430.572	-3.46249	0.234408	-14.7712	2.25e-49	2.65e-47
Zm00001d002558	11.8755	-3.45394	1.40693	-2.45495	0.0140904	0.030725
Zm00001d003645	8.37022	-3.45219	1.45794	-2.36786	0.0178911	0.0379636
Zm00001d008983	416.135	-3.45206	0.356295	-9.68877	3.37e-22	9.21e-21
Zm00001d019387	108.962	-3.45154	0.316796	-10.8951	1.22e-27	4.87e-26
Zm00001d043234	15.8289	-3.45137	1.4116	-2.44501	0.0144847	0.0314756
Zm00001d046197	22.7572	-3.45094	1.37319	-2.51307	0.0119684	0.0265591
Zm00001d010494	9.39126	-3.45001	1.53496	-2.24762	0.0246004	0.0503023
Zm00001d047883	77.0835	-3.4498	0.422954	-8.15643	3.45e-16	5.52e-15
Zm00001d013268	783.918	-3.44917	0.395516	-8.72068	2.77e-18	5.46e-17
Zm00001d045651	6.20224	-3.44846	1.58273	-2.17881	0.0293461	0.0586222
Zm00001d020148	23.9335	-3.44696	0.854379	-4.03446	5.47e-05	0.000203883
Zm00001d029784	29.2577	-3.44299	0.908009	-3.7918	0.00014956	0.000508864
Zm00001d019411	76.0874	-3.44092	1.42024	-2.42278	0.0154025	0.0332418
Zm00001d044714	3.60693	-3.43786	1.36647	-2.51586	0.0118741	0.0263828
Zm00001d028216	2.38537	-3.43721	1.52518	-2.25364	0.0242185	0.049619
Zm00001d028122	100.823	-3.43642	1.3684	-2.51128	0.0120295	0.0266769
Zm00001d002806	27.5698	-3.43612	0.90281	-3.80603	0.000141215	0.000483474
Zm00001d046385	411.841	-3.43455	0.435874	-7.87969	3.28e-15	4.72e-14
Zm00001d014016	340.288	-3.43371	0.332494	-10.3271	5.31e-25	1.8e-23
Zm00001d041969	111.037	-3.43056	0.760218	-4.5126	6.4e-06	2.82e-05
Zm00001d035767	63.5223	-3.42989	1.38355	-2.47906	0.0131729	0.0289043
Zm00001d029908	27.4752	-3.42969	0.491184	-6.9825	2.9e-12	3.03e-11
ZemaCp057	7.52052	-3.42856	0.944677	-3.62935	0.00028414	0.000914721
Zm00001d020675	55.5962	-3.42368	0.869533	-3.93737	8.24e-05	0.000296307
Zm00001d037921	3.14539	-3.42224	1.27658	-2.68078	0.00734511	0.0172508
Zm00001d052208	67.7496	-3.42223	0.604284	-5.66329	1.48e-08	9.74e-08
Zm00001d017462	56.4015	-3.4222	0.855349	-4.00094	6.31e-05	0.000232341
Zm00001d049061	17.3877	-3.42017	1.52789	-2.2385	0.0251887	0.0513381
Zm00001d002083	16.767	-3.41999	1.40457	-2.4349	0.014896	0.0322508
Zm00001d037650	1504.31	-3.4199	0.220929	-15.4796	4.76e-54	6.9e-52
Zm00001d046429	18.6244	-3.41932	0.509188	-6.71526	1.88e-11	1.79e-10
Zm00001d038473	18.547	-3.41902	1.44168	-2.37155	0.0177138	0.037628
Zm00001d017014	9.95619	-3.41098	1.64911	-2.06838	0.0386045	0.0744143
Zm00001d039701	470.715	-3.4072	0.391719	-8.69808	3.38e-18	6.61e-17
Zm00001d050972	92.4791	-3.40717	0.287221	-11.8625	1.85e-32	9.65e-31
Zm00001d007977	4.70133	-3.4058	1.04048	-3.27331	0.00106297	0.0030341
Zm00001d022552	16.978	-3.40553	1.41829	-2.40115	0.0163434	0.0350398
Zm00001d008852	282.324	-3.40545	0.243041	-14.0118	1.32e-44	1.33e-42
Zm00001d004053	34.526	-3.40388	0.637158	-5.34228	9.18e-08	5.38e-07
Zm00001d021135	199.866	-3.40346	0.452558	-7.5205	5.46e-14	6.88e-13
Zm00001d012477	202.155	-3.40245	1.57892	-2.15493	0.0311676	0.0617777
Zm00001d018667	7.31544	-3.40147	1.41079	-2.41103	0.0159074	0.0341973
Zm00001d053974	35.6288	-3.39794	1.3927	-2.43982	0.0146946	0.0318812
Zm00001d046916	558.741	-3.39399	0.34007	-9.98026	1.86e-23	5.59e-22
Zm00001d005666	5.92048	-3.39383	0.953994	-3.55749	0.000374413	0.00117964
Zm00001d017851	16.0325	-3.39263	0.922106	-3.67922	0.000233945	0.000766143
Zm00001d021410	236.318	-3.3923	0.463228	-7.32318	2.42e-13	2.84e-12
Zm00001d018500	148.177	-3.39164	0.35911	-9.44457	3.57e-21	9.09e-20
Zm00001d002035	147.889	-3.39131	0.523874	-6.47353	9.57e-11	8.41e-10
Zm00001d048438	8.8016	-3.39011	1.4743	-2.29947	0.0214783	0.0446052
Zm00001d034249	296.872	-3.38931	1.35733	-2.49704	0.0125234	0.0276339
Zm00001d016001	5.99077	-3.38827	1.482	-2.28628	0.0222378	0.0460081
Zm00001d012563	22.3784	-3.386	0.702742	-4.81827	1.45e-06	7.05e-06
Zm00001d021992	14.7961	-3.38594	0.601367	-5.6304	1.8e-08	1.16e-07
Zm00001d014918	247.927	-3.38514	0.83803	-4.0394	5.36e-05	0.00020003
Zm00001d027388	55.3302	-3.3835	0.354697	-9.53911	1.44e-21	3.79e-20
Zm00001d034307	3.14387	-3.38346	1.43279	-2.36145	0.0182038	0.0385459
Zm00001d019916	8.78199	-3.38081	1.45623	-2.32162	0.0202532	0.0423645
Zm00001d031334	14.3033	-3.38048	0.646352	-5.23009	1.69e-07	9.53e-07
Zm00001d008408	86.7957	-3.3797	0.641832	-5.26571	1.4e-07	7.96e-07
Zm00001d048494	715.717	-3.37826	0.32648	-10.3475	4.29e-25	1.46e-23
Zm00001d023704	66.1627	-3.37494	0.654312	-5.158	2.5e-07	1.37e-06
Zm00001d006027	4.36688	-3.37426	1.24353	-2.71344	0.00665883	0.0158102
Zm00001d047451	40.224	-3.36646	1.3033	-2.58302	0.00979387	0.0222932
Zm00001d039735	38.3655	-3.36608	0.404034	-8.33118	8e-17	1.36e-15
Zm00001d049347	26.8493	-3.36217	1.52037	-2.21142	0.0270069	0.0545605
Zm00001d006306	58.8561	-3.35652	0.66781	-5.02617	5e-07	2.63e-06
Zm00001d034068	71.7098	-3.35505	0.749161	-4.47841	7.52e-06	3.27e-05
Zm00001d013333	3.81788	-3.353	1.49494	-2.24289	0.0249036	0.0508464
Zm00001d045698	94.8051	-3.35062	0.537775	-6.23052	4.65e-10	3.76e-09
Zm00001d037728	355.215	-3.34325	0.262274	-12.7471	3.23e-37	2.15e-35
Zm00001d050936	104.039	-3.33291	0.236022	-14.1212	2.81e-45	2.93e-43
Zm00001d046402	84.6838	-3.32574	1.4862	-2.23774	0.0252379	0.0514293
Zm00001d054110	416.462	-3.32399	0.211094	-15.7465	7.26e-56	1.12e-53
Zm00001d028916	47.5762	-3.32108	1.14576	-2.89858	0.00374862	0.00945215
Zm00001d032946	11	-3.31994	1.27031	-2.61348	0.0089626	0.0205876
Zm00001d030603	41.3059	-3.31811	0.4944	-6.71139	1.93e-11	1.84e-10
Zm00001d042540	11362	-3.30767	0.449547	-7.35778	1.87e-13	2.22e-12
Zm00001d053652	52.7896	-3.30449	0.75951	-4.35082	1.36e-05	5.63e-05
Zm00001d042589	2188.61	-3.30041	0.155813	-21.1818	1.4e-99	6.42e-97
Zm00001d007949	269.007	-3.29339	0.194573	-16.9263	2.88e-64	5.5e-62
ZeamMp129	6.40175	-3.29201	0.990611	-3.32321	0.000889888	0.00258759
Zm00001d048319	193.982	-3.28998	0.360866	-9.11691	7.73e-20	1.75e-18
Zm00001d051328	135.826	-3.28979	0.36725	-8.9579	3.31e-19	7.13e-18
Zm00001d021773	30.9038	-3.28484	1.5248	-2.15428	0.0312181	0.0618719
Zm00001d043271	86.1914	-3.28431	0.506743	-6.48122	9.1e-11	8.01e-10
Zm00001d048568	147.811	-3.28299	0.319003	-10.2914	7.71e-25	2.58e-23
Zm00001d040392	86.0198	-3.28292	0.398663	-8.23484	1.8e-16	2.95e-15
Zm00001d015777	75.126	-3.2827	0.372674	-8.8085	1.27e-18	2.58e-17
Zm00001d018033	152.139	-3.28186	0.256215	-12.809	1.46e-37	9.91e-36
Zm00001d052744	157.853	-3.28144	0.820125	-4.00115	6.3e-05	0.000232202
Zm00001d031911	639.012	-3.27968	0.308922	-10.6165	2.5e-26	9.26e-25
Zm00001d039254	3.07348	-3.27923	1.60035	-2.04907	0.0404554	0.0774176
Zm00001d037397	76.8622	-3.27242	1.0282	-3.18266	0.00145928	0.00403797
Zm00001d042637	216.424	-3.26364	0.258486	-12.626	1.52e-36	9.78e-35
Zm00001d049162	175.956	-3.25954	0.299602	-10.8796	1.44e-27	5.75e-26
Zm00001d005850	3.40506	-3.25486	1.54953	-2.10054	0.0356812	0.0694815
Zm00001d002814	588.704	-3.25202	0.214807	-15.1393	8.92e-52	1.17e-49
Zm00001d047090	1376.1	-3.24929	1.18814	-2.73477	0.00624244	0.0149167
Zm00001d038317	5.11735	-3.24505	1.1613	-2.79433	0.00520071	0.0126757
Zm00001d037797	135.45	-3.24376	1.00894	-3.215	0.00130444	0.00364499
Zm00001d045207	2.2935	-3.24241	1.40284	-2.31132	0.020815	0.0433831
Zm00001d028562	2651.09	-3.24187	0.539754	-6.0062	1.9e-09	1.41e-08
Zm00001d038479	5.63696	-3.24131	1.17994	-2.74701	0.00601411	0.0144272
Zm00001d023995	827.823	-3.23995	0.144133	-22.4788	6.69e-112	4.03e-109
Zm00001d027861	1404.5	-3.23841	0.305883	-10.5871	3.42e-26	1.26e-24
Zm00001d032935	296.477	-3.23719	0.439587	-7.36415	1.78e-13	2.12e-12
Zm00001d003104	692.006	-3.23714	0.562391	-5.75603	8.61e-09	5.83e-08
Zm00001d048137	1368.27	-3.23676	0.243013	-13.3193	1.79e-40	1.45e-38
Zm00001d038151	39.0871	-3.23514	0.660049	-4.90136	9.52e-07	4.78e-06
Zm00001d044701	69.1248	-3.23469	0.289829	-11.1607	6.35e-29	2.73e-27
Zm00001d020963	746.989	-3.23412	0.25994	-12.4418	1.55e-35	9.51e-34
Zm00001d016873	223.945	-3.23364	0.19593	-16.5041	3.43e-61	6.08e-59
Zm00001d031927	61.9674	-3.23336	0.444023	-7.28196	3.29e-13	3.81e-12
Zm00001d013879	48.9924	-3.23332	0.683832	-4.72823	2.26e-06	1.07e-05
Zm00001d032721	95.17	-3.22901	0.500687	-6.44916	1.12e-10	9.8e-10
Zm00001d013144	23.6845	-3.22537	1.41865	-2.27355	0.022993	0.0473625
Zm00001d018228	3.5895	-3.22423	1.21986	-2.64312	0.00821449	0.0190815
Zm00001d002374	11.1335	-3.22257	1.07911	-2.98631	0.00282364	0.00733138
Zm00001d036455	245.472	-3.22198	1.32441	-2.43277	0.014984	0.0324296
Zm00001d000229	44.432	-3.22157	0.555896	-5.79527	6.82e-09	4.67e-08
Zm00001d051182	170.306	-3.22018	0.22813	-14.1156	3.05e-45	3.17e-43
Zm00001d021638	63.8019	-3.21825	0.720728	-4.46527	8e-06	3.46e-05
Zm00001d040431	923.717	-3.21818	0.207978	-15.4736	5.23e-54	7.54e-52
Zm00001d036690	57.6791	-3.21738	0.599928	-5.36294	8.19e-08	4.83e-07
Zm00001d012881	2253.43	-3.21711	0.167511	-19.2053	3.34e-82	1.06e-79
Zm00001d014548	5.44986	-3.21684	1.09158	-2.94697	0.00320906	0.00822792
Zm00001d045626	12.9328	-3.21338	0.53961	-5.95499	2.6e-09	1.9e-08
Zm00001d047212	12.6394	-3.21337	0.706947	-4.54541	5.48e-06	2.44e-05
Zm00001d044763	215.541	-3.21224	0.588257	-5.4606	4.75e-08	2.89e-07
Zm00001d008222	93.8247	-3.21135	0.552956	-5.8076	6.34e-09	4.36e-08
Zm00001d025753	63.0502	-3.21075	0.809832	-3.96471	7.35e-05	0.000266993
Zm00001d016256	287.237	-3.20804	1.4478	-2.21579	0.0267056	0.0540387
Zm00001d017936	115.056	-3.20721	1.55657	-2.06043	0.0393575	0.075653
Zm00001d005789	266.245	-3.20591	0.337965	-9.48593	2.4e-21	6.2e-20
Zm00001d021949	11.6816	-3.20132	0.953517	-3.35738	0.000786844	0.00231476
Zm00001d003317	19.7815	-3.19969	1.60048	-1.99921	0.0455855	0.0858183
Zm00001d032962	424.673	-3.19954	0.36513	-8.76273	1.91e-18	3.81e-17
Zm00001d011463	11.3312	-3.19879	1.43201	-2.23378	0.0254977	0.0518836
Zm00001d019693	43.6122	-3.19605	0.338832	-9.43254	4e-21	1.02e-19
Zm00001d046299	117.864	-3.18269	0.348649	-9.12865	6.94e-20	1.58e-18
Zm00001d036866	74.5846	-3.18179	1.36509	-2.33084	0.019762	0.0414347
Zm00001d036854	9.91116	-3.18091	0.862444	-3.68825	0.000225801	0.000741971
Zm00001d026069	5.0191	-3.17791	1.20889	-2.62877	0.00856933	0.0198117
Zm00001d047768	370.496	-3.1779	0.493612	-6.43805	1.21e-10	1.05e-09
Zm00001d029704	40.811	-3.17364	0.9623	-3.29797	0.00097387	0.00280662
Zm00001d012382	14.1472	-3.1726	1.47663	-2.14854	0.0316705	0.0626282
Zm00001d040660	106.039	-3.17243	0.635799	-4.98968	6.05e-07	3.13e-06
Zm00001d026023	4.16619	-3.17235	1.48067	-2.14251	0.0321526	0.0634963
Zm00001d051649	63.8002	-3.17079	0.31712	-9.99871	1.54e-23	4.65e-22
Zm00001d040245	52.504	-3.16369	1.26916	-2.49275	0.012676	0.0279256
Zm00001d028178	3.70684	-3.16208	1.22353	-2.58439	0.00975513	0.0222235
Zm00001d003650	13.5834	-3.16103	0.793885	-3.98173	6.84e-05	0.000250207
Zm00001d043017	10.0658	-3.15994	0.711949	-4.43844	9.06e-06	3.88e-05
Zm00001d039464	16.1314	-3.15808	1.02276	-3.0878	0.00201645	0.00540264
Zm00001d011063	5929.72	-3.15775	0.295428	-10.6887	1.15e-26	4.34e-25
Zm00001d043445	529.098	-3.15723	0.134701	-23.4388	1.72e-121	1.26e-118
Zm00001d005782	7.59542	-3.155	1.4481	-2.17872	0.0293522	0.0586304
Zm00001d050084	4.50665	-3.15445	1.48494	-2.1243	0.0336451	0.0660199
Zm00001d039533	46.5738	-3.1493	0.327736	-9.60926	7.31e-22	1.96e-20
Zm00001d037218	6.87691	-3.14925	1.47641	-2.13305	0.0329206	0.0647923
Zm00001d002679	22.0673	-3.14801	0.538028	-5.85102	4.89e-09	3.42e-08
Zm00001d051812	134.563	-3.14704	0.431475	-7.29369	3.02e-13	3.51e-12
Zm00001d030814	7.42059	-3.14395	1.5058	-2.08789	0.0368077	0.0714051
Zm00001d043740	40.9689	-3.14247	1.5765	-1.99333	0.0462254	0.0868983
Zm00001d041405	6.92068	-3.14136	1.46668	-2.14182	0.0322079	0.0635889
Zm00001d022210	42.0263	-3.14009	0.360685	-8.70592	3.15e-18	6.18e-17
Zm00001d042914	14.0953	-3.13809	0.705644	-4.44713	8.7e-06	3.74e-05
Zm00001d047346	13.6	-3.13693	0.916847	-3.42144	0.000622908	0.00187177
Zm00001d020613	4.30964	-3.13378	1.30409	-2.40303	0.0162598	0.0348728
Zm00001d044598	4.45774	-3.13368	1.2083	-2.59346	0.00950151	0.021713
Zm00001d032155	813.281	-3.13301	0.219739	-14.2579	4e-46	4.29e-44
Zm00001d048417	34.9511	-3.13266	0.799366	-3.91893	8.89e-05	0.000318178
Zm00001d011563	797.995	-3.13173	0.190829	-16.4112	1.59e-60	2.77e-58
Zm00001d036209	7.59346	-3.13065	1.04352	-3.00009	0.00269901	0.00704177
Zm00001d028748	90.844	-3.12794	0.351967	-8.88705	6.28e-19	1.32e-17
Zm00001d031777	421.497	-3.1277	0.256653	-12.1865	3.67e-34	2.08e-32
Zm00001d023248	22.8703	-3.12766	0.993339	-3.14863	0.00164038	0.00448801
Zm00001d025846	991.224	-3.12677	0.269137	-11.6178	3.35e-31	1.64e-29
Zm00001d007072	584.756	-3.12395	0.495777	-6.30111	2.96e-10	2.45e-09
Zm00001d020738	259.276	-3.11993	0.245171	-12.7255	4.27e-37	2.82e-35
Zm00001d048457	6.19563	-3.11974	1.58445	-1.96898	0.0489556	0.0912114
Zm00001d025706	2781.24	-3.11531	0.101856	-30.5855	1.91e-205	3.84e-202
Zm00001d031379	7.37242	-3.11414	1.30232	-2.39122	0.0167926	0.0359159
Zm00001d016436	31.1668	-3.11348	0.5483	-5.67841	1.36e-08	8.97e-08
Zm00001d010586	94.0736	-3.11337	0.63524	-4.90109	9.53e-07	4.78e-06
Zm00001d002255	11.9297	-3.11161	0.830873	-3.74499	0.0001804	0.000604566
Zm00001d033300	111.431	-3.11079	0.734047	-4.23786	2.26e-05	9.03e-05
Zm00001d050893	28.2451	-3.11074	1.25847	-2.47184	0.0134421	0.0294412
Zm00001d026355	3.51685	-3.11067	1.22308	-2.5433	0.010981	0.0246767
Zm00001d005922	9.11895	-3.10966	0.829232	-3.75006	0.000176796	0.000593427
Zm00001d006623	301.146	-3.10763	1.18716	-2.61771	0.00885231	0.0203622
Zm00001d045807	41.5828	-3.10602	0.38002	-8.1733	3e-16	4.83e-15
Zm00001d027918	195.391	-3.10446	0.304245	-10.2038	1.91e-24	6.16e-23
Zm00001d042095	3.1322	-3.10391	1.37407	-2.25891	0.0238889	0.049027
Zm00001d028822	5.89212	-3.10335	1.46352	-2.12046	0.0339669	0.0665602
Zm00001d007025	52.0469	-3.10067	0.49458	-6.2693	3.63e-10	2.97e-09
Zm00001d030945	94.8763	-3.09949	0.916123	-3.38327	0.000716294	0.0021261
Zm00001d033711	97.21	-3.09623	0.549881	-5.63073	1.79e-08	1.16e-07
Zm00001d025983	153.483	-3.09623	0.23575	-13.1335	2.12e-39	1.61e-37
Zm00001d053926	231.232	-3.09526	0.556186	-5.56516	2.62e-08	1.66e-07
Zm00001d024281	2232.55	-3.09299	0.69037	-4.48019	7.46e-06	3.25e-05
Zm00001d034336	122.608	-3.09129	0.234663	-13.1733	1.25e-39	9.71e-38
Zm00001d034217	522.639	-3.08953	0.519625	-5.94568	2.75e-09	2e-08
Zm00001d039923	15.3065	-3.08548	0.69372	-4.44773	8.68e-06	3.73e-05
Zm00001d007691	1.24427	-3.08284	1.51528	-2.0345	0.0419009	0.0797435
Zm00001d028233	17.6525	-3.08108	0.566681	-5.43706	5.42e-08	3.27e-07
Zm00001d006564	15.2134	-3.08091	1.38283	-2.22797	0.0258826	0.0525709
Zm00001d035246	85.338	-3.07875	0.544829	-5.65086	1.6e-08	1.04e-07
Zm00001d035981	195.319	-3.07718	1.4262	-2.15761	0.0309585	0.0614318
Zm00001d012069	68.9826	-3.07608	0.651204	-4.72368	2.32e-06	1.09e-05
Zm00001d031759	100.389	-3.0705	0.437391	-7.02004	2.22e-12	2.35e-11
Zm00001d005841	7.82771	-3.06806	1.02459	-2.99442	0.00274967	0.00715955
Zm00001d002899	1538.16	-3.06682	0.380101	-8.06841	7.12e-16	1.1e-14
Zm00001d035879	78.7667	-3.06441	0.301846	-10.1523	3.24e-24	1.03e-22
Zm00001d037810	322.457	-3.06137	0.237692	-12.8796	5.86e-38	4.12e-36
Zm00001d051314	3.33104	-3.05963	1.49346	-2.04869	0.0404929	0.0774652
Zm00001d028032	20.3853	-3.05731	0.806264	-3.79195	0.000149468	0.00050861
Zm00001d040240	8.45731	-3.05615	0.792151	-3.85804	0.000114301	0.000398943
Zm00001d042948	269.087	-3.05428	0.486902	-6.27288	3.54e-10	2.9e-09
Zm00001d007424	996.241	-3.0498	0.122389	-24.9189	4.64e-137	5e-134
Zm00001d029699	101.341	-3.04552	0.846572	-3.59747	0.000321323	0.00102382
Zm00001d017480	77.2595	-3.04198	0.660963	-4.60235	4.18e-06	1.89e-05
Zm00001d031392	16.0038	-3.04063	0.576868	-5.27093	1.36e-07	7.75e-07
Zm00001d018013	691.206	-3.04061	0.146787	-20.7144	2.57e-95	1.11e-92
Zm00001d016255	157.521	-3.03995	0.405898	-7.48945	6.92e-14	8.63e-13
Zm00001d013554	171.415	-3.0387	0.421987	-7.20095	5.98e-13	6.73e-12
Zm00001d026223	959.727	-3.03346	0.416412	-7.28475	3.22e-13	3.74e-12
Zm00001d051161	41503.5	-3.02983	0.305665	-9.91224	3.68e-23	1.09e-21
ZemaCp060	6.23516	-3.02786	0.95842	-3.15923	0.00158189	0.00434454
Zm00001d053353	32.9254	-3.02692	0.491797	-6.15482	7.52e-10	5.94e-09
Zm00001d027773	2.98229	-3.02198	1.14788	-2.63267	0.00847169	0.0196053
Zm00001d018696	380.785	-3.01622	0.485114	-6.21755	5.05e-10	4.06e-09
Zm00001d028255	232.245	-3.01601	0.317303	-9.50515	2e-21	5.2e-20
Zm00001d046178	124.09	-3.01575	0.56021	-5.38325	7.32e-08	4.34e-07
Zm00001d011132	248.859	-3.01478	0.197715	-15.2481	1.69e-52	2.3e-50
Zm00001d006063	39.2597	-3.01083	0.847856	-3.55111	0.000383606	0.00120645
Zm00001d004881	33.2497	-3.00691	1.11966	-2.68555	0.007241	0.0170341
Zm00001d031850	1202.54	-3.00213	0.53425	-5.61933	1.92e-08	1.24e-07
Zm00001d048709	14382.9	-3.00192	0.469968	-6.38751	1.69e-10	1.44e-09
Zm00001d020814	4.56526	-3.00173	1.25595	-2.39	0.0168484	0.03602
Zm00001d006500	201.707	-3.00112	0.403027	-7.44646	9.59e-14	1.18e-12
Zm00001d030644	15.3807	-2.9934	1.10499	-2.70898	0.00674911	0.0160056
Zm00001d008477	123.931	-2.99276	0.359935	-8.31472	9.2e-17	1.55e-15
Zm00001d011256	552.284	-2.99159	0.486803	-6.14539	7.98e-10	6.28e-09
Zm00001d039691	13.658	-2.99056	0.938857	-3.18532	0.00144592	0.0040021
Zm00001d018470	196.082	-2.99016	0.37686	-7.93442	2.11e-15	3.12e-14
Zm00001d017065	375.706	-2.98756	0.568963	-5.25088	1.51e-07	8.57e-07
Zm00001d016401	17.422	-2.98223	0.99009	-3.01208	0.00259464	0.0067924
Zm00001d007167	115.847	-2.97847	0.511642	-5.8214	5.84e-09	4.04e-08
Zm00001d038678	457.595	-2.97604	0.249857	-11.911	1.04e-32	5.5e-31
Zm00001d008200	2249.56	-2.97567	0.568133	-5.23763	1.63e-07	9.17e-07
Zm00001d030909	25.2119	-2.9709	0.523098	-5.67944	1.35e-08	8.92e-08
Zm00001d020714	171.119	-2.96924	0.499375	-5.94591	2.75e-09	2e-08
Zm00001d016262	15.44	-2.96914	0.752347	-3.94651	7.93e-05	0.000286423
Zm00001d020353	159.878	-2.96705	0.527397	-5.62583	1.85e-08	1.19e-07
Zm00001d047638	194.983	-2.96679	0.392984	-7.54941	4.37e-14	5.58e-13
Zm00001d007430	79.1247	-2.96588	0.380667	-7.79127	6.63e-15	9.19e-14
Zm00001d048593	5602.39	-2.96178	0.741769	-3.99286	6.53e-05	0.000239844
Zm00001d021779	80.3681	-2.96076	0.302085	-9.80106	1.11e-22	3.18e-21
Zm00001d034129	366.409	-2.9597	0.539491	-5.4861	4.11e-08	2.53e-07
Zm00001d043205	366.279	-2.95957	0.345689	-8.56139	1.12e-17	2.06e-16
Zm00001d045432	17.4373	-2.95811	0.760496	-3.88971	0.000100363	0.000354753
Zm00001d007329	14.7586	-2.95775	1.02414	-2.88804	0.00387654	0.00973723
Zm00001d015846	79.4785	-2.95594	0.405135	-7.29618	2.96e-13	3.45e-12
Zm00001d033957	367.408	-2.95465	0.316552	-9.33387	1.02e-20	2.49e-19
Zm00001d009399	528.235	-2.95381	0.266145	-11.0985	1.28e-28	5.35e-27
Zm00001d050544	47.6243	-2.94822	0.687551	-4.28799	1.8e-05	7.32e-05
Zm00001d040148	101.222	-2.94519	0.539298	-5.46115	4.73e-08	2.89e-07
Zm00001d039911	354.635	-2.93981	0.348606	-8.43304	3.37e-17	5.95e-16
Zm00001d020408	92.5356	-2.93924	0.39807	-7.38372	1.54e-13	1.84e-12
Zm00001d050620	7.76951	-2.93914	0.848522	-3.46384	0.000532528	0.00162283
Zm00001d006536	61.3011	-2.93783	0.630349	-4.66065	3.15e-06	1.46e-05
Zm00001d015917	706.99	-2.93728	0.167412	-17.5452	6.47e-69	1.42e-66
Zm00001d002758	150.413	-2.93699	0.218767	-13.4252	4.3e-41	3.68e-39
Zm00001d003107	35.1677	-2.93461	1.45983	-2.01025	0.0444052	0.0839055
Zm00001d036346	10.9908	-2.93231	1.0661	-2.7505	0.00595048	0.0142961
Zm00001d012447	113.436	-2.93085	0.408074	-7.18215	6.86e-13	7.67e-12
Zm00001d008458	157.649	-2.92961	0.330884	-8.85387	8.45e-19	1.75e-17
Zm00001d008394	290.628	-2.92743	0.553095	-5.29283	1.2e-07	6.92e-07
Zm00001d029728	28.7491	-2.92713	0.533076	-5.49102	4e-08	2.46e-07
Zm00001d024083	373.794	-2.92592	0.184367	-15.8701	1.02e-56	1.62e-54
Zm00001d023811	2513.05	-2.92573	1.31078	-2.23206	0.0256112	0.0521005
Zm00001d042541	7341.3	-2.92537	0.4793	-6.10343	1.04e-09	8.04e-09
Zm00001d015845	110.894	-2.92403	0.297927	-9.81458	9.74e-23	2.8e-21
Zm00001d007782	1183.05	-2.92226	0.169432	-17.2474	1.17e-66	2.34e-64
Zm00001d008449	47.7355	-2.92225	0.847775	-3.44696	0.000566926	0.0017192
Zm00001d011363	1494.95	-2.91736	0.183363	-15.9103	5.38e-57	8.58e-55
Zm00001d038018	105.279	-2.91731	0.545891	-5.34413	9.09e-08	5.33e-07
Zm00001d036784	79.4338	-2.91672	0.259988	-11.2187	3.3e-29	1.45e-27
Zm00001d045412	7.0136	-2.91602	1.45581	-2.00302	0.0451751	0.0851842
Zm00001d044801	24.4706	-2.91354	0.703093	-4.14389	3.41e-05	0.000132207
Zm00001d015817	166.518	-2.91173	0.240107	-12.1268	7.62e-34	4.28e-32
Zm00001d019266	464.24	-2.90971	0.32918	-8.83927	9.63e-19	1.98e-17
Zm00001d016301	240.428	-2.90885	0.501661	-5.79845	6.69e-09	4.59e-08
Zm00001d035488	3.76386	-2.90755	1.39173	-2.08917	0.0366926	0.0712117
ZeamMp091	3.8595	-2.90517	1.47984	-1.96317	0.0496266	0.0922849
Zm00001d052981	209.598	-2.90267	0.883285	-3.28623	0.00101539	0.0029118
Zm00001d006471	11.2836	-2.902	1.28434	-2.25954	0.0238499	0.0489503
Zm00001d012482	17.883	-2.89923	1.06838	-2.71366	0.00665438	0.0158021
Zm00001d019813	2.87264	-2.89831	1.27891	-2.26623	0.0234374	0.0481725
Zm00001d033718	54.7436	-2.89828	0.654493	-4.42829	9.5e-06	4.06e-05
Zm00001d046596	3181.27	-2.89623	1.34148	-2.15898	0.0308519	0.0612608
Zm00001d048337	2.90624	-2.89619	1.29895	-2.22963	0.0257717	0.0523705
Zm00001d052130	11.8967	-2.89607	1.47323	-1.9658	0.0493214	0.0918023
Zm00001d029195	45.7903	-2.89069	0.448279	-6.44841	1.13e-10	9.84e-10
Zm00001d024060	30.9357	-2.88925	0.412926	-6.99702	2.61e-12	2.75e-11
Zm00001d018338	23.9617	-2.88846	0.649849	-4.44482	8.8e-06	3.78e-05
Zm00001d026387	234.429	-2.88825	0.242883	-11.8915	1.31e-32	6.86e-31
Zm00001d017287	3.01814	-2.88548	1.35919	-2.12294	0.0337588	0.0662171
Zm00001d051788	211.741	-2.88431	0.353764	-8.15322	3.54e-16	5.66e-15
Zm00001d009243	1745.82	-2.88344	0.280906	-10.2648	1.02e-24	3.37e-23
Zm00001d048301	269.712	-2.88301	0.389506	-7.40172	1.34e-13	1.62e-12
Zm00001d044045	1104.18	-2.88119	0.250546	-11.4996	1.32e-30	6.21e-29
Zm00001d043621	221.823	-2.87979	1.43727	-2.00366	0.0451064	0.0850759
Zm00001d044533	9506.73	-2.87608	0.224425	-12.8153	1.35e-37	9.16e-36
Zm00001d045338	159.25	-2.87531	0.228953	-12.5585	3.57e-36	2.25e-34
Zm00001d003924	192.313	-2.87523	0.32691	-8.79517	1.43e-18	2.89e-17
Zm00001d043211	28.1993	-2.87255	0.469387	-6.1198	9.37e-10	7.3e-09
Zm00001d003760	345.577	-2.87064	0.561232	-5.11489	3.14e-07	1.7e-06
Zm00001d043581	89.8898	-2.86869	0.946418	-3.0311	0.00243665	0.00642006
Zm00001d031188	34.8649	-2.868	0.775907	-3.69632	0.000218745	0.000720906
Zm00001d016841	255.766	-2.86728	0.444151	-6.45565	1.08e-10	9.43e-10
Zm00001d048309	37.8297	-2.86665	1.44115	-1.98914	0.0466856	0.087594
Zm00001d003425	10.5168	-2.86616	0.695074	-4.12353	3.73e-05	0.000143249
Zm00001d022153	276.444	-2.86525	0.33296	-8.6054	7.61e-18	1.43e-16
Zm00001d050959	66.0558	-2.86409	0.562229	-5.09417	3.5e-07	1.88e-06
Zm00001d008974	72.9452	-2.86194	1.4388	-1.98911	0.0466886	0.0875941
Zm00001d049000	15.8892	-2.86054	1.41561	-2.02072	0.043309	0.0820968
ZemaCp085	7.30637	-2.85979	1.0366	-2.75882	0.00580111	0.0139729
Zm00001d011551	12.5437	-2.85868	1.42973	-1.99946	0.0455588	0.0857788
Zm00001d012973	653.928	-2.85819	1.39514	-2.04868	0.040493	0.0774652
Zm00001d006110	128.25	-2.85731	1.39797	-2.0439	0.0409637	0.0782563
Zm00001d009626	118.427	-2.8557	0.410549	-6.95579	3.51e-12	3.63e-11
Zm00001d020839	18.3422	-2.85425	0.666049	-4.28534	1.82e-05	7.4e-05
Zm00001d009106	11.8945	-2.85304	1.44277	-1.97748	0.0479879	0.0896302
Zm00001d053889	1728.35	-2.85282	0.11526	-24.7512	3.01e-135	3.03e-132
Zm00001d029313	248.72	-2.85269	0.302733	-9.42309	4.38e-21	1.11e-19
Zm00001d011874	10.3918	-2.85234	1.42627	-1.99986	0.0455155	0.0857027
Zm00001d006746	5.96707	-2.85054	1.43929	-1.98053	0.0476444	0.0891046
Zm00001d019415	8.85652	-2.85044	1.18106	-2.41345	0.0158021	0.0340025
Zm00001d051867	286.124	-2.84803	1.41351	-2.01487	0.0439181	0.0831011
Zm00001d031437	907.296	-2.8477	0.283743	-10.0362	1.06e-23	3.23e-22
Zm00001d053208	17.8513	-2.84768	1.44983	-1.96415	0.0495129	0.0921133
Zm00001d046300	75.5995	-2.84621	0.436501	-6.52052	7.01e-11	6.26e-10
Zm00001d012590	3595.21	-2.84395	0.205593	-13.8329	1.61e-43	1.53e-41
Zm00001d014610	11.6622	-2.84128	0.856249	-3.31828	0.000905722	0.00262856
Zm00001d051094	297.891	-2.84068	0.55037	-5.1614	2.45e-07	1.35e-06
Zm00001d012138	52.4167	-2.83921	0.836726	-3.39323	0.000690725	0.00205648
Zm00001d032194	41.5482	-2.83884	1.38094	-2.05573	0.0398083	0.0764123
Zm00001d028302	11.6823	-2.83845	0.725127	-3.91443	9.06e-05	0.000323557
Zm00001d042388	1908.24	-2.83773	0.289285	-9.80945	1.03e-22	2.93e-21
Zm00001d019036	2930.92	-2.83748	0.128412	-22.0967	3.4e-108	1.97e-105
Zm00001d022234	38.6589	-2.8345	0.723493	-3.9178	8.94e-05	0.000319478
Zm00001d046494	6.70009	-2.83432	1.26639	-2.23812	0.0252135	0.0513851
Zm00001d053662	186.248	-2.83239	0.408944	-6.92611	4.33e-12	4.45e-11
Zm00001d011610	1240.68	-2.83226	0.246652	-11.4829	1.61e-30	7.51e-29
Zm00001d042903	2.15651	-2.83087	1.33409	-2.12195	0.0338423	0.066342
Zm00001d002550	501.926	-2.83015	0.45314	-6.24565	4.22e-10	3.43e-09
Zm00001d009103	96.652	-2.82874	0.58744	-4.81536	1.47e-06	7.15e-06
Zm00001d040857	161.849	-2.8268	0.383912	-7.36314	1.8e-13	2.14e-12
Zm00001d010465	170.652	-2.82443	1.11734	-2.52783	0.011477	0.0256291
Zm00001d049851	40.011	-2.82381	1.19928	-2.35458	0.0185439	0.0391641
Zm00001d038451	15.339	-2.8225	1.07478	-2.62613	0.00863624	0.019932
Zm00001d039197	116.732	-2.8224	0.570461	-4.94757	7.51e-07	3.83e-06
Zm00001d046485	174.071	-2.82067	1.1079	-2.54597	0.0108974	0.0245052
Zm00001d052880	23.0346	-2.82007	0.514321	-5.4831	4.18e-08	2.57e-07
Zm00001d028347	14.9782	-2.81978	1.36126	-2.07144	0.0383174	0.0739224
Zm00001d034702	96.0722	-2.81899	0.610489	-4.61759	3.88e-06	1.77e-05
Zm00001d011133	28.3305	-2.81674	0.786039	-3.58346	0.000339071	0.00107537
Zm00001d049228	191.144	-2.81547	0.429764	-6.55121	5.71e-11	5.17e-10
Zm00001d033566	146.206	-2.81387	0.477444	-5.89362	3.78e-09	2.69e-08
Zm00001d004680	10.4977	-2.81358	0.586138	-4.80019	1.59e-06	7.67e-06
Zm00001d002601	2610.49	-2.80818	0.234077	-11.9968	3.69e-33	1.98e-31
Zm00001d007327	196.369	-2.8042	0.263699	-10.6341	2.07e-26	7.7e-25
Zm00001d029461	234.44	-2.80192	0.225719	-12.4133	2.21e-35	1.34e-33
Zm00001d020088	2007.16	-2.79925	0.183604	-15.2461	1.75e-52	2.36e-50
Zm00001d007845	128.549	-2.79711	0.895367	-3.12398	0.00178421	0.00483846
Zm00001d018106	57.6949	-2.79626	0.94279	-2.96594	0.00301763	0.00778546
Zm00001d014583	56.617	-2.79506	0.556354	-5.0239	5.06e-07	2.66e-06
Zm00001d036703	22.9726	-2.79192	0.633586	-4.40653	1.05e-05	4.46e-05
Zm00001d025900	157.248	-2.7912	0.381334	-7.31957	2.49e-13	2.92e-12
Zm00001d026300	90.1521	-2.7903	0.345675	-8.07202	6.91e-16	1.07e-14
Zm00001d040133	7.66194	-2.78995	0.8283	-3.36828	0.000756382	0.00223343
Zm00001d033909	44.6742	-2.78961	1.36081	-2.04995	0.040369	0.0772867
Zm00001d029366	83.4418	-2.78789	0.700834	-3.97796	6.95e-05	0.000253685
Zm00001d041922	841.342	-2.78788	0.73733	-3.78105	0.000156171	0.000529625
Zm00001d010765	6.18769	-2.78547	1.3625	-2.04438	0.0409161	0.0781802
Zm00001d019776	52.0142	-2.78439	0.35385	-7.86886	3.58e-15	5.12e-14
Zm00001d030530	371.334	-2.78334	0.999898	-2.78362	0.00537554	0.0130648
Zm00001d052727	57.8624	-2.78281	0.336506	-8.26972	1.34e-16	2.23e-15
Zm00001d042346	266.621	-2.78228	0.555615	-5.00757	5.51e-07	2.87e-06
Zm00001d006424	8.0643	-2.78118	0.675127	-4.1195	3.8e-05	0.00014561
Zm00001d031086	6.97961	-2.77759	0.946238	-2.9354	0.00333114	0.0084996
Zm00001d043520	96.1849	-2.77728	0.642916	-4.31982	1.56e-05	6.41e-05
Zm00001d009447	31.9969	-2.77662	0.402241	-6.90288	5.1e-12	5.2e-11
Zm00001d019246	77.2548	-2.77624	0.539883	-5.14229	2.71e-07	1.48e-06
Zm00001d048499	31.9582	-2.77491	0.877423	-3.16257	0.00156383	0.00429924
Zm00001d046260	4.44258	-2.77487	1.36562	-2.03196	0.0421582	0.0801522
Zm00001d029988	186.625	-2.77139	0.333985	-8.29792	1.06e-16	1.78e-15
Zm00001d043931	7.24838	-2.77081	0.798275	-3.47099	0.000518538	0.00158308
Zm00001d003019	19.8268	-2.76794	0.690069	-4.0111	6.04e-05	0.000223434
Zm00001d033389	23.2228	-2.76609	0.845839	-3.27023	0.00107459	0.00306348
Zm00001d050156	79.8214	-2.7655	0.536107	-5.15848	2.49e-07	1.37e-06
Zm00001d029738	46.3454	-2.76534	0.706414	-3.91462	9.05e-05	0.000323331
Zm00001d032673	16.6402	-2.76118	0.604465	-4.56797	4.92e-06	2.21e-05
Zm00001d050095	212.451	-2.75955	0.208032	-13.2651	3.69e-40	2.9e-38
Zm00001d042371	179.171	-2.75585	0.821591	-3.35429	0.000795695	0.00233793
Zm00001d030328	313.022	-2.75485	0.560371	-4.91612	8.83e-07	4.45e-06
Zm00001d022446	7.39936	-2.75208	1.40093	-1.96447	0.049476	0.0920616
Zm00001d023843	139.848	-2.75174	0.569357	-4.83307	1.34e-06	6.59e-06
Zm00001d011527	51.6214	-2.75141	0.612644	-4.49104	7.09e-06	3.1e-05
Zm00001d017318	80.8148	-2.7493	0.27185	-10.1133	4.82e-24	1.51e-22
Zm00001d050533	21.0516	-2.74854	0.588206	-4.67275	2.97e-06	1.38e-05
Zm00001d053268	100.729	-2.74802	0.320662	-8.56984	1.04e-17	1.93e-16
Zm00001d031634	158.44	-2.74698	0.300227	-9.14967	5.71e-20	1.31e-18
Zm00001d039925	2.7613	-2.74369	1.34638	-2.03783	0.0415667	0.0792275
Zm00001d028432	415.439	-2.74299	0.657526	-4.17167	3.02e-05	0.000118348
Zm00001d051634	798.497	-2.74171	0.221384	-12.3844	3.18e-35	1.9e-33
Zm00001d051238	70.5748	-2.74109	0.597518	-4.58746	4.49e-06	2.02e-05
Zm00001d016658	23.7751	-2.73624	0.815118	-3.35686	0.000788333	0.00231892
Zm00001d000447	32.414	-2.73616	0.525484	-5.20693	1.92e-07	1.07e-06
Zm00001d049330	153.092	-2.73534	0.776157	-3.52421	0.000424745	0.00132177
Zm00001d044780	68.4475	-2.73432	0.516848	-5.29038	1.22e-07	7.01e-07
Zm00001d050865	110.503	-2.73341	1.39191	-1.96379	0.049555	0.0921687
Zm00001d017720	756.77	-2.73314	0.240044	-11.386	4.91e-30	2.24e-28
Zm00001d013487	33.1383	-2.73074	0.460582	-5.92889	3.05e-09	2.2e-08
Zm00001d000339	353.549	-2.72995	0.409979	-6.65876	2.76e-11	2.59e-10
Zm00001d005536	159.245	-2.72913	0.250235	-10.9063	1.08e-27	4.34e-26
Zm00001d053675	13241.8	-2.72852	0.706857	-3.86008	0.000113351	0.000396
Zm00001d027599	632.625	-2.72822	0.398775	-6.84152	7.84e-12	7.8e-11
Zm00001d002970	14.8153	-2.72758	0.76467	-3.567	0.000361091	0.00114124
Zm00001d038811	10.5783	-2.72698	1.07861	-2.52824	0.0114637	0.025605
Zm00001d049793	81.4526	-2.72209	0.308602	-8.82071	1.14e-18	2.32e-17
Zm00001d023984	526.105	-2.7211	1.09856	-2.47696	0.0132505	0.029064
[truncated: 3,499 more rows]
