# Supplementary material for: Comparative transcriptome analysis reveals potential regulatory genes involved in the development and strength formation of maize stalks
Source: BMC Plant Biol. 2025 Mar 1;25:272. doi: 10.1186/s12870-025-06276-5 (PMC11871777; doi:10.1186/s12870-025-06276-5)
Supplement: Supplementary file 15 — Supplementary Material 15 [file 12870_2025_6276_MOESM15_ESM.xls]

## Sheet: sheet1
Table S9. The interactions between hub genes networks within the co-expression blue module.
Node	Source	weight
Zm00001d021268	Zm00001d033224	0.6051
Zm00001d008468	Zm00001d047905	0.600408
Zm00001d016299	Zm00001d048720	0.60018
Zm00001d039338	Zm00001d001527	0.592839
Zm00001d045572	Zm00001d001583	0.590057
Zm00001d003626	Zm00001d001902	0.588965
Zm00001d010137	Zm00001d000483	0.588352
Zm00001d034388	Zm00001d003616	0.587156
Zm00001d011297	Zm00001d032727	0.586747
Zm00001d021268	Zm00001d010535	0.58558
Zm00001d021268	Zm00001d027058	0.584322
Zm00001d021268	Zm00001d022790	0.582226
Zm00001d021268	Zm00001d034838	0.579275
Zm00001d021268	Zm00001d018796	0.578731
Zm00001d021268	Zm00001d018677	0.577532
Zm00001d021268	Zm00001d011238	0.576948
Zm00001d021268	Zm00001d052060	0.575805
Zm00001d021268	Zm00001d029420	0.574852
Zm00001d021268	Zm00001d026368	0.574177
Zm00001d021268	Zm00001d018041	0.573779
Zm00001d021268	Zm00001d029420	0.573546
Zm00001d021268	Zm00001d043479	0.572072
Zm00001d021268	Zm00001d017204	0.571492
Zm00001d021268	Zm00001d011238	0.571297
Zm00001d021268	Zm00001d021334	0.570867
Zm00001d021268	Zm00001d009106	0.570685
Zm00001d021268	Zm00001d048843	0.569594
Zm00001d008468	Zm00001d000888	0.568946
Zm00001d021268	Zm00001d033225	0.568692
Zm00001d021268	Zm00001d029420	0.567208
Zm00001d008468	Zm00001d045030	0.566967
Zm00001d008468	Zm00001d009106	0.565754
Zm00001d021268	Zm00001d047973	0.564294
Zm00001d021268	ZemaCp021	0.564067
Zm00001d021268	Zm00001d043479	0.563801
Zm00001d021268	Zm00001d052060	0.562006
Zm00001d021268	Zm00001d026876	0.561148
Zm00001d008468	Zm00001d025556	0.561011
Zm00001d021268	Zm00001d050079	0.559863
Zm00001d008468	Zm00001d001527	0.558587
Zm00001d008468	Zm00001d000888	0.558312
Zm00001d008468	Zm00001d015141	0.558203
Zm00001d008468	Zm00001d042976	0.557272
Zm00001d008468	Zm00001d009346	0.556636
Zm00001d021268	Zm00001d043974	0.55518
Zm00001d008468	Zm00001d015846	0.555153
Zm00001d008468	Zm00001d033224	0.554434
Zm00001d008468	Zm00001d047905	0.553635
Zm00001d008468	Zm00001d008061	0.553154
Zm00001d021268	Zm00001d047442	0.553133
Zm00001d021268	Zm00001d009346	0.552794
Zm00001d008468	Zm00001d040733	0.552697
Zm00001d008468	Zm00001d032727	0.552675
Zm00001d008468	Zm00001d047494	0.552179
Zm00001d008468	Zm00001d031364	0.551709
Zm00001d008468	Zm00001d030032	0.55159
Zm00001d008468	Zm00001d004547	0.548935
Zm00001d021268	Zm00001d022659	0.548353
Zm00001d008468	Zm00001d017853	0.547764
Zm00001d008468	Zm00001d015846	0.547232
Zm00001d021268	Zm00001d040637	0.547114
Zm00001d008468	Zm00001d043974	0.546601
Zm00001d021268	Zm00001d040069	0.546248
Zm00001d021268	Zm00001d022790	0.545753
Zm00001d008468	Zm00001d021247	0.545752
Zm00001d021268	Zm00001d007255	0.54543
Zm00001d008468	Zm00001d003275	0.543856
Zm00001d008468	Zm00001d033797	0.543475
Zm00001d008468	Zm00001d051795	0.543469
Zm00001d008468	Zm00001d026444	0.543237
Zm00001d008468	Zm00001d048720	0.543154
Zm00001d021268	Zm00001d021245	0.542898
Zm00001d008468	Zm00001d048720	0.542819
Zm00001d008468	Zm00001d041535	0.541625
Zm00001d021268	Zm00001d008812	0.540696
Zm00001d021268	Zm00001d003616	0.540465
Zm00001d016299	Zm00001d017274	0.539546
Zm00001d008468	Zm00001d031639	0.5393
Zm00001d008468	Zm00001d015257	0.538984
Zm00001d008468	Zm00001d027276	0.538912
Zm00001d008468	Zm00001d010535	0.538282
Zm00001d016299	Zm00001d012746	0.538141
Zm00001d008468	Zm00001d020578	0.538003
Zm00001d021268	Zm00001d026444	0.537895
Zm00001d008468	Zm00001d039279	0.537854
Zm00001d008468	Zm00001d051349	0.537209
Zm00001d008468	Zm00001d032329	0.536744
Zm00001d008468	Zm00001d003616	0.53607
Zm00001d008468	Zm00001d031639	0.536022
Zm00001d008468	Zm00001d034838	0.535987
Zm00001d021268	Zm00001d025520	0.535774
Zm00001d008468	Zm00001d023350	0.535069
Zm00001d021268	Zm00001d021933	0.534198
Zm00001d008468	Zm00001d040637	0.53396
Zm00001d008468	Zm00001d036895	0.533927
Zm00001d008468	Zm00001d011073	0.533619
Zm00001d008468	Zm00001d039016	0.533611
Zm00001d008468	Zm00001d044409	0.533582
Zm00001d008468	Zm00001d052701	0.533042
Zm00001d016299	Zm00001d054085	0.532033
Zm00001d008468	Zm00001d000483	0.531383
Zm00001d021268	Zm00001d037610	0.53039
Zm00001d008468	Zm00001d019830	0.530389
Zm00001d021268	Zm00001d027253	0.530138
Zm00001d021268	Zm00001d029420	0.529069
Zm00001d008468	Zm00001d026368	0.529055
Zm00001d008468	Zm00001d017204	0.528574
Zm00001d008468	Zm00001d048073	0.528068
Zm00001d008468	Zm00001d031300	0.527707
Zm00001d008468	Zm00001d040637	0.527366
Zm00001d008468	Zm00001d033225	0.526327
Zm00001d008468	Zm00001d039694	0.526322
Zm00001d008468	Zm00001d039016	0.526187
Zm00001d008468	Zm00001d001583	0.525977
Zm00001d021268	Zm00001d001902	0.525389
Zm00001d008468	Zm00001d026368	0.525163
Zm00001d021268	Zm00001d021247	0.524898
Zm00001d008468	Zm00001d027058	0.52482
Zm00001d008468	Zm00001d048359	0.52421
Zm00001d016299	Zm00001d027708	0.524069
Zm00001d021268	Zm00001d009820	0.523955
Zm00001d008468	Zm00001d033225	0.523455
Zm00001d045572	Zm00001d010971	0.522927
Zm00001d021268	Zm00001d048359	0.522757
Zm00001d008468	Zm00001d053689	0.522511
Zm00001d016299	Zm00001d012970	0.522162
Zm00001d021268	Zm00001d029420	0.522097
Zm00001d008468	Zm00001d029519	0.521545
Zm00001d008468	Zm00001d018796	0.52143
Zm00001d045572	Zm00001d045640	0.520823
Zm00001d021268	Zm00001d032004	0.520811
Zm00001d008468	Zm00001d044056	0.520687
Zm00001d008468	Zm00001d001653	0.520548
Zm00001d045572	Zm00001d048843	0.520398
Zm00001d008468	Zm00001d017204	0.520017
Zm00001d045572	Zm00001d001574	0.519757
Zm00001d008468	Zm00001d005460	0.519678
Zm00001d016299	Zm00001d031639	0.519312
Zm00001d008468	Zm00001d041732	0.519226
Zm00001d045572	Zm00001d037610	0.518937
Zm00001d016299	Zm00001d018041	0.518489
Zm00001d021268	Zm00001d050918	0.51809
Zm00001d045572	Zm00001d025770	0.517898
Zm00001d008468	Zm00001d047973	0.517894
Zm00001d045572	Zm00001d044409	0.517886
Zm00001d008468	Zm00001d022659	0.51759
Zm00001d008468	Zm00001d016436	0.517474
Zm00001d016299	Zm00001d011238	0.51732
Zm00001d008468	Zm00001d048843	0.517103
Zm00001d045572	Zm00001d027253	0.516872
Zm00001d003626	Zm00001d040637	0.516849
Zm00001d016299	Zm00001d045313	0.516625
Zm00001d045572	Zm00001d054085	0.516564
Zm00001d003626	Zm00001d029519	0.516448
Zm00001d045572	Zm00001d045572	0.516158
Zm00001d016299	Zm00001d039279	0.515633
Zm00001d008468	Zm00001d019723	0.515576
Zm00001d008468	Zm00001d038886	0.515526
Zm00001d008468	Zm00001d025770	0.515093
Zm00001d008468	Zm00001d044056	0.515062
Zm00001d008468	Zm00001d040066	0.514595
Zm00001d021268	Zm00001d001570	0.51388
Zm00001d021268	Zm00001d054085	0.513516
Zm00001d008468	Zm00001d031850	0.513258
Zm00001d045572	Zm00001d033390	0.513045
Zm00001d003626	Zm00001d052060	0.512993
Zm00001d008468	Zm00001d032329	0.512314
Zm00001d045572	Zm00001d032004	0.51221
Zm00001d045572	Zm00001d039085	0.512166
Zm00001d008468	Zm00001d017204	0.512136
Zm00001d008468	Zm00001d053689	0.511947
Zm00001d045572	Zm00001d044409	0.511935
Zm00001d045572	Zm00001d005460	0.511927
Zm00001d045572	Zm00001d041293	0.511799
Zm00001d008468	Zm00001d032329	0.511731
Zm00001d008468	Zm00001d037990	0.511553
Zm00001d008468	Zm00001d029519	0.511168
Zm00001d016299	Zm00001d002813	0.511167
Zm00001d045572	Zm00001d011238	0.510908
Zm00001d045572	Zm00001d009346	0.510837
Zm00001d045572	Zm00001d040637	0.510579
Zm00001d039338	Zm00001d031639	0.510567
Zm00001d039338	Zm00001d051692	0.51053
Zm00001d039338	Zm00001d041986	0.510495
Zm00001d045572	Zm00001d029420	0.51033
Zm00001d045572	Zm00001d037990	0.510292
Zm00001d021268	Zm00001d000888	0.509805
Zm00001d045572	Zm00001d011238	0.509734
Zm00001d021268	Zm00001d054085	0.509689
Zm00001d039338	Zm00001d037990	0.509565
Zm00001d045572	Zm00001d004547	0.509329
Zm00001d021268	Zm00001d039156	0.509122
Zm00001d008468	Zm00001d026567	0.5088
Zm00001d008468	Zm00001d006816	0.50875
Zm00001d008468	Zm00001d032332	0.508653
Zm00001d008468	Zm00001d033187	0.508546
Zm00001d021268	Zm00001d038437	0.508533
Zm00001d008468	Zm00001d034803	0.508404
Zm00001d045572	Zm00001d007341	0.508211
Zm00001d008468	Zm00001d010971	0.507962
Zm00001d045572	Zm00001d019778	0.507868
Zm00001d021268	Zm00001d008957	0.50765
Zm00001d008468	Zm00001d009346	0.507589
Zm00001d008468	Zm00001d053434	0.507492
Zm00001d045572	Zm00001d050079	0.507222
Zm00001d045572	Zm00001d010535	0.506986
Zm00001d008468	Zm00001d031364	0.506101
Zm00001d008468	Zm00001d026474	0.505824
Zm00001d045572	Zm00001d001653	0.50554
Zm00001d008468	Zm00001d040637	0.505457
Zm00001d045572	Zm00001d033786	0.505388
Zm00001d008468	Zm00001d015905	0.505057
Zm00001d045572	Zm00001d002254	0.504989
Zm00001d045572	Zm00001d004910	0.504818
Zm00001d008468	Zm00001d021254	0.504796
Zm00001d045572	Zm00001d033390	0.504638
Zm00001d008468	Zm00001d041293	0.50435
Zm00001d045572	Zm00001d041232	0.504345
Zm00001d008468	Zm00001d051431	0.504139
Zm00001d039338	Zm00001d032688	0.504083
Zm00001d045572	Zm00001d047905	0.504039
Zm00001d016299	Zm00001d053689	0.503904
Zm00001d021268	Zm00001d026368	0.503904
Zm00001d045572	Zm00001d012970	0.503742
Zm00001d016299	Zm00001d029519	0.503537
Zm00001d045572	Zm00001d020761	0.503526
Zm00001d008468	Zm00001d009820	0.503506
Zm00001d016299	Zm00001d022659	0.503472
Zm00001d045572	Zm00001d051431	0.503451
Zm00001d021268	Zm00001d022311	0.503289
Zm00001d045572	Zm00001d054085	0.503253
Zm00001d008468	Zm00001d029562	0.502934
Zm00001d045572	Zm00001d049016	0.502735
Zm00001d045572	Zm00001d040066	0.502162
Zm00001d008468	Zm00001d011073	0.502116
Zm00001d008468	Zm00001d009820	0.501665
Zm00001d016299	Zm00001d001527	0.501413
Zm00001d016299	Zm00001d001527	0.501256
Zm00001d003626	Zm00001d029834	0.501013
Zm00001d039338	Zm00001d026835	0.50097
Zm00001d045572	Zm00001d011073	0.500823
Zm00001d008468	Zm00001d039279	0.500807
Zm00001d008468	Zm00001d001902	0.5008
Zm00001d008468	Zm00001d037786	0.500779
Zm00001d039338	Zm00001d051431	0.500728
Zm00001d045572	Zm00001d039279	0.500657
Zm00001d045572	Zm00001d028984	0.500651
Zm00001d021268	Zm00001d016436	0.500646
Zm00001d045572	Zm00001d048720	0.500645
Zm00001d008468	Zm00001d034838	0.500525
Zm00001d008468	Zm00001d015599	0.500496
Zm00001d039338	Zm00001d016299	0.500353
Zm00001d045572	Zm00001d032688	0.500158
Zm00001d045572	Zm00001d040066	0.500019
Zm00001d045572	Zm00001d042721	0.499943
Zm00001d016299	Zm00001d041293	0.49983
Zm00001d021268	Zm00001d016070	0.499569
Zm00001d045572	Zm00001d003626	0.499341
Zm00001d021268	Zm00001d034358	0.499231
Zm00001d008468	Zm00001d031634	0.49898
Zm00001d045572	Zm00001d041732	0.498903
Zm00001d021268	Zm00001d053220	0.498803
Zm00001d045572	Zm00001d032688	0.498656
Zm00001d008468	Zm00001d005884	0.498655
Zm00001d045572	Zm00001d011363	0.498635
Zm00001d008468	Zm00001d041293	0.498443
Zm00001d045572	Zm00001d041732	0.498434
Zm00001d045572	Zm00001d018796	0.498315
Zm00001d045572	Zm00001d046300	0.498237
Zm00001d016299	Zm00001d037786	0.498193
Zm00001d045572	Zm00001d026444	0.49775
Zm00001d008468	Zm00001d043280	0.497369
Zm00001d021268	Zm00001d003616	0.497263
Zm00001d045572	Zm00001d026474	0.497254
Zm00001d045572	Zm00001d029051	0.497139
Zm00001d039338	Zm00001d008957	0.497035
Zm00001d008468	Zm00001d042721	0.497024
Zm00001d045572	Zm00001d008957	0.497023
Zm00001d021268	Zm00001d016743	0.496603
Zm00001d008468	Zm00001d044545	0.496336
Zm00001d008468	Zm00001d000888	0.496276
Zm00001d045572	Zm00001d047905	0.496238
Zm00001d045572	Zm00001d040905	0.495785
Zm00001d045572	Zm00001d044409	0.495671
Zm00001d039338	Zm00001d040733	0.495446
Zm00001d045572	Zm00001d052701	0.495386
Zm00001d039338	Zm00001d040544	0.49527
Zm00001d045572	Zm00001d045030	0.495158
Zm00001d008468	Zm00001d037609	0.495135
Zm00001d045572	Zm00001d048843	0.495102
Zm00001d008468	Zm00001d041293	0.494473
Zm00001d045572	Zm00001d008488	0.494112
Zm00001d045572	Zm00001d039913	0.494078
Zm00001d003626	Zm00001d008050	0.493916
Zm00001d008468	Zm00001d008585	0.493878
Zm00001d021268	Zm00001d002813	0.493855
Zm00001d008468	Zm00001d018986	0.49364
Zm00001d045572	Zm00001d032740	0.493377
Zm00001d008468	Zm00001d037990	0.493178
Zm00001d045572	Zm00001d043765	0.493171
Zm00001d045572	Zm00001d045030	0.492992
Zm00001d016299	Zm00001d045640	0.492944
Zm00001d045572	Zm00001d040066	0.492413
Zm00001d045572	Zm00001d001374	0.492399
Zm00001d021268	Zm00001d036216	0.492219
Zm00001d045572	Zm00001d032688	0.492193
Zm00001d008468	Zm00001d006116	0.491687
Zm00001d008468	Zm00001d031639	0.491637
Zm00001d045572	Zm00001d022581	0.491595
Zm00001d045572	Zm00001d009820	0.491585
Zm00001d003626	Zm00001d021772	0.491568
Zm00001d008468	Zm00001d054085	0.491297
Zm00001d039338	Zm00001d051431	0.490984
Zm00001d045572	Zm00001d002260	0.490952
Zm00001d039338	Zm00001d037786	0.490952
Zm00001d039338	Zm00001d029051	0.490802
Zm00001d021268	Zm00001d053689	0.49067
Zm00001d008468	Zm00001d016299	0.49023
Zm00001d021268	Zm00001d051645	0.490023
Zm00001d039338	Zm00001d048064	0.489901
Zm00001d021268	Zm00001d048359	0.489734
Zm00001d021268	Zm00001d021254	0.489571
Zm00001d045572	Zm00001d032688	0.4895
Zm00001d016299	Zm00001d045313	0.489475
Zm00001d008468	Zm00001d039694	0.489274
Zm00001d039338	Zm00001d039694	0.489256
Zm00001d008468	Zm00001d021268	0.489241
Zm00001d008468	Zm00001d009820	0.488543
Zm00001d016299	Zm00001d031192	0.488336
Zm00001d008468	Zm00001d048720	0.48804
Zm00001d045572	Zm00001d052701	0.487863
Zm00001d008468	Zm00001d051645	0.48783
Zm00001d045572	Zm00001d006116	0.487805
Zm00001d045572	Zm00001d051532	0.487636
Zm00001d045572	Zm00001d033225	0.487602
Zm00001d021268	Zm00001d007341	0.487488
Zm00001d045572	Zm00001d009129	0.486938
Zm00001d045572	Zm00001d016884	0.486816
Zm00001d008468	Zm00001d045572	0.486783
Zm00001d045572	Zm00001d037499	0.486678
Zm00001d008468	Zm00001d037610	0.486451
Zm00001d021268	Zm00001d051795	0.486444
Zm00001d008468	Zm00001d045136	0.486251
Zm00001d016299	Zm00001d039085	0.486076
Zm00001d045572	Zm00001d042721	0.48591
Zm00001d008468	Zm00001d047548	0.485899
Zm00001d008468	Zm00001d053220	0.485861
Zm00001d016299	Zm00001d043280	0.485803
Zm00001d045572	Zm00001d046300	0.485784
Zm00001d008468	Zm00001d040066	0.485718
Zm00001d021268	Zm00001d016041	0.485684
Zm00001d021268	Zm00001d025155	0.485169
Zm00001d003626	Zm00001d016299	0.485124
Zm00001d008468	Zm00001d008957	0.485093
Zm00001d045572	Zm00001d005648	0.484957
Zm00001d008468	Zm00001d001653	0.484739
Zm00001d016299	Zm00001d042420	0.484503
Zm00001d045572	Zm00001d000874	0.4845
Zm00001d016299	Zm00001d005460	0.484425
Zm00001d008468	Zm00001d000361	0.484255
Zm00001d045572	Zm00001d041726	0.484039
Zm00001d016299	Zm00001d047905	0.484002
Zm00001d045572	Zm00001d039368	0.483288
Zm00001d045572	Zm00001d032004	0.483174
Zm00001d003626	Zm00001d004547	0.483136
Zm00001d008468	Zm00001d016799	0.482952
Zm00001d016299	Zm00001d050043	0.482946
Zm00001d039338	Zm00001d003616	0.482719
Zm00001d045572	Zm00001d033225	0.482659
Zm00001d008468	Zm00001d050918	0.482454
Zm00001d045572	Zm00001d002260	0.482416
Zm00001d039338	Zm00001d018041	0.482294
Zm00001d008468	Zm00001d040733	0.482267
Zm00001d008468	Zm00001d033390	0.482147
Zm00001d045572	Zm00001d041732	0.481982
Zm00001d008468	Zm00001d036049	0.481689
Zm00001d003626	Zm00001d036216	0.481605
Zm00001d045572	Zm00001d023507	0.48148
Zm00001d008468	Zm00001d022726	0.481445
Zm00001d045572	Zm00001d002260	0.481328
Zm00001d016299	Zm00001d053434	0.481168
Zm00001d008468	Zm00001d006816	0.481164
Zm00001d045572	Zm00001d039694	0.480987
Zm00001d021268	Zm00001d004547	0.480986
Zm00001d045572	Zm00001d042026	0.480961
Zm00001d045572	Zm00001d041732	0.48095
Zm00001d045572	Zm00001d000884	0.480853
Zm00001d045572	Zm00001d042886	0.480793
Zm00001d039338	Zm00001d023531	0.480785
Zm00001d021268	Zm00001d010535	0.480596
Zm00001d021268	Zm00001d037786	0.480421
Zm00001d045572	Zm00001d023507	0.480306
Zm00001d039338	Zm00001d041740	0.480169
Zm00001d016299	Zm00001d053260	0.47981
Zm00001d045572	Zm00001d032688	0.479749
Zm00001d045572	Zm00001d018822	0.479674
Zm00001d008468	Zm00001d045478	0.479377
Zm00001d003626	Zm00001d032329	0.479354
Zm00001d008468	Zm00001d034803	0.479308
Zm00001d008468	Zm00001d003023	0.479284
Zm00001d045572	Zm00001d034838	0.479194
Zm00001d008468	Zm00001d027708	0.478814
Zm00001d045572	Zm00001d047768	0.478507
Zm00001d039338	Zm00001d016878	0.478268
Zm00001d008468	Zm00001d030856	0.478267
Zm00001d008468	Zm00001d044409	0.478216
Zm00001d045572	Zm00001d035206	0.478195
Zm00001d008468	Zm00001d052395	0.478023
Zm00001d045572	Zm00001d039338	0.478015
Zm00001d045572	Zm00001d026695	0.477939
Zm00001d008468	Zm00001d021284	0.477744
Zm00001d045572	Zm00001d031364	0.477726
Zm00001d045572	Zm00001d023507	0.477712
Zm00001d045572	Zm00001d034601	0.477653
Zm00001d045572	Zm00001d006672	0.477567
Zm00001d008468	Zm00001d039913	0.477477
Zm00001d021268	Zm00001d053444	0.476871
Zm00001d008468	Zm00001d046568	0.476863
Zm00001d045572	Zm00001d022581	0.476863
Zm00001d045572	Zm00001d037499	0.476648
Zm00001d045572	Zm00001d037610	0.476486
Zm00001d039338	Zm00001d040544	0.476308
Zm00001d021268	Zm00001d009129	0.476138
Zm00001d003626	Zm00001d022813	0.475896
Zm00001d008468	Zm00001d047180	0.475871
Zm00001d008468	Zm00001d009377	0.47578
Zm00001d008468	Zm00001d033187	0.475738
Zm00001d008468	Zm00001d005884	0.475366
Zm00001d045572	Zm00001d039057	0.475256
Zm00001d008468	Zm00001d034838	0.475243
Zm00001d008468	Zm00001d051692	0.475141
Zm00001d045572	Zm00001d038693	0.475062
Zm00001d003626	Zm00001d015599	0.47502
Zm00001d008468	Zm00001d032329	0.474597
Zm00001d045572	Zm00001d003616	0.47452
Zm00001d008468	Zm00001d031639	0.474152
Zm00001d039338	Zm00001d026368	0.473942
Zm00001d003626	Zm00001d001570	0.473748
Zm00001d039338	Zm00001d041740	0.473471
Zm00001d039338	Zm00001d014615	0.473313
Zm00001d008468	Zm00001d005031	0.473283
Zm00001d021268	Zm00001d033786	0.473189
Zm00001d021268	Zm00001d021254	0.473164
Zm00001d021268	ZemaCp030	0.47296
Zm00001d008468	Zm00001d009141	0.472909
Zm00001d016299	Zm00001d001772	0.472885
Zm00001d021268	Zm00001d005884	0.472834
Zm00001d008468	Zm00001d038886	0.472727
Zm00001d045572	Zm00001d043849	0.472652
Zm00001d021268	Zm00001d009129	0.472645
Zm00001d021268	Zm00001d036409	0.472529
Zm00001d045572	Zm00001d007341	0.472321
Zm00001d016299	Zm00001d048720	0.472246
Zm00001d008468	Zm00001d041986	0.472205
Zm00001d045572	Zm00001d022581	0.472112
Zm00001d003626	Zm00001d010969	0.472047
Zm00001d016299	Zm00001d031063	0.471954
Zm00001d021268	Zm00001d011073	0.471925
Zm00001d008468	Zm00001d001902	0.471863
Zm00001d045572	Zm00001d007255	0.471761
Zm00001d039338	Zm00001d037499	0.471674
Zm00001d039338	Zm00001d040066	0.471466
Zm00001d045572	Zm00001d020761	0.471465
Zm00001d045572	Zm00001d016956	0.471439
Zm00001d039338	Zm00001d014615	0.471258
Zm00001d008468	Zm00001d031364	0.471029
Zm00001d045572	Zm00001d039016	0.470974
Zm00001d045572	Zm00001d034533	0.470921
Zm00001d039338	Zm00001d035013	0.470824
Zm00001d003626	Zm00001d051431	0.470464
Zm00001d045572	Zm00001d044409	0.470446
Zm00001d008468	Zm00001d043641	0.47033
Zm00001d003626	Zm00001d051645	0.470306
Zm00001d003626	Zm00001d043280	0.470301
Zm00001d008468	Zm00001d021772	0.470252
Zm00001d008468	Zm00001d000183	0.470184
Zm00001d008468	Zm00001d039512	0.470148
Zm00001d008468	Zm00001d048843	0.46997
Zm00001d008468	Zm00001d033225	0.469898
Zm00001d008468	Zm00001d048593	0.469802
Zm00001d039338	Zm00001d035383	0.46967
Zm00001d003626	Zm00001d011073	0.469499
Zm00001d045572	Zm00001d022311	0.469425
Zm00001d045572	Zm00001d026625	0.469296
Zm00001d045572	Zm00001d051431	0.469155
Zm00001d008468	Zm00001d012970	0.468911
Zm00001d045572	Zm00001d032004	0.468797
Zm00001d045572	Zm00001d032329	0.468774
Zm00001d016299	Zm00001d045107	0.46877
Zm00001d039338	Zm00001d011915	0.468734
Zm00001d003626	ZemaCp030	0.468569
Zm00001d045572	Zm00001d018796	0.468158
Zm00001d008468	Zm00001d041732	0.468106
Zm00001d008468	Zm00001d015242	0.467903
Zm00001d039338	Zm00001d029809	0.467894
Zm00001d003626	Zm00001d034601	0.46755
Zm00001d008468	Zm00001d017204	0.467221
Zm00001d045572	Zm00001d001653	0.46708
Zm00001d016299	Zm00001d048484	0.466826
Zm00001d039338	Zm00001d037361	0.46627
Zm00001d039338	Zm00001d042026	0.46614
Zm00001d045572	Zm00001d037361	0.465932
Zm00001d039338	Zm00001d040905	0.46541
Zm00001d021268	Zm00001d026457	0.465264
Zm00001d008468	Zm00001d048359	0.465237
Zm00001d008468	Zm00001d043950	0.465224
Zm00001d021268	Zm00001d039338	0.465117
Zm00001d039338	Zm00001d004578	0.465065
Zm00001d045572	Zm00001d039279	0.464984
Zm00001d021268	Zm00001d029809	0.464946
Zm00001d008468	Zm00001d039338	0.464672
Zm00001d021268	Zm00001d053220	0.464653
Zm00001d008468	Zm00001d053220	0.464603
Zm00001d003626	Zm00001d024528	0.464482
Zm00001d016299	Zm00001d011401	0.464398
Zm00001d045572	Zm00001d051795	0.464331
Zm00001d008468	Zm00001d041986	0.464209
Zm00001d016299	Zm00001d005884	0.464141
Zm00001d008468	Zm00001d004547	0.464028
Zm00001d016299	Zm00001d022581	0.46387
Zm00001d010137	Zm00001d047930	0.463867
Zm00001d003626	Zm00001d043703	0.463822
Zm00001d021268	Zm00001d051532	0.463724
Zm00001d008468	Zm00001d016299	0.46347
Zm00001d008468	Zm00001d053168	0.463278
Zm00001d039338	Zm00001d016799	0.463224
Zm00001d008468	Zm00001d026368	0.463054
Zm00001d021268	Zm00001d027253	0.462842
Zm00001d003626	Zm00001d002254	0.462762
Zm00001d039338	Zm00001d012832	0.462567
Zm00001d008468	Zm00001d015599	0.462431
Zm00001d021268	Zm00001d029519	0.462388
Zm00001d016299	Zm00001d007255	0.462299
Zm00001d039338	Zm00001d002813	0.462191
Zm00001d008468	Zm00001d027790	0.462089
Zm00001d039338	Zm00001d009873	0.461965
Zm00001d003626	Zm00001d051795	0.461686
Zm00001d045572	Zm00001d041148	0.461481
Zm00001d008468	Zm00001d042376	0.461238
Zm00001d045572	Zm00001d011093	0.46118
Zm00001d045572	Zm00001d037609	0.461135
Zm00001d008468	Zm00001d016436	0.461086
Zm00001d008468	Zm00001d031120	0.46106
Zm00001d021268	Zm00001d023507	0.460734
Zm00001d045572	Zm00001d008528	0.460732
Zm00001d039338	Zm00001d033187	0.460693
Zm00001d008468	Zm00001d002848	0.460404
Zm00001d016299	Zm00001d030342	0.460376
Zm00001d008468	Zm00001d034601	0.460239
Zm00001d021268	Zm00001d034358	0.460137
Zm00001d039338	Zm00001d037610	0.460004
Zm00001d008468	Zm00001d043280	0.459911
Zm00001d039338	Zm00001d005208	0.459906
Zm00001d016299	Zm00001d050521	0.459778
Zm00001d008468	Zm00001d016878	0.459737
Zm00001d045572	Zm00001d022659	0.459616
Zm00001d008468	Zm00001d003459	0.45957
Zm00001d039338	Zm00001d026695	0.459224
Zm00001d045572	Zm00001d022581	0.459191
Zm00001d021268	Zm00001d006341	0.459111
Zm00001d045572	Zm00001d000723	0.459069
Zm00001d045572	Zm00001d008957	0.459005
Zm00001d045572	Zm00001d048843	0.458918
Zm00001d003626	Zm00001d021284	0.458887
Zm00001d003626	Zm00001d033786	0.458876
Zm00001d008468	Zm00001d016884	0.458825
Zm00001d016299	Zm00001d034601	0.458735
Zm00001d021268	Zm00001d005884	0.458589
Zm00001d008468	Zm00001d007341	0.458115
Zm00001d039338	Zm00001d021254	0.457911
Zm00001d039338	Zm00001d037499	0.457787
Zm00001d039338	Zm00001d012069	0.457716
Zm00001d039338	Zm00001d029051	0.457669
Zm00001d045572	Zm00001d009129	0.457552
Zm00001d008468	Zm00001d026064	0.457498
Zm00001d039338	Zm00001d037361	0.45743
Zm00001d045572	Zm00001d039279	0.457317
Zm00001d021268	Zm00001d011585	0.457214
Zm00001d008468	Zm00001d031634	0.457139
Zm00001d003626	Zm00001d021760	0.457088
Zm00001d021268	Zm00001d021284	0.456981
Zm00001d016299	Zm00001d015434	0.456566
Zm00001d008468	Zm00001d029519	0.45656
Zm00001d003626	Zm00001d017204	0.456345
Zm00001d003626	Zm00001d033187	0.456317
Zm00001d021268	Zm00001d036047	0.455929
Zm00001d008468	Zm00001d008185	0.455798
Zm00001d008468	Zm00001d005648	0.455782
Zm00001d008468	Zm00001d037990	0.455778
Zm00001d003626	Zm00001d032740	0.455683
Zm00001d021268	Zm00001d021760	0.455552
Zm00001d045572	Zm00001d050918	0.45554
Zm00001d003626	Zm00001d039694	0.455339
Zm00001d039338	Zm00001d033390	0.455068
Zm00001d016299	Zm00001d020362	0.455043
Zm00001d045572	Zm00001d034358	0.454968
Zm00001d045572	Zm00001d031634	0.454957
Zm00001d008468	Zm00001d041293	0.454868
Zm00001d008468	Zm00001d038074	0.454738
Zm00001d039338	Zm00001d016436	0.454669
Zm00001d008468	Zm00001d033769	0.454596
Zm00001d045572	Zm00001d011163	0.454477
Zm00001d039338	Zm00001d052701	0.45445
Zm00001d008468	Zm00001d006116	0.454432
Zm00001d008468	Zm00001d045350	0.454404
Zm00001d021268	Zm00001d050918	0.454394
Zm00001d008468	Zm00001d009377	0.454272
Zm00001d008468	Zm00001d042533	0.454259
Zm00001d039338	Zm00001d037990	0.454191
Zm00001d039338	Zm00001d016878	0.454058
Zm00001d011297	Zm00001d032688	0.453962
Zm00001d039338	Zm00001d039016	0.453586
Zm00001d008468	Zm00001d016743	0.453566
Zm00001d045572	Zm00001d035409	0.453559
Zm00001d045572	Zm00001d005279	0.453485
Zm00001d008468	Zm00001d026154	0.453457
Zm00001d045572	Zm00001d001224	0.453283
Zm00001d003626	Zm00001d037786	0.452859
Zm00001d008468	Zm00001d041232	0.452818
Zm00001d021268	Zm00001d001653	0.452794
Zm00001d008468	Zm00001d006816	0.452766
Zm00001d008468	Zm00001d016388	0.452489
Zm00001d045572	Zm00001d053365	0.452333
Zm00001d045572	Zm00001d037391	0.452315
Zm00001d008468	Zm00001d032740	0.452239
Zm00001d045572	Zm00001d032636	0.452204
Zm00001d008468	Zm00001d039022	0.452185
Zm00001d016299	Zm00001d020761	0.452114
Zm00001d003626	Zm00001d048359	0.45207
Zm00001d008468	Zm00001d023339	0.451902
Zm00001d039338	Zm00001d051645	0.451811
Zm00001d003626	Zm00001d001902	0.451466
Zm00001d010137	Zm00001d053746	0.451445
Zm00001d008468	Zm00001d003626	0.450929
Zm00001d045572	Zm00001d041986	0.450741
Zm00001d008468	Zm00001d026457	0.450717
Zm00001d003626	Zm00001d002260	0.450544
Zm00001d016299	Zm00001d037609	0.450539
Zm00001d003626	Zm00001d011073	0.450524
Zm00001d016299	Zm00001d029809	0.45032
Zm00001d021268	Zm00001d053168	0.450116
Zm00001d008468	Zm00001d005279	0.450016
Zm00001d008468	Zm00001d047779	0.44999
Zm00001d045572	Zm00001d026457	0.449858
Zm00001d045572	Zm00001d015929	0.449517
Zm00001d039338	Zm00001d045030	0.449481
Zm00001d039338	Zm00001d026474	0.449444
Zm00001d008468	Zm00001d048484	0.449186
Zm00001d008468	Zm00001d050635	0.449038
Zm00001d008468	Zm00001d039913	0.448504
Zm00001d021268	Zm00001d008479	0.448214
Zm00001d045572	Zm00001d020828	0.448163
Zm00001d016299	Zm00001d006116	0.448146
Zm00001d008468	Zm00001d040542	0.448139
Zm00001d008468	Zm00001d022804	0.448096
Zm00001d034388	Zm00001d041293	0.448064
Zm00001d045572	Zm00001d010214	0.447776
Zm00001d045572	Zm00001d031635	0.44772
Zm00001d008468	Zm00001d041740	0.447715
Zm00001d045572	Zm00001d020483	0.447705
Zm00001d008468	Zm00001d044545	0.447653
Zm00001d045572	Zm00001d037361	0.447396
Zm00001d039338	Zm00001d041986	0.44738
Zm00001d008468	Zm00001d041356	0.447294
Zm00001d039338	Zm00001d012970	0.447153
Zm00001d008468	Zm00001d015521	0.4471
Zm00001d003626	Zm00001d005279	0.446994
Zm00001d045572	Zm00001d048730	0.446986
Zm00001d008468	Zm00001d031505	0.446977
Zm00001d021268	Zm00001d021254	0.446617
Zm00001d016299	Zm00001d039913	0.446505
Zm00001d039338	Zm00001d021772	0.446398
Zm00001d045572	Zm00001d034601	0.446398
Zm00001d039338	Zm00001d033786	0.446371
Zm00001d008468	Zm00001d030765	0.446274
Zm00001d008468	Zm00001d000884	0.446212
Zm00001d045572	Zm00001d009083	0.446199
Zm00001d045572	Zm00001d016441	0.446181
Zm00001d008468	Zm00001d048064	0.446137
Zm00001d008468	Zm00001d018737	0.446125
Zm00001d008468	Zm00001d012749	0.446065
Zm00001d045572	Zm00001d008478	0.445946
Zm00001d021268	ZemaCp059	0.445808
Zm00001d003626	Zm00001d034533	0.445655
Zm00001d021268	Zm00001d026713	0.445574
Zm00001d034388	Zm00001d021247	0.445559
Zm00001d045572	Zm00001d030342	0.445519
Zm00001d008468	Zm00001d020972	0.445512
Zm00001d039338	Zm00001d002260	0.445464
Zm00001d034388	Zm00001d004547	0.445404
Zm00001d021268	Zm00001d025155	0.44499
Zm00001d008468	Zm00001d011363	0.444985
Zm00001d016299	Zm00001d012832	0.444956
Zm00001d039338	Zm00001d051532	0.444664
Zm00001d008468	Zm00001d025155	0.444417
Zm00001d003626	Zm00001d032004	0.444312
Zm00001d039338	Zm00001d008957	0.444258
Zm00001d008468	Zm00001d030911	0.444217
Zm00001d016299	Zm00001d032740	0.444193
Zm00001d016299	Zm00001d002254	0.444156
Zm00001d039338	Zm00001d020761	0.444106
Zm00001d039338	Zm00001d022311	0.444059
Zm00001d039338	Zm00001d024528	0.444053
Zm00001d039338	Zm00001d033390	0.444016
Zm00001d039338	Zm00001d005648	0.444012
Zm00001d008468	Zm00001d029809	0.443998
Zm00001d008468	Zm00001d042684	0.443952
Zm00001d003626	Zm00001d041232	0.44375
Zm00001d021268	Zm00001d020761	0.443662
Zm00001d034388	Zm00001d032688	0.443615
Zm00001d003626	Zm00001d001570	0.443601
Zm00001d021268	Zm00001d054062	0.44348
Zm00001d003626	Zm00001d039694	0.443433
Zm00001d008468	Zm00001d012142	0.443365
Zm00001d008468	Zm00001d043765	0.443355
Zm00001d008468	Zm00001d053444	0.443334
Zm00001d039338	Zm00001d021284	0.443313
Zm00001d039338	Zm00001d053220	0.443175
Zm00001d008468	Zm00001d008258	0.443051
Zm00001d008468	Zm00001d042026	0.4428
Zm00001d021268	Zm00001d052961	0.442666
Zm00001d016299	Zm00001d005279	0.44261
Zm00001d008468	Zm00001d023531	0.442557
Zm00001d010137	Zm00001d032688	0.442264
Zm00001d008468	Zm00001d041474	0.442043
Zm00001d045572	Zm00001d054062	0.441944
Zm00001d008468	Zm00001d052961	0.441918
Zm00001d008468	Zm00001d048593	0.441858
Zm00001d008468	Zm00001d001335	0.441723
Zm00001d021268	Zm00001d004236	0.441699
Zm00001d008468	Zm00001d037054	0.44148
Zm00001d039338	Zm00001d042721	0.441341
Zm00001d045572	Zm00001d049121	0.441315
Zm00001d008468	Zm00001d014017	0.441198
Zm00001d008468	Zm00001d015569	0.441085
Zm00001d021268	Zm00001d039085	0.440634
Zm00001d008468	Zm00001d019693	0.44057
Zm00001d045572	Zm00001d053746	0.440535
Zm00001d039338	Zm00001d037786	0.440475
Zm00001d008468	Zm00001d024528	0.440361
Zm00001d021268	Zm00001d053220	0.440212
Zm00001d016299	Zm00001d050521	0.440094
Zm00001d008468	Zm00001d034533	0.440078
Zm00001d021268	Zm00001d036224	0.440007
Zm00001d039338	Zm00001d002254	0.439829
Zm00001d045572	Zm00001d026017	0.439765
Zm00001d008468	Zm00001d016799	0.439529
Zm00001d045572	Zm00001d027790	0.439519
Zm00001d039338	Zm00001d039913	0.439454
Zm00001d045572	Zm00001d045949	0.439433
Zm00001d045572	Zm00001d008479	0.439363
Zm00001d039338	Zm00001d053746	0.439354
Zm00001d039338	Zm00001d005279	0.439279
Zm00001d008468	Zm00001d041329	0.439254
Zm00001d045572	Zm00001d047930	0.439093
Zm00001d039338	Zm00001d005460	0.439031
Zm00001d039338	Zm00001d012832	0.43885
Zm00001d016299	Zm00001d001570	0.438826
Zm00001d011297	Zm00001d053746	0.438763
Zm00001d016299	Zm00001d014615	0.438723
Zm00001d039338	Zm00001d045313	0.438654
Zm00001d039338	Zm00001d023531	0.438599
Zm00001d045572	Zm00001d009763	0.438264
Zm00001d045572	Zm00001d031308	0.438055
Zm00001d021268	Zm00001d001374	0.438012
Zm00001d008468	Zm00001d032051	0.438007
Zm00001d039338	Zm00001d050918	0.437994
Zm00001d008468	Zm00001d029134	0.437876
Zm00001d034388	Zm00001d009346	0.437794
Zm00001d016299	Zm00001d042026	0.437768
Zm00001d008468	Zm00001d008585	0.437747
Zm00001d008468	Zm00001d018986	0.437695
Zm00001d045572	Zm00001d018813	0.437626
Zm00001d010137	Zm00001d047930	0.437572
Zm00001d039338	Zm00001d007752	0.437269
Zm00001d008468	Zm00001d047548	0.437141
Zm00001d034388	Zm00001d044409	0.437057
Zm00001d008468	Zm00001d043849	0.43701
Zm00001d016299	Zm00001d053746	0.43692
Zm00001d010137	Zm00001d034358	0.436827
Zm00001d045572	Zm00001d026300	0.436663
Zm00001d016299	Zm00001d005648	0.436619
Zm00001d039338	Zm00001d040733	0.43643
Zm00001d008468	Zm00001d040619	0.436381
Zm00001d045572	Zm00001d044623	0.436204
Zm00001d010137	Zm00001d041986	0.435909
Zm00001d010137	Zm00001d003616	0.435816
Zm00001d008468	Zm00001d052810	0.435677
Zm00001d034388	Zm00001d053746	0.435567
Zm00001d010137	Zm00001d041293	0.435426
Zm00001d003626	Zm00001d053689	0.435423
Zm00001d039338	Zm00001d016956	0.435311
Zm00001d045572	Zm00001d002046	0.435215
Zm00001d008468	Zm00001d014615	0.435201
Zm00001d010137	Zm00001d005031	0.435177
Zm00001d039338	Zm00001d042376	0.435113
Zm00001d045572	Zm00001d007750	0.43464
Zm00001d021268	Zm00001d053746	0.434483
Zm00001d021268	Zm00001d040542	0.434236
Zm00001d021268	Zm00001d015030	0.434186
Zm00001d045572	Zm00001d013635	0.433932
Zm00001d008468	Zm00001d035605	0.433899
Zm00001d039338	Zm00001d029809	0.433854
Zm00001d021268	Zm00001d029134	0.433839
Zm00001d008468	Zm00001d025661	0.433786
Zm00001d008468	ZemaCp059	0.433781
Zm00001d008468	Zm00001d050521	0.433768
Zm00001d034388	Zm00001d029420	0.433692
Zm00001d039338	Zm00001d033187	0.433605
Zm00001d008468	Zm00001d039057	0.433579
Zm00001d003626	Zm00001d012970	0.433571
Zm00001d045572	Zm00001d005864	0.433442
Zm00001d008468	Zm00001d012832	0.433352
Zm00001d011297	Zm00001d054085	0.433074
Zm00001d039338	Zm00001d051795	0.433045
Zm00001d034388	Zm00001d037361	0.433033
Zm00001d003626	Zm00001d043280	0.432692
Zm00001d021268	Zm00001d005279	0.432624
Zm00001d008468	Zm00001d035206	0.432198
Zm00001d034388	Zm00001d003616	0.432123
Zm00001d045572	Zm00001d020351	0.432114
Zm00001d039338	Zm00001d007255	0.432103
Zm00001d039338	Zm00001d031635	0.43206
Zm00001d045572	Zm00001d011450	0.431821
Zm00001d039338	Zm00001d048484	0.43175
Zm00001d045572	Zm00001d045451	0.43169
Zm00001d008468	Zm00001d000893	0.43166
Zm00001d039338	Zm00001d048593	0.431544
Zm00001d003626	Zm00001d043765	0.43147
Zm00001d008468	Zm00001d016956	0.431465
Zm00001d039338	Zm00001d026457	0.431288
Zm00001d045572	Zm00001d036139	0.431204
Zm00001d021268	Zm00001d044623	0.430931
Zm00001d003626	Zm00001d034601	0.430895
Zm00001d039338	Zm00001d006116	0.430891
Zm00001d045572	Zm00001d011535	0.430862
Zm00001d016299	Zm00001d023531	0.430853
Zm00001d016299	Zm00001d024528	0.430771
Zm00001d039338	Zm00001d034803	0.430516
Zm00001d021268	Zm00001d042376	0.430418
Zm00001d011297	Zm00001d041732	0.430389
Zm00001d003626	Zm00001d026625	0.430381
Zm00001d003626	Zm00001d041986	0.430329
Zm00001d010137	Zm00001d009346	0.430288
Zm00001d008468	Zm00001d026695	0.430265
Zm00001d045572	Zm00001d012832	0.430115
Zm00001d008468	Zm00001d031063	0.430087
Zm00001d008468	Zm00001d000361	0.430046
Zm00001d039338	Zm00001d006816	0.429954
Zm00001d010137	Zm00001d044409	0.429905
Zm00001d045572	Zm00001d004972	0.429854
Zm00001d008468	Zm00001d019116	0.429837
Zm00001d045572	Zm00001d036298	0.429726
Zm00001d003626	Zm00001d001653	0.429672
Zm00001d008468	Zm00001d013547	0.429596
Zm00001d008468	Zm00001d007752	0.429336
Zm00001d045572	Zm00001d050022	0.429262
Zm00001d008468	Zm00001d004236	0.429206
Zm00001d008468	Zm00001d042376	0.428925
Zm00001d008468	Zm00001d017953	0.428834
Zm00001d039338	Zm00001d001570	0.4288
Zm00001d008468	Zm00001d026736	0.428777
Zm00001d003626	Zm00001d047548	0.428767
Zm00001d045572	Zm00001d000403	0.427988
Zm00001d016299	Zm00001d048064	0.427944
Zm00001d008468	Zm00001d051339	0.427909
Zm00001d008468	Zm00001d047930	0.427845
Zm00001d008468	Zm00001d005031	0.427799
Zm00001d039338	Zm00001d032740	0.427798
Zm00001d039338	Zm00001d040905	0.427687
Zm00001d045572	Zm00001d022431	0.427602
Zm00001d016299	Zm00001d016956	0.427595
Zm00001d008468	Zm00001d003115	0.427472
Zm00001d008468	Zm00001d027306	0.427466
Zm00001d008468	Zm00001d035383	0.427438
Zm00001d021268	Zm00001d031063	0.427338
Zm00001d011297	Zm00001d040637	0.427206
Zm00001d021268	Zm00001d043849	0.426842
Zm00001d045572	Zm00001d018857	0.426572
Zm00001d045572	Zm00001d008820	0.42654
Zm00001d039338	Zm00001d015599	0.426529
Zm00001d045572	Zm00001d012564	0.426463
Zm00001d016299	Zm00001d037391	0.42626
Zm00001d039338	Zm00001d029051	0.426245
Zm00001d003626	Zm00001d044545	0.426106
Zm00001d016299	Zm00001d043849	0.425978
Zm00001d045572	Zm00001d047563	0.425973
Zm00001d010137	Zm00001d031364	0.425675
Zm00001d034388	Zm00001d026444	0.425633
Zm00001d008468	Zm00001d008133	0.42562
Zm00001d003626	Zm00001d045030	0.425537
Zm00001d016299	Zm00001d008820	0.425037
Zm00001d008468	Zm00001d036224	0.424928
Zm00001d008468	Zm00001d053746	0.424618
Zm00001d008468	Zm00001d026877	0.424588
Zm00001d010137	Zm00001d041732	0.424468
Zm00001d016299	Zm00001d044545	0.424233
Zm00001d039338	Zm00001d048064	0.424204
Zm00001d010137	Zm00001d000601	0.423929
Zm00001d016299	Zm00001d021760	0.423791
Zm00001d045572	Zm00001d019333	0.423705
Zm00001d011297	Zm00001d005279	0.423676
Zm00001d039338	Zm00001d037609	0.423645
Zm00001d003626	Zm00001d000361	0.423593
Zm00001d039338	Zm00001d035206	0.423571
Zm00001d021268	Zm00001d042684	0.423418
Zm00001d045572	Zm00001d020901	0.423221
Zm00001d039338	Zm00001d036216	0.423075
Zm00001d003626	Zm00001d016299	0.423012
Zm00001d034388	Zm00001d034601	0.42297
Zm00001d008468	Zm00001d026713	0.422965
Zm00001d003626	Zm00001d043849	0.422955
Zm00001d034388	Zm00001d000601	0.422922
Zm00001d039338	Zm00001d051692	0.422395
Zm00001d003626	Zm00001d032740	0.422283
Zm00001d045572	Zm00001d031334	0.422241
Zm00001d008468	Zm00001d026064	0.422137
Zm00001d045572	Zm00001d000601	0.422069
Zm00001d008468	Zm00001d038693	0.422062
Zm00001d039338	Zm00001d016799	0.422032
Zm00001d008468	Zm00001d038678	0.421858
Zm00001d008468	Zm00001d037391	0.421741
Zm00001d034388	Zm00001d000888	0.421727
Zm00001d003626	Zm00001d005460	0.421543
Zm00001d034388	Zm00001d041732	0.42141
Zm00001d039338	Zm00001d003626	0.421383
Zm00001d016299	Zm00001d044623	0.421377
Zm00001d045572	Zm00001d029087	0.421375
Zm00001d008468	Zm00001d041726	0.421313
Zm00001d039338	Zm00001d044545	0.420889
Zm00001d008468	Zm00001d045107	0.42086
Zm00001d016299	Zm00001d047548	0.420858
Zm00001d021268	Zm00001d019693	0.420809
Zm00001d039338	Zm00001d008820	0.420502
Zm00001d008468	Zm00001d052093	0.420454
Zm00001d045572	Zm00001d033910	0.420238
Zm00001d008468	Zm00001d000804	0.420077
Zm00001d039338	Zm00001d041740	0.41989
Zm00001d016299	Zm00001d048593	0.419825
Zm00001d039338	Zm00001d043765	0.419824
Zm00001d034388	Zm00001d005031	0.419737
Zm00001d021268	Zm00001d038678	0.419708
Zm00001d021268	Zm00001d052093	0.419554
Zm00001d003626	Zm00001d005864	0.419465
Zm00001d008468	Zm00001d011003	0.419298
Zm00001d021268	Zm00001d016956	0.419252
Zm00001d010137	Zm00001d018041	0.419249
Zm00001d045572	Zm00001d007936	0.419092
Zm00001d008468	Zm00001d045577	0.418997
Zm00001d045572	Zm00001d039197	0.418851
Zm00001d003626	Zm00001d005648	0.418597
Zm00001d016299	Zm00001d026064	0.41859
Zm00001d011297	Zm00001d044409	0.41856
Zm00001d008468	Zm00001d021686	0.418534
Zm00001d008468	Zm00001d030276	0.41845
Zm00001d034388	Zm00001d046300	0.418168
Zm00001d034388	Zm00001d032329	0.418167
Zm00001d039338	Zm00001d014615	0.41811
Zm00001d008468	Zm00001d041746	0.418051
Zm00001d003626	Zm00001d048593	0.417923
Zm00001d034388	Zm00001d048720	0.417899
Zm00001d010137	Zm00001d032329	0.417897
Zm00001d016299	Zm00001d009377	0.417684
Zm00001d010137	Zm00001d034601	0.417621
Zm00001d003626	Zm00001d053746	0.417601
Zm00001d045572	Zm00001d005031	0.417102
Zm00001d045572	Zm00001d010106	0.417098
Zm00001d039338	Zm00001d043280	0.417066
Zm00001d034388	Zm00001d033224	0.416978
Zm00001d011297	Zm00001d009820	0.416685
Zm00001d008468	Zm00001d042886	0.41667
Zm00001d010137	Zm00001d037361	0.416551
Zm00001d021268	Zm00001d031120	0.41644
Zm00001d034388	Zm00001d034358	0.416418
Zm00001d034388	ZemaCp059	0.416417
Zm00001d039338	Zm00001d030342	0.416405
Zm00001d008468	Zm00001d026625	0.41615
Zm00001d021268	Zm00001d038693	0.416103
Zm00001d045572	Zm00001d007752	0.416006
Zm00001d008468	Zm00001d000713	0.415981
Zm00001d034388	Zm00001d001527	0.415721
Zm00001d039338	Zm00001d035383	0.41569
Zm00001d021268	Zm00001d009129	0.415592
Zm00001d039338	Zm00001d025155	0.415551
Zm00001d021268	Zm00001d000403	0.415492
Zm00001d008468	Zm00001d013443	0.415486
Zm00001d008468	Zm00001d021760	0.415183
Zm00001d045572	Zm00001d011297	0.415156
Zm00001d011297	Zm00001d029420	0.415115
Zm00001d008468	Zm00001d053229	0.415029
Zm00001d003626	Zm00001d033786	0.414884
Zm00001d021268	Zm00001d007752	0.414878
Zm00001d045572	Zm00001d014910	0.414866
Zm00001d008468	Zm00001d027108	0.41479
Zm00001d008468	Zm00001d039155	0.41477
Zm00001d010137	Zm00001d026444	0.414722
Zm00001d045572	Zm00001d006631	0.414691
Zm00001d010137	Zm00001d026457	0.414639
Zm00001d008468	Zm00001d011720	0.414623
Zm00001d045572	Zm00001d004595	0.414616
Zm00001d010137	Zm00001d012832	0.414456
Zm00001d039338	Zm00001d016743	0.414384
Zm00001d008468	Zm00001d008820	0.414308
Zm00001d016299	Zm00001d008585	0.414297
Zm00001d021268	Zm00001d008820	0.414267
Zm00001d045572	Zm00001d032460	0.414239
Zm00001d016299	Zm00001d043765	0.414147
Zm00001d039338	Zm00001d048730	0.414036
Zm00001d045572	Zm00001d023825	0.414021
Zm00001d039338	Zm00001d003459	0.413953
Zm00001d045572	Zm00001d044734	0.413788
Zm00001d016299	Zm00001d038693	0.413649
Zm00001d003626	Zm00001d002254	0.413597
Zm00001d021268	Zm00001d043950	0.413543
Zm00001d039338	Zm00001d042026	0.41347
Zm00001d034388	Zm00001d041986	0.413432
Zm00001d008468	Zm00001d000874	0.413426
Zm00001d008468	Zm00001d044623	0.413342
Zm00001d039338	Zm00001d041232	0.413189
Zm00001d034388	Zm00001d015846	0.413048
Zm00001d008468	Zm00001d003023	0.412809
Zm00001d045572	Zm00001d020133	0.412781
Zm00001d008468	Zm00001d008817	0.41247
Zm00001d010137	Zm00001d048720	0.412423
Zm00001d034388	Zm00001d011073	0.412405
Zm00001d045572	Zm00001d042526	0.412361
Zm00001d003626	Zm00001d031308	0.412311
Zm00001d034388	Zm00001d051431	0.41208
Zm00001d016299	Zm00001d031120	0.412013
Zm00001d016299	Zm00001d035383	0.411938
Zm00001d016299	Zm00001d041232	0.411935
Zm00001d016299	Zm00001d030342	0.411816
Zm00001d045572	Zm00001d002158	0.411662
Zm00001d008468	Zm00001d000601	0.411532
Zm00001d045572	Zm00001d053280	0.411446
Zm00001d016299	Zm00001d011363	0.411334
Zm00001d008468	Zm00001d032790	0.411292
Zm00001d011297	Zm00001d034601	0.411288
Zm00001d003626	Zm00001d011363	0.411043
Zm00001d008468	Zm00001d031120	0.410985
Zm00001d003626	Zm00001d026064	0.410977
Zm00001d010137	Zm00001d001527	0.410975
Zm00001d039338	Zm00001d026695	0.410785
Zm00001d003626	Zm00001d012832	0.410777
Zm00001d003626	Zm00001d020761	0.410774
Zm00001d039338	Zm00001d047930	0.410587
Zm00001d008468	Zm00001d048730	0.410582
Zm00001d021268	Zm00001d012557	0.410411
Zm00001d034388	Zm00001d031364	0.41034
Zm00001d008468	Zm00001d012069	0.410326
Zm00001d034388	Zm00001d012832	0.410309
Zm00001d034388	Zm00001d040637	0.409921
Zm00001d010137	Zm00001d029420	0.409915
Zm00001d011297	Zm00001d051431	0.409768
Zm00001d039338	Zm00001d000361	0.409602
Zm00001d034388	Zm00001d009820	0.409399
Zm00001d045572	Zm00001d032209	0.409255
Zm00001d010137	Zm00001d011073	0.408981
Zm00001d008468	Zm00001d011418	0.408921
Zm00001d003626	Zm00001d048064	0.40884
Zm00001d021268	Zm00001d047548	0.408779
Zm00001d034388	Zm00001d052961	0.408778
Zm00001d021268	Zm00001d042533	0.408713
Zm00001d008468	Zm00001d038066	0.408666
Zm00001d039338	Zm00001d043849	0.408661
Zm00001d045572	Zm00001d003112	0.40842
Zm00001d045572	Zm00001d038527	0.408333
Zm00001d034388	Zm00001d054085	0.408254
Zm00001d008468	Zm00001d035243	0.408063
Zm00001d008468	Zm00001d031635	0.407997
Zm00001d016299	Zm00001d010214	0.407918
Zm00001d010137	Zm00001d021760	0.407917
Zm00001d008468	Zm00001d005864	0.407792
Zm00001d039338	Zm00001d018986	0.40778
Zm00001d034388	Zm00001d033225	0.407707
Zm00001d045572	Zm00001d012083	0.40754
Zm00001d034388	Zm00001d047930	0.407426
Zm00001d003626	Zm00001d033187	0.407309
Zm00001d021268	Zm00001d026064	0.407139
Zm00001d034388	Zm00001d026457	0.407118
Zm00001d039338	Zm00001d050521	0.407018
Zm00001d008468	Zm00001d021992	0.406954
Zm00001d008468	Zm00001d043950	0.406933
Zm00001d034388	Zm00001d018041	0.406905
Zm00001d008468	Zm00001d053568	0.406895
Zm00001d008468	Zm00001d018813	0.40686
Zm00001d045572	Zm00001d013173	0.406774
Zm00001d039338	Zm00001d047548	0.4067
Zm00001d003626	Zm00001d021254	0.406698
Zm00001d016299	Zm00001d054062	0.406676
Zm00001d016299	Zm00001d022431	0.406653
Zm00001d003626	Zm00001d008585	0.406598
Zm00001d008468	Zm00001d046568	0.406371
Zm00001d021268	Zm00001d022431	0.40632
Zm00001d039338	Zm00001d010214	0.406187
Zm00001d016299	Zm00001d000403	0.406158
Zm00001d008468	Zm00001d001197	0.406132
Zm00001d008468	Zm00001d044648	0.406084
Zm00001d039338	Zm00001d008585	0.406074
Zm00001d039338	Zm00001d036139	0.405727
Zm00001d045572	Zm00001d009560	0.40571
Zm00001d008468	Zm00001d010214	0.405686
Zm00001d021268	Zm00001d038252	0.405646
Zm00001d008468	Zm00001d034916	0.405587
Zm00001d021268	Zm00001d002813	0.405279
Zm00001d010137	Zm00001d000888	0.405035
Zm00001d008468	Zm00001d003459	0.404952
Zm00001d045572	Zm00001d017378	0.404887
Zm00001d003626	Zm00001d037609	0.404717
Zm00001d039338	Zm00001d045107	0.404706
Zm00001d039338	Zm00001d026064	0.404655
Zm00001d021268	Zm00001d000601	0.40465
Zm00001d010137	Zm00001d033225	0.404643
Zm00001d039338	Zm00001d038693	0.404558
Zm00001d008468	Zm00001d030342	0.404162
Zm00001d008468	Zm00001d044426	0.404092
Zm00001d008468	Zm00001d025967	0.403956
Zm00001d034388	Zm00001d011238	0.403927
Zm00001d011297	Zm00001d031364	0.403683
Zm00001d045572	Zm00001d045305	0.403594
Zm00001d034388	Zm00001d047905	0.403206
Zm00001d021268	Zm00001d051532	0.403201
Zm00001d003626	Zm00001d045107	0.403111
Zm00001d016299	Zm00001d043950	0.403072
Zm00001d045572	Zm00001d008466	0.403014
Zm00001d039338	Zm00001d044623	0.402801
Zm00001d021268	Zm00001d016878	0.402629
Zm00001d021268	Zm00001d018986	0.402623
Zm00001d008468	Zm00001d014609	0.402594
Zm00001d039338	Zm00001d054062	0.402583
Zm00001d021268	Zm00001d002254	0.402542
Zm00001d010137	Zm00001d034838	0.402448
Zm00001d045572	Zm00001d047235	0.402432
Zm00001d045572	Zm00001d049364	0.402116
Zm00001d010137	Zm00001d048719	0.401958
Zm00001d008468	Zm00001d048451	0.401858
Zm00001d016299	Zm00001d012069	0.401855
Zm00001d008468	Zm00001d006035	0.401851
Zm00001d008468	Zm00001d031229	0.401512
Zm00001d003626	Zm00001d012069	0.40117
Zm00001d008468	Zm00001d009873	0.401133
Zm00001d045572	Zm00001d048203	0.401079
Zm00001d008468	Zm00001d023603	0.400845
Zm00001d010137	Zm00001d008479	0.400801
Zm00001d011297	Zm00001d012832	0.400692
Zm00001d003626	Zm00001d005884	0.400422
Zm00001d016299	Zm00001d005864	0.400385
Zm00001d016299	Zm00001d020901	0.400118
Zm00001d045572	Zm00001d009296	0.4001
Zm00001d034388	Zm00001d013443	0.400028
