# Supplementary material for: Comparative transcriptome analysis reveals potential regulatory genes involved in the development and strength formation of maize stalks
Source: BMC Plant Biol. 2025 Mar 1;25:272. doi: 10.1186/s12870-025-06276-5 (PMC11871777; doi:10.1186/s12870-025-06276-5)
Supplement: Supplementary file 16 — Supplementary Material 16 [file 12870_2025_6276_MOESM16_ESM.xls]

## Sheet: Sheet1
Table S10. Primer sequences for qRT-PCR analysis.
Primer name	Primer sequences
Zm00001d024855(cullin2)_F	GAAGAGCCGCAAAGTTATGG
Zm00001d024855(cullin2)_R	ATGGTAGAAGTGGACGCACC
Zm00001d049541_F	CTTCTGGTTATTGCGCTGCTAC
Zm00001d049541_R	CACATGGCAGAGACAATTCGAC
Zm00001d036293_F	CGCAGCATTAATTATCCACCGG
Zm00001d036293_R	TTCCCAAGAAGGAAGAGGAGGA
Zm00001d015618_F	CTGGGCTTTGAGATGAGACGAT
Zm00001d015618_R	CATTCTGGCGTACTCCGAGTAA
Zm00001d042906_F	TTCATGCATTGCCATTTGGAGG
Zm00001d042906_R	CCCTTTAATTTGAAGCGACCGG
